# Supplementary material for: Unbiased multitissue transcriptomic analysis reveals complex neuroendocrine regulatory networks mediated by spinal cord injury-induced immunodeficiency
Source: J Neuroinflammation. 2023 Sep 30;20:219. doi: 10.1186/s12974-023-02906-7 (PMC10543323; doi:10.1186/s12974-023-02906-7)
Supplement: Supplementary file 1 — Additional file 1: Summary of Illumina's postsequencing sequence assembly. [file 12974_2023_2906_MOESM1_ESM.csv]

Summary of Illumina's postsequencing sequence assembly
Sample	Raw reads	Raw bases	Clean reads	Clean bases	Error rate(%)	Q20(%)	Q30(%)	GC content(%)
adrenal gland
A_Sham_1	50320928	7598460128	49936590	7292263747	0.0251	97.97	94.07	49.11
A_Sham_2	41382666	6248782566	41056998	6035423886	0.0251	97.96	94.05	49
A_Sham_3	43421028	6556575228	43093470	6351053369	0.0251	97.96	94.04	48.81
A_T10_1	46178022	6972881322	45796168	6674649973	0.0251	97.98	94.13	49.98
A_T10_2	45958586	6939746486	45651746	6705535341	0.0246	98.18	94.59	49.79
A_T10_3	45423018	6858875718	45109624	6648139582	0.0248	98.09	94.41	51.01
A_T10_4	42484046	6415090946	42146460	6173361056	0.025	98.01	94.16	50.62
A_T10_5	45193718	6824251418	44892858	6567921688	0.0243	98.27	94.81	50.27
A_T3_1	44773524	6760802124	44392632	6487243727	0.0251	97.94	94.04	49.45
A_T3_2	44270108	6684786308	43890334	6434175963	0.0254	97.86	93.81	49.29
A_T3_3	41073712	6202130512	40746284	6009508357	0.0254	97.85	93.76	49.48
A_T3_4	42683626	6445227526	42335668	6232182322	0.0249	98.03	94.23	49.99
A_T3_5	45285326	6838084226	44982724	6599531536	0.0256	97.82	93.54	50.55
spleen
S_Sham_1	42202166	6372527066	41949214	6170001974	0.0243	98.29	94.87	50.77
S_Sham_2	41296014	6235698114	41025476	6045065091	0.0247	98.14	94.51	50.47
S_Sham_3	45075256	6806363656	44783376	6620064523	0.0246	98.17	94.57	50.44
S_T10_1	44852106	6772668006	44302258	6512851580	0.0249	98.01	94.24	51.99
S_T10_2	51993264	7850982864	51500056	7630851220	0.0247	98.12	94.44	51.55
S_T10_3	48677754	7350340854	48279688	7210341542	0.0249	98.06	94.31	51.19
S_T10_4	45216652	6827714452	44658086	6598211130	0.025	98.02	94.2	51.58
S_T10_5	47589808	7186061008	47199068	7043310936	0.0249	98.05	94.23	50.89
S_T3_1	45114434	6812279534	44802584	6626701959	0.0246	98.14	94.53	50.94
S_T3_2	49270740	7439881740	48948524	7170389197	0.0244	98.24	94.8	49.87
S_T3_3	47660644	7196757244	47340124	6961967830	0.0243	98.28	94.88	51.04
S_T3_4	47251526	7134980426	46415870	6783358394	0.0247	98.11	94.5	52.12
S_T3_5	49386424	7457350024	48560042	7078417920	0.0246	98.14	94.57	52.3
hypothalamus
T_Sham_1	51034104	7706149704	50302588	7388162334	0.0257	97.7	93.47	50.98
T_Sham_2	64346128	9716265328	63286108	9198643057	0.0249	98.03	94.32	51.2
T_Sham_3	57772018	8723574718	56872640	8348654798	0.0255	97.78	93.69	50.93
T_T10_1	49915908	7537302108	49150104	7231683297	0.025	97.97	94.16	51.19
T_T10_2	55737960	8416431960	55041296	8105228001	0.0251	97.93	94.06	51.24
T_T10_3	50662222	7649995522	49461086	7233562156	0.0274	97.01	92.03	50.97
T_T10_4	54208064	8185417664	53462366	7846681643	0.0253	97.85	93.85	50.98
T_T10_5	49007688	7400160888	48359250	7117433697	0.0253	97.87	93.89	51.08
T_T3_1	55265308	8345061508	54215412	8006660444	0.0252	97.92	94.04	51.81
T_T3_2	56768004	8571968604	55652226	8100265160	0.0252	97.88	93.97	51.24
T_T3_3	53233442	8038249742	52201586	7581840645	0.0255	97.79	93.77	50.77
T_T3_4	52162276	7876503676	51325002	7500181045	0.0249	98.01	94.27	51.39
T_T3_5	54203346	8184705246	52997014	7703313215	0.0251	97.93	94.14	50.92
spinal cord
SC_Sham_1	41469986	6261967886	41067226	6117460409	0.0295	96.43	90.06	49.67
SC_Sham_2	41863522	6321391822	41372866	6165717322	0.0278	97	91.53	50.15
SC_Sham_3	42581562	6429815862	41893366	6216432292	0.0285	96.66	90.98	49.58
SC_T3_SCI1	53735672	8114086472	53226346	7932973891	0.0265	97.5	92.58	49.44
SC_T3_SCI2	44847850	6772025350	44398800	6607323651	0.0263	97.6	92.82	50.56
SC_T3_SCI3	53663524	8103192124	53136224	7906301962	0.0264	97.54	92.71	50.39
