# Supplementary material for: Unbiased multitissue transcriptomic analysis reveals complex neuroendocrine regulatory networks mediated by spinal cord injury-induced immunodeficiency
Source: J Neuroinflammation. 2023 Sep 30;20:219. doi: 10.1186/s12974-023-02906-7 (PMC10543323; doi:10.1186/s12974-023-02906-7)
Supplement: Supplementary file 3 — Additional file 3: The GO terms enriched of hypothalamus in 352 upregulated DEGs. [file 12974_2023_2906_MOESM3_ESM.csv]

Additional File 3: The GO terms enriched of hypothalamus in 352 upregulated DEGs.
Number	GO ID	Term Type	Description	Ratio_in_study	Ratio_in_pop	Pvalue	Padjust	Gene_ids	Gene_names
13	GO:0031396	BP	regulation of protein ubiquitination	13/323	170/25324	3.07E-07	0.000455576	ENSRNOG00000009389;ENSRNOG00000018815;ENSRNOG00000007319;ENSRNOG00000010549;ENSRNOG00000028415;ENSRNOG00000014124;ENSRNOG00000020254;ENSRNOG00000006622;ENSRNOG00000006241;ENSRNOG00000005731;ENSRNOG00000016360;ENSRNOG00000049517;ENSRNOG00000002546	Ripk2;Plk1;Trib3;Tspo;Cdc20;Nod2;Per2;Cry1;Marchf7;Birc3;Gps2;Tnfaip3;Rchy1
21	GO:0002237	BP	response to molecule of bacterial origin	21/323	298/25324	3.31E-07	0.000455576	ENSRNOG00000009389;ENSRNOG00000058388;ENSRNOG00000022256;ENSRNOG00000010549;ENSRNOG00000000838;ENSRNOG00000057347;ENSRNOG00000004726;ENSRNOG00000047663;ENSRNOG00000046452;ENSRNOG00000013167;ENSRNOG00000006320;ENSRNOG00000000839;ENSRNOG00000006559;ENSRNOG00000000187;ENSRNOG00000004003;ENSRNOG00000001414;ENSRNOG00000000419;ENSRNOG00000004639;ENSRNOG00000020679;ENSRNOG00000014124;ENSRNOG00000013370	Ripk2;Zfp36;Cxcl10;Tspo;Lta;Cebpb;Mapkapk2;Gata1;Fcgr2b;Hmgb2;Ptges;Nfkbil1;Akap8;Csf2rb;Dusp10;Serpine1;Cfb;Traf6;Icam1;Nod2;Gfer
13	GO:0071222	BP	cellular response to lipopolysaccharide	13/323	144/25324	3.49E-07	0.000455576	ENSRNOG00000058388;ENSRNOG00000022256;ENSRNOG00000010549;ENSRNOG00000057347;ENSRNOG00000047663;ENSRNOG00000046452;ENSRNOG00000000839;ENSRNOG00000006559;ENSRNOG00000001414;ENSRNOG00000004639;ENSRNOG00000020679;ENSRNOG00000014124;ENSRNOG00000013370	Zfp36;Cxcl10;Tspo;Cebpb;Gata1;Fcgr2b;Nfkbil1;Akap8;Serpine1;Traf6;Icam1;Nod2;Gfer
16	GO:1903706	BP	regulation of hemopoiesis	16/323	267/25324	3.83E-07	0.000455576	ENSRNOG00000009389;ENSRNOG00000058388;ENSRNOG00000004003;ENSRNOG00000031163;ENSRNOG00000007002;ENSRNOG00000057347;ENSRNOG00000047663;ENSRNOG00000010283;ENSRNOG00000016037;ENSRNOG00000012804;ENSRNOG00000017156;ENSRNOG00000000439;ENSRNOG00000004639;ENSRNOG00000011205;ENSRNOG00000002969;ENSRNOG00000000529	Ripk2;Zfp36;Dusp10;Nfkbiz;Lif;Cebpb;Gata1;Cd28;Mafb;C1qc;Ankle1;Ager;Traf6;Ccl3;Itpkb;Pim1
14	GO:0071216	BP	cellular response to biotic stimulus	14/323	176/25324	4.58E-07	0.000455576	ENSRNOG00000009389;ENSRNOG00000058388;ENSRNOG00000022256;ENSRNOG00000010549;ENSRNOG00000057347;ENSRNOG00000047663;ENSRNOG00000046452;ENSRNOG00000000839;ENSRNOG00000006559;ENSRNOG00000001414;ENSRNOG00000004639;ENSRNOG00000020679;ENSRNOG00000014124;ENSRNOG00000013370	Ripk2;Zfp36;Cxcl10;Tspo;Cebpb;Gata1;Fcgr2b;Nfkbil1;Akap8;Serpine1;Traf6;Icam1;Nod2;Gfer
11	GO:0032680	BP	regulation of tumor necrosis factor production	11/323	124/25324	5.76E-07	0.000455576	ENSRNOG00000009389;ENSRNOG00000000439;ENSRNOG00000010549;ENSRNOG00000014124;ENSRNOG00000008816;ENSRNOG00000000839;ENSRNOG00000006559;ENSRNOG00000004726;ENSRNOG00000058186;ENSRNOG00000011205;ENSRNOG00000049517	Ripk2;Ager;Tspo;Nod2;Gpnmb;Nfkbil1;Akap8;Mapkapk2;Errfi1;Ccl3;Tnfaip3
17	GO:0050727	BP	regulation of inflammatory response	17/323	242/25324	5.79E-07	0.000455576	ENSRNOG00000058388;ENSRNOG00000004003;ENSRNOG00000031163;ENSRNOG00000050792;ENSRNOG00000057347;ENSRNOG00000014124;ENSRNOG00000010283;ENSRNOG00000013987;ENSRNOG00000000838;ENSRNOG00000049517;ENSRNOG00000001414;ENSRNOG00000000439;ENSRNOG00000002946;ENSRNOG00000011205;ENSRNOG00000016360;ENSRNOG00000031312;ENSRNOG00000014378	Zfp36;Dusp10;Nfkbiz;Tnfaip6;Cebpb;Nod2;Cd28;Sbno2;Lta;Tnfaip3;Serpine1;Ager;Socs3;Ccl3;Gps2;Tnfrsf1a;Il1r2
28	GO:0032101	BP	regulation of response to external stimulus	28/323	715/25324	5.93E-07	0.000455576	ENSRNOG00000004003;ENSRNOG00000019675;ENSRNOG00000054218;ENSRNOG00000001414;ENSRNOG00000019202;ENSRNOG00000011205;ENSRNOG00000031312;ENSRNOG00000009389;ENSRNOG00000022256;ENSRNOG00000057347;ENSRNOG00000014124;ENSRNOG00000013987;ENSRNOG00000049517;ENSRNOG00000013370;ENSRNOG00000031163;ENSRNOG00000000239;ENSRNOG00000016360;ENSRNOG00000000839;ENSRNOG00000000838;ENSRNOG00000004639;ENSRNOG00000013167;…	Dusp10;Pycard;Il18rap;Serpine1;Pvr;Ccl3;Tnfrsf1a;Ripk2;Cxcl10;Cebpb;Nod2;Sbno2;Tnfaip3;Gfer;Nfkbiz;Ccl7;Gps2;Nfkbil1;Lta;Traf6;Hmgb2;Socs3;Zfp36;Ager;Tnfaip6;Cd28;Nop53;Il1r2
25	GO:0001817	BP	regulation of cytokine production	25/323	543/25324	6.01E-07	0.000455576	ENSRNOG00000004639;ENSRNOG00000008816;ENSRNOG00000006559;ENSRNOG00000004726;ENSRNOG00000001414;ENSRNOG00000011352;ENSRNOG00000049517;ENSRNOG00000009389;ENSRNOG00000057347;ENSRNOG00000014124;ENSRNOG00000010549;ENSRNOG00000002511;ENSRNOG00000000839;ENSRNOG00000000838;ENSRNOG00000019466;ENSRNOG00000011205;ENSRNOG00000017801;ENSRNOG00000058388;ENSRNOG00000000439;ENSRNOG00000010283;ENSRNOG00000014117;…	Traf6;Gpnmb;Akap8;Mapkapk2;Serpine1;Furin;Tnfaip3;Ripk2;Cebpb;Nod2;Tspo;Flt4;Nfkbil1;Lta;Agpat2;Ccl3;Atf4;Zfp36;Ager;Cd28;Hmox1;Bcl3;Nop53;Errfi1;Il1r2
24	GO:0031347	BP	regulation of defense response	24/323	462/25324	6.08E-07	0.000455576	ENSRNOG00000004003;ENSRNOG00000019675;ENSRNOG00000054218;ENSRNOG00000001414;ENSRNOG00000019202;ENSRNOG00000011205;ENSRNOG00000031312;ENSRNOG00000009389;ENSRNOG00000057347;ENSRNOG00000014124;ENSRNOG00000013987;ENSRNOG00000049517;ENSRNOG00000013370;ENSRNOG00000031163;ENSRNOG00000016360;ENSRNOG00000000838;ENSRNOG00000013167;ENSRNOG00000002946;ENSRNOG00000058388;ENSRNOG00000000439;ENSRNOG00000050792;…	Dusp10;Pycard;Il18rap;Serpine1;Pvr;Ccl3;Tnfrsf1a;Ripk2;Cebpb;Nod2;Sbno2;Tnfaip3;Gfer;Nfkbiz;Gps2;Lta;Hmgb2;Socs3;Zfp36;Ager;Tnfaip6;Cd28;Nop53;Il1r2
16	GO:0070372	BP	regulation of ERK1 and ERK2 cascade	16/323	243/25324	6.10E-07	0.000455576	ENSRNOG00000009389;ENSRNOG00000004003;ENSRNOG00000000439;ENSRNOG00000000239;ENSRNOG00000007002;ENSRNOG00000008816;ENSRNOG00000002511;ENSRNOG00000014838;ENSRNOG00000015036;ENSRNOG00000014350;ENSRNOG00000015794;ENSRNOG00000058186;ENSRNOG00000020679;ENSRNOG00000011205;ENSRNOG00000025371;ENSRNOG00000003745	Ripk2;Dusp10;Ager;Ccl7;Lif;Gpnmb;Flt4;Glipr2;Ccn2;Ccn1;Fam83d;Errfi1;Icam1;Ccl3;Spry1;Atf3
31	GO:0051726	BP	regulation of cell cycle	31/323	853/25324	6.11E-07	0.000455576	ENSRNOG00000020552;ENSRNOG00000018815;ENSRNOG00000001555;ENSRNOG00000000521;ENSRNOG00000005615;ENSRNOG00000020136;ENSRNOG00000057760;ENSRNOG00000050482;ENSRNOG00000028113;ENSRNOG00000007607;ENSRNOG00000048733;ENSRNOG00000049517;ENSRNOG00000016595;ENSRNOG00000001607;ENSRNOG00000007002;ENSRNOG00000048427;ENSRNOG00000005513;ENSRNOG00000015036;ENSRNOG00000008816;ENSRNOG00000015794;ENSRNOG00000020254;…	Fosl1;Plk1;Btg3;Cdkn1a;Gadd45a;Tgm1;Stil;Dbf4;Whamm;Nr4a1;Nup62;Tnfaip3;Hhex;Adamts1;Lif;AABR07024825.2;Srsf5;Ccn2;Gpnmb;Fam83d;Per2;Cry1;Nek2;Cdt1;Lin9;Cd28;Cks2;Dtl;Cdc20;Nop53;Gadd45b
14	GO:0071219	BP	cellular response to molecule of bacterial origin	14/323	152/25324	6.25E-07	0.000455576	ENSRNOG00000009389;ENSRNOG00000058388;ENSRNOG00000022256;ENSRNOG00000010549;ENSRNOG00000057347;ENSRNOG00000047663;ENSRNOG00000046452;ENSRNOG00000000839;ENSRNOG00000006559;ENSRNOG00000001414;ENSRNOG00000004639;ENSRNOG00000020679;ENSRNOG00000014124;ENSRNOG00000013370	Ripk2;Zfp36;Cxcl10;Tspo;Cebpb;Gata1;Fcgr2b;Nfkbil1;Akap8;Serpine1;Traf6;Icam1;Nod2;Gfer
29	GO:0008284	BP	positive regulation of cell population proliferation	29/323	717/25324	6.26E-07	0.000455576	ENSRNOG00000000521;ENSRNOG00000011882;ENSRNOG00000000529;ENSRNOG00000033192;ENSRNOG00000020136;ENSRNOG00000018646;ENSRNOG00000049517;ENSRNOG00000001766;ENSRNOG00000009389;ENSRNOG00000001607;ENSRNOG00000022256;ENSRNOG00000007002;ENSRNOG00000014124;ENSRNOG00000015036;ENSRNOG00000006736;ENSRNOG00000010549;ENSRNOG00000002511;ENSRNOG00000000838;ENSRNOG00000004639;ENSRNOG00000010645;ENSRNOG00000049918;…	Cdkn1a;Gab2;Pim1;Osmr;Tgm1;Hbegf;Tnfaip3;Tfrc;Ripk2;Adamts1;Cxcl10;Lif;Nod2;Ccn2;Ccr3;Tspo;Flt4;Lta;Traf6;Lgals3;Lrg1;Ager;Marchf7;Cd28;Ccn1;Hmox1;Il11;Cdc20;Atf3
11	GO:1903555	BP	regulation of tumor necrosis factor superfamily cytokine production	11/323	126/25324	6.77E-07	0.000455576	ENSRNOG00000009389;ENSRNOG00000000439;ENSRNOG00000010549;ENSRNOG00000014124;ENSRNOG00000008816;ENSRNOG00000000839;ENSRNOG00000006559;ENSRNOG00000004726;ENSRNOG00000058186;ENSRNOG00000011205;ENSRNOG00000049517	Ripk2;Ager;Tspo;Nod2;Gpnmb;Nfkbil1;Akap8;Mapkapk2;Errfi1;Ccl3;Tnfaip3
20	GO:0031400	BP	negative regulation of protein modification process	20/323	426/25324	6.85E-07	0.000455576	ENSRNOG00000016595;ENSRNOG00000004003;ENSRNOG00000007319;ENSRNOG00000010549;ENSRNOG00000007002;ENSRNOG00000006241;ENSRNOG00000016360;ENSRNOG00000010712;ENSRNOG00000020254;ENSRNOG00000005615;ENSRNOG00000058186;ENSRNOG00000019822;ENSRNOG00000018815;ENSRNOG00000006622;ENSRNOG00000025371;ENSRNOG00000020938;ENSRNOG00000002946;ENSRNOG00000048733;ENSRNOG00000049517;ENSRNOG00000003745	Hhex;Dusp10;Trib3;Tspo;Lif;Marchf7;Gps2;Terf2ip;Per2;Gadd45a;Errfi1;Gadd45b;Plk1;Cry1;Spry1;Ppp1r15a;Socs3;Nup62;Tnfaip3;Atf3
43	GO:0043067	BP	regulation of programmed cell death	43/323	1246/25324	7.21E-07	0.000455576	ENSRNOG00000020552;ENSRNOG00000018815;ENSRNOG00000019675;ENSRNOG00000023614;ENSRNOG00000000529;ENSRNOG00000000521;ENSRNOG00000005615;ENSRNOG00000001414;ENSRNOG00000011205;ENSRNOG00000048733;ENSRNOG00000049517;ENSRNOG00000009389;ENSRNOG00000022256;ENSRNOG00000057347;ENSRNOG00000042581;ENSRNOG00000046452;ENSRNOG00000015036;ENSRNOG00000000827;ENSRNOG00000019822;ENSRNOG00000020679;ENSRNOG00000043416;…	Fosl1;Plk1;Pycard;Hsh2d;Pim1;Cdkn1a;Gadd45a;Serpine1;Ccl3;Nup62;Tnfaip3;Ripk2;Cxcl10;Cebpb;Ptcra;Fcgr2b;Ccn2;Ier3;Gadd45b;Icam1;Bcl3;Birc3;Gfer;Osgin1;Tspo;Flt4;Spdef;Lta;Traf6;Socs3;Lgals3;Itpkb;Atf4;Plaur;AABR07026112.1;Marchf7;Ccn1;Hmox1;Siah1;Nr4a1;Nod2;Nop53;Atf3
11	GO:1903322	BP	positive regulation of protein modification by small protein conjugation or removal	11/323	102/25324	7.49E-07	0.000455576	ENSRNOG00000009389;ENSRNOG00000018815;ENSRNOG00000007319;ENSRNOG00000002546;ENSRNOG00000028461;ENSRNOG00000014124;ENSRNOG00000005731;ENSRNOG00000006622;ENSRNOG00000006241;ENSRNOG00000028415;ENSRNOG00000013023	Ripk2;Plk1;Trib3;Rchy1;Gnl3;Nod2;Birc3;Cry1;Marchf7;Cdc20;Nop53
29	GO:0010243	BP	response to organonitrogen compound	29/323	816/25324	7.70E-07	0.000455576	ENSRNOG00000020552;ENSRNOG00000007319;ENSRNOG00000000521;ENSRNOG00000007607;ENSRNOG00000007478;ENSRNOG00000049517;ENSRNOG00000016595;ENSRNOG00000009389;ENSRNOG00000057347;ENSRNOG00000047663;ENSRNOG00000046452;ENSRNOG00000019749;ENSRNOG00000015036;ENSRNOG00000005513;ENSRNOG00000003463;ENSRNOG00000013370;ENSRNOG00000005275;ENSRNOG00000020235;ENSRNOG00000010549;ENSRNOG00000042785;ENSRNOG00000021108;…	Fosl1;Trib3;Cdkn1a;Nr4a1;Cry2;Tnfaip3;Hhex;Ripk2;Cebpb;Gata1;Fcgr2b;Ube2j2;Ccn2;Srsf5;Srebf1;Gfer;Shmt1;Hnrnpl;Tspo;Sesn2;Slc22a12;Icam1;Klf4;Cry1;Atf4;Ager;Ccl2;Nod2;Errfi1
20	GO:0032496	BP	response to lipopolysaccharide	20/323	282/25324	7.92E-07	0.000455576	ENSRNOG00000058388;ENSRNOG00000022256;ENSRNOG00000010549;ENSRNOG00000000838;ENSRNOG00000057347;ENSRNOG00000004726;ENSRNOG00000047663;ENSRNOG00000046452;ENSRNOG00000013167;ENSRNOG00000006320;ENSRNOG00000000839;ENSRNOG00000006559;ENSRNOG00000000187;ENSRNOG00000004003;ENSRNOG00000001414;ENSRNOG00000000419;ENSRNOG00000004639;ENSRNOG00000020679;ENSRNOG00000014124;ENSRNOG00000013370	Zfp36;Cxcl10;Tspo;Lta;Cebpb;Mapkapk2;Gata1;Fcgr2b;Hmgb2;Ptges;Nfkbil1;Akap8;Csf2rb;Dusp10;Serpine1;Cfb;Traf6;Icam1;Nod2;Gfer
30	GO:1901701	BP	cellular response to oxygen-containing compound	30/323	773/25324	8.29E-07	0.000455576	ENSRNOG00000007319;ENSRNOG00000054218;ENSRNOG00000006559;ENSRNOG00000001414;ENSRNOG00000049517;ENSRNOG00000009389;ENSRNOG00000022256;ENSRNOG00000057347;ENSRNOG00000047663;ENSRNOG00000046452;ENSRNOG00000005513;ENSRNOG00000003463;ENSRNOG00000013370;ENSRNOG00000005275;ENSRNOG00000010549;ENSRNOG00000000239;ENSRNOG00000042785;ENSRNOG00000021108;ENSRNOG00000000839;ENSRNOG00000020679;ENSRNOG00000016299;…	Trib3;Il18rap;Akap8;Serpine1;Tnfaip3;Ripk2;Cxcl10;Cebpb;Gata1;Fcgr2b;Srsf5;Srebf1;Gfer;Shmt1;Tspo;Ccl7;Sesn2;Slc22a12;Nfkbil1;Icam1;Klf4;Traf6;Atf4;Zfp36;Ager;Ccl2;Kif18a;Nr4a1;Nod2;Errfi1
30	GO:0045944	BP	positive regulation of transcription by RNA polymerase II	30/323	822/25324	8.92E-07	0.000455576	ENSRNOG00000020552;ENSRNOG00000028461;ENSRNOG00000016037;ENSRNOG00000010716;ENSRNOG00000007607;ENSRNOG00000031312;ENSRNOG00000050240;ENSRNOG00000016595;ENSRNOG00000007002;ENSRNOG00000057347;ENSRNOG00000014124;ENSRNOG00000013987;ENSRNOG00000003463;ENSRNOG00000050869;ENSRNOG00000016360;ENSRNOG00000042785;ENSRNOG00000007246;ENSRNOG00000000491;ENSRNOG00000004639;ENSRNOG00000013167;ENSRNOG00000011205;…	Fosl1;Gnl3;Mafb;Atoh8;Nr4a1;Tnfrsf1a;Mtf1;Hhex;Lif;Cebpb;Nod2;Sbno2;Srebf1;Cebpd;Gps2;Sesn2;Atxn7;Spdef;Traf6;Hmgb2;Ccl3;Atf4;Zfp746;Cd28;Ccn1;Crtc2;Il11;Mta2;Maff;Atf3
25	GO:0043408	BP	regulation of MAPK cascade	25/323	601/25324	9.69E-07	0.000455576	ENSRNOG00000004003;ENSRNOG00000007319;ENSRNOG00000008816;ENSRNOG00000005615;ENSRNOG00000008936;ENSRNOG00000048733;ENSRNOG00000025371;ENSRNOG00000009389;ENSRNOG00000007002;ENSRNOG00000014124;ENSRNOG00000015036;ENSRNOG00000019822;ENSRNOG00000020679;ENSRNOG00000000239;ENSRNOG00000002511;ENSRNOG00000016360;ENSRNOG00000014838;ENSRNOG00000015794;ENSRNOG00000004639;ENSRNOG00000011205;ENSRNOG00000000439;…	Dusp10;Trib3;Gpnmb;Gadd45a;Map3k6;Nup62;Spry1;Ripk2;Lif;Nod2;Ccn2;Gadd45b;Icam1;Ccl7;Flt4;Gps2;Glipr2;Fam83d;Traf6;Ccl3;Ager;Ccn1;Il11;Errfi1;Atf3
55	GO:0010629	BP	negative regulation of gene expression	55/323	1415/25324	9.96E-07	0.000455576	ENSRNOG00000011668;ENSRNOG00000018815;ENSRNOG00000007319;ENSRNOG00000009131;ENSRNOG00000000521;ENSRNOG00000010716;ENSRNOG00000050108;ENSRNOG00000006559;ENSRNOG00000001414;ENSRNOG00000020938;ENSRNOG00000001277;ENSRNOG00000011352;ENSRNOG00000049517;ENSRNOG00000016231;ENSRNOG00000016595;ENSRNOG00000001662;ENSRNOG00000020254;ENSRNOG00000007064;ENSRNOG00000057347;ENSRNOG00000047663;ENSRNOG00000015036;…	Nfil3;Plk1;Trib3;Zc3h12a;Cdkn1a;Atoh8;LOC100911319;Akap8;Serpine1;Ppp1r15a;Mafk;Furin;Tnfaip3;Polr2d;Hhex;Dyrk1a;Per2;Zfp746;Cebpb;Gata1;Ccn2;Sbno2;Ciart;Eid2b;Srebf1;Birc3;Hnrnpl;Tspo;Cebpd;Acp4;Gps2;Sesn2;Spdef;Gpnmb;Nfkbil1;LOC100363537;Cry2;Zbtb2;Cry1;Traf6;Hmgb2;Ccl3;Atf4;Zfp36;Ager;Cd28;Bend5;Hmox1;Erf;Mta2;Bcl3;Fst;Nop53;Errfi1;Il1r2
52	GO:0045935	BP	positive regulation of nucleobase-containing compound metabolic process	52/323	1349/25324	1.01E-06	0.000455576	ENSRNOG00000011668;ENSRNOG00000008142;ENSRNOG00000028461;ENSRNOG00000009131;ENSRNOG00000020552;ENSRNOG00000011422;ENSRNOG00000010716;ENSRNOG00000050108;ENSRNOG00000007607;ENSRNOG00000020938;ENSRNOG00000048733;ENSRNOG00000031312;ENSRNOG00000050240;ENSRNOG00000001766;ENSRNOG00000001662;ENSRNOG00000016591;ENSRNOG00000007002;ENSRNOG00000057347;ENSRNOG00000047663;ENSRNOG00000013987;ENSRNOG00000005513;…	Nfil3;Brpf1;Gnl3;Zc3h12a;Fosl1;AABR07043951.1;Atoh8;LOC100911319;Nr4a1;Ppp1r15a;Nup62;Tnfrsf1a;Mtf1;Tfrc;Dyrk1a;Utp15;Lif;Cebpb;Gata1;Sbno2;Srsf5;Rfc3;Srebf1;Pim1;Gfer;Hhex;Cebpd;Sesn2;Gps2;Dazap1;Atxn7;Spdef;Mafb;Rbm22;Traf6;Hmgb2;Ccl3;Nek2;Atf4;Zfp36;Zfp496;Zfp746;Cd28;Ccn1;Crtc2;Il11;Mta2;Bcl3;Ankrd39;Maff;Nod2;Atf3
17	GO:0042326	BP	negative regulation of phosphorylation	17/323	323/25324	1.01E-06	0.000455576	ENSRNOG00000016595;ENSRNOG00000004003;ENSRNOG00000007319;ENSRNOG00000007002;ENSRNOG00000058186;ENSRNOG00000016360;ENSRNOG00000010712;ENSRNOG00000007246;ENSRNOG00000005615;ENSRNOG00000019822;ENSRNOG00000018815;ENSRNOG00000025371;ENSRNOG00000020938;ENSRNOG00000002946;ENSRNOG00000048733;ENSRNOG00000049517;ENSRNOG00000003745	Hhex;Dusp10;Trib3;Lif;Errfi1;Gps2;Terf2ip;Atxn7;Gadd45a;Gadd45b;Plk1;Spry1;Ppp1r15a;Socs3;Nup62;Tnfaip3;Atf3
47	GO:0051254	BP	positive regulation of RNA metabolic process	47/323	1212/25324	1.02E-06	0.000455576	ENSRNOG00000011668;ENSRNOG00000008142;ENSRNOG00000028461;ENSRNOG00000009131;ENSRNOG00000020552;ENSRNOG00000011422;ENSRNOG00000010716;ENSRNOG00000050108;ENSRNOG00000007607;ENSRNOG00000020938;ENSRNOG00000048733;ENSRNOG00000031312;ENSRNOG00000050240;ENSRNOG00000016595;ENSRNOG00000001662;ENSRNOG00000016591;ENSRNOG00000007002;ENSRNOG00000057347;ENSRNOG00000047663;ENSRNOG00000013987;ENSRNOG00000005513;…	Nfil3;Brpf1;Gnl3;Zc3h12a;Fosl1;AABR07043951.1;Atoh8;LOC100911319;Nr4a1;Ppp1r15a;Nup62;Tnfrsf1a;Mtf1;Hhex;Dyrk1a;Utp15;Lif;Cebpb;Gata1;Sbno2;Srsf5;Srebf1;Pim1;Cebpd;Sesn2;Gps2;Dazap1;Atxn7;Spdef;Mafb;Rbm22;Traf6;Hmgb2;Ccl3;Atf4;Zfp36;Zfp496;Zfp746;Cd28;Ccn1;Crtc2;Il11;Mta2;Bcl3;Maff;Nod2;Atf3
19	GO:0071417	BP	cellular response to organonitrogen compound	19/323	398/25324	1.02E-06	0.000455576	ENSRNOG00000005275;ENSRNOG00000000439;ENSRNOG00000007159;ENSRNOG00000009389;ENSRNOG00000057347;ENSRNOG00000042785;ENSRNOG00000047663;ENSRNOG00000046452;ENSRNOG00000021108;ENSRNOG00000020679;ENSRNOG00000005513;ENSRNOG00000016299;ENSRNOG00000007607;ENSRNOG00000058186;ENSRNOG00000003463;ENSRNOG00000007319;ENSRNOG00000014124;ENSRNOG00000017801;ENSRNOG00000013370	Shmt1;Ager;Ccl2;Ripk2;Cebpb;Sesn2;Gata1;Fcgr2b;Slc22a12;Icam1;Srsf5;Klf4;Nr4a1;Errfi1;Srebf1;Trib3;Nod2;Atf4;Gfer
22	GO:0010942	BP	positive regulation of cell death	22/323	519/25324	1.05E-06	0.000455576	ENSRNOG00000020552;ENSRNOG00000019675;ENSRNOG00000000521;ENSRNOG00000005615;ENSRNOG00000007607;ENSRNOG00000009389;ENSRNOG00000007064;ENSRNOG00000046452;ENSRNOG00000015036;ENSRNOG00000019822;ENSRNOG00000014948;ENSRNOG00000010549;ENSRNOG00000000491;ENSRNOG00000000838;ENSRNOG00000011205;ENSRNOG00000017801;ENSRNOG00000037931;ENSRNOG00000023473;ENSRNOG00000014350;ENSRNOG00000014117;ENSRNOG00000015143;…	Fosl1;Pycard;Cdkn1a;Gadd45a;Nr4a1;Ripk2;Zfp746;Fcgr2b;Ccn2;Gadd45b;Osgin1;Tspo;Spdef;Lta;Ccl3;Atf4;Plaur;AABR07026112.1;Ccn1;Hmox1;Siah1;Atf3
49	GO:0010557	BP	positive regulation of macromolecule biosynthetic process	49/323	1354/25324	1.05E-06	0.000455576	ENSRNOG00000011668;ENSRNOG00000008142;ENSRNOG00000028461;ENSRNOG00000000529;ENSRNOG00000020552;ENSRNOG00000011422;ENSRNOG00000010716;ENSRNOG00000050482;ENSRNOG00000004726;ENSRNOG00000007607;ENSRNOG00000020938;ENSRNOG00000048733;ENSRNOG00000031312;ENSRNOG00000050240;ENSRNOG00000016595;ENSRNOG00000016591;ENSRNOG00000007002;ENSRNOG00000057347;ENSRNOG00000047663;ENSRNOG00000013987;ENSRNOG00000001088;…	Nfil3;Brpf1;Gnl3;Pim1;Fosl1;AABR07043951.1;Atoh8;Dbf4;Mapkapk2;Nr4a1;Ppp1r15a;Nup62;Tnfrsf1a;Mtf1;Hhex;Utp15;Lif;Cebpb;Gata1;Sbno2;Rfc3;Srebf1;Gfer;Hnrnpl;Polr2d;Cebpd;Gps2;Sesn2;Atxn7;Spdef;Mafb;Traf6;Hmgb2;Ccl3;Nek2;Atf4;Cdt1;Ager;Zfp496;Zfp746;Cd28;Ccn1;Crtc2;Il11;Mta2;Bcl3;Maff;Nod2;Atf3
41	GO:1902531	BP	regulation of intracellular signal transduction	41/323	1357/25324	1.08E-06	0.000455576	ENSRNOG00000014838;ENSRNOG00000004003;ENSRNOG00000007319;ENSRNOG00000010712;ENSRNOG00000008816;ENSRNOG00000005615;ENSRNOG00000018646;ENSRNOG00000008936;ENSRNOG00000048733;ENSRNOG00000031312;ENSRNOG00000009389;ENSRNOG00000000499;ENSRNOG00000007002;ENSRNOG00000014124;ENSRNOG00000015036;ENSRNOG00000019822;ENSRNOG00000025371;ENSRNOG00000049517;ENSRNOG00000023799;ENSRNOG00000020679;ENSRNOG00000043416;…	Glipr2;Dusp10;Trib3;Terf2ip;Gpnmb;Gadd45a;Hbegf;Map3k6;Nup62;Tnfrsf1a;Ripk2;Tcp11;Lif;Nod2;Ccn2;Gadd45b;Spry1;Tnfaip3;Pak1ip1;Icam1;Bcl3;Tifa;Ccl7;Dyrk1a;Flt4;Gps2;Sesn2;Fam83d;Traf6;Ccl3;Itpkb;Plaur;Ager;Marchf7;Cd28;Ccn1;Il11;Siah1;Nop53;Errfi1;Atf3
47	GO:0051247	BP	positive regulation of protein metabolic process	47/323	1358/25324	1.09E-06	0.000455576	ENSRNOG00000018815;ENSRNOG00000007319;ENSRNOG00000008936;ENSRNOG00000028461;ENSRNOG00000010712;ENSRNOG00000008816;ENSRNOG00000005615;ENSRNOG00000018646;ENSRNOG00000004726;ENSRNOG00000020938;ENSRNOG00000019675;ENSRNOG00000031312;ENSRNOG00000002546;ENSRNOG00000009389;ENSRNOG00000007002;ENSRNOG00000014124;ENSRNOG00000015036;ENSRNOG00000020679;ENSRNOG00000029811;ENSRNOG00000019822;ENSRNOG00000049517;…	Plk1;Trib3;Map3k6;Gnl3;Terf2ip;Gpnmb;Gadd45a;Hbegf;Mapkapk2;Ppp1r15a;Pycard;Tnfrsf1a;Rchy1;Ripk2;Lif;Nod2;Ccn2;Icam1;Kcne2;Gadd45b;Tnfaip3;Tada2b;Zfand2a;Birc3;Hnrnpl;Polr2d;Ccl7;Dyrk1a;Rnf19b;Flt4;Glipr2;Srebf1;Cry1;Traf6;Ccl3;Plaur;Ager;Akap8;Marchf7;Cd28;Ccn1;Asb9;Il11;Bcl3;Dtl;Cdc20;Nop53
15	GO:1903320	BP	regulation of protein modification by small protein conjugation or removal	15/323	190/25324	1.09E-06	0.000455576	ENSRNOG00000016360;ENSRNOG00000009389;ENSRNOG00000018815;ENSRNOG00000007319;ENSRNOG00000010549;ENSRNOG00000028415;ENSRNOG00000014124;ENSRNOG00000006241;ENSRNOG00000020254;ENSRNOG00000006622;ENSRNOG00000028461;ENSRNOG00000005731;ENSRNOG00000013023;ENSRNOG00000049517;ENSRNOG00000002546	Gps2;Ripk2;Plk1;Trib3;Tspo;Cdc20;Nod2;Marchf7;Per2;Cry1;Gnl3;Birc3;Nop53;Tnfaip3;Rchy1
35	GO:0051248	BP	negative regulation of protein metabolic process	35/323	787/25324	1.18E-06	0.000455576	ENSRNOG00000018815;ENSRNOG00000007319;ENSRNOG00000009131;ENSRNOG00000010712;ENSRNOG00000005615;ENSRNOG00000050108;ENSRNOG00000018646;ENSRNOG00000004003;ENSRNOG00000001414;ENSRNOG00000020938;ENSRNOG00000011352;ENSRNOG00000048733;ENSRNOG00000049517;ENSRNOG00000016595;ENSRNOG00000007002;ENSRNOG00000019822;ENSRNOG00000025371;ENSRNOG00000005731;ENSRNOG00000010549;ENSRNOG00000021659;ENSRNOG00000016360;…	Plk1;Trib3;Zc3h12a;Terf2ip;Gadd45a;LOC100911319;Hbegf;Dusp10;Serpine1;Ppp1r15a;Furin;Nup62;Tnfaip3;Hhex;Lif;Gadd45b;Spry1;Birc3;Tspo;Acp4;Gps2;Sesn2;Per2;Cry1;Socs3;Atf4;Zfp36;Plaur;Marchf7;Bcl3;Nr4a1;Atf3;Nop53;Errfi1;Il1r2
49	GO:1901700	BP	response to oxygen-containing compound	49/323	1366/25324	1.18E-06	0.000455576	ENSRNOG00000020552;ENSRNOG00000004003;ENSRNOG00000007319;ENSRNOG00000000521;ENSRNOG00000054218;ENSRNOG00000005037;ENSRNOG00000004726;ENSRNOG00000001414;ENSRNOG00000007478;ENSRNOG00000049517;ENSRNOG00000016595;ENSRNOG00000009389;ENSRNOG00000022256;ENSRNOG00000057347;ENSRNOG00000047663;ENSRNOG00000046452;ENSRNOG00000015036;ENSRNOG00000005513;ENSRNOG00000003463;ENSRNOG00000013370;ENSRNOG00000005275;…	Fosl1;Dusp10;Trib3;Cdkn1a;Il18rap;Kif18a;Mapkapk2;Serpine1;Cry2;Tnfaip3;Hhex;Ripk2;Cxcl10;Cebpb;Gata1;Fcgr2b;Ccn2;Srsf5;Srebf1;Gfer;Shmt1;Hnrnpl;Tspo;Ccl7;Sesn2;Slc22a12;Nfkbil1;LOC100363537;Csf2rb;Klf4;Cry1;Traf6;Hmgb2;Ccl3;Atf4;Cdt1;Zfp36;Icam1;Ager;Ccl2;Akap8;Ptges;Hmox1;Lta;Acp5;Errfi1;Nr4a1;Nod2;Cfb
38	GO:0001932	BP	regulation of protein phosphorylation	38/323	1165/25324	1.19E-06	0.000455576	ENSRNOG00000014838;ENSRNOG00000018815;ENSRNOG00000007319;ENSRNOG00000020938;ENSRNOG00000010712;ENSRNOG00000008816;ENSRNOG00000005615;ENSRNOG00000018646;ENSRNOG00000004003;ENSRNOG00000008936;ENSRNOG00000011205;ENSRNOG00000048733;ENSRNOG00000031312;ENSRNOG00000016595;ENSRNOG00000009389;ENSRNOG00000007002;ENSRNOG00000014124;ENSRNOG00000015036;ENSRNOG00000019822;ENSRNOG00000025371;ENSRNOG00000049517;…	Glipr2;Plk1;Trib3;Ppp1r15a;Terf2ip;Gpnmb;Gadd45a;Hbegf;Dusp10;Map3k6;Ccl3;Nup62;Tnfrsf1a;Hhex;Ripk2;Lif;Nod2;Ccn2;Gadd45b;Spry1;Tnfaip3;Icam1;Ccl7;Flt4;Gps2;Sesn2;Fam83d;Traf6;Socs3;Itpkb;Plaur;Ager;Akap8;Ccn1;Il11;Nop53;Errfi1;Atf3
40	GO:0080134	BP	regulation of response to stress	40/323	1026/25324	1.19E-06	0.000455576	ENSRNOG00000004003;ENSRNOG00000019675;ENSRNOG00000020938;ENSRNOG00000010712;ENSRNOG00000005615;ENSRNOG00000011205;ENSRNOG00000018646;ENSRNOG00000001414;ENSRNOG00000019202;ENSRNOG00000002946;ENSRNOG00000000827;ENSRNOG00000031312;ENSRNOG00000009389;ENSRNOG00000057347;ENSRNOG00000014124;ENSRNOG00000046452;ENSRNOG00000015036;ENSRNOG00000013987;ENSRNOG00000019822;ENSRNOG00000049517;ENSRNOG00000013370;…	Dusp10;Pycard;Ppp1r15a;Terf2ip;Gadd45a;Ccl3;Hbegf;Serpine1;Pvr;Socs3;Ier3;Tnfrsf1a;Ripk2;Cebpb;Nod2;Fcgr2b;Ccn2;Sbno2;Gadd45b;Tnfaip3;Gfer;Dyrk1a;Flt4;Gps2;Sesn2;Lta;Cry1;Traf6;Hmgb2;Nfkbiz;Atf4;Il18rap;Zfp36;Ager;Tnfaip6;Marchf7;Cd28;Nop53;Errfi1;Il1r2
8	GO:0042035	BP	regulation of cytokine biosynthetic process	8/323	62/25324	1.19E-06	0.000455576	ENSRNOG00000058388;ENSRNOG00000000439;ENSRNOG00000057347;ENSRNOG00000010283;ENSRNOG00000004726;ENSRNOG00000043416;ENSRNOG00000004639;ENSRNOG00000058186	Zfp36;Ager;Cebpb;Cd28;Mapkapk2;Bcl3;Traf6;Errfi1
37	GO:0048585	BP	negative regulation of response to stimulus	37/323	1223/25324	1.21E-06	0.000455576	ENSRNOG00000004003;ENSRNOG00000025371;ENSRNOG00000001414;ENSRNOG00000007606;ENSRNOG00000020938;ENSRNOG00000007478;ENSRNOG00000048733;ENSRNOG00000049517;ENSRNOG00000001662;ENSRNOG00000007002;ENSRNOG00000031312;ENSRNOG00000020679;ENSRNOG00000013370;ENSRNOG00000033368;ENSRNOG00000026936;ENSRNOG00000021659;ENSRNOG00000016360;ENSRNOG00000042785;ENSRNOG00000007246;ENSRNOG00000000839;ENSRNOG00000006622;…	Dusp10;Spry1;Serpine1;Rnf43;Ppp1r15a;Cry2;Nup62;Tnfaip3;Dyrk1a;Lif;Tnfrsf1a;Icam1;Gfer;Dand5;Mpig6b;Acp4;Gps2;Sesn2;Atxn7;Nfkbil1;Cry1;Socs3;Lgals3;Atf4;Trim72;Zfp36;Plaur;Ager;Tnfaip6;Marchf7;Hmox1;Bcl3;Wfikkn1;Il1r2;Nop53;Errfi1;Atf3
70	GO:0010605	BP	negative regulation of macromolecule metabolic process	70/323	2017/25324	1.22E-06	0.000455576	ENSRNOG00000011668;ENSRNOG00000004003;ENSRNOG00000007319;ENSRNOG00000009131;ENSRNOG00000010712;ENSRNOG00000000521;ENSRNOG00000005615;ENSRNOG00000050108;ENSRNOG00000018646;ENSRNOG00000004726;ENSRNOG00000001414;ENSRNOG00000020938;ENSRNOG00000001277;ENSRNOG00000011352;ENSRNOG00000048733;ENSRNOG00000049517;ENSRNOG00000016231;ENSRNOG00000016595;ENSRNOG00000001662;ENSRNOG00000020254;ENSRNOG00000007002;…	Nfil3;Dusp10;Trib3;Zc3h12a;Terf2ip;Cdkn1a;Gadd45a;LOC100911319;Hbegf;Mapkapk2;Serpine1;Ppp1r15a;Mafk;Furin;Nup62;Tnfaip3;Polr2d;Hhex;Dyrk1a;Per2;Lif;Cebpb;Gata1;Plk1;Ccn2;Sbno2;Gadd45b;Spry1;Ciart;Eid2b;Srebf1;Ankle1;Birc3;Hnrnpl;Tspo;Cebpd;Acp4;Gps2;Sesn2;Spdef;Gpnmb;Nfkbil1;LOC100363537;Cry2;Zbtb2;Cry1;Traf6;Hmgb2;Socs3;Atoh8;Atf4;Zfp36;Plaur;Ager;Akap8;Marchf7;Nr4a1;Zfp746;Cd28;Bend5;Hmox1;Erf…
43	GO:0042981	BP	regulation of apoptotic process	43/323	1224/25324	1.23E-06	0.000455576	ENSRNOG00000020552;ENSRNOG00000018815;ENSRNOG00000019675;ENSRNOG00000023614;ENSRNOG00000000529;ENSRNOG00000000521;ENSRNOG00000005615;ENSRNOG00000001414;ENSRNOG00000011205;ENSRNOG00000048733;ENSRNOG00000049517;ENSRNOG00000009389;ENSRNOG00000022256;ENSRNOG00000057347;ENSRNOG00000042581;ENSRNOG00000046452;ENSRNOG00000015036;ENSRNOG00000000827;ENSRNOG00000019822;ENSRNOG00000020679;ENSRNOG00000043416;…	Fosl1;Plk1;Pycard;Hsh2d;Pim1;Cdkn1a;Gadd45a;Serpine1;Ccl3;Nup62;Tnfaip3;Ripk2;Cxcl10;Cebpb;Ptcra;Fcgr2b;Ccn2;Ier3;Gadd45b;Icam1;Bcl3;Birc3;Gfer;Osgin1;Tspo;Flt4;Spdef;Lta;Traf6;Socs3;Lgals3;Itpkb;Atf4;Plaur;AABR07026112.1;Marchf7;Ccn1;Hmox1;Siah1;Nr4a1;Nod2;Nop53;Atf3
45	GO:0009605	BP	response to external stimulus	45/323	1587/25324	1.24E-06	0.000455576	ENSRNOG00000020552;ENSRNOG00000004003;ENSRNOG00000000521;ENSRNOG00000005615;ENSRNOG00000006559;ENSRNOG00000004726;ENSRNOG00000001414;ENSRNOG00000007478;ENSRNOG00000031312;ENSRNOG00000009389;ENSRNOG00000022256;ENSRNOG00000057347;ENSRNOG00000047663;ENSRNOG00000046452;ENSRNOG00000049918;ENSRNOG00000054561;ENSRNOG00000033529;ENSRNOG00000033564;ENSRNOG00000013370;ENSRNOG00000015078;ENSRNOG00000010941;…	Fosl1;Dusp10;Cdkn1a;Gadd45a;Akap8;Mapkapk2;Serpine1;Cry2;Tnfrsf1a;Ripk2;Cxcl10;Cebpb;Gata1;Fcgr2b;Lrg1;Isg20;Amy1a;Cfd;Gfer;Ifitm3;Tifa;Hnrnpl;Tspo;Sesn2;Hp;Nfkbil1;Srebf1;Csf2rb;Per2;Cry1;Traf6;Hmgb2;Lgals3;Atf4;Zfp36;Icam1;Lta;Gcgr;Ptges;Hmox1;Acp5;Bcl3;Nod2;Cfb;Atf3
35	GO:0031401	BP	positive regulation of protein modification process	35/323	979/25324	1.24E-06	0.000455576	ENSRNOG00000018815;ENSRNOG00000007319;ENSRNOG00000020938;ENSRNOG00000028461;ENSRNOG00000010712;ENSRNOG00000008816;ENSRNOG00000005615;ENSRNOG00000018646;ENSRNOG00000008936;ENSRNOG00000031312;ENSRNOG00000002546;ENSRNOG00000009389;ENSRNOG00000007002;ENSRNOG00000014124;ENSRNOG00000015036;ENSRNOG00000020679;ENSRNOG00000019822;ENSRNOG00000027326;ENSRNOG00000005731;ENSRNOG00000000239;ENSRNOG00000001662;…	Plk1;Trib3;Ppp1r15a;Gnl3;Terf2ip;Gpnmb;Gadd45a;Hbegf;Map3k6;Tnfrsf1a;Rchy1;Ripk2;Lif;Nod2;Ccn2;Icam1;Gadd45b;Tada2b;Birc3;Ccl7;Dyrk1a;Flt4;Glipr2;Srebf1;Cry1;Traf6;Ccl3;Plaur;Ager;Akap8;Marchf7;Ccn1;Il11;Cdc20;Nop53
40	GO:0002682	BP	regulation of immune system process	40/323	1169/25324	1.25E-06	0.000455576	ENSRNOG00000000521;ENSRNOG00000004003;ENSRNOG00000019675;ENSRNOG00000000529;ENSRNOG00000016037;ENSRNOG00000054218;ENSRNOG00000001414;ENSRNOG00000019202;ENSRNOG00000011205;ENSRNOG00000049517;ENSRNOG00000001766;ENSRNOG00000009389;ENSRNOG00000022256;ENSRNOG00000039204;ENSRNOG00000007002;ENSRNOG00000057347;ENSRNOG00000047663;ENSRNOG00000046452;ENSRNOG00000020679;ENSRNOG00000033564;ENSRNOG00000013370;…	Cdkn1a;Dusp10;Pycard;Pim1;Mafb;Il18rap;Serpine1;Pvr;Ccl3;Tnfaip3;Tfrc;Ripk2;Cxcl10;Pram1;Lif;Cebpb;Gata1;Fcgr2b;Icam1;Cfd;Gfer;Ccl7;Gps2;Gpnmb;Lta;Traf6;Hmgb2;Nfkbiz;Itpkb;Btnl10;Zfp36;C1qc;Ager;Marchf7;Cd28;Hmox1;Ankle1;Nod2;Nop53;Cfb
45	GO:0010941	BP	regulation of cell death	45/323	1373/25324	1.28E-06	0.000455576	ENSRNOG00000020552;ENSRNOG00000018815;ENSRNOG00000019675;ENSRNOG00000023614;ENSRNOG00000000529;ENSRNOG00000000521;ENSRNOG00000005615;ENSRNOG00000001414;ENSRNOG00000011205;ENSRNOG00000048733;ENSRNOG00000049517;ENSRNOG00000009389;ENSRNOG00000022256;ENSRNOG00000007064;ENSRNOG00000057347;ENSRNOG00000042581;ENSRNOG00000046452;ENSRNOG00000015036;ENSRNOG00000000827;ENSRNOG00000019822;ENSRNOG00000020679;…	Fosl1;Plk1;Pycard;Hsh2d;Pim1;Cdkn1a;Gadd45a;Serpine1;Ccl3;Nup62;Tnfaip3;Ripk2;Cxcl10;Zfp746;Cebpb;Ptcra;Fcgr2b;Ccn2;Ier3;Gadd45b;Icam1;Bcl3;Birc3;Gfer;Osgin1;Tspo;Flt4;Spdef;Gpnmb;Lta;Traf6;Socs3;Lgals3;Itpkb;Atf4;Plaur;AABR07026112.1;Marchf7;Ccn1;Hmox1;Siah1;Nr4a1;Nod2;Nop53;Atf3
33	GO:0032269	BP	negative regulation of cellular protein metabolic process	33/323	745/25324	1.30E-06	0.000455576	ENSRNOG00000018815;ENSRNOG00000007319;ENSRNOG00000009131;ENSRNOG00000010712;ENSRNOG00000005615;ENSRNOG00000050108;ENSRNOG00000004003;ENSRNOG00000001414;ENSRNOG00000020938;ENSRNOG00000011352;ENSRNOG00000048733;ENSRNOG00000049517;ENSRNOG00000016595;ENSRNOG00000007002;ENSRNOG00000019822;ENSRNOG00000025371;ENSRNOG00000005731;ENSRNOG00000010549;ENSRNOG00000021659;ENSRNOG00000016360;ENSRNOG00000042785;…	Plk1;Trib3;Zc3h12a;Terf2ip;Gadd45a;LOC100911319;Dusp10;Serpine1;Ppp1r15a;Furin;Nup62;Tnfaip3;Hhex;Lif;Gadd45b;Spry1;Birc3;Tspo;Acp4;Gps2;Sesn2;Per2;Cry1;Socs3;Atf4;Zfp36;Plaur;Marchf7;Nr4a1;Il1r2;Nop53;Errfi1;Atf3
67	GO:0051716	BP	cellular response to stimulus	67/323	2536/25324	1.34E-06	0.000455576	ENSRNOG00000025764;ENSRNOG00000018623;ENSRNOG00000018815;ENSRNOG00000007319;ENSRNOG00000011668;ENSRNOG00000011422;ENSRNOG00000005615;ENSRNOG00000054218;ENSRNOG00000005037;ENSRNOG00000004726;ENSRNOG00000001414;ENSRNOG00000019195;ENSRNOG00000020938;ENSRNOG00000011205;ENSRNOG00000020873;ENSRNOG00000038047;ENSRNOG00000031312;ENSRNOG00000016231;ENSRNOG00000001766;ENSRNOG00000009389;ENSRNOG00000022256;…	AC128848.1;Rev1;Plk1;Trib3;Nfil3;AABR07043951.1;Gadd45a;Il18rap;Kif18a;Mapkapk2;Serpine1;Polh;Ppp1r15a;Ccl3;Nphs1;Mt1;Tnfrsf1a;Polr2d;Tfrc;Ripk2;Cxcl10;Cebpb;Gata1;Fcgr2b;Ube2j2;Srsf5;Sbno2;Kcne2;Fosl1;Tnfaip3;Srebf1;Zfand2a;Cdkn1a;Gfer;Shmt1;Hnrnpl;Tspo;Ccl7;Sesn2;Gps2;Slc22a12;Nfkbil1;Icam1;Klf4;Cry1;Traf6;Socs3;Itpkb;Atf4;Sprtn;Rbbp6;Zfp36;Ager;Nfkbia;Ccl2;Akap8;Rab43;Hmox1;Bcl3;Mt2A;Dtl;Nr4a1…
34	GO:0010648	BP	negative regulation of cell communication	34/323	1032/25324	1.35E-06	0.000455576	ENSRNOG00000004003;ENSRNOG00000001414;ENSRNOG00000007606;ENSRNOG00000007478;ENSRNOG00000048733;ENSRNOG00000049517;ENSRNOG00000001662;ENSRNOG00000007002;ENSRNOG00000025371;ENSRNOG00000003463;ENSRNOG00000033368;ENSRNOG00000026936;ENSRNOG00000021659;ENSRNOG00000016360;ENSRNOG00000042785;ENSRNOG00000007246;ENSRNOG00000007320;ENSRNOG00000020679;ENSRNOG00000011631;ENSRNOG00000021578;ENSRNOG00000002946;…	Dusp10;Serpine1;Rnf43;Cry2;Nup62;Tnfaip3;Dyrk1a;Lif;Spry1;Srebf1;Dand5;Mpig6b;Acp4;Gps2;Sesn2;Atxn7;Fam3d;Icam1;Fst;Wfikkn1;Socs3;Lgals3;Trim72;Nfkbil1;Plaur;Marchf7;Hmox1;Il11;Bcl3;Cry1;Il1r2;Nop53;Errfi1;Atf3
47	GO:0070887	BP	cellular response to chemical stimulus	47/323	1595/25324	1.37E-06	0.000455576	ENSRNOG00000025764;ENSRNOG00000011668;ENSRNOG00000007319;ENSRNOG00000054218;ENSRNOG00000005037;ENSRNOG00000004726;ENSRNOG00000001414;ENSRNOG00000011205;ENSRNOG00000049517;ENSRNOG00000001766;ENSRNOG00000009389;ENSRNOG00000022256;ENSRNOG00000057347;ENSRNOG00000047663;ENSRNOG00000046452;ENSRNOG00000013987;ENSRNOG00000029811;ENSRNOG00000005513;ENSRNOG00000003463;ENSRNOG00000013370;ENSRNOG00000005275;…	AC128848.1;Nfil3;Trib3;Il18rap;Kif18a;Mapkapk2;Serpine1;Ccl3;Tnfaip3;Tfrc;Ripk2;Cxcl10;Cebpb;Gata1;Fcgr2b;Sbno2;Kcne2;Srsf5;Srebf1;Gfer;Shmt1;Mt1;Tspo;Ccl7;Sesn2;Slc22a12;Nfkbil1;Icam1;Klf4;Rbm22;Traf6;Socs3;Itpkb;Atf4;Zfp36;Ager;Nfkbia;Ccl2;Akap8;Rab43;Hmox1;Zfand2a;Mt2A;Nr4a1;Nod2;Nop53;Errfi1
97	GO:0009893	BP	positive regulation of metabolic process	97/323	3023/25324	1.49E-06	0.000455576	ENSRNOG00000011668;ENSRNOG00000007319;ENSRNOG00000002546;ENSRNOG00000018528;ENSRNOG00000020552;ENSRNOG00000005615;ENSRNOG00000050108;ENSRNOG00000018646;ENSRNOG00000020938;ENSRNOG00000031312;ENSRNOG00000007064;ENSRNOG00000057347;ENSRNOG00000047663;ENSRNOG00000005513;ENSRNOG00000027326;ENSRNOG00000000529;ENSRNOG00000013370;ENSRNOG00000020235;ENSRNOG00000031387;ENSRNOG00000007246;ENSRNOG00000006622;…	Nfil3;Trib3;Rchy1;Nrl;Fosl1;Gadd45a;LOC100911319;Hbegf;Ppp1r15a;Tnfrsf1a;Zfp746;Cebpb;Gata1;Srsf5;Tada2b;Pim1;Gfer;Hnrnpl;Dazap1;Atxn7;Cry1;Traf6;Hmgb2;Nek2;Akap8;Zfp496;Cd28;Crtc2;Asb9;Il11;Mta2;Bcl3;Cdc20;Mapkapk2;Serpine1;Tspo;Hhex;Utp15;Lif;Sbno2;Kcne2;Birc3;Polr2d;Ccl7;Flt4;Agpat2;Atf4;Zfp36;Ager;Ankrd39;Nop53;Atf3;Glipr2;Cdkn1a;Pycard;Zc3h12a;Terf2ip;Mafb;AABR07043951.1;Atoh8;Map3k6;Nup62;T…
87	GO:0051252	BP	regulation of RNA metabolic process	87/323	2783/25324	1.49E-06	0.000455576	ENSRNOG00000011668;ENSRNOG00000007319;ENSRNOG00000020552;ENSRNOG00000050108;ENSRNOG00000020938;ENSRNOG00000045877;ENSRNOG00000031312;ENSRNOG00000061474;ENSRNOG00000014161;ENSRNOG00000007064;ENSRNOG00000057347;ENSRNOG00000047663;ENSRNOG00000021817;ENSRNOG00000005513;ENSRNOG00000042717;ENSRNOG00000027326;ENSRNOG00000010910;ENSRNOG00000000529;ENSRNOG00000033368;ENSRNOG00000020235;ENSRNOG00000042785;…	Nfil3;Trib3;Fosl1;LOC100911319;Ppp1r15a;AC098547.1;Tnfrsf1a;Ctdp1;Rbm15b;Zfp746;Cebpb;Gata1;Irak2;Srsf5;Ciart;Tada2b;Gmeb1;Pim1;Dand5;Hnrnpl;Sesn2;Atxn7;Cry1;Traf6;Hmgb2;Nfkbia;Zfp496;Cd28;Crtc2;Il11;Erf;Mta2;Bcl3;Il18rap;Mapkapk2;Hhex;Utp15;Grhl2;Lif;Dbx2;Sbno2;Eid2b;Atf4;Zfp36;Arid5a;Ager;Bend5;Zbtb2;Nop53;Atf3;LOC103690173;Zc3h12a;Terf2ip;Mafb;AABR07043951.1;Atoh8;Mafk;Nup62;Tnfaip3;Nod2;Srebf…
70	GO:0051246	BP	regulation of protein metabolic process	70/323	2245/25324	1.49E-06	0.000455576	ENSRNOG00000014838;ENSRNOG00000002546;ENSRNOG00000004003;ENSRNOG00000007319;ENSRNOG00000008936;ENSRNOG00000028461;ENSRNOG00000009131;ENSRNOG00000010712;ENSRNOG00000008816;ENSRNOG00000005615;ENSRNOG00000050108;ENSRNOG00000018646;ENSRNOG00000004726;ENSRNOG00000001414;ENSRNOG00000020938;ENSRNOG00000011205;ENSRNOG00000011352;ENSRNOG00000019675;ENSRNOG00000048733;ENSRNOG00000031312;ENSRNOG00000016231;…	Glipr2;Rchy1;Dusp10;Trib3;Map3k6;Gnl3;Zc3h12a;Terf2ip;Gpnmb;Gadd45a;LOC100911319;Hbegf;Mapkapk2;Serpine1;Ppp1r15a;Ccl3;Furin;Pycard;Nup62;Tnfrsf1a;Polr2d;Hhex;Ripk2;Lif;Cebpb;Nod2;Plk1;Ccn2;Icam1;Kcne2;Gadd45b;Spry1;Tnfaip3;Flt4;Tada2b;Zfand2a;Birc3;Hnrnpl;Tspo;Ccl7;Dyrk1a;Rnf19b;Acp4;Gps2;Sesn2;Srebf1;Fam83d;Per2;Cry1;Traf6;Socs3;Itpkb;Atf4;Zfp36;Plaur;Ager;Akap8;Marchf7;Cd28;Ccn1;Asb9;Il11;Bcl3…
16	GO:0001933	BP	negative regulation of protein phosphorylation	16/323	296/25324	1.50E-06	0.000455576	ENSRNOG00000016595;ENSRNOG00000018815;ENSRNOG00000007319;ENSRNOG00000007002;ENSRNOG00000058186;ENSRNOG00000016360;ENSRNOG00000010712;ENSRNOG00000005615;ENSRNOG00000019822;ENSRNOG00000004003;ENSRNOG00000049517;ENSRNOG00000020938;ENSRNOG00000002946;ENSRNOG00000048733;ENSRNOG00000025371;ENSRNOG00000003745	Hhex;Plk1;Trib3;Lif;Errfi1;Gps2;Terf2ip;Gadd45a;Gadd45b;Dusp10;Tnfaip3;Ppp1r15a;Socs3;Nup62;Spry1;Atf3
77	GO:0006355	BP	regulation of transcription, DNA-templated	77/323	2554/25324	1.50E-06	0.000455576	ENSRNOG00000020679;ENSRNOG00000011668;ENSRNOG00000018815;ENSRNOG00000007319;ENSRNOG00000028441;ENSRNOG00000042374;ENSRNOG00000028461;ENSRNOG00000000529;ENSRNOG00000010712;ENSRNOG00000020552;ENSRNOG00000011422;ENSRNOG00000010716;ENSRNOG00000054218;ENSRNOG00000020254;ENSRNOG00000007607;ENSRNOG00000020938;ENSRNOG00000001277;ENSRNOG00000007478;ENSRNOG00000045877;ENSRNOG00000048733;ENSRNOG00000031312;…	Icam1;Nfil3;Plk1;Trib3;LOC103690173;Tgif2;Gnl3;Pim1;Terf2ip;Fosl1;AABR07043951.1;Atoh8;Il18rap;Per2;Nr4a1;Ppp1r15a;Mafk;Cry2;AC098547.1;Nup62;Tnfrsf1a;Mtf1;Ctdp1;Ripk2;Tnfaip3;LOC108348112;Utp15;Grhl2;Lif;Cebpb;Gata1;Dbx2;Sbno2;Irak2;Ciart;Eid2b;Tada2b;Gmeb1;LOC100909712;Brpf1;Hhex;Dand5;Ccn1;Cebpd;Gps2;Sesn2;Atxn7;Spdef;Mafb;Nfkbil1;Srebf1;Zbtb2;Cry1;Traf6;Maff;Hmgb2;Ccl3;Atf4;Zfp36;Arid5a;Ager;…
19	GO:1901652	BP	response to peptide	19/323	370/25324	1.51E-06	0.000455576	ENSRNOG00000016595;ENSRNOG00000009389;ENSRNOG00000049517;ENSRNOG00000020235;ENSRNOG00000042785;ENSRNOG00000014124;ENSRNOG00000046452;ENSRNOG00000021108;ENSRNOG00000015036;ENSRNOG00000058186;ENSRNOG00000020679;ENSRNOG00000005513;ENSRNOG00000006622;ENSRNOG00000013370;ENSRNOG00000007478;ENSRNOG00000003463;ENSRNOG00000000439;ENSRNOG00000007319;ENSRNOG00000007607	Hhex;Ripk2;Tnfaip3;Hnrnpl;Sesn2;Nod2;Fcgr2b;Slc22a12;Ccn2;Errfi1;Icam1;Srsf5;Cry1;Gfer;Cry2;Srebf1;Ager;Trib3;Nr4a1
40	GO:0045893	BP	positive regulation of transcription, DNA-templated	40/323	1122/25324	1.51E-06	0.000455576	ENSRNOG00000011668;ENSRNOG00000008142;ENSRNOG00000028461;ENSRNOG00000000529;ENSRNOG00000020552;ENSRNOG00000011422;ENSRNOG00000010716;ENSRNOG00000007607;ENSRNOG00000020938;ENSRNOG00000048733;ENSRNOG00000031312;ENSRNOG00000050240;ENSRNOG00000016595;ENSRNOG00000016591;ENSRNOG00000007064;ENSRNOG00000057347;ENSRNOG00000047663;ENSRNOG00000013987;ENSRNOG00000003463;ENSRNOG00000050869;ENSRNOG00000016360;…	Nfil3;Brpf1;Gnl3;Pim1;Fosl1;AABR07043951.1;Atoh8;Nr4a1;Ppp1r15a;Nup62;Tnfrsf1a;Mtf1;Hhex;Utp15;Zfp746;Cebpb;Gata1;Sbno2;Srebf1;Cebpd;Gps2;Sesn2;Atxn7;Spdef;Mafb;Traf6;Hmgb2;Ccl3;Atf4;Zfp496;Lif;Cd28;Ccn1;Crtc2;Il11;Mta2;Bcl3;Maff;Nod2;Atf3
59	GO:0010033	BP	response to organic substance	59/323	2251/25324	1.53E-06	0.000455576	ENSRNOG00000011668;ENSRNOG00000004003;ENSRNOG00000007319;ENSRNOG00000020552;ENSRNOG00000054218;ENSRNOG00000005037;ENSRNOG00000004726;ENSRNOG00000001414;ENSRNOG00000011205;ENSRNOG00000007478;ENSRNOG00000016595;ENSRNOG00000049517;ENSRNOG00000001766;ENSRNOG00000009389;ENSRNOG00000022256;ENSRNOG00000057347;ENSRNOG00000047663;ENSRNOG00000046452;ENSRNOG00000019749;ENSRNOG00000015036;ENSRNOG00000013987;…	Nfil3;Dusp10;Trib3;Fosl1;Il18rap;Kif18a;Mapkapk2;Serpine1;Ccl3;Cry2;Hhex;Tnfaip3;Tfrc;Ripk2;Cxcl10;Cebpb;Gata1;Fcgr2b;Ube2j2;Ccn2;Sbno2;Srsf5;Rfc3;Srebf1;Cdkn1a;Gfer;Ifitm3;Shmt1;Hnrnpl;Tspo;Ccl7;Sesn2;Acr;Slc22a12;Nfkbil1;LOC100363537;Csf2rb;Klf4;Cry1;Traf6;Hmgb2;Socs3;Atf4;Cdt1;Zfp36;Icam1;Ager;Nfkbia;Ccl2;Akap8;Rab43;Ptges;Hmox1;Lta;Acp5;Errfi1;Nr4a1;Nod2;Cfb
29	GO:0033993	BP	response to lipid	29/323	798/25324	1.54E-06	0.000455576	ENSRNOG00000020552;ENSRNOG00000004003;ENSRNOG00000000521;ENSRNOG00000006559;ENSRNOG00000004726;ENSRNOG00000001414;ENSRNOG00000022256;ENSRNOG00000057347;ENSRNOG00000014124;ENSRNOG00000046452;ENSRNOG00000015036;ENSRNOG00000003463;ENSRNOG00000013370;ENSRNOG00000010549;ENSRNOG00000029762;ENSRNOG00000000839;ENSRNOG00000020679;ENSRNOG00000000187;ENSRNOG00000004639;ENSRNOG00000013167;ENSRNOG00000011205;…	Fosl1;Dusp10;Cdkn1a;Akap8;Mapkapk2;Serpine1;Cxcl10;Cebpb;Nod2;Fcgr2b;Ccn2;Srebf1;Gfer;Tspo;Acr;Nfkbil1;Icam1;Csf2rb;Traf6;Hmgb2;Ccl3;Zfp36;Kif18a;Ptges;Lta;Acp5;Errfi1;Gata1;Cfb
40	GO:0019220	BP	regulation of phosphate metabolic process	40/323	1388/25324	1.55E-06	0.000455576	ENSRNOG00000014838;ENSRNOG00000018815;ENSRNOG00000007319;ENSRNOG00000008936;ENSRNOG00000010712;ENSRNOG00000008816;ENSRNOG00000005615;ENSRNOG00000018646;ENSRNOG00000004003;ENSRNOG00000020938;ENSRNOG00000011205;ENSRNOG00000048733;ENSRNOG00000031312;ENSRNOG00000016595;ENSRNOG00000009389;ENSRNOG00000007002;ENSRNOG00000014124;ENSRNOG00000015036;ENSRNOG00000019822;ENSRNOG00000025371;ENSRNOG00000049517;…	Glipr2;Plk1;Trib3;Map3k6;Terf2ip;Gpnmb;Gadd45a;Hbegf;Dusp10;Ppp1r15a;Ccl3;Nup62;Tnfrsf1a;Hhex;Ripk2;Lif;Nod2;Ccn2;Gadd45b;Spry1;Tnfaip3;Icam1;Pkmyt1;Ccl7;Flt4;Gps2;Sesn2;Atxn7;Fam83d;Traf6;Socs3;Itpkb;Plaur;Ager;Akap8;Ccn1;Il11;Nop53;Errfi1;Atf3
40	GO:1902680	BP	positive regulation of RNA biosynthetic process	40/323	1125/25324	1.57E-06	0.000455576	ENSRNOG00000011668;ENSRNOG00000008142;ENSRNOG00000028461;ENSRNOG00000000529;ENSRNOG00000020552;ENSRNOG00000011422;ENSRNOG00000010716;ENSRNOG00000007607;ENSRNOG00000020938;ENSRNOG00000048733;ENSRNOG00000031312;ENSRNOG00000050240;ENSRNOG00000016595;ENSRNOG00000016591;ENSRNOG00000007064;ENSRNOG00000057347;ENSRNOG00000047663;ENSRNOG00000013987;ENSRNOG00000003463;ENSRNOG00000050869;ENSRNOG00000016360;…	Nfil3;Brpf1;Gnl3;Pim1;Fosl1;AABR07043951.1;Atoh8;Nr4a1;Ppp1r15a;Nup62;Tnfrsf1a;Mtf1;Hhex;Utp15;Zfp746;Cebpb;Gata1;Sbno2;Srebf1;Cebpd;Gps2;Sesn2;Atxn7;Spdef;Mafb;Traf6;Hmgb2;Ccl3;Atf4;Zfp496;Lif;Cd28;Ccn1;Crtc2;Il11;Mta2;Bcl3;Maff;Nod2;Atf3
40	GO:1903508	BP	positive regulation of nucleic acid-templated transcription	40/323	1125/25324	1.57E-06	0.000455576	ENSRNOG00000011668;ENSRNOG00000008142;ENSRNOG00000028461;ENSRNOG00000000529;ENSRNOG00000020552;ENSRNOG00000011422;ENSRNOG00000010716;ENSRNOG00000007607;ENSRNOG00000020938;ENSRNOG00000048733;ENSRNOG00000031312;ENSRNOG00000050240;ENSRNOG00000016595;ENSRNOG00000016591;ENSRNOG00000007064;ENSRNOG00000057347;ENSRNOG00000047663;ENSRNOG00000013987;ENSRNOG00000003463;ENSRNOG00000050869;ENSRNOG00000016360;…	Nfil3;Brpf1;Gnl3;Pim1;Fosl1;AABR07043951.1;Atoh8;Nr4a1;Ppp1r15a;Nup62;Tnfrsf1a;Mtf1;Hhex;Utp15;Zfp746;Cebpb;Gata1;Sbno2;Srebf1;Cebpd;Gps2;Sesn2;Atxn7;Spdef;Mafb;Traf6;Hmgb2;Ccl3;Atf4;Zfp496;Lif;Cd28;Ccn1;Crtc2;Il11;Mta2;Bcl3;Maff;Nod2;Atf3
40	GO:0051174	BP	regulation of phosphorus metabolic process	40/323	1389/25324	1.57E-06	0.000455576	ENSRNOG00000014838;ENSRNOG00000018815;ENSRNOG00000007319;ENSRNOG00000008936;ENSRNOG00000010712;ENSRNOG00000008816;ENSRNOG00000005615;ENSRNOG00000018646;ENSRNOG00000004003;ENSRNOG00000020938;ENSRNOG00000011205;ENSRNOG00000048733;ENSRNOG00000031312;ENSRNOG00000016595;ENSRNOG00000009389;ENSRNOG00000007002;ENSRNOG00000014124;ENSRNOG00000015036;ENSRNOG00000019822;ENSRNOG00000025371;ENSRNOG00000049517;…	Glipr2;Plk1;Trib3;Map3k6;Terf2ip;Gpnmb;Gadd45a;Hbegf;Dusp10;Ppp1r15a;Ccl3;Nup62;Tnfrsf1a;Hhex;Ripk2;Lif;Nod2;Ccn2;Gadd45b;Spry1;Tnfaip3;Icam1;Pkmyt1;Ccl7;Flt4;Gps2;Sesn2;Atxn7;Fam83d;Traf6;Socs3;Itpkb;Plaur;Ager;Akap8;Ccn1;Il11;Nop53;Errfi1;Atf3
49	GO:0031399	BP	regulation of protein modification process	49/323	1454/25324	1.64E-06	0.000455576	ENSRNOG00000014838;ENSRNOG00000018815;ENSRNOG00000007319;ENSRNOG00000008936;ENSRNOG00000028461;ENSRNOG00000010712;ENSRNOG00000008816;ENSRNOG00000005615;ENSRNOG00000018646;ENSRNOG00000004003;ENSRNOG00000020938;ENSRNOG00000011205;ENSRNOG00000048733;ENSRNOG00000031312;ENSRNOG00000002546;ENSRNOG00000016595;ENSRNOG00000009389;ENSRNOG00000007002;ENSRNOG00000014124;ENSRNOG00000015036;ENSRNOG00000020679;…	Glipr2;Plk1;Trib3;Map3k6;Gnl3;Terf2ip;Gpnmb;Gadd45a;Hbegf;Dusp10;Ppp1r15a;Ccl3;Nup62;Tnfrsf1a;Rchy1;Hhex;Ripk2;Lif;Nod2;Ccn2;Icam1;Gadd45b;Spry1;Tnfaip3;Tada2b;Birc3;Tspo;Ccl7;Dyrk1a;Flt4;Gps2;Sesn2;Srebf1;Fam83d;Per2;Cry1;Traf6;Socs3;Itpkb;Plaur;Ager;Akap8;Marchf7;Ccn1;Il11;Cdc20;Nop53;Errfi1;Atf3
56	GO:0010628	BP	positive regulation of gene expression	56/323	1709/25324	1.64E-06	0.000455576	ENSRNOG00000011668;ENSRNOG00000008142;ENSRNOG00000019466;ENSRNOG00000018528;ENSRNOG00000028461;ENSRNOG00000000529;ENSRNOG00000020552;ENSRNOG00000011422;ENSRNOG00000010716;ENSRNOG00000004726;ENSRNOG00000001414;ENSRNOG00000020938;ENSRNOG00000011352;ENSRNOG00000048733;ENSRNOG00000031312;ENSRNOG00000050240;ENSRNOG00000016595;ENSRNOG00000009389;ENSRNOG00000016591;ENSRNOG00000007002;ENSRNOG00000057347;…	Nfil3;Brpf1;Agpat2;Nrl;Gnl3;Pim1;Fosl1;AABR07043951.1;Atoh8;Mapkapk2;Serpine1;Ppp1r15a;Furin;Nup62;Tnfrsf1a;Mtf1;Hhex;Ripk2;Utp15;Lif;Cebpb;Gata1;Ccn2;Sbno2;Srsf5;Srebf1;Hnrnpl;Polr2d;Cebpd;Dyrk1a;Flt4;Gps2;Dazap1;Atxn7;Spdef;Mafb;Lta;Rbm22;Traf6;Maff;Hmgb2;Ccl3;Atf4;Ager;Zfp496;Zfp746;Cd28;Ccn1;Crtc2;Il11;Mta2;Bcl3;Sesn2;Nr4a1;Nod2;Atf3
36	GO:0031327	BP	negative regulation of cellular biosynthetic process	36/323	1129/25324	1.64E-06	0.000455576	ENSRNOG00000011668;ENSRNOG00000018815;ENSRNOG00000007319;ENSRNOG00000009131;ENSRNOG00000010716;ENSRNOG00000050108;ENSRNOG00000018646;ENSRNOG00000020938;ENSRNOG00000001277;ENSRNOG00000007478;ENSRNOG00000016595;ENSRNOG00000020254;ENSRNOG00000007064;ENSRNOG00000057347;ENSRNOG00000047663;ENSRNOG00000013987;ENSRNOG00000042717;ENSRNOG00000045545;ENSRNOG00000003463;ENSRNOG00000010549;ENSRNOG00000050869;…	Nfil3;Plk1;Trib3;Zc3h12a;Atoh8;LOC100911319;Hbegf;Ppp1r15a;Mafk;Cry2;Hhex;Per2;Zfp746;Cebpb;Gata1;Sbno2;Ciart;Eid2b;Srebf1;Tspo;Cebpd;Gps2;Sesn2;Spdef;Zbtb2;Cry1;Traf6;Atf4;Zfp36;Bend5;Erf;Mta2;Bcl3;Fst;Nop53;Errfi1
62	GO:0009966	BP	regulation of signal transduction	62/323	2366/25324	1.65E-06	0.000455576	ENSRNOG00000014838;ENSRNOG00000004003;ENSRNOG00000007319;ENSRNOG00000018564;ENSRNOG00000010712;ENSRNOG00000008816;ENSRNOG00000005615;ENSRNOG00000018646;ENSRNOG00000001414;ENSRNOG00000007606;ENSRNOG00000008936;ENSRNOG00000011205;ENSRNOG00000011352;ENSRNOG00000048733;ENSRNOG00000031312;ENSRNOG00000009389;ENSRNOG00000026936;ENSRNOG00000007002;ENSRNOG00000014124;ENSRNOG00000015036;ENSRNOG00000021817;…	Glipr2;Dusp10;Trib3;Nup93;Terf2ip;Gpnmb;Gadd45a;Hbegf;Serpine1;Rnf43;Map3k6;Ccl3;Furin;Nup62;Tnfrsf1a;Ripk2;Mpig6b;Lif;Nod2;Ccn2;Irak2;Gadd45b;Spry1;Tnfaip3;Pak1ip1;Flt4;Icam1;Siah1;Tifa;Dand5;Tcp11;Ccl7;Dyrk1a;Acp4;Gps2;Sesn2;Atxn7;Nfkbil1;Frmpd1;Fam83d;Cry1;Traf6;Socs3;Lgals3;Itpkb;Lrg1;Trim72;Plaur;Ager;Marchf7;Cd28;Ccn1;Hmox1;Il11;Bcl3;Cry2;Ankrd39;Wfikkn1;Atf3;Nop53;Errfi1;Il1r2
9	GO:0031398	BP	positive regulation of protein ubiquitination	9/323	87/25324	1.71E-06	0.000455576	ENSRNOG00000009389;ENSRNOG00000018815;ENSRNOG00000007319;ENSRNOG00000002546;ENSRNOG00000005731;ENSRNOG00000014124;ENSRNOG00000006622;ENSRNOG00000006241;ENSRNOG00000028415	Ripk2;Plk1;Trib3;Rchy1;Birc3;Nod2;Cry1;Marchf7;Cdc20
58	GO:0051172	BP	negative regulation of nitrogen compound metabolic process	58/323	1716/25324	1.77E-06	0.000455576	ENSRNOG00000011668;ENSRNOG00000004003;ENSRNOG00000007319;ENSRNOG00000009131;ENSRNOG00000010712;ENSRNOG00000005615;ENSRNOG00000050108;ENSRNOG00000018646;ENSRNOG00000004726;ENSRNOG00000001414;ENSRNOG00000020938;ENSRNOG00000001277;ENSRNOG00000011352;ENSRNOG00000048733;ENSRNOG00000049517;ENSRNOG00000016595;ENSRNOG00000001662;ENSRNOG00000020254;ENSRNOG00000007002;ENSRNOG00000057347;ENSRNOG00000047663;…	Nfil3;Dusp10;Trib3;Zc3h12a;Terf2ip;Gadd45a;LOC100911319;Hbegf;Mapkapk2;Serpine1;Ppp1r15a;Mafk;Furin;Nup62;Tnfaip3;Hhex;Dyrk1a;Per2;Lif;Cebpb;Gata1;Plk1;Sbno2;Gadd45b;Spry1;Ciart;Eid2b;Srebf1;Ankle1;Birc3;Hnrnpl;Tspo;Cebpd;Acp4;Gps2;Sesn2;Spdef;Cry2;Zbtb2;Cry1;Traf6;Socs3;Atoh8;Atf4;Zfp36;Plaur;Marchf7;Nr4a1;Zfp746;Bend5;Erf;Mta2;Bcl3;Fst;Atf3;Nop53;Errfi1;Il1r2
65	GO:0032268	BP	regulation of cellular protein metabolic process	65/323	2078/25324	1.78E-06	0.000455576	ENSRNOG00000014838;ENSRNOG00000002546;ENSRNOG00000018815;ENSRNOG00000007319;ENSRNOG00000008936;ENSRNOG00000028461;ENSRNOG00000009131;ENSRNOG00000010712;ENSRNOG00000008816;ENSRNOG00000005615;ENSRNOG00000050108;ENSRNOG00000018646;ENSRNOG00000004003;ENSRNOG00000001414;ENSRNOG00000020938;ENSRNOG00000011205;ENSRNOG00000011352;ENSRNOG00000019675;ENSRNOG00000048733;ENSRNOG00000031312;ENSRNOG00000016231;…	Glipr2;Rchy1;Plk1;Trib3;Map3k6;Gnl3;Zc3h12a;Terf2ip;Gpnmb;Gadd45a;LOC100911319;Hbegf;Dusp10;Serpine1;Ppp1r15a;Ccl3;Furin;Pycard;Nup62;Tnfrsf1a;Polr2d;Hhex;Ripk2;Lif;Nod2;Ccn2;Icam1;Kcne2;Gadd45b;Spry1;Tnfaip3;Flt4;Tada2b;Zfand2a;Birc3;Hnrnpl;Tspo;Ccl7;Dyrk1a;Acp4;Gps2;Sesn2;Srebf1;Fam83d;Per2;Cry1;Traf6;Socs3;Itpkb;Atf4;Zfp36;Plaur;Ager;Akap8;Marchf7;Ccn1;Rnf19b;Il11;Bcl3;Nr4a1;Atf3;Cdc20;Nop53;E…
51	GO:0009891	BP	positive regulation of biosynthetic process	51/323	1484/25324	1.80E-06	0.000455576	ENSRNOG00000011668;ENSRNOG00000008142;ENSRNOG00000028461;ENSRNOG00000000529;ENSRNOG00000020552;ENSRNOG00000011422;ENSRNOG00000010716;ENSRNOG00000050482;ENSRNOG00000004726;ENSRNOG00000007607;ENSRNOG00000020938;ENSRNOG00000048733;ENSRNOG00000031312;ENSRNOG00000050240;ENSRNOG00000016595;ENSRNOG00000016591;ENSRNOG00000007002;ENSRNOG00000057347;ENSRNOG00000047663;ENSRNOG00000015036;ENSRNOG00000013987;…	Nfil3;Brpf1;Gnl3;Pim1;Fosl1;AABR07043951.1;Atoh8;Dbf4;Mapkapk2;Nr4a1;Ppp1r15a;Nup62;Tnfrsf1a;Mtf1;Hhex;Utp15;Lif;Cebpb;Gata1;Ccn2;Sbno2;Rfc3;Srebf1;Gfer;Hnrnpl;Polr2d;Cebpd;Gps2;Sesn2;Atxn7;Spdef;Mafb;Icam1;Traf6;Hmgb2;Ccl3;Nek2;Atf4;Cdt1;Ager;Zfp496;Zfp746;Cd28;Ccn1;Crtc2;Il11;Mta2;Bcl3;Maff;Nod2;Atf3
34	GO:2000113	BP	negative regulation of cellular macromolecule biosynthetic process	34/323	1066/25324	1.82E-06	0.000455576	ENSRNOG00000011668;ENSRNOG00000018815;ENSRNOG00000007319;ENSRNOG00000009131;ENSRNOG00000010716;ENSRNOG00000050108;ENSRNOG00000018646;ENSRNOG00000020938;ENSRNOG00000001277;ENSRNOG00000007478;ENSRNOG00000016595;ENSRNOG00000020254;ENSRNOG00000007064;ENSRNOG00000057347;ENSRNOG00000047663;ENSRNOG00000013987;ENSRNOG00000042717;ENSRNOG00000045545;ENSRNOG00000003463;ENSRNOG00000050869;ENSRNOG00000016360;…	Nfil3;Plk1;Trib3;Zc3h12a;Atoh8;LOC100911319;Hbegf;Ppp1r15a;Mafk;Cry2;Hhex;Per2;Zfp746;Cebpb;Gata1;Sbno2;Ciart;Eid2b;Srebf1;Cebpd;Gps2;Sesn2;Spdef;Zbtb2;Cry1;Traf6;Atf4;Zfp36;Bend5;Erf;Mta2;Bcl3;Fst;Nop53
89	GO:0031325	BP	positive regulation of cellular metabolic process	89/323	2609/25324	1.86E-06	0.000455576	ENSRNOG00000011668;ENSRNOG00000007319;ENSRNOG00000002546;ENSRNOG00000020552;ENSRNOG00000005615;ENSRNOG00000050108;ENSRNOG00000018646;ENSRNOG00000020938;ENSRNOG00000031312;ENSRNOG00000007064;ENSRNOG00000057347;ENSRNOG00000047663;ENSRNOG00000005513;ENSRNOG00000027326;ENSRNOG00000000529;ENSRNOG00000013370;ENSRNOG00000020235;ENSRNOG00000014838;ENSRNOG00000007246;ENSRNOG00000006622;ENSRNOG00000004639;…	Nfil3;Trib3;Rchy1;Fosl1;Gadd45a;LOC100911319;Hbegf;Ppp1r15a;Tnfrsf1a;Zfp746;Cebpb;Gata1;Srsf5;Tada2b;Pim1;Gfer;Hnrnpl;Glipr2;Atxn7;Cry1;Traf6;Hmgb2;Nek2;Akap8;Zfp496;Cd28;Crtc2;Il11;Mta2;Bcl3;Cdc20;Mapkapk2;Tspo;Hhex;Utp15;Lif;Sbno2;Kcne2;Birc3;Polr2d;Ccl7;Flt4;Atf4;Zfp36;Ager;Ankrd39;Nop53;Atf3;Cdkn1a;Pycard;Zc3h12a;Terf2ip;Mafb;AABR07043951.1;Atoh8;Map3k6;Nup62;Tnfaip3;Tfrc;Nod2;Ccn2;Rfc3;Srebf…
63	GO:0051239	BP	regulation of multicellular organismal process	63/323	2617/25324	1.92E-06	0.000455576	ENSRNOG00000004003;ENSRNOG00000019466;ENSRNOG00000000529;ENSRNOG00000016037;ENSRNOG00000010716;ENSRNOG00000018646;ENSRNOG00000004726;ENSRNOG00000001414;ENSRNOG00000049918;ENSRNOG00000011205;ENSRNOG00000011352;ENSRNOG00000025371;ENSRNOG00000031312;ENSRNOG00000061474;ENSRNOG00000009389;ENSRNOG00000022256;ENSRNOG00000050869;ENSRNOG00000007002;ENSRNOG00000057347;ENSRNOG00000047663;ENSRNOG00000015036;…	Dusp10;Agpat2;Pim1;Mafb;Atoh8;Hbegf;Mapkapk2;Serpine1;Lrg1;Ccl3;Furin;Spry1;Tnfrsf1a;Ctdp1;Ripk2;Cxcl10;Cebpd;Lif;Cebpb;Gata1;Ccn2;Kcne2;Tnfaip3;Flt4;Srebf1;Ankle1;Tfrc;Ccr3;Dand5;Tspo;Tcp11;Acp4;Glipr2;Gpnmb;Nfkbil1;Icam1;Cry2;Per2;Cry1;Traf6;Maff;Hmgb2;Nfkbiz;Lgals3;Itpkb;Atf4;Zfp36;C1qc;Ager;Nphs1;Akap8;Marchf7;Cd28;Ccn1;Hmox1;Lta;Bcl3;Fst;Nod2;Cdc20;Nop53;Errfi1;Il1r2
61	GO:0031324	BP	negative regulation of cellular metabolic process	61/323	1893/25324	1.96E-06	0.000455576	ENSRNOG00000011668;ENSRNOG00000004003;ENSRNOG00000007319;ENSRNOG00000009131;ENSRNOG00000010712;ENSRNOG00000005615;ENSRNOG00000050108;ENSRNOG00000018646;ENSRNOG00000004726;ENSRNOG00000001414;ENSRNOG00000020938;ENSRNOG00000001277;ENSRNOG00000011352;ENSRNOG00000048733;ENSRNOG00000049517;ENSRNOG00000016595;ENSRNOG00000001662;ENSRNOG00000020254;ENSRNOG00000007002;ENSRNOG00000057347;ENSRNOG00000047663;…	Nfil3;Dusp10;Trib3;Zc3h12a;Terf2ip;Gadd45a;LOC100911319;Hbegf;Mapkapk2;Serpine1;Ppp1r15a;Mafk;Furin;Nup62;Tnfaip3;Hhex;Dyrk1a;Per2;Lif;Cebpb;Gata1;Plk1;Sbno2;Gadd45b;Spry1;Ciart;Eid2b;Srebf1;Ankle1;Pkmyt1;Birc3;Hnrnpl;Tspo;Cebpd;Acp4;Gps2;Sesn2;Atxn7;Spdef;Cry2;Zbtb2;Cry1;Traf6;Socs3;Atoh8;Atf4;Zfp36;Plaur;Marchf7;Nr4a1;Zfp746;Bend5;Hmox1;Erf;Mta2;Bcl3;Fst;Atf3;Nop53;Errfi1;Il1r2
71	GO:0042221	BP	response to chemical	71/323	2737/25324	1.96E-06	0.000455576	ENSRNOG00000025764;ENSRNOG00000011668;ENSRNOG00000004003;ENSRNOG00000007319;ENSRNOG00000019466;ENSRNOG00000020552;ENSRNOG00000015036;ENSRNOG00000054218;ENSRNOG00000005037;ENSRNOG00000046261;ENSRNOG00000001414;ENSRNOG00000011205;ENSRNOG00000007478;ENSRNOG00000038047;ENSRNOG00000016595;ENSRNOG00000049517;ENSRNOG00000001766;ENSRNOG00000009389;ENSRNOG00000022256;ENSRNOG00000057347;ENSRNOG00000047663;…	AC128848.1;Nfil3;Dusp10;Trib3;Agpat2;Fosl1;Ccn2;Il18rap;Kif18a;Acp5;Serpine1;Ccl3;Cry2;Mt1;Hhex;Tnfaip3;Tfrc;Ripk2;Cxcl10;Cebpb;Gata1;Fcgr2b;Ube2j2;Cyp2d2;Sbno2;Kcne2;Srsf5;Rfc3;Srebf1;Cdkn1a;Gfer;Ifitm3;Shmt1;Hnrnpl;Tspo;Ccl7;Sesn2;Acr;Slc22a12;Nfkbil1;LOC100363537;Pgam2;Klf4;Cry1;Traf6;Hmgb2;Socs3;Itpkb;Atf4;Cdt1;Zfp36;Icam1;Ager;Nfkbia;Ccl2;Akap8;Rab43;Csf2rb;Ptges;Hmox1;Lta;Mapkapk2;Zfand2a;E…
39	GO:0042325	BP	regulation of phosphorylation	39/323	1262/25324	1.98E-06	0.000455576	ENSRNOG00000014838;ENSRNOG00000018815;ENSRNOG00000007319;ENSRNOG00000008936;ENSRNOG00000010712;ENSRNOG00000008816;ENSRNOG00000005615;ENSRNOG00000018646;ENSRNOG00000004003;ENSRNOG00000020938;ENSRNOG00000011205;ENSRNOG00000048733;ENSRNOG00000031312;ENSRNOG00000016595;ENSRNOG00000009389;ENSRNOG00000007002;ENSRNOG00000014124;ENSRNOG00000015036;ENSRNOG00000019822;ENSRNOG00000025371;ENSRNOG00000049517;…	Glipr2;Plk1;Trib3;Map3k6;Terf2ip;Gpnmb;Gadd45a;Hbegf;Dusp10;Ppp1r15a;Ccl3;Nup62;Tnfrsf1a;Hhex;Ripk2;Lif;Nod2;Ccn2;Gadd45b;Spry1;Tnfaip3;Icam1;Ccl7;Flt4;Gps2;Sesn2;Atxn7;Fam83d;Traf6;Socs3;Itpkb;Plaur;Ager;Akap8;Ccn1;Il11;Nop53;Errfi1;Atf3
93	GO:0010604	BP	positive regulation of macromolecule metabolic process	93/323	2742/25324	2.00E-06	0.000455576	ENSRNOG00000011668;ENSRNOG00000007319;ENSRNOG00000002546;ENSRNOG00000018528;ENSRNOG00000020552;ENSRNOG00000005615;ENSRNOG00000050108;ENSRNOG00000018646;ENSRNOG00000020938;ENSRNOG00000031312;ENSRNOG00000007064;ENSRNOG00000057347;ENSRNOG00000047663;ENSRNOG00000005513;ENSRNOG00000027326;ENSRNOG00000000529;ENSRNOG00000013370;ENSRNOG00000020235;ENSRNOG00000014838;ENSRNOG00000007246;ENSRNOG00000006622;…	Nfil3;Trib3;Rchy1;Nrl;Fosl1;Gadd45a;LOC100911319;Hbegf;Ppp1r15a;Tnfrsf1a;Zfp746;Cebpb;Gata1;Srsf5;Tada2b;Pim1;Gfer;Hnrnpl;Glipr2;Atxn7;Cry1;Traf6;Hmgb2;Nek2;Akap8;Zfp496;Cd28;Crtc2;Asb9;Il11;Mta2;Bcl3;Cdc20;Mapkapk2;Serpine1;Hhex;Utp15;Lif;Sbno2;Kcne2;Birc3;Polr2d;Ccl7;Flt4;Agpat2;Atf4;Zfp36;Ager;Ankrd39;Nop53;Atf3;Pycard;Zc3h12a;Terf2ip;Mafb;AABR07043951.1;Atoh8;Map3k6;Nup62;Tnfaip3;Tfrc;Nod2;Cc…
43	GO:0032270	BP	positive regulation of cellular protein metabolic process	43/323	1271/25324	2.03E-06	0.000455576	ENSRNOG00000018815;ENSRNOG00000007319;ENSRNOG00000008936;ENSRNOG00000028461;ENSRNOG00000010712;ENSRNOG00000008816;ENSRNOG00000005615;ENSRNOG00000018646;ENSRNOG00000020938;ENSRNOG00000019675;ENSRNOG00000031312;ENSRNOG00000002546;ENSRNOG00000009389;ENSRNOG00000007002;ENSRNOG00000014124;ENSRNOG00000015036;ENSRNOG00000020679;ENSRNOG00000029811;ENSRNOG00000019822;ENSRNOG00000049517;ENSRNOG00000027326;…	Plk1;Trib3;Map3k6;Gnl3;Terf2ip;Gpnmb;Gadd45a;Hbegf;Ppp1r15a;Pycard;Tnfrsf1a;Rchy1;Ripk2;Lif;Nod2;Ccn2;Icam1;Kcne2;Gadd45b;Tnfaip3;Tada2b;Zfand2a;Birc3;Hnrnpl;Polr2d;Ccl7;Dyrk1a;Flt4;Glipr2;Srebf1;Cry1;Traf6;Ccl3;Plaur;Ager;Akap8;Marchf7;Ccn1;Rnf19b;Il11;Bcl3;Cdc20;Nop53
32	GO:0051253	BP	negative regulation of RNA metabolic process	32/323	954/25324	2.07E-06	0.000455576	ENSRNOG00000011668;ENSRNOG00000018815;ENSRNOG00000007319;ENSRNOG00000010716;ENSRNOG00000004726;ENSRNOG00000020938;ENSRNOG00000001277;ENSRNOG00000007478;ENSRNOG00000016595;ENSRNOG00000001662;ENSRNOG00000020254;ENSRNOG00000007064;ENSRNOG00000057347;ENSRNOG00000047663;ENSRNOG00000013987;ENSRNOG00000042717;ENSRNOG00000045545;ENSRNOG00000003463;ENSRNOG00000020235;ENSRNOG00000050869;ENSRNOG00000016360;…	Nfil3;Plk1;Trib3;Atoh8;Mapkapk2;Ppp1r15a;Mafk;Cry2;Hhex;Dyrk1a;Per2;Zfp746;Cebpb;Gata1;Sbno2;Ciart;Eid2b;Srebf1;Hnrnpl;Cebpd;Gps2;Spdef;Zbtb2;Cry1;Traf6;Zfp36;Bend5;Erf;Mta2;Bcl3;Fst;Nop53
114	GO:0048519	BP	negative regulation of biological process	114/323	4292/25324	2.07E-06	0.000455576	ENSRNOG00000011668;ENSRNOG00000007319;ENSRNOG00000004639;ENSRNOG00000020552;ENSRNOG00000005615;ENSRNOG00000050108;ENSRNOG00000018646;ENSRNOG00000028113;ENSRNOG00000020938;ENSRNOG00000011205;ENSRNOG00000031312;ENSRNOG00000061474;ENSRNOG00000007064;ENSRNOG00000057347;ENSRNOG00000047663;ENSRNOG00000021817;ENSRNOG00000042717;ENSRNOG00000047067;ENSRNOG00000003657;ENSRNOG00000000529;ENSRNOG00000013370;…	Nfil3;Trib3;Traf6;Fosl1;Gadd45a;LOC100911319;Hbegf;Whamm;Ppp1r15a;Ccl3;Tnfrsf1a;Ctdp1;Zfp746;Cebpb;Gata1;Irak2;Ciart;LOC100363537;Pkmyt1;Pim1;Gfer;Ifitm3;Dand5;Hnrnpl;Acp4;Sesn2;Atxn7;Fam3d;Cry1;Hsh2d;Hmgb2;Nek2;Nfkbia;Akap8;Cd28;Il11;Erf;Mta2;Bcl3;Mt2A;Il1r2;Dusp10;Btg3;Mapkapk2;Serpine1;Tspo;Sf1;Lif;Sbno2;Kcne2;Eid2b;Birc3;Polr2d;Mpig6b;Flt4;Itpkb;Atf4;Zfp36;Ager;Ptges;Isg20;Ptcra;Atf3;Cdkn1a;Z…
89	GO:2000112	BP	regulation of cellular macromolecule biosynthetic process	89/323	2992/25324	2.08E-06	0.000455576	ENSRNOG00000011668;ENSRNOG00000007319;ENSRNOG00000020552;ENSRNOG00000050108;ENSRNOG00000018646;ENSRNOG00000020938;ENSRNOG00000045877;ENSRNOG00000031312;ENSRNOG00000061474;ENSRNOG00000007064;ENSRNOG00000057347;ENSRNOG00000047663;ENSRNOG00000021817;ENSRNOG00000042717;ENSRNOG00000027326;ENSRNOG00000010910;ENSRNOG00000000529;ENSRNOG00000013370;ENSRNOG00000033368;ENSRNOG00000020235;ENSRNOG00000042785;…	Nfil3;Trib3;Fosl1;LOC100911319;Hbegf;Ppp1r15a;AC098547.1;Tnfrsf1a;Ctdp1;Zfp746;Cebpb;Gata1;Irak2;Ciart;Tada2b;Gmeb1;Pim1;Gfer;Dand5;Hnrnpl;Sesn2;Atxn7;Cry1;Traf6;Hmgb2;Nek2;Nfkbia;Zfp496;Cd28;Crtc2;Il11;Erf;Mta2;Bcl3;Il18rap;Hhex;Utp15;Grhl2;Lif;Dbx2;Sbno2;Eid2b;Polr2d;Atf4;Zfp36;Arid5a;Ager;Bend5;Zbtb2;Nop53;Atf3;Cdkn1a;LOC103690173;Zc3h12a;Terf2ip;Mafb;AABR07043951.1;Atoh8;Mafk;Nup62;Tnfaip3;No…
134	GO:0048518	BP	positive regulation of biological process	134/323	5230/25324	2.12E-06	0.000455576	ENSRNOG00000011668;ENSRNOG00000007319;ENSRNOG00000002546;ENSRNOG00000018528;ENSRNOG00000020552;ENSRNOG00000005615;ENSRNOG00000050108;ENSRNOG00000018646;ENSRNOG00000028113;ENSRNOG00000019202;ENSRNOG00000002946;ENSRNOG00000031312;ENSRNOG00000006559;ENSRNOG00000061474;ENSRNOG00000001607;ENSRNOG00000019147;ENSRNOG00000007064;ENSRNOG00000057347;ENSRNOG00000047663;ENSRNOG00000021817;ENSRNOG00000005513;…	Nfil3;Trib3;Rchy1;Nrl;Fosl1;Gadd45a;LOC100911319;Hbegf;Whamm;Pvr;Socs3;Tnfrsf1a;Akap8;Ctdp1;Adamts1;Stom;Zfp746;Cebpb;Gata1;Irak2;Srsf5;Tada2b;Pim1;Gfer;Ccr3;Hnrnpl;Dazap1;Atxn7;Cry1;AABR07024825.2;Traf6;Hmgb2;Nek2;Btnl10;AABR07026112.1;Zfp496;Cd28;Crtc2;Asb9;Il11;Mta2;Bcl3;Cdc20;Dusp10;Ppp1r15a;Tgm1;Mapkapk2;Serpine1;Tspo;Hhex;Utp15;Pram1;Lif;Sbno2;Kcne2;Cfd;Birc3;Tifa;Polr2d;Ccl7;Flt4;Agpat2;It…
95	GO:0019219	BP	regulation of nucleobase-containing compound metabolic process	95/323	2995/25324	2.12E-06	0.000455576	ENSRNOG00000011668;ENSRNOG00000007319;ENSRNOG00000020552;ENSRNOG00000050108;ENSRNOG00000020938;ENSRNOG00000045877;ENSRNOG00000031312;ENSRNOG00000061474;ENSRNOG00000014161;ENSRNOG00000007064;ENSRNOG00000057347;ENSRNOG00000047663;ENSRNOG00000021817;ENSRNOG00000005513;ENSRNOG00000042717;ENSRNOG00000027326;ENSRNOG00000010910;ENSRNOG00000000529;ENSRNOG00000013370;ENSRNOG00000033368;ENSRNOG00000020235;…	Nfil3;Trib3;Fosl1;LOC100911319;Ppp1r15a;AC098547.1;Tnfrsf1a;Ctdp1;Rbm15b;Zfp746;Cebpb;Gata1;Irak2;Srsf5;Ciart;Tada2b;Gmeb1;Pim1;Gfer;Dand5;Hnrnpl;Sesn2;Atxn7;Cry1;Traf6;Hmgb2;Nek2;Nfkbia;Zfp496;Cd28;Crtc2;Il11;Erf;Mta2;Bcl3;Il18rap;Mapkapk2;Hhex;Utp15;Grhl2;Lif;Dbx2;Sbno2;Eid2b;Atf4;Zfp36;Arid5a;Ager;Bend5;Per2;Ankrd39;Nop53;Atf3;Cdkn1a;LOC103690173;Zc3h12a;Terf2ip;Mafb;AABR07043951.1;Atoh8;Mafk;…
53	GO:0006357	BP	regulation of transcription by RNA polymerase II	53/323	1506/25324	2.15E-06	0.000455576	ENSRNOG00000020552;ENSRNOG00000018815;ENSRNOG00000028461;ENSRNOG00000016037;ENSRNOG00000010716;ENSRNOG00000007607;ENSRNOG00000020938;ENSRNOG00000001277;ENSRNOG00000045877;ENSRNOG00000031312;ENSRNOG00000050240;ENSRNOG00000061474;ENSRNOG00000020254;ENSRNOG00000000461;ENSRNOG00000007000;ENSRNOG00000007002;ENSRNOG00000057347;ENSRNOG00000047663;ENSRNOG00000006885;ENSRNOG00000013987;ENSRNOG00000027326;…	Fosl1;Plk1;Gnl3;Mafb;Atoh8;Nr4a1;Ppp1r15a;Mafk;AC098547.1;Tnfrsf1a;Mtf1;Ctdp1;Per2;LOC108348112;Grhl2;Lif;Cebpb;Gata1;Dbx2;Sbno2;Tada2b;Gmeb1;LOC100909712;Hhex;Dand5;Cebpd;Gps2;Sesn2;Atxn7;Spdef;Srebf1;Zbtb2;Cry1;Traf6;Maff;Hmgb2;Ccl3;Atf4;Zfp36;Arid5a;Ccn1;Zfp746;Cd28;Cks2;Crtc2;Hmox1;Il11;Erf;Mta2;Fst;Nod2;Nop53;Atf3
46	GO:0042127	BP	regulation of cell population proliferation	46/323	1284/25324	2.16E-06	0.000455576	ENSRNOG00000020552;ENSRNOG00000004003;ENSRNOG00000011882;ENSRNOG00000000529;ENSRNOG00000000521;ENSRNOG00000010716;ENSRNOG00000020136;ENSRNOG00000018646;ENSRNOG00000009031;ENSRNOG00000007607;ENSRNOG00000016595;ENSRNOG00000048733;ENSRNOG00000049517;ENSRNOG00000001766;ENSRNOG00000009389;ENSRNOG00000001607;ENSRNOG00000022256;ENSRNOG00000007002;ENSRNOG00000057347;ENSRNOG00000014124;ENSRNOG00000015036;…	Fosl1;Dusp10;Gab2;Pim1;Cdkn1a;Atoh8;Tgm1;Hbegf;Gucy2c;Nr4a1;Hhex;Nup62;Tnfaip3;Tfrc;Ripk2;Adamts1;Cxcl10;Lif;Cebpb;Nod2;Ccn2;Spry1;Gnl3;Sf1;Ccr3;Osgin1;Tspo;Flt4;Gpnmb;Lta;Per2;Traf6;Hmgb2;Lgals3;Lrg1;Ager;Hmox1;Marchf7;Cd28;Ccn1;Ptges;Osmr;Il11;Cdc20;Errfi1;Atf3
55	GO:0050793	BP	regulation of developmental process	55/323	2116/25324	2.17E-06	0.000455576	ENSRNOG00000000521;ENSRNOG00000004003;ENSRNOG00000007319;ENSRNOG00000000529;ENSRNOG00000016037;ENSRNOG00000010716;ENSRNOG00000011205;ENSRNOG00000001414;ENSRNOG00000025371;ENSRNOG00000002946;ENSRNOG00000031312;ENSRNOG00000061474;ENSRNOG00000009389;ENSRNOG00000022256;ENSRNOG00000000499;ENSRNOG00000007002;ENSRNOG00000057347;ENSRNOG00000047663;ENSRNOG00000015036;ENSRNOG00000049918;ENSRNOG00000049517;…	Cdkn1a;Dusp10;Trib3;Pim1;Mafb;Atoh8;Ccl3;Serpine1;Spry1;Socs3;Tnfrsf1a;Ctdp1;Ripk2;Cxcl10;Tcp11;Lif;Cebpb;Gata1;Ccn2;Lrg1;Tnfaip3;Flt4;Icam1;Tfrc;Ccr3;Dand5;Tspo;Ccl7;Acp4;Gps2;Eid2b;Glipr2;Spdef;Lta;Per2;Fst;Traf6;Hmgb2;Nfkbiz;Lgals3;Itpkb;Atf4;Trim72;Zfp36;C1qc;Ager;Cebpd;Marchf7;Cd28;Ccn1;Hmox1;Ankle1;Maff;Cdc20;Errfi1
31	GO:0009719	BP	response to endogenous stimulus	31/323	957/25324	2.21E-06	0.000455576	ENSRNOG00000020552;ENSRNOG00000007319;ENSRNOG00000000521;ENSRNOG00000006559;ENSRNOG00000007607;ENSRNOG00000007478;ENSRNOG00000016595;ENSRNOG00000009389;ENSRNOG00000057347;ENSRNOG00000047663;ENSRNOG00000046452;ENSRNOG00000015036;ENSRNOG00000005513;ENSRNOG00000003463;ENSRNOG00000013370;ENSRNOG00000005275;ENSRNOG00000010549;ENSRNOG00000042785;ENSRNOG00000029762;ENSRNOG00000021108;ENSRNOG00000020679;…	Fosl1;Trib3;Cdkn1a;Akap8;Nr4a1;Cry2;Hhex;Ripk2;Cebpb;Gata1;Fcgr2b;Ccn2;Srsf5;Srebf1;Gfer;Shmt1;Tspo;Sesn2;Acr;Slc22a12;Icam1;Klf4;Cry1;Atf4;Zfp36;Ager;Ccl2;Hmox1;Errfi1;Nod2;Cfb
95	GO:0009889	BP	regulation of biosynthetic process	95/323	3253/25324	2.21E-06	0.000455576	ENSRNOG00000011668;ENSRNOG00000007319;ENSRNOG00000020552;ENSRNOG00000050108;ENSRNOG00000018646;ENSRNOG00000020938;ENSRNOG00000045877;ENSRNOG00000031312;ENSRNOG00000061474;ENSRNOG00000007064;ENSRNOG00000057347;ENSRNOG00000047663;ENSRNOG00000021817;ENSRNOG00000042717;ENSRNOG00000027326;ENSRNOG00000010910;ENSRNOG00000000529;ENSRNOG00000013370;ENSRNOG00000033368;ENSRNOG00000020235;ENSRNOG00000042785;…	Nfil3;Trib3;Fosl1;LOC100911319;Hbegf;Ppp1r15a;AC098547.1;Tnfrsf1a;Ctdp1;Zfp746;Cebpb;Gata1;Irak2;Ciart;Tada2b;Gmeb1;Pim1;Gfer;Dand5;Hnrnpl;Sesn2;Atxn7;Cry1;Traf6;Hmgb2;Nek2;Nfkbia;Zfp496;Cd28;Crtc2;Il11;Erf;Mta2;Bcl3;Il18rap;Mapkapk2;Tspo;Hhex;Utp15;Grhl2;Lif;Dbx2;Sbno2;Eid2b;Polr2d;Atf4;Zfp36;Arid5a;Ager;Bend5;Zbtb2;Nop53;Atf3;Cdkn1a;LOC103690173;Zc3h12a;Terf2ip;Mafb;AABR07043951.1;Atoh8;Mafk;Nu…
35	GO:0010558	BP	negative regulation of macromolecule biosynthetic process	35/323	1090/25324	2.22E-06	0.000455576	ENSRNOG00000011668;ENSRNOG00000018815;ENSRNOG00000007319;ENSRNOG00000009131;ENSRNOG00000010716;ENSRNOG00000050108;ENSRNOG00000018646;ENSRNOG00000020938;ENSRNOG00000001277;ENSRNOG00000007478;ENSRNOG00000016595;ENSRNOG00000020254;ENSRNOG00000007064;ENSRNOG00000057347;ENSRNOG00000047663;ENSRNOG00000013987;ENSRNOG00000042717;ENSRNOG00000045545;ENSRNOG00000003463;ENSRNOG00000050869;ENSRNOG00000016360;…	Nfil3;Plk1;Trib3;Zc3h12a;Atoh8;LOC100911319;Hbegf;Ppp1r15a;Mafk;Cry2;Hhex;Per2;Zfp746;Cebpb;Gata1;Sbno2;Ciart;Eid2b;Srebf1;Cebpd;Gps2;Sesn2;Spdef;Zbtb2;Cry1;Traf6;Atf4;Zfp36;Bend5;Erf;Mta2;Bcl3;Fst;Nop53;Errfi1
36	GO:0009890	BP	negative regulation of biosynthetic process	36/323	1152/25324	2.28E-06	0.000455576	ENSRNOG00000011668;ENSRNOG00000018815;ENSRNOG00000007319;ENSRNOG00000009131;ENSRNOG00000010716;ENSRNOG00000050108;ENSRNOG00000018646;ENSRNOG00000020938;ENSRNOG00000001277;ENSRNOG00000007478;ENSRNOG00000016595;ENSRNOG00000020254;ENSRNOG00000007064;ENSRNOG00000057347;ENSRNOG00000047663;ENSRNOG00000013987;ENSRNOG00000042717;ENSRNOG00000045545;ENSRNOG00000003463;ENSRNOG00000010549;ENSRNOG00000050869;…	Nfil3;Plk1;Trib3;Zc3h12a;Atoh8;LOC100911319;Hbegf;Ppp1r15a;Mafk;Cry2;Hhex;Per2;Zfp746;Cebpb;Gata1;Sbno2;Ciart;Eid2b;Srebf1;Tspo;Cebpd;Gps2;Sesn2;Spdef;Zbtb2;Cry1;Traf6;Atf4;Zfp36;Bend5;Erf;Mta2;Bcl3;Fst;Nop53;Errfi1
104	GO:0010468	BP	regulation of gene expression	104/323	3691/25324	2.30E-06	0.000455576	ENSRNOG00000011668;ENSRNOG00000007319;ENSRNOG00000018528;ENSRNOG00000020552;ENSRNOG00000050108;ENSRNOG00000006559;ENSRNOG00000020938;ENSRNOG00000045877;ENSRNOG00000031312;ENSRNOG00000061474;ENSRNOG00000014161;ENSRNOG00000007064;ENSRNOG00000057347;ENSRNOG00000047663;ENSRNOG00000021817;ENSRNOG00000005513;ENSRNOG00000042717;ENSRNOG00000027326;ENSRNOG00000010910;ENSRNOG00000000529;ENSRNOG00000033368;…	Nfil3;Trib3;Nrl;Fosl1;LOC100911319;Akap8;Ppp1r15a;AC098547.1;Tnfrsf1a;Ctdp1;Rbm15b;Zfp746;Cebpb;Gata1;Irak2;Srsf5;Ciart;Tada2b;Gmeb1;Pim1;Dand5;Hnrnpl;Acp4;Dazap1;Atxn7;Cry1;Traf6;Hmgb2;Nfkbia;Zfp496;Cd28;Crtc2;Il11;Erf;Mta2;Bcl3;Il1r2;Il18rap;Mapkapk2;Serpine1;Tspo;Hhex;Utp15;Grhl2;Lif;Dbx2;Sbno2;Eid2b;Birc3;Polr2d;Flt4;Agpat2;Atf4;Zfp36;Arid5a;Ager;Bend5;Per2;Nop53;Atf3;Cdkn1a;LOC103690173;Zc3h…
138	GO:0019222	BP	regulation of metabolic process	138/323	5500/25324	2.33E-06	0.000455576	ENSRNOG00000011668;ENSRNOG00000007319;ENSRNOG00000002546;ENSRNOG00000018528;ENSRNOG00000020552;ENSRNOG00000005615;ENSRNOG00000050108;ENSRNOG00000018646;ENSRNOG00000020938;ENSRNOG00000011205;ENSRNOG00000045877;ENSRNOG00000031312;ENSRNOG00000061474;ENSRNOG00000014161;ENSRNOG00000006559;ENSRNOG00000007064;ENSRNOG00000057347;ENSRNOG00000047663;ENSRNOG00000021817;ENSRNOG00000005513;ENSRNOG00000042717;…	Nfil3;Trib3;Rchy1;Nrl;Fosl1;Gadd45a;LOC100911319;Hbegf;Ppp1r15a;Ccl3;AC098547.1;Tnfrsf1a;Ctdp1;Rbm15b;Akap8;Zfp746;Cebpb;Gata1;Irak2;Srsf5;Ciart;Tada2b;Pkmyt1;Pim1;Gfer;Dand5;Hnrnpl;Acp4;Dazap1;Atxn7;Cry1;Traf6;Hmgb2;Nek2;Nfkbia;Zfp496;Cd28;Crtc2;Asb9;Il11;Erf;Mta2;Bcl3;Cdc20;Il1r2;Dusp10;Il18rap;Mapkapk2;Serpine1;Tspo;Sf1;Utp15;Grhl2;Lif;Dbx2;Sbno2;Kcne2;Eid2b;Birc3;Polr2d;Ccl7;Flt4;Agpat2;Itpkb…
103	GO:0050896	BP	response to stimulus	103/323	4896/25324	2.37E-06	0.000455576	ENSRNOG00000011668;ENSRNOG00000007319;ENSRNOG00000020552;ENSRNOG00000005615;ENSRNOG00000006559;ENSRNOG00000000439;ENSRNOG00000020938;ENSRNOG00000011205;ENSRNOG00000031312;ENSRNOG00000057347;ENSRNOG00000047663;ENSRNOG00000021817;ENSRNOG00000005513;ENSRNOG00000047067;ENSRNOG00000013370;ENSRNOG00000015078;ENSRNOG00000006736;ENSRNOG00000020235;ENSRNOG00000042785;ENSRNOG00000020679;ENSRNOG00000016299;…	Nfil3;Trib3;Fosl1;Gadd45a;Akap8;Ager;Ppp1r15a;Ccl3;Tnfrsf1a;Cebpb;Gata1;Irak2;Srsf5;LOC100363537;Gfer;Ifitm3;Ccr3;Hnrnpl;Sesn2;Icam1;Klf4;Cry1;Traf6;Hmgb2;Nfkbia;Ccl2;Endou;Rab43;Cd28;Bcl3;Mt2A;Rev1;Dusp10;Tap1;Il18rap;Kif18a;Mapkapk2;Serpine1;Polh;Tspo;Hhex;Lif;Sbno2;Kcne2;Cfd;Gps2;Tifa;Polr2d;Ccl7;Slc22a12;Pgam2;Agpat2;Itpkb;Atf4;Sprtn;Zfp36;Nfkbiz;Ptges;Isg20;Nop53;Atf3;AC128848.1;Cdkn1a;Gucy2…
72	GO:0009892	BP	negative regulation of metabolic process	72/323	2234/25324	2.37E-06	0.000455576	ENSRNOG00000011668;ENSRNOG00000004003;ENSRNOG00000007319;ENSRNOG00000009131;ENSRNOG00000010712;ENSRNOG00000000521;ENSRNOG00000005615;ENSRNOG00000050108;ENSRNOG00000018646;ENSRNOG00000004726;ENSRNOG00000001414;ENSRNOG00000020938;ENSRNOG00000001277;ENSRNOG00000011352;ENSRNOG00000048733;ENSRNOG00000049517;ENSRNOG00000016231;ENSRNOG00000016595;ENSRNOG00000001662;ENSRNOG00000020254;ENSRNOG00000007002;…	Nfil3;Dusp10;Trib3;Zc3h12a;Terf2ip;Cdkn1a;Gadd45a;LOC100911319;Hbegf;Mapkapk2;Serpine1;Ppp1r15a;Mafk;Furin;Nup62;Tnfaip3;Polr2d;Hhex;Dyrk1a;Per2;Lif;Cebpb;Gata1;Plk1;Ccn2;Sbno2;Gadd45b;Spry1;Ciart;Eid2b;Srebf1;Ankle1;Pkmyt1;Birc3;Hnrnpl;Tspo;Cebpd;Acp4;Gps2;Sesn2;Atxn7;Spdef;Gpnmb;Nfkbil1;LOC100363537;Cry2;Zbtb2;Cry1;Traf6;Hmgb2;Socs3;Atoh8;Atf4;Zfp36;Plaur;Ager;Akap8;Marchf7;Nr4a1;Zfp746;Cd28;Be…
85	GO:0048583	BP	regulation of response to stimulus	85/323	3286/25324	2.38E-06	0.000455576	ENSRNOG00000014124;ENSRNOG00000015143;ENSRNOG00000008936;ENSRNOG00000004003;ENSRNOG00000007319;ENSRNOG00000019202;ENSRNOG00000018564;ENSRNOG00000010712;ENSRNOG00000008816;ENSRNOG00000005615;ENSRNOG00000011205;ENSRNOG00000018646;ENSRNOG00000001414;ENSRNOG00000007606;ENSRNOG00000020938;ENSRNOG00000002946;ENSRNOG00000011352;ENSRNOG00000019675;ENSRNOG00000048733;ENSRNOG00000031312;ENSRNOG00000061474;…	Nod2;Siah1;Map3k6;Dusp10;Trib3;Pvr;Nup93;Terf2ip;Gpnmb;Gadd45a;Ccl3;Hbegf;Serpine1;Rnf43;Ppp1r15a;Socs3;Furin;Pycard;Nup62;Tnfrsf1a;Ctdp1;Ripk2;Cxcl10;Ccl7;Pram1;Lif;Cebpb;Gata1;Fcgr2b;Ccn2;Sbno2;Lrg1;Irak2;Gadd45b;Glipr2;Spry1;Tnfaip3;Pak1ip1;Flt4;Icam1;Cfd;Gfer;Tifa;Dand5;Tcp11;Mpig6b;Dyrk1a;Ier3;Acp4;Gps2;Sesn2;Atxn7;Nfkbil1;Frmpd1;Tfrc;Cry1;Traf6;Hmgb2;Nfkbiz;Lgals3;Itpkb;Atf4;Trim72;Btnl10;I…
131	GO:0031323	BP	regulation of cellular metabolic process	131/323	4910/25324	2.42E-06	0.000455576	ENSRNOG00000011668;ENSRNOG00000007319;ENSRNOG00000002546;ENSRNOG00000020552;ENSRNOG00000005615;ENSRNOG00000050108;ENSRNOG00000006559;ENSRNOG00000020938;ENSRNOG00000011205;ENSRNOG00000045877;ENSRNOG00000031312;ENSRNOG00000061474;ENSRNOG00000014161;ENSRNOG00000007064;ENSRNOG00000057347;ENSRNOG00000047663;ENSRNOG00000021817;ENSRNOG00000005513;ENSRNOG00000042717;ENSRNOG00000027326;ENSRNOG00000003657;…	Nfil3;Trib3;Rchy1;Fosl1;Gadd45a;LOC100911319;Akap8;Ppp1r15a;Ccl3;AC098547.1;Tnfrsf1a;Ctdp1;Rbm15b;Zfp746;Cebpb;Gata1;Irak2;Srsf5;Ciart;Tada2b;Pkmyt1;Pim1;Gfer;Dand5;Hnrnpl;Acp4;Dazap1;Atxn7;Cry1;Traf6;Hmgb2;Nek2;Nfkbia;Hbegf;Zfp496;Cd28;Crtc2;Il11;Erf;Mta2;Bcl3;Cdc20;Il1r2;Dusp10;Il18rap;Mapkapk2;Serpine1;Tspo;Hhex;Utp15;Grhl2;Lif;Dbx2;Sbno2;Kcne2;Eid2b;Birc3;Polr2d;Ccl7;Flt4;Itpkb;Atf4;Zfp36;Ari…
30	GO:0009968	BP	negative regulation of signal transduction	30/323	913/25324	2.44E-06	0.000455576	ENSRNOG00000004003;ENSRNOG00000001414;ENSRNOG00000007606;ENSRNOG00000007478;ENSRNOG00000048733;ENSRNOG00000025371;ENSRNOG00000001662;ENSRNOG00000007002;ENSRNOG00000049517;ENSRNOG00000020679;ENSRNOG00000033368;ENSRNOG00000026936;ENSRNOG00000021659;ENSRNOG00000016360;ENSRNOG00000042785;ENSRNOG00000007246;ENSRNOG00000000839;ENSRNOG00000006622;ENSRNOG00000002946;ENSRNOG00000010645;ENSRNOG00000022099;…	Dusp10;Serpine1;Rnf43;Cry2;Nup62;Spry1;Dyrk1a;Lif;Tnfaip3;Icam1;Dand5;Mpig6b;Acp4;Gps2;Sesn2;Atxn7;Nfkbil1;Cry1;Socs3;Lgals3;Trim72;Plaur;Marchf7;Hmox1;Bcl3;Wfikkn1;Il1r2;Nop53;Errfi1;Atf3
86	GO:0051173	BP	positive regulation of nitrogen compound metabolic process	86/323	2447/25324	2.44E-06	0.000455576	ENSRNOG00000011668;ENSRNOG00000007319;ENSRNOG00000002546;ENSRNOG00000020552;ENSRNOG00000005615;ENSRNOG00000050108;ENSRNOG00000018646;ENSRNOG00000020938;ENSRNOG00000031312;ENSRNOG00000007064;ENSRNOG00000057347;ENSRNOG00000047663;ENSRNOG00000005513;ENSRNOG00000027326;ENSRNOG00000000529;ENSRNOG00000013370;ENSRNOG00000020235;ENSRNOG00000014838;ENSRNOG00000007246;ENSRNOG00000006622;ENSRNOG00000004639;…	Nfil3;Trib3;Rchy1;Fosl1;Gadd45a;LOC100911319;Hbegf;Ppp1r15a;Tnfrsf1a;Zfp746;Cebpb;Gata1;Srsf5;Tada2b;Pim1;Gfer;Hnrnpl;Glipr2;Atxn7;Cry1;Traf6;Hmgb2;Nek2;Akap8;Zfp496;Cd28;Crtc2;Asb9;Il11;Mta2;Bcl3;Cdc20;Mapkapk2;Hhex;Utp15;Lif;Sbno2;Kcne2;Birc3;Polr2d;Ccl7;Flt4;Atf4;Zfp36;Ager;Ankrd39;Nop53;Atf3;Pycard;Zc3h12a;Terf2ip;Mafb;AABR07043951.1;Atoh8;Map3k6;Nup62;Tnfaip3;Tfrc;Nod2;Ccn2;Rfc3;Srebf1;Spdef…
99	GO:0048523	BP	negative regulation of cellular process	99/323	3877/25324	2.44E-06	0.000455576	ENSRNOG00000011668;ENSRNOG00000007319;ENSRNOG00000004639;ENSRNOG00000020552;ENSRNOG00000005615;ENSRNOG00000050108;ENSRNOG00000018646;ENSRNOG00000028113;ENSRNOG00000020938;ENSRNOG00000011205;ENSRNOG00000061474;ENSRNOG00000007064;ENSRNOG00000057347;ENSRNOG00000047663;ENSRNOG00000042717;ENSRNOG00000003657;ENSRNOG00000000529;ENSRNOG00000013370;ENSRNOG00000033368;ENSRNOG00000020235;ENSRNOG00000021659;…	Nfil3;Trib3;Traf6;Fosl1;Gadd45a;LOC100911319;Hbegf;Whamm;Ppp1r15a;Ccl3;Ctdp1;Zfp746;Cebpb;Gata1;Ciart;Pkmyt1;Pim1;Gfer;Dand5;Hnrnpl;Acp4;Sesn2;Atxn7;Fam3d;Cry1;Hsh2d;Nek2;Il11;Erf;Mta2;Bcl3;Il1r2;Dusp10;Btg3;Mapkapk2;Serpine1;Sf1;Lif;Sbno2;Kcne2;Eid2b;Birc3;Tspo;Mpig6b;Flt4;Itpkb;Atf4;Zfp36;Ptges;Per2;Ptcra;Atf3;Cdkn1a;Zc3h12a;Terf2ip;Mafb;Atoh8;Acp5;Mafk;Nup62;Tnfaip3;Fcgr2b;Ccn2;Srebf1;Spdef;C1…
24	GO:0016604	CC	nuclear body	24/323	603/25324	1.03E-06	0.000455576	ENSRNOG00000000521;ENSRNOG00000004003;ENSRNOG00000011932;ENSRNOG00000028461;ENSRNOG00000010712;ENSRNOG00000011422;ENSRNOG00000005615;ENSRNOG00000007478;ENSRNOG00000045877;ENSRNOG00000009528;ENSRNOG00000001662;ENSRNOG00000014161;ENSRNOG00000005513;ENSRNOG00000011586;ENSRNOG00000021085;ENSRNOG00000016231;ENSRNOG00000007241;ENSRNOG00000061146;ENSRNOG00000000461;ENSRNOG00000013970;ENSRNOG00000012806;…	Cdkn1a;Dusp10;Snrpa1;Gnl3;Terf2ip;AABR07043951.1;Gadd45a;Cry2;AC098547.1;Sdcbp2;Dyrk1a;Rbm15b;Srsf5;LOC100909712;Sf1;Polr2d;Fnbp4;Gar1;LOC108348112;Cdt1;Rbbp6;Nfkbiz;Isg20;Srrm1
14	GO:0005539	MF	glycosaminoglycan binding	14/323	177/25324	4.89E-07	0.000455576	ENSRNOG00000001607;ENSRNOG00000022256;ENSRNOG00000000239;ENSRNOG00000026936;ENSRNOG00000050792;ENSRNOG00000014124;ENSRNOG00000015036;ENSRNOG00000008816;ENSRNOG00000018646;ENSRNOG00000002072;ENSRNOG00000022321;ENSRNOG00000011205;ENSRNOG00000007159;ENSRNOG00000058727	Adamts1;Cxcl10;Ccl7;Mpig6b;Tnfaip6;Nod2;Ccn2;Gpnmb;Hbegf;Eva1c;Hapln3;Ccl3;Ccl2;LOC100910284
25	GO:0019900	MF	kinase binding	25/323	607/25324	1.15E-06	0.000455576	ENSRNOG00000000521;ENSRNOG00000004003;ENSRNOG00000007319;ENSRNOG00000010883;ENSRNOG00000010283;ENSRNOG00000005615;ENSRNOG00000018815;ENSRNOG00000020938;ENSRNOG00000007478;ENSRNOG00000049517;ENSRNOG00000039204;ENSRNOG00000057347;ENSRNOG00000014124;ENSRNOG00000005513;ENSRNOG00000003463;ENSRNOG00000021659;ENSRNOG00000015794;ENSRNOG00000006622;ENSRNOG00000004639;ENSRNOG00000017801;ENSRNOG00000012806;…	Cdkn1a;Dusp10;Trib3;Pard6b;Cd28;Gadd45a;Plk1;Ppp1r15a;Cry2;Tnfaip3;Pram1;Cebpb;Nod2;Srsf5;Srebf1;Acp4;Fam83d;Cry1;Traf6;Atf4;Rbbp6;Gab2;Cks2;Mapkapk2;Errfi1
30	GO:0000976	MF	transcription regulatory region sequence-specific DNA binding	30/323	887/25324	1.36E-06	0.000455576	ENSRNOG00000011668;ENSRNOG00000018528;ENSRNOG00000016037;ENSRNOG00000011422;ENSRNOG00000010716;ENSRNOG00000007607;ENSRNOG00000001277;ENSRNOG00000007478;ENSRNOG00000050240;ENSRNOG00000016595;ENSRNOG00000059469;ENSRNOG00000057347;ENSRNOG00000047663;ENSRNOG00000020254;ENSRNOG00000020552;ENSRNOG00000008010;ENSRNOG00000042717;ENSRNOG00000003463;ENSRNOG00000010910;ENSRNOG00000020235;ENSRNOG00000050869;…	Nfil3;Nrl;Mafb;AABR07043951.1;Atoh8;Nr4a1;Mafk;Cry2;Mtf1;Hhex;Otx1;Cebpb;Gata1;Per2;Fosl1;Hoxb5;Ciart;Srebf1;Gmeb1;Hnrnpl;Cebpd;Zbtb2;Cry1;Hmgb2;Gadd45a;Atf4;Arid5a;Mta2;Maff;Atf3
30	GO:0001067	MF	regulatory region nucleic acid binding	30/323	889/25324	1.43E-06	0.000455576	ENSRNOG00000011668;ENSRNOG00000018528;ENSRNOG00000016037;ENSRNOG00000011422;ENSRNOG00000010716;ENSRNOG00000007607;ENSRNOG00000001277;ENSRNOG00000007478;ENSRNOG00000050240;ENSRNOG00000016595;ENSRNOG00000059469;ENSRNOG00000057347;ENSRNOG00000047663;ENSRNOG00000020254;ENSRNOG00000020552;ENSRNOG00000008010;ENSRNOG00000042717;ENSRNOG00000003463;ENSRNOG00000010910;ENSRNOG00000020235;ENSRNOG00000050869;…	Nfil3;Nrl;Mafb;AABR07043951.1;Atoh8;Nr4a1;Mafk;Cry2;Mtf1;Hhex;Otx1;Cebpb;Gata1;Per2;Fosl1;Hoxb5;Ciart;Srebf1;Gmeb1;Hnrnpl;Cebpd;Zbtb2;Cry1;Hmgb2;Gadd45a;Atf4;Arid5a;Mta2;Maff;Atf3
22	GO:0019901	MF	protein kinase binding	22/323	534/25324	1.67E-06	0.000455576	ENSRNOG00000000521;ENSRNOG00000004003;ENSRNOG00000007319;ENSRNOG00000010883;ENSRNOG00000010283;ENSRNOG00000018815;ENSRNOG00000020938;ENSRNOG00000007478;ENSRNOG00000039204;ENSRNOG00000014124;ENSRNOG00000005513;ENSRNOG00000003463;ENSRNOG00000021659;ENSRNOG00000015794;ENSRNOG00000006622;ENSRNOG00000004639;ENSRNOG00000017801;ENSRNOG00000012806;ENSRNOG00000011882;ENSRNOG00000014130;ENSRNOG00000004726;…	Cdkn1a;Dusp10;Trib3;Pard6b;Cd28;Plk1;Ppp1r15a;Cry2;Pram1;Nod2;Srsf5;Srebf1;Acp4;Fam83d;Cry1;Traf6;Atf4;Rbbp6;Gab2;Cks2;Mapkapk2;Errfi1
37	GO:0043565	MF	sequence-specific DNA binding	37/323	1201/25324	2.08E-06	0.000455576	ENSRNOG00000011668;ENSRNOG00000016037;ENSRNOG00000018528;ENSRNOG00000010712;ENSRNOG00000020552;ENSRNOG00000011422;ENSRNOG00000010716;ENSRNOG00000007607;ENSRNOG00000001277;ENSRNOG00000007478;ENSRNOG00000050240;ENSRNOG00000016595;ENSRNOG00000059469;ENSRNOG00000057347;ENSRNOG00000047663;ENSRNOG00000006885;ENSRNOG00000020254;ENSRNOG00000008010;ENSRNOG00000042717;ENSRNOG00000003463;ENSRNOG00000010910;…	Nfil3;Mafb;Nrl;Terf2ip;Fosl1;AABR07043951.1;Atoh8;Nr4a1;Mafk;Cry2;Mtf1;Hhex;Otx1;Cebpb;Gata1;Dbx2;Per2;Hoxb5;Ciart;Srebf1;Gmeb1;Hnrnpl;Cebpd;Spdef;Pou2f1;Zbtb2;Cry1;Hmgb2;Gadd45a;Atf4;Grhl2;Arid5a;Erf;Mta2;Csrnp1;Maff;Atf3
56	GO:0003677	MF	DNA binding	56/323	2129/25324	2.42E-06	0.000455576	ENSRNOG00000011668;ENSRNOG00000016037;ENSRNOG00000018528;ENSRNOG00000028441;ENSRNOG00000042374;ENSRNOG00000009131;ENSRNOG00000010712;ENSRNOG00000020552;ENSRNOG00000011422;ENSRNOG00000005615;ENSRNOG00000006559;ENSRNOG00000007607;ENSRNOG00000019195;ENSRNOG00000018623;ENSRNOG00000001277;ENSRNOG00000007478;ENSRNOG00000049517;ENSRNOG00000050240;ENSRNOG00000016595;ENSRNOG00000059469;ENSRNOG00000057347;…	Nfil3;Mafb;Nrl;LOC103690173;Tgif2;Zc3h12a;Terf2ip;Fosl1;AABR07043951.1;Gadd45a;Akap8;Nr4a1;Polh;Rev1;Mafk;Cry2;Tnfaip3;Mtf1;Hhex;Otx1;Cebpb;Gmeb2;Gata1;Dbx2;Per2;Grhl2;Hoxb5;Ciart;Tada2b;Rfc3;Gmeb1;Zfp628;Hnrnpl;Cenpa;Cebpd;Myc;Spdef;Pou2f1;Srebf1;Zbtb2;Cry1;Hmgb2;Atoh8;Atf4;Akap8l;Cdt1;Arid5a;Zfp496;Lin9;Bend5;Erf;Mta2;Csrnp1;Maff;Sprtn;Atf3
93	GO:0032502	BP	developmental process	93/323	4375/25324	2.49E-06	0.000458787	ENSRNOG00000020552;ENSRNOG00000011932;ENSRNOG00000004639;ENSRNOG00000018528;ENSRNOG00000018646;ENSRNOG00000011205;ENSRNOG00000001607;ENSRNOG00000059469;ENSRNOG00000057347;ENSRNOG00000051591;ENSRNOG00000047663;ENSRNOG00000014361;ENSRNOG00000005513;ENSRNOG00000017399;ENSRNOG00000013370;ENSRNOG00000033368;ENSRNOG00000021659;ENSRNOG00000031387;ENSRNOG00000036700;ENSRNOG00000002905;ENSRNOG00000013167;…	Fosl1;Snrpa1;Traf6;Nrl;Hbegf;Ccl3;Adamts1;Otx1;Cebpb;LOC100911422;Gata1;Edn1;Srsf5;Acrbp;Gfer;Dand5;Acp4;Dazap1;Fscn2;Ccdc103;Hmgb2;Nek2;Nfkbia;Ccl2;Cd28;Erf;Dusp10;Nphs1;Mapkapk2;Serpine1;Hhex;Grhl2;Lif;Sbno2;Kcne2;Cabyr;Snrpb;Birc3;Tspo;Mpig6b;Flt4;Pgam2;Agpat2;Atf4;Ager;Siah1;Micall2;Atf3;Cdkn1a;Nup93;Zc3h12a;Mafb;Atoh8;Acp5;Mafk;Hapln3;Nup62;Tfrc;Tmem120b;Ccn2;Srebf1;Tcp11;Spdef;Fst;Socs3;Lga…
77	GO:1903506	BP	regulation of nucleic acid-templated transcription	77/323	2559/25324	2.53E-06	0.000458787	ENSRNOG00000020679;ENSRNOG00000011668;ENSRNOG00000018815;ENSRNOG00000007319;ENSRNOG00000028441;ENSRNOG00000042374;ENSRNOG00000028461;ENSRNOG00000000529;ENSRNOG00000010712;ENSRNOG00000020552;ENSRNOG00000011422;ENSRNOG00000010716;ENSRNOG00000054218;ENSRNOG00000020254;ENSRNOG00000007607;ENSRNOG00000020938;ENSRNOG00000001277;ENSRNOG00000007478;ENSRNOG00000045877;ENSRNOG00000048733;ENSRNOG00000031312;…	Icam1;Nfil3;Plk1;Trib3;LOC103690173;Tgif2;Gnl3;Pim1;Terf2ip;Fosl1;AABR07043951.1;Atoh8;Il18rap;Per2;Nr4a1;Ppp1r15a;Mafk;Cry2;AC098547.1;Nup62;Tnfrsf1a;Mtf1;Ctdp1;Ripk2;Tnfaip3;LOC108348112;Utp15;Grhl2;Lif;Cebpb;Gata1;Dbx2;Sbno2;Irak2;Ciart;Eid2b;Tada2b;Gmeb1;LOC100909712;Brpf1;Hhex;Dand5;Ccn1;Cebpd;Gps2;Sesn2;Atxn7;Spdef;Mafb;Nfkbil1;Srebf1;Zbtb2;Cry1;Traf6;Maff;Hmgb2;Ccl3;Atf4;Zfp36;Arid5a;Ager;…
77	GO:2001141	BP	regulation of RNA biosynthetic process	77/323	2562/25324	2.54E-06	0.000458787	ENSRNOG00000020679;ENSRNOG00000011668;ENSRNOG00000018815;ENSRNOG00000007319;ENSRNOG00000028441;ENSRNOG00000042374;ENSRNOG00000028461;ENSRNOG00000000529;ENSRNOG00000010712;ENSRNOG00000020552;ENSRNOG00000011422;ENSRNOG00000010716;ENSRNOG00000054218;ENSRNOG00000020254;ENSRNOG00000007607;ENSRNOG00000020938;ENSRNOG00000001277;ENSRNOG00000007478;ENSRNOG00000045877;ENSRNOG00000048733;ENSRNOG00000031312;…	Icam1;Nfil3;Plk1;Trib3;LOC103690173;Tgif2;Gnl3;Pim1;Terf2ip;Fosl1;AABR07043951.1;Atoh8;Il18rap;Per2;Nr4a1;Ppp1r15a;Mafk;Cry2;AC098547.1;Nup62;Tnfrsf1a;Mtf1;Ctdp1;Ripk2;Tnfaip3;LOC108348112;Utp15;Grhl2;Lif;Cebpb;Gata1;Dbx2;Sbno2;Irak2;Ciart;Eid2b;Tada2b;Gmeb1;LOC100909712;Brpf1;Hhex;Dand5;Ccn1;Cebpd;Gps2;Sesn2;Atxn7;Spdef;Mafb;Nfkbil1;Srebf1;Zbtb2;Cry1;Traf6;Maff;Hmgb2;Ccl3;Atf4;Zfp36;Arid5a;Ager;…
92	GO:0031326	BP	regulation of cellular biosynthetic process	92/323	3186/25324	2.59E-06	0.000458787	ENSRNOG00000011668;ENSRNOG00000007319;ENSRNOG00000020552;ENSRNOG00000050108;ENSRNOG00000018646;ENSRNOG00000020938;ENSRNOG00000045877;ENSRNOG00000031312;ENSRNOG00000061474;ENSRNOG00000007064;ENSRNOG00000057347;ENSRNOG00000047663;ENSRNOG00000021817;ENSRNOG00000042717;ENSRNOG00000027326;ENSRNOG00000010910;ENSRNOG00000000529;ENSRNOG00000013370;ENSRNOG00000033368;ENSRNOG00000020235;ENSRNOG00000042785;…	Nfil3;Trib3;Fosl1;LOC100911319;Hbegf;Ppp1r15a;AC098547.1;Tnfrsf1a;Ctdp1;Zfp746;Cebpb;Gata1;Irak2;Ciart;Tada2b;Gmeb1;Pim1;Gfer;Dand5;Hnrnpl;Sesn2;Atxn7;Cry1;Traf6;Hmgb2;Nek2;Nfkbia;Zfp496;Cd28;Crtc2;Il11;Erf;Mta2;Bcl3;Il18rap;Mapkapk2;Tspo;Hhex;Utp15;Grhl2;Lif;Dbx2;Sbno2;Eid2b;Polr2d;Atf4;Zfp36;Arid5a;Ager;Bend5;Zbtb2;Nop53;Atf3;Cdkn1a;LOC103690173;Zc3h12a;Terf2ip;Mafb;AABR07043951.1;Atoh8;Mafk;Nu…
92	GO:0010556	BP	regulation of macromolecule biosynthetic process	92/323	3055/25324	2.60E-06	0.000458787	ENSRNOG00000011668;ENSRNOG00000007319;ENSRNOG00000020552;ENSRNOG00000050108;ENSRNOG00000018646;ENSRNOG00000020938;ENSRNOG00000045877;ENSRNOG00000031312;ENSRNOG00000061474;ENSRNOG00000007064;ENSRNOG00000057347;ENSRNOG00000047663;ENSRNOG00000021817;ENSRNOG00000042717;ENSRNOG00000027326;ENSRNOG00000010910;ENSRNOG00000000529;ENSRNOG00000013370;ENSRNOG00000033368;ENSRNOG00000020235;ENSRNOG00000042785;…	Nfil3;Trib3;Fosl1;LOC100911319;Hbegf;Ppp1r15a;AC098547.1;Tnfrsf1a;Ctdp1;Zfp746;Cebpb;Gata1;Irak2;Ciart;Tada2b;Gmeb1;Pim1;Gfer;Dand5;Hnrnpl;Sesn2;Atxn7;Cry1;Traf6;Hmgb2;Nek2;Nfkbia;Zfp496;Cd28;Crtc2;Il11;Erf;Mta2;Bcl3;Il18rap;Mapkapk2;Hhex;Utp15;Grhl2;Lif;Dbx2;Sbno2;Eid2b;Polr2d;Atf4;Zfp36;Arid5a;Ager;Bend5;Zbtb2;Nop53;Atf3;Cdkn1a;LOC103690173;Zc3h12a;Terf2ip;Mafb;AABR07043951.1;Atoh8;Mafk;Nup62;T…
67	GO:0010646	BP	regulation of cell communication	67/323	2792/25324	2.62E-06	0.000458787	ENSRNOG00000014838;ENSRNOG00000004003;ENSRNOG00000007319;ENSRNOG00000018564;ENSRNOG00000010712;ENSRNOG00000008816;ENSRNOG00000005615;ENSRNOG00000018646;ENSRNOG00000001414;ENSRNOG00000007606;ENSRNOG00000008936;ENSRNOG00000011205;ENSRNOG00000011352;ENSRNOG00000048733;ENSRNOG00000031312;ENSRNOG00000009389;ENSRNOG00000000239;ENSRNOG00000007002;ENSRNOG00000014124;ENSRNOG00000015036;ENSRNOG00000021817;…	Glipr2;Dusp10;Trib3;Nup93;Terf2ip;Gpnmb;Gadd45a;Hbegf;Serpine1;Rnf43;Map3k6;Ccl3;Furin;Nup62;Tnfrsf1a;Ripk2;Ccl7;Lif;Nod2;Ccn2;Irak2;Gadd45b;Spry1;Tnfaip3;Pak1ip1;Flt4;Srebf1;Siah1;Tifa;Dand5;Tcp11;Mpig6b;Dyrk1a;Acp4;Gps2;Sesn2;Atxn7;Frmpd1;Fam3d;Icam1;Fam83d;Per2;Cry1;Traf6;Wfikkn1;Socs3;Lgals3;Itpkb;Lrg1;Trim72;Nfkbil1;Plaur;Ager;Marchf7;Cd28;Ccn1;Hmox1;Il11;Bcl3;Cry2;Ankrd39;Fst;Atf3;Cdc20;Nop…
50	GO:0031328	BP	positive regulation of cellular biosynthetic process	50/323	1452/25324	2.62E-06	0.000458787	ENSRNOG00000011668;ENSRNOG00000008142;ENSRNOG00000028461;ENSRNOG00000000529;ENSRNOG00000020552;ENSRNOG00000011422;ENSRNOG00000010716;ENSRNOG00000050482;ENSRNOG00000004726;ENSRNOG00000007607;ENSRNOG00000020938;ENSRNOG00000048733;ENSRNOG00000031312;ENSRNOG00000050240;ENSRNOG00000016595;ENSRNOG00000016591;ENSRNOG00000007002;ENSRNOG00000057347;ENSRNOG00000047663;ENSRNOG00000013987;ENSRNOG00000001088;…	Nfil3;Brpf1;Gnl3;Pim1;Fosl1;AABR07043951.1;Atoh8;Dbf4;Mapkapk2;Nr4a1;Ppp1r15a;Nup62;Tnfrsf1a;Mtf1;Hhex;Utp15;Lif;Cebpb;Gata1;Sbno2;Rfc3;Srebf1;Gfer;Hnrnpl;Polr2d;Cebpd;Gps2;Sesn2;Atxn7;Spdef;Mafb;Icam1;Traf6;Hmgb2;Ccl3;Nek2;Atf4;Cdt1;Ager;Zfp496;Zfp746;Cd28;Ccn1;Crtc2;Il11;Mta2;Bcl3;Maff;Nod2;Atf3
67	GO:0023051	BP	regulation of signaling	67/323	2816/25324	2.69E-06	0.000463258	ENSRNOG00000014838;ENSRNOG00000004003;ENSRNOG00000007319;ENSRNOG00000018564;ENSRNOG00000010712;ENSRNOG00000008816;ENSRNOG00000005615;ENSRNOG00000018646;ENSRNOG00000001414;ENSRNOG00000007606;ENSRNOG00000008936;ENSRNOG00000011205;ENSRNOG00000011352;ENSRNOG00000048733;ENSRNOG00000031312;ENSRNOG00000009389;ENSRNOG00000000239;ENSRNOG00000007002;ENSRNOG00000014124;ENSRNOG00000015036;ENSRNOG00000021817;…	Glipr2;Dusp10;Trib3;Nup93;Terf2ip;Gpnmb;Gadd45a;Hbegf;Serpine1;Rnf43;Map3k6;Ccl3;Furin;Nup62;Tnfrsf1a;Ripk2;Ccl7;Lif;Nod2;Ccn2;Irak2;Gadd45b;Spry1;Tnfaip3;Pak1ip1;Flt4;Srebf1;Siah1;Tifa;Dand5;Tcp11;Mpig6b;Dyrk1a;Acp4;Gps2;Sesn2;Atxn7;Frmpd1;Fam3d;Icam1;Fam83d;Per2;Cry1;Traf6;Wfikkn1;Socs3;Lgals3;Itpkb;Lrg1;Trim72;Nfkbil1;Plaur;Ager;Marchf7;Cd28;Ccn1;Hmox1;Il11;Bcl3;Cry2;Ankrd39;Fst;Atf3;Cdc20;Nop…
119	GO:0048522	BP	positive regulation of cellular process	119/323	4755/25324	2.69E-06	0.000463258	ENSRNOG00000011668;ENSRNOG00000007319;ENSRNOG00000002546;ENSRNOG00000020552;ENSRNOG00000005615;ENSRNOG00000050108;ENSRNOG00000018646;ENSRNOG00000028113;ENSRNOG00000019202;ENSRNOG00000002946;ENSRNOG00000031312;ENSRNOG00000001607;ENSRNOG00000019147;ENSRNOG00000007064;ENSRNOG00000057347;ENSRNOG00000047663;ENSRNOG00000005513;ENSRNOG00000027326;ENSRNOG00000000529;ENSRNOG00000013370;ENSRNOG00000006736;…	Nfil3;Trib3;Rchy1;Fosl1;Gadd45a;LOC100911319;Hbegf;Whamm;Pvr;Socs3;Tnfrsf1a;Adamts1;Stom;Zfp746;Cebpb;Gata1;Srsf5;Tada2b;Pim1;Gfer;Ccr3;Hnrnpl;Dazap1;Atxn7;Cry1;Traf6;Hmgb2;Nek2;AABR07026112.1;Akap8;Zfp496;Cd28;Crtc2;Il11;Mta2;Bcl3;Cdc20;Dusp10;Ppp1r15a;Tgm1;Mapkapk2;Serpine1;Tspo;Hhex;Utp15;Lif;Sbno2;Kcne2;Birc3;Tifa;Polr2d;Ccl7;Flt4;Itpkb;Atf4;Zfp36;Nfkbiz;Siah1;Ankrd39;Nop53;Atf3;Glipr2;Cdkn1a…
34	GO:0023057	BP	negative regulation of signaling	34/323	1036/25324	2.73E-06	0.000466791	ENSRNOG00000004003;ENSRNOG00000001414;ENSRNOG00000007606;ENSRNOG00000007478;ENSRNOG00000048733;ENSRNOG00000049517;ENSRNOG00000001662;ENSRNOG00000007002;ENSRNOG00000025371;ENSRNOG00000003463;ENSRNOG00000033368;ENSRNOG00000026936;ENSRNOG00000021659;ENSRNOG00000016360;ENSRNOG00000042785;ENSRNOG00000007246;ENSRNOG00000007320;ENSRNOG00000020679;ENSRNOG00000011631;ENSRNOG00000021578;ENSRNOG00000002946;…	Dusp10;Serpine1;Rnf43;Cry2;Nup62;Tnfaip3;Dyrk1a;Lif;Spry1;Srebf1;Dand5;Mpig6b;Acp4;Gps2;Sesn2;Atxn7;Fam3d;Icam1;Fst;Wfikkn1;Socs3;Lgals3;Trim72;Nfkbil1;Plaur;Marchf7;Hmox1;Il11;Bcl3;Cry1;Il1r2;Nop53;Errfi1;Atf3
128	GO:0051171	BP	regulation of nitrogen compound metabolic process	128/323	4603/25324	2.78E-06	0.000469211	ENSRNOG00000011668;ENSRNOG00000007319;ENSRNOG00000002546;ENSRNOG00000020552;ENSRNOG00000005615;ENSRNOG00000050108;ENSRNOG00000006559;ENSRNOG00000020938;ENSRNOG00000011205;ENSRNOG00000045877;ENSRNOG00000031312;ENSRNOG00000061474;ENSRNOG00000014161;ENSRNOG00000007064;ENSRNOG00000057347;ENSRNOG00000047663;ENSRNOG00000021817;ENSRNOG00000005513;ENSRNOG00000042717;ENSRNOG00000027326;ENSRNOG00000010910;…	Nfil3;Trib3;Rchy1;Fosl1;Gadd45a;LOC100911319;Akap8;Ppp1r15a;Ccl3;AC098547.1;Tnfrsf1a;Ctdp1;Rbm15b;Zfp746;Cebpb;Gata1;Irak2;Srsf5;Ciart;Tada2b;Gmeb1;Pim1;Gfer;Dand5;Hnrnpl;Acp4;Dazap1;Atxn7;Cry1;Traf6;Hmgb2;Nek2;Nfkbia;Hbegf;Zfp496;Cd28;Crtc2;Asb9;Il11;Erf;Mta2;Bcl3;Cdc20;Il1r2;Dusp10;Il18rap;Mapkapk2;Serpine1;Tspo;Hhex;Utp15;Grhl2;Lif;Dbx2;Sbno2;Kcne2;Eid2b;Birc3;Polr2d;Ccl7;Flt4;Itpkb;Atf4;Zfp36…
20	GO:0043068	BP	positive regulation of programmed cell death	20/323	467/25324	2.80E-06	0.000469211	ENSRNOG00000009389;ENSRNOG00000020552;ENSRNOG00000037931;ENSRNOG00000019675;ENSRNOG00000010549;ENSRNOG00000014948;ENSRNOG00000000521;ENSRNOG00000000491;ENSRNOG00000005615;ENSRNOG00000014117;ENSRNOG00000000838;ENSRNOG00000019822;ENSRNOG00000015143;ENSRNOG00000015036;ENSRNOG00000023473;ENSRNOG00000011205;ENSRNOG00000007607;ENSRNOG00000014350;ENSRNOG00000017801;ENSRNOG00000003745	Ripk2;Fosl1;Plaur;Pycard;Tspo;Osgin1;Cdkn1a;Spdef;Gadd45a;Hmox1;Lta;Gadd45b;Siah1;Ccn2;AABR07026112.1;Ccl3;Nr4a1;Ccn1;Atf4;Atf3
6	GO:0007249	BP	I-kappaB kinase/NF-kappaB signaling	6/323	32/25324	2.82E-06	0.000469211	ENSRNOG00000009389;ENSRNOG00000010941;ENSRNOG00000000839;ENSRNOG00000021817;ENSRNOG00000043416;ENSRNOG00000004639	Ripk2;Tifa;Nfkbil1;Irak2;Bcl3;Traf6
34	GO:0045934	BP	negative regulation of nucleobase-containing compound metabolic process	34/323	1046/25324	2.91E-06	0.000471218	ENSRNOG00000011668;ENSRNOG00000018815;ENSRNOG00000007319;ENSRNOG00000010712;ENSRNOG00000010716;ENSRNOG00000004726;ENSRNOG00000020938;ENSRNOG00000001277;ENSRNOG00000007478;ENSRNOG00000016595;ENSRNOG00000001662;ENSRNOG00000020254;ENSRNOG00000007064;ENSRNOG00000057347;ENSRNOG00000047663;ENSRNOG00000013987;ENSRNOG00000042717;ENSRNOG00000045545;ENSRNOG00000003463;ENSRNOG00000017156;ENSRNOG00000020235;…	Nfil3;Plk1;Trib3;Terf2ip;Atoh8;Mapkapk2;Ppp1r15a;Mafk;Cry2;Hhex;Dyrk1a;Per2;Zfp746;Cebpb;Gata1;Sbno2;Ciart;Eid2b;Srebf1;Ankle1;Hnrnpl;Cebpd;Gps2;Spdef;Zbtb2;Cry1;Traf6;Zfp36;Bend5;Erf;Mta2;Bcl3;Fst;Nop53
41	GO:0030154	BP	cell differentiation	41/323	1467/25324	2.92E-06	0.000471218	ENSRNOG00000004003;ENSRNOG00000011882;ENSRNOG00000009131;ENSRNOG00000016037;ENSRNOG00000010716;ENSRNOG00000046261;ENSRNOG00000007607;ENSRNOG00000011205;ENSRNOG00000016595;ENSRNOG00000025371;ENSRNOG00000001766;ENSRNOG00000048050;ENSRNOG00000000499;ENSRNOG00000007002;ENSRNOG00000057347;ENSRNOG00000047663;ENSRNOG00000015036;ENSRNOG00000013987;ENSRNOG00000049918;ENSRNOG00000008010;ENSRNOG00000003463;…	Dusp10;Gab2;Zc3h12a;Mafb;Atoh8;Acp5;Nr4a1;Ccl3;Hhex;Spry1;Tfrc;Tmem120b;Tcp11;Lif;Cebpb;Gata1;Ccn2;Sbno2;Lrg1;Hoxb5;Srebf1;Sf1;Mpig6b;Gps2;Gpr157;Spdef;Gpnmb;Fam83d;Per2;Fst;Traf6;Socs3;Lgals3;Atf4;Cebpd;Cd28;Ccn1;Erf;Siah1;Maff;Atf3
236	GO:0005488	MF	binding	236/323	14732/25324	2.87E-06	0.000471218	ENSRNOG00000016378;ENSRNOG00000011668;ENSRNOG00000007319;ENSRNOG00000010448;ENSRNOG00000018528;ENSRNOG00000020552;ENSRNOG00000005615;ENSRNOG00000050108;ENSRNOG00000018646;ENSRNOG00000028113;ENSRNOG00000020938;ENSRNOG00000011205;ENSRNOG00000045877;ENSRNOG00000000461;ENSRNOG00000031312;ENSRNOG00000006559;ENSRNOG00000061474;ENSRNOG00000001607;ENSRNOG00000014161;ENSRNOG00000019147;ENSRNOG00000059469;…	Map3k8;Nfil3;Trib3;Ptbp1;Nrl;Fosl1;Gadd45a;LOC100911319;Hbegf;Whamm;Ppp1r15a;Ccl3;AC098547.1;LOC108348112;Tnfrsf1a;Akap8;Ctdp1;Adamts1;Rbm15b;Stom;Otx1;Nip7;Cebpb;LOC100911422;Gata1;Edn1;Srsf5;Ciart;Tada2b;Gmeb1;Pim1;Gfer;Ccr3;Dand5;Hnrnpl;Cenpa;Acp4;Dazap1;Atxn7;Fscn2;Pou2f1;Icam1;Gar1;Klf4;Cry1;Traf6;Hmgb2;Nek2;LOC100359668;Btnl10;LOC100911313;LOC680989;LOC103694328;Nfkbia;Ccl2;Zfp496;Endou;Rab…
89	GO:0003676	MF	nucleic acid binding	89/323	4272/25324	2.88E-06	0.000471218	ENSRNOG00000011668;ENSRNOG00000011932;ENSRNOG00000010448;ENSRNOG00000018528;ENSRNOG00000020552;ENSRNOG00000005615;ENSRNOG00000050108;ENSRNOG00000006559;ENSRNOG00000014161;ENSRNOG00000059469;ENSRNOG00000020391;ENSRNOG00000057347;ENSRNOG00000047663;ENSRNOG00000005513;ENSRNOG00000042717;ENSRNOG00000027326;ENSRNOG00000010910;ENSRNOG00000020235;ENSRNOG00000032178;ENSRNOG00000031387;ENSRNOG00000003581;…	Nfil3;Snrpa1;Ptbp1;Nrl;Fosl1;Gadd45a;LOC100911319;Akap8;Rbm15b;Otx1;Nip7;Cebpb;Gata1;Srsf5;Ciart;Tada2b;Gmeb1;Hnrnpl;Cenpa;Dazap1;Pou2f1;Gar1;Cry1;Hmgb2;LOC680989;LOC103694328;Zfp496;Endou;Erf;Mta2;Isg20;Rev1;LOC100911196;Polh;Rbm3;Sf1;Grhl2;Dbx2;Snrpb;Gpatch4;Atf4;Akap8l;Zfp36;Arid5a;Zfp746;Bend5;Per2;Nop53;Atf3;LOC103690173;Zc3h12a;Terf2ip;Mafb;AABR07043951.1;Atoh8;Mafk;Tnfaip3;Tfrc;Rbm48;Rfc3;…
16	GO:0016607	CC	nuclear speck	16/323	312/25324	2.95E-06	0.000472915	ENSRNOG00000009528;ENSRNOG00000001662;ENSRNOG00000014161;ENSRNOG00000031163;ENSRNOG00000016231;ENSRNOG00000012806;ENSRNOG00000000461;ENSRNOG00000007241;ENSRNOG00000018194;ENSRNOG00000005615;ENSRNOG00000005513;ENSRNOG00000004003;ENSRNOG00000045877;ENSRNOG00000007478;ENSRNOG00000011932;ENSRNOG00000011586	Sdcbp2;Dyrk1a;Rbm15b;Nfkbiz;Polr2d;Rbbp6;LOC108348112;Fnbp4;Srrm1;Gadd45a;Srsf5;Dusp10;AC098547.1;Cry2;Snrpa1;LOC100909712
49	GO:0048584	BP	positive regulation of response to stimulus	49/323	1882/25324	2.99E-06	0.000474971	ENSRNOG00000008936;ENSRNOG00000019675;ENSRNOG00000020938;ENSRNOG00000018564;ENSRNOG00000010712;ENSRNOG00000008816;ENSRNOG00000005615;ENSRNOG00000054218;ENSRNOG00000018646;ENSRNOG00000001414;ENSRNOG00000019202;ENSRNOG00000011205;ENSRNOG00000048733;ENSRNOG00000031312;ENSRNOG00000001766;ENSRNOG00000009389;ENSRNOG00000022256;ENSRNOG00000039204;ENSRNOG00000007002;ENSRNOG00000057347;ENSRNOG00000047663;…	Map3k6;Pycard;Ppp1r15a;Nup93;Terf2ip;Gpnmb;Gadd45a;Il18rap;Hbegf;Serpine1;Pvr;Ccl3;Nup62;Tnfrsf1a;Tfrc;Ripk2;Cxcl10;Pram1;Lif;Cebpb;Gata1;Fcgr2b;Ccn2;Gadd45b;Tnfaip3;Icam1;Cfd;Tifa;Ccl7;Flt4;Gps2;Glipr2;Lta;Traf6;Hmgb2;Nfkbiz;Itpkb;Lrg1;Btnl10;Plaur;Ager;Cd28;Ccn1;Il11;Siah1;Ankrd39;Nod2;Cfb;Atf3
29	GO:0045892	BP	negative regulation of transcription, DNA-templated	29/323	876/25324	3.13E-06	0.000487413	ENSRNOG00000011668;ENSRNOG00000018815;ENSRNOG00000007319;ENSRNOG00000010716;ENSRNOG00000020938;ENSRNOG00000001277;ENSRNOG00000007478;ENSRNOG00000016595;ENSRNOG00000020254;ENSRNOG00000007064;ENSRNOG00000057347;ENSRNOG00000047663;ENSRNOG00000013987;ENSRNOG00000042717;ENSRNOG00000045545;ENSRNOG00000003463;ENSRNOG00000050869;ENSRNOG00000016360;ENSRNOG00000000491;ENSRNOG00000019544;ENSRNOG00000006622;…	Nfil3;Plk1;Trib3;Atoh8;Ppp1r15a;Mafk;Cry2;Hhex;Per2;Zfp746;Cebpb;Gata1;Sbno2;Ciart;Eid2b;Srebf1;Cebpd;Gps2;Spdef;Zbtb2;Cry1;Traf6;Zfp36;Bend5;Erf;Mta2;Bcl3;Fst;Nop53
135	GO:0060255	BP	regulation of macromolecule metabolic process	135/323	5049/25324	3.16E-06	0.000487413	ENSRNOG00000011668;ENSRNOG00000007319;ENSRNOG00000002546;ENSRNOG00000018528;ENSRNOG00000020552;ENSRNOG00000005615;ENSRNOG00000050108;ENSRNOG00000018646;ENSRNOG00000020938;ENSRNOG00000011205;ENSRNOG00000045877;ENSRNOG00000031312;ENSRNOG00000061474;ENSRNOG00000014161;ENSRNOG00000006559;ENSRNOG00000007064;ENSRNOG00000057347;ENSRNOG00000047663;ENSRNOG00000021817;ENSRNOG00000005513;ENSRNOG00000042717;…	Nfil3;Trib3;Rchy1;Nrl;Fosl1;Gadd45a;LOC100911319;Hbegf;Ppp1r15a;Ccl3;AC098547.1;Tnfrsf1a;Ctdp1;Rbm15b;Akap8;Zfp746;Cebpb;Gata1;Irak2;Srsf5;Ciart;Tada2b;Gmeb1;Pim1;Gfer;Dand5;Hnrnpl;Acp4;Dazap1;Atxn7;Cry1;Traf6;Hmgb2;Nek2;Nfkbia;Zfp496;Cd28;Crtc2;Asb9;Il11;Erf;Mta2;Bcl3;Cdc20;Il1r2;Dusp10;Il18rap;Mapkapk2;Serpine1;Tspo;Hhex;Utp15;Grhl2;Lif;Dbx2;Sbno2;Kcne2;Eid2b;Birc3;Polr2d;Ccl7;Flt4;Agpat2;Itpkb…
102	GO:0005634	CC	nucleus	102/323	4145/25324	3.15E-06	0.000487413	ENSRNOG00000011668;ENSRNOG00000007319;ENSRNOG00000010448;ENSRNOG00000018528;ENSRNOG00000020552;ENSRNOG00000006559;ENSRNOG00000045877;ENSRNOG00000014161;ENSRNOG00000059469;ENSRNOG00000057347;ENSRNOG00000047663;ENSRNOG00000021817;ENSRNOG00000005513;ENSRNOG00000001181;ENSRNOG00000042717;ENSRNOG00000027326;ENSRNOG00000003657;ENSRNOG00000011586;ENSRNOG00000020235;ENSRNOG00000032178;ENSRNOG00000042785;…	Nfil3;Trib3;Ptbp1;Nrl;Fosl1;Akap8;AC098547.1;Rbm15b;Otx1;Cebpb;Gata1;Irak2;Srsf5;Wdr4;Ciart;Tada2b;Pkmyt1;LOC100909712;Hnrnpl;Cenpa;Sesn2;Atxn7;Pou2f1;Cry1;Traf6;Hmgb2;Nek2;Nfkbia;Zfp496;Crtc2;Erf;Mta2;Mt2A;Rev1;Zfp628;Kif18a;Mapkapk2;Polh;Hhex;Grhl2;Dbx2;Sbno2;Cabyr;Eid2b;Birc3;Gps2;Pgam2;Itpkb;Atf4;Zfp36;Arid5a;Nfkbiz;Isg20;Siah1;Ankrd39;Atf3;AC128848.1;Cdkn1a;Tssk6;LOC103690173;Terf2ip;Mafb;Ma…
30	GO:1990837	MF	sequence-specific double-stranded DNA binding	30/323	925/25324	3.17E-06	0.000487413	ENSRNOG00000011668;ENSRNOG00000018528;ENSRNOG00000016037;ENSRNOG00000011422;ENSRNOG00000010716;ENSRNOG00000007607;ENSRNOG00000001277;ENSRNOG00000007478;ENSRNOG00000050240;ENSRNOG00000016595;ENSRNOG00000059469;ENSRNOG00000057347;ENSRNOG00000047663;ENSRNOG00000020254;ENSRNOG00000020552;ENSRNOG00000008010;ENSRNOG00000042717;ENSRNOG00000003463;ENSRNOG00000010910;ENSRNOG00000020235;ENSRNOG00000050869;…	Nfil3;Nrl;Mafb;AABR07043951.1;Atoh8;Nr4a1;Mafk;Cry2;Mtf1;Hhex;Otx1;Cebpb;Gata1;Per2;Fosl1;Hoxb5;Ciart;Srebf1;Gmeb1;Hnrnpl;Cebpd;Zbtb2;Cry1;Hmgb2;Gadd45a;Atf4;Arid5a;Mta2;Maff;Atf3
130	GO:0043231	CC	intracellular membrane-bounded organelle	130/323	6726/25324	3.21E-06	0.000489823	ENSRNOG00000011668;ENSRNOG00000007319;ENSRNOG00000010448;ENSRNOG00000018528;ENSRNOG00000020552;ENSRNOG00000006559;ENSRNOG00000020938;ENSRNOG00000045877;ENSRNOG00000014161;ENSRNOG00000019147;ENSRNOG00000059469;ENSRNOG00000057347;ENSRNOG00000047663;ENSRNOG00000021817;ENSRNOG00000005513;ENSRNOG00000001181;ENSRNOG00000042717;ENSRNOG00000027326;ENSRNOG00000010910;ENSRNOG00000011586;ENSRNOG00000013370;…	Nfil3;Trib3;Ptbp1;Nrl;Fosl1;Akap8;Ppp1r15a;AC098547.1;Rbm15b;Stom;Otx1;Cebpb;Gata1;Irak2;Srsf5;Wdr4;Ciart;Tada2b;Gmeb1;LOC100909712;Gfer;Hnrnpl;Cenpa;Sesn2;Atxn7;Pou2f1;Cry1;Traf6;Hmgb2;Nek2;Nfkbia;Zfp496;Rab43;Crtc2;Erf;Plbd1;Mt2A;Rev1;Dusp10;Zfp628;Kif18a;Mapkapk2;Polh;Chchd7;Sf1;Utp15;Grhl2;Dbx2;Sbno2;Kcne2;Mta2;Cabyr;Eid2b;Birc3;Gps2;Tspo;Pgam2;Agpat2;Itpkb;Atf4;Zfp36;Arid5a;Nfkbiz;Bend5;Isg2…
193	GO:0050794	BP	regulation of cellular process	193/323	10167/25324	3.33E-06	0.000501978	ENSRNOG00000011668;ENSRNOG00000007319;ENSRNOG00000002546;ENSRNOG00000020552;ENSRNOG00000005615;ENSRNOG00000050108;ENSRNOG00000018646;ENSRNOG00000028113;ENSRNOG00000019202;ENSRNOG00000002946;ENSRNOG00000045877;ENSRNOG00000000461;ENSRNOG00000031312;ENSRNOG00000006559;ENSRNOG00000061474;ENSRNOG00000001607;ENSRNOG00000014161;ENSRNOG00000019147;ENSRNOG00000007064;ENSRNOG00000057347;ENSRNOG00000042581;…	Nfil3;Trib3;Rchy1;Fosl1;Gadd45a;LOC100911319;Hbegf;Whamm;Pvr;Socs3;AC098547.1;LOC108348112;Tnfrsf1a;Akap8;Ctdp1;Adamts1;Rbm15b;Stom;Zfp746;Cebpb;Ptcra;Edn1;Srsf5;Ciart;Tada2b;Gmeb1;Pim1;Gfer;Ifitm3;Ccr3;Dand5;Hnrnpl;Acp4;Dazap1;Atxn7;Fam3d;Frmpd1;Klf4;Cry1;AABR07024825.2;Traf6;Hmgb2;Nek2;Btnl10;Nfkbia;Zfp496;Rab43;Cd28;Gem;Crtc2;Asb9;Il11;Erf;Mta2;Bcl3;Cdc20;Il1r2;Dusp10;Btg3;Ppp1r15a;Tgm1;Mapkap…
10	GO:0008201	MF	heparin binding	10/323	120/25324	3.33E-06	0.000501978	ENSRNOG00000001607;ENSRNOG00000022256;ENSRNOG00000026936;ENSRNOG00000000239;ENSRNOG00000015036;ENSRNOG00000008816;ENSRNOG00000018646;ENSRNOG00000002072;ENSRNOG00000011205;ENSRNOG00000007159	Adamts1;Cxcl10;Mpig6b;Ccl7;Ccn2;Gpnmb;Hbegf;Eva1c;Ccl3;Ccl2
29	GO:1903507	BP	negative regulation of nucleic acid-templated transcription	29/323	880/25324	3.42E-06	0.000509657	ENSRNOG00000011668;ENSRNOG00000018815;ENSRNOG00000007319;ENSRNOG00000010716;ENSRNOG00000020938;ENSRNOG00000001277;ENSRNOG00000007478;ENSRNOG00000016595;ENSRNOG00000020254;ENSRNOG00000007064;ENSRNOG00000057347;ENSRNOG00000047663;ENSRNOG00000013987;ENSRNOG00000042717;ENSRNOG00000045545;ENSRNOG00000003463;ENSRNOG00000050869;ENSRNOG00000016360;ENSRNOG00000000491;ENSRNOG00000019544;ENSRNOG00000006622;…	Nfil3;Plk1;Trib3;Atoh8;Ppp1r15a;Mafk;Cry2;Hhex;Per2;Zfp746;Cebpb;Gata1;Sbno2;Ciart;Eid2b;Srebf1;Cebpd;Gps2;Spdef;Zbtb2;Cry1;Traf6;Zfp36;Bend5;Erf;Mta2;Bcl3;Fst;Nop53
208	GO:0065007	BP	biological regulation	208/323	11280/25324	3.46E-06	0.000509657	ENSRNOG00000011668;ENSRNOG00000007319;ENSRNOG00000002546;ENSRNOG00000018528;ENSRNOG00000020552;ENSRNOG00000005615;ENSRNOG00000050108;ENSRNOG00000018646;ENSRNOG00000028113;ENSRNOG00000019202;ENSRNOG00000002946;ENSRNOG00000045877;ENSRNOG00000000461;ENSRNOG00000031312;ENSRNOG00000006559;ENSRNOG00000061474;ENSRNOG00000001607;ENSRNOG00000014161;ENSRNOG00000019147;ENSRNOG00000058568;ENSRNOG00000007064;…	Nfil3;Trib3;Rchy1;Nrl;Fosl1;Gadd45a;LOC100911319;Hbegf;Whamm;Pvr;Socs3;AC098547.1;LOC108348112;Tnfrsf1a;Akap8;Ctdp1;Adamts1;Rbm15b;Stom;Dhrs9;Zfp746;Cebpb;Ptcra;Edn1;Srsf5;Ciart;Tada2b;Gmeb1;Pim1;Gfer;Ifitm3;Ccr3;Dand5;Hnrnpl;Acp4;Dazap1;Atxn7;Fam3d;Frmpd1;Gar1;Klf4;Cry1;AABR07024825.2;Traf6;Hmgb2;Nek2;LOC100359668;Btnl10;Nfkbia;Ccl2;Zfp496;Rab43;Cd28;Gem;Crtc2;Asb9;Il11;Erf;Mta2;Bcl3;Mt2A;Cdc20;…
146	GO:0043227	CC	membrane-bounded organelle	146/323	7419/25324	3.44E-06	0.000509657	ENSRNOG00000011668;ENSRNOG00000007319;ENSRNOG00000010448;ENSRNOG00000018528;ENSRNOG00000020552;ENSRNOG00000006559;ENSRNOG00000020938;ENSRNOG00000045877;ENSRNOG00000001607;ENSRNOG00000014161;ENSRNOG00000019147;ENSRNOG00000059469;ENSRNOG00000057347;ENSRNOG00000047663;ENSRNOG00000021817;ENSRNOG00000005513;ENSRNOG00000001181;ENSRNOG00000042717;ENSRNOG00000027326;ENSRNOG00000017399;ENSRNOG00000010910;…	Nfil3;Trib3;Ptbp1;Nrl;Fosl1;Akap8;Ppp1r15a;AC098547.1;Adamts1;Rbm15b;Stom;Otx1;Cebpb;Gata1;Irak2;Srsf5;Wdr4;Ciart;Tada2b;Acrbp;Gmeb1;LOC100909712;Gfer;Hnrnpl;Cenpa;Sesn2;Atxn7;Pou2f1;Cry1;AABR07024825.2;Traf6;Hmgb2;Nek2;Nfkbia;Ccl2;Zfp496;Rab43;Crtc2;Erf;Plbd1;Mt2A;Rev1;Dusp10;Zfp628;Amn;Kif18a;Mapkapk2;Serpine1;Polh;Chchd7;Sf1;Utp15;Grhl2;Dbx2;Sbno2;Kcne2;Mta2;Cabyr;Eid2b;Birc3;Trmt6;Angptl6;Tsp…
29	GO:1902679	BP	negative regulation of RNA biosynthetic process	29/323	881/25324	3.50E-06	0.000511189	ENSRNOG00000011668;ENSRNOG00000018815;ENSRNOG00000007319;ENSRNOG00000010716;ENSRNOG00000020938;ENSRNOG00000001277;ENSRNOG00000007478;ENSRNOG00000016595;ENSRNOG00000020254;ENSRNOG00000007064;ENSRNOG00000057347;ENSRNOG00000047663;ENSRNOG00000013987;ENSRNOG00000042717;ENSRNOG00000045545;ENSRNOG00000003463;ENSRNOG00000050869;ENSRNOG00000016360;ENSRNOG00000000491;ENSRNOG00000019544;ENSRNOG00000006622;…	Nfil3;Plk1;Trib3;Atoh8;Ppp1r15a;Mafk;Cry2;Hhex;Per2;Zfp746;Cebpb;Gata1;Sbno2;Ciart;Eid2b;Srebf1;Cebpd;Gps2;Spdef;Zbtb2;Cry1;Traf6;Zfp36;Bend5;Erf;Mta2;Bcl3;Fst;Nop53
9	GO:0051101	BP	regulation of DNA binding	9/323	95/25324	3.59E-06	0.000512536	ENSRNOG00000013970;ENSRNOG00000037931;ENSRNOG00000000439;ENSRNOG00000007002;ENSRNOG00000014117;ENSRNOG00000020254;ENSRNOG00000043416;ENSRNOG00000004639;ENSRNOG00000004487	Cdt1;Plaur;Ager;Lif;Hmox1;Per2;Bcl3;Traf6;Nek2
19	GO:1901699	BP	cellular response to nitrogen compound	19/323	434/25324	3.63E-06	0.000512536	ENSRNOG00000005275;ENSRNOG00000000439;ENSRNOG00000007159;ENSRNOG00000009389;ENSRNOG00000057347;ENSRNOG00000042785;ENSRNOG00000047663;ENSRNOG00000046452;ENSRNOG00000021108;ENSRNOG00000020679;ENSRNOG00000005513;ENSRNOG00000016299;ENSRNOG00000007607;ENSRNOG00000058186;ENSRNOG00000003463;ENSRNOG00000007319;ENSRNOG00000014124;ENSRNOG00000017801;ENSRNOG00000013370	Shmt1;Ager;Ccl2;Ripk2;Cebpb;Sesn2;Gata1;Fcgr2b;Slc22a12;Icam1;Srsf5;Klf4;Nr4a1;Errfi1;Srebf1;Trib3;Nod2;Atf4;Gfer
131	GO:0080090	BP	regulation of primary metabolic process	131/323	4744/25324	3.63E-06	0.000512536	ENSRNOG00000011668;ENSRNOG00000007319;ENSRNOG00000002546;ENSRNOG00000020552;ENSRNOG00000005615;ENSRNOG00000050108;ENSRNOG00000006559;ENSRNOG00000020938;ENSRNOG00000011205;ENSRNOG00000045877;ENSRNOG00000031312;ENSRNOG00000061474;ENSRNOG00000014161;ENSRNOG00000007064;ENSRNOG00000057347;ENSRNOG00000047663;ENSRNOG00000021817;ENSRNOG00000005513;ENSRNOG00000042717;ENSRNOG00000027326;ENSRNOG00000010910;…	Nfil3;Trib3;Rchy1;Fosl1;Gadd45a;LOC100911319;Akap8;Ppp1r15a;Ccl3;AC098547.1;Tnfrsf1a;Ctdp1;Rbm15b;Zfp746;Cebpb;Gata1;Irak2;Srsf5;Ciart;Tada2b;Gmeb1;Pim1;Gfer;Dand5;Hnrnpl;Acp4;Dazap1;Atxn7;Cry1;Traf6;Hmgb2;Nek2;Nfkbia;Hbegf;Zfp496;Cd28;Crtc2;Asb9;Il11;Erf;Mta2;Bcl3;Cdc20;Il1r2;Dusp10;Il18rap;Mapkapk2;Serpine1;Tspo;Sf1;Utp15;Grhl2;Lif;Dbx2;Sbno2;Kcne2;Eid2b;Birc3;Polr2d;Ccl7;Flt4;Itpkb;Atf4;Zfp36;…
163	GO:0043226	CC	organelle	163/323	9113/25324	3.58E-06	0.000512536	ENSRNOG00000011668;ENSRNOG00000007319;ENSRNOG00000010448;ENSRNOG00000018528;ENSRNOG00000020552;ENSRNOG00000006559;ENSRNOG00000020938;ENSRNOG00000045877;ENSRNOG00000001607;ENSRNOG00000014161;ENSRNOG00000019147;ENSRNOG00000059469;ENSRNOG00000020391;ENSRNOG00000057347;ENSRNOG00000047663;ENSRNOG00000014361;ENSRNOG00000005513;ENSRNOG00000001181;ENSRNOG00000042717;ENSRNOG00000027326;ENSRNOG00000017399;…	Nfil3;Trib3;Ptbp1;Nrl;Fosl1;Akap8;Ppp1r15a;AC098547.1;Adamts1;Rbm15b;Stom;Otx1;Nip7;Cebpb;Gata1;Edn1;Srsf5;Wdr4;Ciart;Tada2b;Acrbp;Gmeb1;Pim1;Gfer;Hnrnpl;Cenpa;Sesn2;Atxn7;Fscn2;Pou2f1;Frmpd1;Cry1;AABR07024825.2;Traf6;Hmgb2;Nek2;Nfkbia;Ccl2;Zfp496;Rab43;Gem;Crtc2;Erf;Mta2;Mt2A;Rev1;Dusp10;Zfp628;Amn;Kif18a;Mapkapk2;Serpine1;Polh;Chchd7;Rbm3;Tspo;Sf1;Utp15;Grhl2;Dbx2;Sbno2;Kcne2;Cabyr;Eid2b;Birc3;…
141	GO:0005515	MF	protein binding	141/323	7143/25324	3.59E-06	0.000512536	ENSRNOG00000007319;ENSRNOG00000004639;ENSRNOG00000018528;ENSRNOG00000005615;ENSRNOG00000018646;ENSRNOG00000020938;ENSRNOG00000011205;ENSRNOG00000045877;ENSRNOG00000031312;ENSRNOG00000002546;ENSRNOG00000061474;ENSRNOG00000019147;ENSRNOG00000007064;ENSRNOG00000057347;ENSRNOG00000051591;ENSRNOG00000014361;ENSRNOG00000005513;ENSRNOG00000013370;ENSRNOG00000006736;ENSRNOG00000033368;ENSRNOG00000000123;…	Trib3;Traf6;Nrl;Gadd45a;Hbegf;Ppp1r15a;Ccl3;AC098547.1;Tnfrsf1a;Rchy1;Ctdp1;Stom;Zfp746;Cebpb;LOC100911422;Edn1;Srsf5;Gfer;Ccr3;Dand5;Rnf19b;Cenpa;Acp4;Erfe;Fscn2;Klf4;Cry1;Ccdc103;Hmgb2;Nek2;LOC100359668;Btnl10;LOC100911313;Nfkbia;Ccl2;Akap8;Cd28;Crtc2;Il11;Clec14a;Mta2;Bcl3;Cdc20;Il1r2;Dusp10;Pvr;Tap1;Amn;Kif18a;Mapkapk2;Serpine1;Polr2d;Sf1;Pram1;Lif;Kcne2;Eid2b;Tfrc;Tspo;Ccl7;Flt4;Slc22a12;Itp…
201	GO:0050789	BP	regulation of biological process	201/323	10688/25324	3.93E-06	0.00055076	ENSRNOG00000011668;ENSRNOG00000007319;ENSRNOG00000002546;ENSRNOG00000018528;ENSRNOG00000020552;ENSRNOG00000005615;ENSRNOG00000050108;ENSRNOG00000018646;ENSRNOG00000028113;ENSRNOG00000019202;ENSRNOG00000002946;ENSRNOG00000045877;ENSRNOG00000000461;ENSRNOG00000031312;ENSRNOG00000006559;ENSRNOG00000061474;ENSRNOG00000001607;ENSRNOG00000014161;ENSRNOG00000019147;ENSRNOG00000007064;ENSRNOG00000057347;…	Nfil3;Trib3;Rchy1;Nrl;Fosl1;Gadd45a;LOC100911319;Hbegf;Whamm;Pvr;Socs3;AC098547.1;LOC108348112;Tnfrsf1a;Akap8;Ctdp1;Adamts1;Rbm15b;Stom;Zfp746;Cebpb;Ptcra;Edn1;Srsf5;Ciart;Tada2b;Gmeb1;Pim1;Gfer;Ifitm3;Ccr3;Dand5;Hnrnpl;Acp4;Dazap1;Atxn7;Fam3d;Frmpd1;Klf4;Cry1;AABR07024825.2;Traf6;Hmgb2;Nek2;Btnl10;Nfkbia;Zfp496;Rab43;Cd28;Gem;Crtc2;Asb9;Il11;Erf;Mta2;Bcl3;Mt2A;Cdc20;Il1r2;Dusp10;Btg3;Ppp1r15a;Tg…
15	GO:0051090	BP	regulation of DNA-binding transcription factor activity	15/323	283/25324	4.04E-06	0.00055924	ENSRNOG00000009389;ENSRNOG00000020552;ENSRNOG00000014117;ENSRNOG00000000439;ENSRNOG00000007390;ENSRNOG00000014124;ENSRNOG00000010712;ENSRNOG00000056337;ENSRNOG00000000839;ENSRNOG00000021817;ENSRNOG00000004639;ENSRNOG00000020679;ENSRNOG00000054218;ENSRNOG00000000529;ENSRNOG00000049517	Ripk2;Fosl1;Hmox1;Ager;Nfkbia;Nod2;Terf2ip;Crtc2;Nfkbil1;Irak2;Traf6;Icam1;Il18rap;Pim1;Tnfaip3
161	GO:0043229	CC	intracellular organelle	161/323	8825/25324	4.04E-06	0.00055924	ENSRNOG00000011668;ENSRNOG00000007319;ENSRNOG00000010448;ENSRNOG00000018528;ENSRNOG00000020552;ENSRNOG00000006559;ENSRNOG00000020938;ENSRNOG00000045877;ENSRNOG00000001607;ENSRNOG00000014161;ENSRNOG00000019147;ENSRNOG00000059469;ENSRNOG00000020391;ENSRNOG00000057347;ENSRNOG00000047663;ENSRNOG00000014361;ENSRNOG00000005513;ENSRNOG00000001181;ENSRNOG00000042717;ENSRNOG00000027326;ENSRNOG00000017399;…	Nfil3;Trib3;Ptbp1;Nrl;Fosl1;Akap8;Ppp1r15a;AC098547.1;Adamts1;Rbm15b;Stom;Otx1;Nip7;Cebpb;Gata1;Edn1;Srsf5;Wdr4;Ciart;Tada2b;Acrbp;Gmeb1;Pim1;Gfer;Hnrnpl;Cenpa;Sesn2;Atxn7;Fscn2;Pou2f1;Cry1;AABR07024825.2;Traf6;Hmgb2;Nek2;Nfkbia;Ccl2;Zfp496;Rab43;Gem;Crtc2;Erf;Mta2;Mt2A;Rev1;Dusp10;Zfp628;Amn;Kif18a;Mapkapk2;Polh;Chchd7;Rbm3;Tspo;Sf1;Utp15;Grhl2;Dbx2;Sbno2;Kcne2;Cabyr;Eid2b;Birc3;Trmt6;Tfrc;Angpt…
18	GO:0045936	BP	negative regulation of phosphate metabolic process	18/323	400/25324	4.49E-06	0.000610755	ENSRNOG00000016595;ENSRNOG00000004003;ENSRNOG00000007319;ENSRNOG00000007002;ENSRNOG00000058186;ENSRNOG00000016360;ENSRNOG00000010712;ENSRNOG00000007246;ENSRNOG00000005615;ENSRNOG00000019822;ENSRNOG00000018815;ENSRNOG00000025371;ENSRNOG00000020938;ENSRNOG00000002946;ENSRNOG00000003657;ENSRNOG00000048733;ENSRNOG00000049517;ENSRNOG00000003745	Hhex;Dusp10;Trib3;Lif;Errfi1;Gps2;Terf2ip;Atxn7;Gadd45a;Gadd45b;Plk1;Spry1;Ppp1r15a;Socs3;Pkmyt1;Nup62;Tnfaip3;Atf3
18	GO:0010563	BP	negative regulation of phosphorus metabolic process	18/323	400/25324	4.49E-06	0.000610755	ENSRNOG00000016595;ENSRNOG00000004003;ENSRNOG00000007319;ENSRNOG00000007002;ENSRNOG00000058186;ENSRNOG00000016360;ENSRNOG00000010712;ENSRNOG00000007246;ENSRNOG00000005615;ENSRNOG00000019822;ENSRNOG00000018815;ENSRNOG00000025371;ENSRNOG00000020938;ENSRNOG00000002946;ENSRNOG00000003657;ENSRNOG00000048733;ENSRNOG00000049517;ENSRNOG00000003745	Hhex;Dusp10;Trib3;Lif;Errfi1;Gps2;Terf2ip;Atxn7;Gadd45a;Gadd45b;Plk1;Spry1;Ppp1r15a;Socs3;Pkmyt1;Nup62;Tnfaip3;Atf3
61	GO:0006950	BP	response to stress	61/323	2585/25324	4.53E-06	0.000610755	ENSRNOG00000018623;ENSRNOG00000018815;ENSRNOG00000007319;ENSRNOG00000020552;ENSRNOG00000011422;ENSRNOG00000005615;ENSRNOG00000054218;ENSRNOG00000020873;ENSRNOG00000004726;ENSRNOG00000001414;ENSRNOG00000019195;ENSRNOG00000020938;ENSRNOG00000011205;ENSRNOG00000046261;ENSRNOG00000031312;ENSRNOG00000016231;ENSRNOG00000016595;ENSRNOG00000009389;ENSRNOG00000022256;ENSRNOG00000057347;ENSRNOG00000014124;…	Rev1;Plk1;Trib3;Fosl1;AABR07043951.1;Gadd45a;Il18rap;Nphs1;Mapkapk2;Serpine1;Polh;Ppp1r15a;Ccl3;Acp5;Tnfrsf1a;Polr2d;Hhex;Ripk2;Cxcl10;Cebpb;Nod2;Ube2j2;Ccn2;Per2;Irak2;Tnfaip3;Srebf1;Cfd;Cdkn1a;Ifitm3;Tifa;Ccr3;Hnrnpl;Tspo;Ccl7;Gps2;Sesn2;Icam1;Klf4;Cry1;Traf6;Hmgb2;Nfkbiz;Lgals3;Atf4;Sprtn;Rbbp6;Zfp36;Ager;Akap8;Gcgr;Tap1;Ptges;Hmox1;Lta;Isg20;Bcl3;Dtl;Nop53;Errfi1;Atf3
29	GO:1901698	BP	response to nitrogen compound	29/323	893/25324	4.54E-06	0.000610755	ENSRNOG00000020552;ENSRNOG00000007319;ENSRNOG00000000521;ENSRNOG00000007607;ENSRNOG00000007478;ENSRNOG00000049517;ENSRNOG00000016595;ENSRNOG00000009389;ENSRNOG00000057347;ENSRNOG00000047663;ENSRNOG00000046452;ENSRNOG00000019749;ENSRNOG00000015036;ENSRNOG00000005513;ENSRNOG00000003463;ENSRNOG00000013370;ENSRNOG00000005275;ENSRNOG00000020235;ENSRNOG00000010549;ENSRNOG00000042785;ENSRNOG00000021108;…	Fosl1;Trib3;Cdkn1a;Nr4a1;Cry2;Tnfaip3;Hhex;Ripk2;Cebpb;Gata1;Fcgr2b;Ube2j2;Ccn2;Srsf5;Srebf1;Gfer;Shmt1;Hnrnpl;Tspo;Sesn2;Slc22a12;Icam1;Klf4;Cry1;Atf4;Ager;Ccl2;Nod2;Errfi1
6	GO:0032720	BP	negative regulation of tumor necrosis factor production	6/323	35/25324	4.88E-06	0.000653196	ENSRNOG00000010549;ENSRNOG00000008816;ENSRNOG00000000839;ENSRNOG00000006559;ENSRNOG00000049517;ENSRNOG00000058186	Tspo;Gpnmb;Nfkbil1;Akap8;Tnfaip3;Errfi1
12	GO:1902105	BP	regulation of leukocyte differentiation	12/323	185/25324	4.93E-06	0.000654695	ENSRNOG00000009389;ENSRNOG00000004003;ENSRNOG00000000439;ENSRNOG00000031163;ENSRNOG00000007002;ENSRNOG00000057347;ENSRNOG00000010283;ENSRNOG00000016037;ENSRNOG00000012804;ENSRNOG00000004639;ENSRNOG00000011205;ENSRNOG00000002969	Ripk2;Dusp10;Ager;Nfkbiz;Lif;Cebpb;Cd28;Mafb;C1qc;Traf6;Ccl3;Itpkb
27	GO:0002684	BP	positive regulation of immune system process	27/323	802/25324	5.11E-06	0.000674844	ENSRNOG00000000521;ENSRNOG00000004003;ENSRNOG00000019675;ENSRNOG00000054218;ENSRNOG00000001414;ENSRNOG00000019202;ENSRNOG00000011205;ENSRNOG00000001766;ENSRNOG00000009389;ENSRNOG00000022256;ENSRNOG00000039204;ENSRNOG00000007002;ENSRNOG00000014124;ENSRNOG00000020679;ENSRNOG00000033564;ENSRNOG00000000239;ENSRNOG00000000838;ENSRNOG00000004639;ENSRNOG00000013167;ENSRNOG00000031163;ENSRNOG00000002969;…	Cdkn1a;Dusp10;Pycard;Il18rap;Serpine1;Pvr;Ccl3;Tfrc;Ripk2;Cxcl10;Pram1;Lif;Nod2;Icam1;Cfd;Ccl7;Lta;Traf6;Hmgb2;Nfkbiz;Itpkb;Btnl10;Ager;Cd28;Hmox1;Gata1;Cfb
10	GO:0007623	BP	circadian rhythm	10/323	127/25324	5.55E-06	0.000728248	ENSRNOG00000001662;ENSRNOG00000011668;ENSRNOG00000020235;ENSRNOG00000017528;ENSRNOG00000007478;ENSRNOG00000020254;ENSRNOG00000006622;ENSRNOG00000042717;ENSRNOG00000003463;ENSRNOG00000017801	Dyrk1a;Nfil3;Hnrnpl;Gpr157;Cry2;Per2;Cry1;Ciart;Srebf1;Atf4
22	GO:0000987	MF	cis-regulatory region sequence-specific DNA binding	22/323	576/25324	5.64E-06	0.0007345	ENSRNOG00000011668;ENSRNOG00000018528;ENSRNOG00000016037;ENSRNOG00000010716;ENSRNOG00000007607;ENSRNOG00000001277;ENSRNOG00000016595;ENSRNOG00000059469;ENSRNOG00000057347;ENSRNOG00000047663;ENSRNOG00000020552;ENSRNOG00000008010;ENSRNOG00000042717;ENSRNOG00000003463;ENSRNOG00000010910;ENSRNOG00000050869;ENSRNOG00000019544;ENSRNOG00000006622;ENSRNOG00000013167;ENSRNOG00000017801;ENSRNOG00000012886;…	Nfil3;Nrl;Mafb;Atoh8;Nr4a1;Mafk;Hhex;Otx1;Cebpb;Gata1;Fosl1;Hoxb5;Ciart;Srebf1;Gmeb1;Cebpd;Zbtb2;Cry1;Hmgb2;Atf4;Maff;Atf3
6	GO:1903556	BP	negative regulation of tumor necrosis factor superfamily cytokine production	6/323	36/25324	5.80E-06	0.000750775	ENSRNOG00000010549;ENSRNOG00000008816;ENSRNOG00000000839;ENSRNOG00000006559;ENSRNOG00000049517;ENSRNOG00000058186	Tspo;Gpnmb;Nfkbil1;Akap8;Tnfaip3;Errfi1
37	GO:0071310	BP	cellular response to organic substance	37/323	1311/25324	6.10E-06	0.000779548	ENSRNOG00000011668;ENSRNOG00000007319;ENSRNOG00000054218;ENSRNOG00000005037;ENSRNOG00000004726;ENSRNOG00000001414;ENSRNOG00000011205;ENSRNOG00000001766;ENSRNOG00000009389;ENSRNOG00000022256;ENSRNOG00000057347;ENSRNOG00000047663;ENSRNOG00000046452;ENSRNOG00000013987;ENSRNOG00000005513;ENSRNOG00000003463;ENSRNOG00000013370;ENSRNOG00000005275;ENSRNOG00000010549;ENSRNOG00000000239;ENSRNOG00000042785;…	Nfil3;Trib3;Il18rap;Kif18a;Mapkapk2;Serpine1;Ccl3;Tfrc;Ripk2;Cxcl10;Cebpb;Gata1;Fcgr2b;Sbno2;Srsf5;Srebf1;Gfer;Shmt1;Tspo;Ccl7;Sesn2;Slc22a12;Nfkbil1;Icam1;Klf4;Traf6;Socs3;Atf4;Zfp36;Ager;Nfkbia;Ccl2;Akap8;Rab43;Nr4a1;Nod2;Errfi1
12	GO:0002703	BP	regulation of leukocyte mediated immunity	12/323	189/25324	6.14E-06	0.000779548	ENSRNOG00000001766;ENSRNOG00000014117;ENSRNOG00000000439;ENSRNOG00000019202;ENSRNOG00000039204;ENSRNOG00000047663;ENSRNOG00000010283;ENSRNOG00000054218;ENSRNOG00000000838;ENSRNOG00000004639;ENSRNOG00000014124;ENSRNOG00000013370	Tfrc;Hmox1;Ager;Pvr;Pram1;Gata1;Cd28;Il18rap;Lta;Traf6;Nod2;Gfer
12	GO:0001818	BP	negative regulation of cytokine production	12/323	189/25324	6.14E-06	0.000779548	ENSRNOG00000014117;ENSRNOG00000058388;ENSRNOG00000000439;ENSRNOG00000010549;ENSRNOG00000008816;ENSRNOG00000000839;ENSRNOG00000006559;ENSRNOG00000043416;ENSRNOG00000058186;ENSRNOG00000011352;ENSRNOG00000049517;ENSRNOG00000014378	Hmox1;Zfp36;Ager;Tspo;Gpnmb;Nfkbil1;Akap8;Bcl3;Errfi1;Furin;Tnfaip3;Il1r2
16	GO:0002697	BP	regulation of immune effector process	16/323	331/25324	6.26E-06	0.000790766	ENSRNOG00000001766;ENSRNOG00000009389;ENSRNOG00000004003;ENSRNOG00000000439;ENSRNOG00000004639;ENSRNOG00000039204;ENSRNOG00000047663;ENSRNOG00000010283;ENSRNOG00000014117;ENSRNOG00000000838;ENSRNOG00000019202;ENSRNOG00000031163;ENSRNOG00000054218;ENSRNOG00000014124;ENSRNOG00000013023;ENSRNOG00000013370	Tfrc;Ripk2;Dusp10;Ager;Traf6;Pram1;Gata1;Cd28;Hmox1;Lta;Pvr;Nfkbiz;Il18rap;Nod2;Nop53;Gfer
68	GO:0065008	BP	regulation of biological quality	68/323	3056/25324	6.36E-06	0.000798045	ENSRNOG00000025764;ENSRNOG00000018815;ENSRNOG00000023614;ENSRNOG00000042785;ENSRNOG00000028461;ENSRNOG00000009131;ENSRNOG00000010712;ENSRNOG00000016037;ENSRNOG00000050108;ENSRNOG00000020873;ENSRNOG00000004726;ENSRNOG00000001414;ENSRNOG00000007478;ENSRNOG00000020938;ENSRNOG00000011352;ENSRNOG00000028113;ENSRNOG00000049517;ENSRNOG00000001766;ENSRNOG00000022256;ENSRNOG00000000239;ENSRNOG00000058568;…	AC128848.1;Plk1;Hsh2d;Sesn2;Gnl3;Zc3h12a;Terf2ip;Mafb;LOC100911319;Nphs1;Mapkapk2;Serpine1;Cry2;Ppp1r15a;Furin;Whamm;Tnfaip3;Tfrc;Cxcl10;Ccl7;Dhrs9;Lif;Cebpb;Gata1;Fcgr2b;Ccn2;Kcne2;Edn1;Srebf1;Pim1;Dand5;Mt1;Tspo;Mpig6b;Acp4;Gpr157;Erfe;Myc;Fam3d;Icam1;Gar1;Per2;Cry1;Traf6;Ccl3;Nek2;Itpkb;Atf4;LOC100359668;AABR07026112.1;Zfp36;Txndc11;Ager;Nfkbia;Ccl2;Marchf7;Gcgr;Crtc2;Hmox1;Il11;Acp5;Siah1;Mt2…
10	GO:0006469	BP	negative regulation of protein kinase activity	10/323	130/25324	6.84E-06	0.000852999	ENSRNOG00000016595;ENSRNOG00000004003;ENSRNOG00000007319;ENSRNOG00000058186;ENSRNOG00000005615;ENSRNOG00000019822;ENSRNOG00000018815;ENSRNOG00000025371;ENSRNOG00000048733;ENSRNOG00000049517	Hhex;Dusp10;Trib3;Errfi1;Gadd45a;Gadd45b;Plk1;Spry1;Nup62;Tnfaip3
9	GO:0050728	BP	negative regulation of inflammatory response	9/323	104/25324	7.59E-06	0.000941132	ENSRNOG00000058388;ENSRNOG00000004003;ENSRNOG00000000439;ENSRNOG00000050792;ENSRNOG00000016360;ENSRNOG00000049517;ENSRNOG00000002946;ENSRNOG00000031312;ENSRNOG00000014378	Zfp36;Dusp10;Ager;Tnfaip6;Gps2;Tnfaip3;Socs3;Tnfrsf1a;Il1r2
27	GO:0060548	BP	negative regulation of cell death	27/323	820/25324	7.64E-06	0.000941619	ENSRNOG00000000521;ENSRNOG00000018815;ENSRNOG00000000529;ENSRNOG00000008816;ENSRNOG00000001414;ENSRNOG00000048733;ENSRNOG00000049517;ENSRNOG00000057347;ENSRNOG00000042581;ENSRNOG00000046452;ENSRNOG00000015036;ENSRNOG00000000827;ENSRNOG00000020679;ENSRNOG00000005731;ENSRNOG00000013370;ENSRNOG00000002511;ENSRNOG00000023614;ENSRNOG00000002946;ENSRNOG00000010645;ENSRNOG00000002969;ENSRNOG00000017801;…	Cdkn1a;Plk1;Pim1;Gpnmb;Serpine1;Nup62;Tnfaip3;Cebpb;Ptcra;Fcgr2b;Ccn2;Ier3;Icam1;Birc3;Gfer;Flt4;Hsh2d;Socs3;Lgals3;Itpkb;Atf4;Plaur;Marchf7;Ccn1;Hmox1;Bcl3;Nr4a1
7	GO:0046888	BP	negative regulation of hormone secretion	7/323	57/25324	7.88E-06	0.000958505	ENSRNOG00000007002;ENSRNOG00000007320;ENSRNOG00000007478;ENSRNOG00000011631;ENSRNOG00000003463;ENSRNOG00000006622;ENSRNOG00000017386	Lif;Fam3d;Cry2;Fst;Srebf1;Cry1;Il11
21	GO:0000978	MF	RNA polymerase II cis-regulatory region sequence-specific DNA binding	21/323	544/25324	7.85E-06	0.000958505	ENSRNOG00000016595;ENSRNOG00000011668;ENSRNOG00000012886;ENSRNOG00000016037;ENSRNOG00000059469;ENSRNOG00000018528;ENSRNOG00000057347;ENSRNOG00000047663;ENSRNOG00000020552;ENSRNOG00000010716;ENSRNOG00000050869;ENSRNOG00000008010;ENSRNOG00000006622;ENSRNOG00000042717;ENSRNOG00000001277;ENSRNOG00000003463;ENSRNOG00000007607;ENSRNOG00000010910;ENSRNOG00000017801;ENSRNOG00000019544;ENSRNOG00000003745	Hhex;Nfil3;Maff;Mafb;Otx1;Nrl;Cebpb;Gata1;Fosl1;Atoh8;Cebpd;Hoxb5;Cry1;Ciart;Mafk;Srebf1;Nr4a1;Gmeb1;Atf4;Zbtb2;Atf3
11	GO:0051348	BP	negative regulation of transferase activity	11/323	162/25324	7.93E-06	0.000958842	ENSRNOG00000016595;ENSRNOG00000058388;ENSRNOG00000004003;ENSRNOG00000007319;ENSRNOG00000058186;ENSRNOG00000005615;ENSRNOG00000019822;ENSRNOG00000018815;ENSRNOG00000025371;ENSRNOG00000048733;ENSRNOG00000049517	Hhex;Zfp36;Dusp10;Trib3;Errfi1;Gadd45a;Gadd45b;Plk1;Spry1;Nup62;Tnfaip3
31	GO:0003690	MF	double-stranded DNA binding	31/323	1008/25324	8.14E-06	0.000978854	ENSRNOG00000011668;ENSRNOG00000018528;ENSRNOG00000016037;ENSRNOG00000011422;ENSRNOG00000010716;ENSRNOG00000006559;ENSRNOG00000007607;ENSRNOG00000001277;ENSRNOG00000007478;ENSRNOG00000050240;ENSRNOG00000016595;ENSRNOG00000059469;ENSRNOG00000057347;ENSRNOG00000047663;ENSRNOG00000020254;ENSRNOG00000020552;ENSRNOG00000008010;ENSRNOG00000042717;ENSRNOG00000003463;ENSRNOG00000010910;ENSRNOG00000020235;…	Nfil3;Nrl;Mafb;AABR07043951.1;Atoh8;Akap8;Nr4a1;Mafk;Cry2;Mtf1;Hhex;Otx1;Cebpb;Gata1;Per2;Fosl1;Hoxb5;Ciart;Srebf1;Gmeb1;Hnrnpl;Cebpd;Zbtb2;Cry1;Hmgb2;Gadd45a;Atf4;Arid5a;Mta2;Maff;Atf3
19	GO:0043065	BP	positive regulation of apoptotic process	19/323	462/25324	8.84E-06	0.001057267	ENSRNOG00000009389;ENSRNOG00000020552;ENSRNOG00000037931;ENSRNOG00000019675;ENSRNOG00000010549;ENSRNOG00000014948;ENSRNOG00000015036;ENSRNOG00000000491;ENSRNOG00000005615;ENSRNOG00000014117;ENSRNOG00000000838;ENSRNOG00000019822;ENSRNOG00000015143;ENSRNOG00000023473;ENSRNOG00000011205;ENSRNOG00000007607;ENSRNOG00000014350;ENSRNOG00000017801;ENSRNOG00000003745	Ripk2;Fosl1;Plaur;Pycard;Tspo;Osgin1;Ccn2;Spdef;Gadd45a;Hmox1;Lta;Gadd45b;Siah1;AABR07026112.1;Ccl3;Nr4a1;Ccn1;Atf4;Atf3
10	GO:0002819	BP	regulation of adaptive immune response	10/323	136/25324	1.02E-05	0.001212991	ENSRNOG00000001766;ENSRNOG00000009389;ENSRNOG00000004003;ENSRNOG00000000439;ENSRNOG00000019202;ENSRNOG00000010283;ENSRNOG00000000838;ENSRNOG00000004639;ENSRNOG00000031163;ENSRNOG00000049517	Tfrc;Ripk2;Dusp10;Ager;Pvr;Cd28;Lta;Traf6;Nfkbiz;Tnfaip3
49	GO:0065009	BP	regulation of molecular function	49/323	2007/25324	1.04E-05	0.001223356	ENSRNOG00000020552;ENSRNOG00000018815;ENSRNOG00000007319;ENSRNOG00000008936;ENSRNOG00000000529;ENSRNOG00000010712;ENSRNOG00000005615;ENSRNOG00000054218;ENSRNOG00000004003;ENSRNOG00000001414;ENSRNOG00000020938;ENSRNOG00000019675;ENSRNOG00000048733;ENSRNOG00000049517;ENSRNOG00000016595;ENSRNOG00000009389;ENSRNOG00000019147;ENSRNOG00000007002;ENSRNOG00000014124;ENSRNOG00000015036;ENSRNOG00000029811;…	Fosl1;Plk1;Trib3;Map3k6;Pim1;Terf2ip;Gadd45a;Il18rap;Dusp10;Serpine1;Ppp1r15a;Pycard;Nup62;Tnfaip3;Hhex;Ripk2;Stom;Lif;Nod2;Ccn2;Kcne2;Irak2;Gadd45b;Rfc3;Spry1;Icam1;Pkmyt1;Birc3;Hnrnpl;Ccl7;Acr;Sesn2;Nfkbil1;Per2;Traf6;Ccl3;Nek2;Cdt1;Zfp36;Plaur;Ager;Nfkbia;Ccn1;Crtc2;Hmox1;Bcl3;Nr4a1;Cdc20;Errfi1
16	GO:0032103	BP	positive regulation of response to external stimulus	16/323	346/25324	1.09E-05	0.001280405	ENSRNOG00000009389;ENSRNOG00000022256;ENSRNOG00000000439;ENSRNOG00000004639;ENSRNOG00000000239;ENSRNOG00000057347;ENSRNOG00000014124;ENSRNOG00000010283;ENSRNOG00000054218;ENSRNOG00000000838;ENSRNOG00000001414;ENSRNOG00000019202;ENSRNOG00000011205;ENSRNOG00000013167;ENSRNOG00000031163;ENSRNOG00000019675	Ripk2;Cxcl10;Ager;Traf6;Ccl7;Cebpb;Nod2;Cd28;Il18rap;Lta;Serpine1;Pvr;Ccl3;Hmgb2;Nfkbiz;Pycard
43	GO:2000026	BP	regulation of multicellular organismal development	43/323	1662/25324	1.16E-05	0.001359994	ENSRNOG00000004003;ENSRNOG00000000529;ENSRNOG00000016037;ENSRNOG00000010716;ENSRNOG00000001414;ENSRNOG00000025371;ENSRNOG00000011205;ENSRNOG00000031312;ENSRNOG00000061474;ENSRNOG00000009389;ENSRNOG00000022256;ENSRNOG00000007002;ENSRNOG00000057347;ENSRNOG00000047663;ENSRNOG00000015036;ENSRNOG00000049918;ENSRNOG00000049517;ENSRNOG00000001766;ENSRNOG00000006736;ENSRNOG00000033368;ENSRNOG00000010549;…	Dusp10;Pim1;Mafb;Atoh8;Serpine1;Spry1;Ccl3;Tnfrsf1a;Ctdp1;Ripk2;Cxcl10;Lif;Cebpb;Gata1;Ccn2;Lrg1;Tnfaip3;Tfrc;Ccr3;Dand5;Tspo;Acp4;Glipr2;Lta;Per2;Fst;Traf6;Hmgb2;Nfkbiz;Lgals3;Itpkb;Atf4;Zfp36;C1qc;Ager;Marchf7;Cd28;Ccn1;Hmox1;Ankle1;Maff;Cdc20;Errfi1
12	GO:1903037	BP	regulation of leukocyte cell-cell adhesion	12/323	202/25324	1.20E-05	0.001399161	ENSRNOG00000001766;ENSRNOG00000009389;ENSRNOG00000004003;ENSRNOG00000000439;ENSRNOG00000057347;ENSRNOG00000006241;ENSRNOG00000010283;ENSRNOG00000008816;ENSRNOG00000004639;ENSRNOG00000020679;ENSRNOG00000031163;ENSRNOG00000002969	Tfrc;Ripk2;Dusp10;Ager;Cebpb;Marchf7;Cd28;Gpnmb;Traf6;Icam1;Nfkbiz;Itpkb
30	GO:0043207	BP	response to external biotic stimulus	30/323	979/25324	1.23E-05	0.001420347	ENSRNOG00000004003;ENSRNOG00000006559;ENSRNOG00000004726;ENSRNOG00000001414;ENSRNOG00000009389;ENSRNOG00000022256;ENSRNOG00000057347;ENSRNOG00000047663;ENSRNOG00000046452;ENSRNOG00000033529;ENSRNOG00000033564;ENSRNOG00000013370;ENSRNOG00000015078;ENSRNOG00000010941;ENSRNOG00000010549;ENSRNOG00000014964;ENSRNOG00000000839;ENSRNOG00000020679;ENSRNOG00000000187;ENSRNOG00000004639;ENSRNOG00000013167;…	Dusp10;Akap8;Mapkapk2;Serpine1;Ripk2;Cxcl10;Cebpb;Gata1;Fcgr2b;Amy1a;Cfd;Gfer;Ifitm3;Tifa;Tspo;Hp;Nfkbil1;Icam1;Csf2rb;Traf6;Hmgb2;Lgals3;Lrg1;Zfp36;Lta;Ptges;Isg20;Bcl3;Nod2;Cfb
6	GO:0043618	BP	regulation of transcription from RNA polymerase II promoter in response to stress	6/323	41/25324	1.27E-05	0.001448873	ENSRNOG00000057347;ENSRNOG00000042785;ENSRNOG00000014117;ENSRNOG00000020938;ENSRNOG00000017801;ENSRNOG00000003745	Cebpb;Sesn2;Hmox1;Ppp1r15a;Atf4;Atf3
12	GO:1901681	MF	sulfur compound binding	12/323	203/25324	1.27E-05	0.001448873	ENSRNOG00000001607;ENSRNOG00000022256;ENSRNOG00000026936;ENSRNOG00000000239;ENSRNOG00000008816;ENSRNOG00000015036;ENSRNOG00000006320;ENSRNOG00000018646;ENSRNOG00000011631;ENSRNOG00000002072;ENSRNOG00000011205;ENSRNOG00000007159	Adamts1;Cxcl10;Mpig6b;Ccl7;Gpnmb;Ccn2;Ptges;Hbegf;Fst;Eva1c;Ccl3;Ccl2
52	GO:0048869	BP	cellular developmental process	52/323	2183/25324	1.33E-05	0.001510983	ENSRNOG00000000521;ENSRNOG00000004003;ENSRNOG00000018528;ENSRNOG00000011882;ENSRNOG00000009131;ENSRNOG00000016037;ENSRNOG00000010716;ENSRNOG00000046261;ENSRNOG00000001414;ENSRNOG00000007281;ENSRNOG00000011205;ENSRNOG00000020873;ENSRNOG00000016595;ENSRNOG00000048733;ENSRNOG00000025371;ENSRNOG00000001766;ENSRNOG00000048050;ENSRNOG00000000499;ENSRNOG00000007002;ENSRNOG00000057347;ENSRNOG00000047663;…	Cdkn1a;Dusp10;Nrl;Gab2;Zc3h12a;Mafb;Atoh8;Acp5;Serpine1;Flnc;Ccl3;Nphs1;Hhex;Nup62;Spry1;Tfrc;Tmem120b;Tcp11;Lif;Cebpb;Gata1;Ccn2;Sbno2;Lrg1;Hoxb5;Cabyr;Srebf1;Sf1;Mpig6b;Gps2;Gpr157;Dazap1;Fscn2;Gpnmb;Icam1;Fam83d;Per2;Fst;Spdef;Traf6;Maff;Socs3;Lgals3;Atf4;Ager;Cebpd;Cd28;Ccn1;Erf;Siah1;Nr4a1;Atf3
6	GO:0043620	BP	regulation of DNA-templated transcription in response to stress	6/323	42/25324	1.46E-05	0.001653757	ENSRNOG00000057347;ENSRNOG00000042785;ENSRNOG00000014117;ENSRNOG00000020938;ENSRNOG00000017801;ENSRNOG00000003745	Cebpb;Sesn2;Hmox1;Ppp1r15a;Atf4;Atf3
10	GO:0046328	BP	regulation of JNK cascade	10/323	142/25324	1.49E-05	0.00166514	ENSRNOG00000009389;ENSRNOG00000004003;ENSRNOG00000000439;ENSRNOG00000002511;ENSRNOG00000014124;ENSRNOG00000015036;ENSRNOG00000005615;ENSRNOG00000019822;ENSRNOG00000004639;ENSRNOG00000016360	Ripk2;Dusp10;Ager;Flt4;Nod2;Ccn2;Gadd45a;Gadd45b;Traf6;Gps2
40	GO:0005102	MF	signaling receptor binding	40/323	1520/25324	1.49E-05	0.00166514	ENSRNOG00000019675;ENSRNOG00000002546;ENSRNOG00000011882;ENSRNOG00000008816;ENSRNOG00000009050;ENSRNOG00000018646;ENSRNOG00000001414;ENSRNOG00000007606;ENSRNOG00000007478;ENSRNOG00000024390;ENSRNOG00000048733;ENSRNOG00000009389;ENSRNOG00000022256;ENSRNOG00000007002;ENSRNOG00000057347;ENSRNOG00000015036;ENSRNOG00000014361;ENSRNOG00000020679;ENSRNOG00000013370;ENSRNOG00000033368;ENSRNOG00000014948;…	Pycard;Rchy1;Gab2;Gpnmb;Amn;Hbegf;Serpine1;Rnf43;Cry2;Osm;Nup62;Ripk2;Cxcl10;Lif;Cebpb;Ccn2;Edn1;Icam1;Gfer;Dand5;Osgin1;Ccl7;Acp4;Erfe;Lta;Cry1;Traf6;Wfikkn1;Ccl3;Lgals3;Lrg1;Btnl10;Nrtn;Plaur;Ccl2;Nr4a1;Tap1;Ccn1;Il11;Fst
10	GO:0033673	BP	negative regulation of kinase activity	10/323	143/25324	1.59E-05	0.001760727	ENSRNOG00000016595;ENSRNOG00000004003;ENSRNOG00000007319;ENSRNOG00000058186;ENSRNOG00000005615;ENSRNOG00000019822;ENSRNOG00000018815;ENSRNOG00000025371;ENSRNOG00000048733;ENSRNOG00000049517	Hhex;Dusp10;Trib3;Errfi1;Gadd45a;Gadd45b;Plk1;Spry1;Nup62;Tnfaip3
30	GO:0009607	BP	response to biotic stimulus	30/323	1001/25324	1.67E-05	0.001841136	ENSRNOG00000004003;ENSRNOG00000006559;ENSRNOG00000004726;ENSRNOG00000001414;ENSRNOG00000009389;ENSRNOG00000022256;ENSRNOG00000057347;ENSRNOG00000047663;ENSRNOG00000046452;ENSRNOG00000033529;ENSRNOG00000033564;ENSRNOG00000013370;ENSRNOG00000015078;ENSRNOG00000010941;ENSRNOG00000010549;ENSRNOG00000014964;ENSRNOG00000000839;ENSRNOG00000020679;ENSRNOG00000000187;ENSRNOG00000004639;ENSRNOG00000013167;…	Dusp10;Akap8;Mapkapk2;Serpine1;Ripk2;Cxcl10;Cebpb;Gata1;Fcgr2b;Amy1a;Cfd;Gfer;Ifitm3;Tifa;Tspo;Hp;Nfkbil1;Icam1;Csf2rb;Traf6;Hmgb2;Lgals3;Lrg1;Zfp36;Lta;Ptges;Isg20;Bcl3;Nod2;Cfb
4	GO:0071294	BP	cellular response to zinc ion	4/323	13/25324	1.70E-05	0.00185353	ENSRNOG00000025764;ENSRNOG00000038047;ENSRNOG00000010549;ENSRNOG00000043098	AC128848.1;Mt1;Tspo;Mt2A
19	GO:0030545	MF	receptor regulator activity	19/323	484/25324	1.69E-05	0.00185353	ENSRNOG00000048651;ENSRNOG00000033368;ENSRNOG00000014948;ENSRNOG00000014361;ENSRNOG00000007159;ENSRNOG00000017386;ENSRNOG00000007002;ENSRNOG00000024688;ENSRNOG00000015036;ENSRNOG00000008816;ENSRNOG00000000239;ENSRNOG00000018646;ENSRNOG00000000838;ENSRNOG00000022256;ENSRNOG00000011631;ENSRNOG00000021578;ENSRNOG00000011205;ENSRNOG00000024390;ENSRNOG00000013370	Nrtn;Dand5;Osgin1;Edn1;Ccl2;Il11;Lif;Erfe;Ccn2;Gpnmb;Ccl7;Hbegf;Lta;Cxcl10;Fst;Wfikkn1;Ccl3;Osm;Gfer
24	GO:0043066	BP	negative regulation of apoptotic process	24/323	714/25324	1.78E-05	0.001932899	ENSRNOG00000000521;ENSRNOG00000018815;ENSRNOG00000000529;ENSRNOG00000001414;ENSRNOG00000000827;ENSRNOG00000049517;ENSRNOG00000057347;ENSRNOG00000042581;ENSRNOG00000046452;ENSRNOG00000048733;ENSRNOG00000020679;ENSRNOG00000005731;ENSRNOG00000013370;ENSRNOG00000002511;ENSRNOG00000023614;ENSRNOG00000002946;ENSRNOG00000010645;ENSRNOG00000002969;ENSRNOG00000037931;ENSRNOG00000006241;ENSRNOG00000014350;…	Cdkn1a;Plk1;Pim1;Serpine1;Ier3;Tnfaip3;Cebpb;Ptcra;Fcgr2b;Nup62;Icam1;Birc3;Gfer;Flt4;Hsh2d;Socs3;Lgals3;Itpkb;Plaur;Marchf7;Ccn1;Hmox1;Bcl3;Nr4a1
16	GO:0009896	BP	positive regulation of catabolic process	16/323	363/25324	1.97E-05	0.002113966	ENSRNOG00000003452;ENSRNOG00000058388;ENSRNOG00000018815;ENSRNOG00000007319;ENSRNOG00000002546;ENSRNOG00000009389;ENSRNOG00000009131;ENSRNOG00000014117;ENSRNOG00000042785;ENSRNOG00000029811;ENSRNOG00000050108;ENSRNOG00000032917;ENSRNOG00000004195;ENSRNOG00000000123;ENSRNOG00000013023;ENSRNOG00000049517	Asb9;Zfp36;Plk1;Trib3;Rchy1;Ripk2;Zc3h12a;Hmox1;Sesn2;Kcne2;LOC100911319;Zfand2a;Dtl;Rnf19b;Nop53;Tnfaip3
9	GO:0031100	BP	animal organ regeneration	9/323	118/25324	2.11E-05	0.002262313	ENSRNOG00000000521;ENSRNOG00000007390;ENSRNOG00000007159;ENSRNOG00000057347;ENSRNOG00000047663;ENSRNOG00000014117;ENSRNOG00000005513;ENSRNOG00000013167;ENSRNOG00000013370	Cdkn1a;Nfkbia;Ccl2;Cebpb;Gata1;Hmox1;Srsf5;Hmgb2;Gfer
24	GO:0043069	BP	negative regulation of programmed cell death	24/323	729/25324	2.48E-05	0.002644398	ENSRNOG00000000521;ENSRNOG00000018815;ENSRNOG00000000529;ENSRNOG00000001414;ENSRNOG00000000827;ENSRNOG00000049517;ENSRNOG00000057347;ENSRNOG00000042581;ENSRNOG00000046452;ENSRNOG00000048733;ENSRNOG00000020679;ENSRNOG00000005731;ENSRNOG00000013370;ENSRNOG00000002511;ENSRNOG00000023614;ENSRNOG00000002946;ENSRNOG00000010645;ENSRNOG00000002969;ENSRNOG00000037931;ENSRNOG00000006241;ENSRNOG00000014350;…	Cdkn1a;Plk1;Pim1;Serpine1;Ier3;Tnfaip3;Cebpb;Ptcra;Fcgr2b;Nup62;Icam1;Birc3;Gfer;Flt4;Hsh2d;Socs3;Lgals3;Itpkb;Plaur;Marchf7;Ccn1;Hmox1;Bcl3;Nr4a1
5	GO:0030316	BP	osteoclast differentiation	5/323	28/25324	2.53E-05	0.002675775	ENSRNOG00000001766;ENSRNOG00000046261;ENSRNOG00000011882;ENSRNOG00000004639;ENSRNOG00000013987	Tfrc;Acp5;Gab2;Traf6;Sbno2
12	GO:1901653	BP	cellular response to peptide	12/323	218/25324	2.57E-05	0.002709249	ENSRNOG00000009389;ENSRNOG00000007319;ENSRNOG00000014124;ENSRNOG00000046452;ENSRNOG00000021108;ENSRNOG00000020679;ENSRNOG00000005513;ENSRNOG00000007607;ENSRNOG00000058186;ENSRNOG00000003463;ENSRNOG00000000439;ENSRNOG00000013370	Ripk2;Trib3;Nod2;Fcgr2b;Slc22a12;Icam1;Srsf5;Nr4a1;Errfi1;Srebf1;Ager;Gfer
24	GO:0044092	BP	negative regulation of molecular function	24/323	733/25324	2.71E-05	0.002841385	ENSRNOG00000004003;ENSRNOG00000007319;ENSRNOG00000000529;ENSRNOG00000005615;ENSRNOG00000018815;ENSRNOG00000007607;ENSRNOG00000020938;ENSRNOG00000048733;ENSRNOG00000025371;ENSRNOG00000016595;ENSRNOG00000029811;ENSRNOG00000021817;ENSRNOG00000019822;ENSRNOG00000049517;ENSRNOG00000003657;ENSRNOG00000005731;ENSRNOG00000000839;ENSRNOG00000020254;ENSRNOG00000004487;ENSRNOG00000058388;ENSRNOG00000037931;…	Dusp10;Trib3;Pim1;Gadd45a;Plk1;Nr4a1;Ppp1r15a;Nup62;Spry1;Hhex;Kcne2;Irak2;Gadd45b;Tnfaip3;Pkmyt1;Birc3;Nfkbil1;Per2;Nek2;Zfp36;Plaur;Nfkbia;Hmox1;Errfi1
35	GO:0033554	BP	cellular response to stress	35/323	1282/25324	2.81E-05	0.002924836	ENSRNOG00000018623;ENSRNOG00000018815;ENSRNOG00000007319;ENSRNOG00000000521;ENSRNOG00000011422;ENSRNOG00000005615;ENSRNOG00000054218;ENSRNOG00000004726;ENSRNOG00000019195;ENSRNOG00000020938;ENSRNOG00000020873;ENSRNOG00000049517;ENSRNOG00000010549;ENSRNOG00000022256;ENSRNOG00000057347;ENSRNOG00000019749;ENSRNOG00000003463;ENSRNOG00000020235;ENSRNOG00000016231;ENSRNOG00000016360;ENSRNOG00000042785;…	Rev1;Plk1;Trib3;Cdkn1a;AABR07043951.1;Gadd45a;Il18rap;Mapkapk2;Polh;Ppp1r15a;Nphs1;Tnfaip3;Tspo;Cxcl10;Cebpb;Ube2j2;Srebf1;Hnrnpl;Polr2d;Gps2;Sesn2;Icam1;Klf4;Cry1;Traf6;Atf4;Sprtn;Rbbp6;Zfp36;Hmox1;Bcl3;Dtl;Nop53;Errfi1;Atf3
38	GO:0045595	BP	regulation of cell differentiation	38/323	1449/25324	2.85E-05	0.00295343	ENSRNOG00000004003;ENSRNOG00000007319;ENSRNOG00000016037;ENSRNOG00000010716;ENSRNOG00000011205;ENSRNOG00000001414;ENSRNOG00000002946;ENSRNOG00000031312;ENSRNOG00000061474;ENSRNOG00000009389;ENSRNOG00000050869;ENSRNOG00000007002;ENSRNOG00000057347;ENSRNOG00000047663;ENSRNOG00000015036;ENSRNOG00000045545;ENSRNOG00000010549;ENSRNOG00000000499;ENSRNOG00000021659;ENSRNOG00000016360;ENSRNOG00000014838;…	Dusp10;Trib3;Mafb;Atoh8;Ccl3;Serpine1;Socs3;Tnfrsf1a;Ctdp1;Ripk2;Cebpd;Lif;Cebpb;Gata1;Ccn2;Eid2b;Tspo;Tcp11;Acp4;Gps2;Glipr2;Spdef;Lta;Per2;Traf6;Hmgb2;Nfkbiz;Itpkb;Trim72;Zfp36;C1qc;Ager;Cd28;Ccn1;Ankle1;Maff;Cdc20;Errfi1
32	GO:0051094	BP	positive regulation of developmental process	32/323	1137/25324	3.14E-05	0.003236953	ENSRNOG00000004003;ENSRNOG00000000529;ENSRNOG00000010716;ENSRNOG00000001414;ENSRNOG00000011205;ENSRNOG00000049517;ENSRNOG00000001766;ENSRNOG00000009389;ENSRNOG00000007002;ENSRNOG00000057347;ENSRNOG00000015036;ENSRNOG00000049918;ENSRNOG00000025371;ENSRNOG00000006736;ENSRNOG00000010549;ENSRNOG00000050869;ENSRNOG00000014838;ENSRNOG00000000491;ENSRNOG00000000838;ENSRNOG00000031163;ENSRNOG00000011631;…	Dusp10;Pim1;Atoh8;Serpine1;Ccl3;Tnfaip3;Tfrc;Ripk2;Lif;Cebpb;Ccn2;Lrg1;Spry1;Ccr3;Tspo;Cebpd;Glipr2;Spdef;Lta;Nfkbiz;Fst;Traf6;Socs3;Lgals3;Itpkb;Atf4;Zfp36;Ager;Cd28;Ccn1;Hmox1;Cdc20
16	GO:0071396	BP	cellular response to lipid	16/323	380/25324	3.42E-05	0.003509004	ENSRNOG00000058388;ENSRNOG00000022256;ENSRNOG00000010549;ENSRNOG00000006559;ENSRNOG00000057347;ENSRNOG00000047663;ENSRNOG00000046452;ENSRNOG00000020679;ENSRNOG00000000839;ENSRNOG00000005037;ENSRNOG00000001414;ENSRNOG00000058186;ENSRNOG00000004639;ENSRNOG00000003463;ENSRNOG00000014124;ENSRNOG00000013370	Zfp36;Cxcl10;Tspo;Akap8;Cebpb;Gata1;Fcgr2b;Icam1;Nfkbil1;Kif18a;Serpine1;Errfi1;Traf6;Srebf1;Nod2;Gfer
10	GO:1903531	BP	negative regulation of secretion by cell	10/323	159/25324	3.96E-05	0.004000909	ENSRNOG00000014117;ENSRNOG00000007002;ENSRNOG00000007320;ENSRNOG00000017386;ENSRNOG00000007478;ENSRNOG00000006622;ENSRNOG00000003463;ENSRNOG00000011631;ENSRNOG00000049517;ENSRNOG00000014378	Hmox1;Lif;Fam3d;Il11;Cry2;Cry1;Srebf1;Fst;Tnfaip3;Il1r2
10	GO:0070663	BP	regulation of leukocyte proliferation	10/323	159/25324	3.96E-05	0.004000909	ENSRNOG00000016595;ENSRNOG00000001766;ENSRNOG00000000521;ENSRNOG00000000439;ENSRNOG00000009389;ENSRNOG00000057347;ENSRNOG00000006241;ENSRNOG00000010283;ENSRNOG00000008816;ENSRNOG00000004639	Hhex;Tfrc;Cdkn1a;Ager;Ripk2;Cebpb;Marchf7;Cd28;Gpnmb;Traf6
3	GO:0010273	BP	detoxification of copper ion	3/323	6/25324	4.00E-05	0.00402113	ENSRNOG00000025764;ENSRNOG00000038047;ENSRNOG00000043098	AC128848.1;Mt1;Mt2A
9	GO:0002822	BP	regulation of adaptive immune response based on somatic recombination of immune receptors built from immunoglobulin superfamily domains	9/323	128/25324	4.03E-05	0.004039884	ENSRNOG00000001766;ENSRNOG00000009389;ENSRNOG00000031163;ENSRNOG00000019202;ENSRNOG00000010283;ENSRNOG00000000838;ENSRNOG00000004639;ENSRNOG00000000439;ENSRNOG00000049517	Tfrc;Ripk2;Nfkbiz;Pvr;Cd28;Lta;Traf6;Ager;Tnfaip3
10	GO:0031348	BP	negative regulation of defense response	10/323	162/25324	4.64E-05	0.004598141	ENSRNOG00000058388;ENSRNOG00000004003;ENSRNOG00000000439;ENSRNOG00000050792;ENSRNOG00000016360;ENSRNOG00000031312;ENSRNOG00000049517;ENSRNOG00000002946;ENSRNOG00000013370;ENSRNOG00000014378	Zfp36;Dusp10;Ager;Tnfaip6;Gps2;Tnfrsf1a;Tnfaip3;Socs3;Gfer;Il1r2
19	GO:0030162	BP	regulation of proteolysis	19/323	522/25324	4.72E-05	0.004659596	ENSRNOG00000009389;ENSRNOG00000018815;ENSRNOG00000000439;ENSRNOG00000002546;ENSRNOG00000019675;ENSRNOG00000021659;ENSRNOG00000007607;ENSRNOG00000032917;ENSRNOG00000015036;ENSRNOG00000029811;ENSRNOG00000000123;ENSRNOG00000037931;ENSRNOG00000001414;ENSRNOG00000006241;ENSRNOG00000007319;ENSRNOG00000014350;ENSRNOG00000005731;ENSRNOG00000013023;ENSRNOG00000014378	Ripk2;Plk1;Ager;Rchy1;Pycard;Acp4;Nr4a1;Zfand2a;Ccn2;Kcne2;Rnf19b;Plaur;Serpine1;Marchf7;Trib3;Ccn1;Birc3;Nop53;Il1r2
14	GO:0031331	BP	positive regulation of cellular catabolic process	14/323	310/25324	4.99E-05	0.004897161	ENSRNOG00000009389;ENSRNOG00000058388;ENSRNOG00000018815;ENSRNOG00000007319;ENSRNOG00000002546;ENSRNOG00000009131;ENSRNOG00000014117;ENSRNOG00000042785;ENSRNOG00000029811;ENSRNOG00000050108;ENSRNOG00000032917;ENSRNOG00000000123;ENSRNOG00000013023;ENSRNOG00000049517	Ripk2;Zfp36;Plk1;Trib3;Rchy1;Zc3h12a;Hmox1;Sesn2;Kcne2;LOC100911319;Zfand2a;Rnf19b;Nop53;Tnfaip3
19	GO:0080135	BP	regulation of cellular response to stress	19/323	526/25324	5.23E-05	0.005108951	ENSRNOG00000016360;ENSRNOG00000009389;ENSRNOG00000004003;ENSRNOG00000000439;ENSRNOG00000004639;ENSRNOG00000001662;ENSRNOG00000000827;ENSRNOG00000002511;ENSRNOG00000014124;ENSRNOG00000010712;ENSRNOG00000015036;ENSRNOG00000005615;ENSRNOG00000019822;ENSRNOG00000006622;ENSRNOG00000020938;ENSRNOG00000006241;ENSRNOG00000046452;ENSRNOG00000017801;ENSRNOG00000013370	Gps2;Ripk2;Dusp10;Ager;Traf6;Dyrk1a;Ier3;Flt4;Nod2;Terf2ip;Ccn2;Gadd45a;Gadd45b;Cry1;Ppp1r15a;Marchf7;Fcgr2b;Atf4;Gfer
52	GO:0032879	BP	regulation of localization	52/323	2302/25324	5.31E-05	0.005151166	ENSRNOG00000014838;ENSRNOG00000018815;ENSRNOG00000007319;ENSRNOG00000010883;ENSRNOG00000028461;ENSRNOG00000008816;ENSRNOG00000010716;ENSRNOG00000018646;ENSRNOG00000046261;ENSRNOG00000001414;ENSRNOG00000020873;ENSRNOG00000048733;ENSRNOG00000049517;ENSRNOG00000042785;ENSRNOG00000009389;ENSRNOG00000001607;ENSRNOG00000022256;ENSRNOG00000019147;ENSRNOG00000039204;ENSRNOG00000007002;ENSRNOG00000057347;…	Glipr2;Plk1;Trib3;Pard6b;Gnl3;Gpnmb;Atoh8;Hbegf;Acp5;Serpine1;Nphs1;Nup62;Tnfaip3;Sesn2;Ripk2;Adamts1;Cxcl10;Stom;Pram1;Lif;Cebpb;Gata1;AABR07024825.2;Kcne2;Srebf1;Osgin1;Tspo;Ccl7;Flt4;Gps2;Erfe;Fam3d;Icam1;Cry2;Per2;Cry1;Traf6;Ccl3;Lgals3;Dusp10;Atf4;Cdt1;Ager;Tnfaip6;Ccn1;Hmox1;Il11;Mta2;Fst;Rbm22;Nod2;Il1r2
8	GO:0051092	BP	positive regulation of NF-kappaB transcription factor activity	8/323	103/25324	5.34E-05	0.005151166	ENSRNOG00000009389;ENSRNOG00000000439;ENSRNOG00000014124;ENSRNOG00000010712;ENSRNOG00000054218;ENSRNOG00000021817;ENSRNOG00000004639;ENSRNOG00000020679	Ripk2;Ager;Nod2;Terf2ip;Il18rap;Irak2;Traf6;Icam1
12	GO:0031349	BP	positive regulation of defense response	12/323	235/25324	5.35E-05	0.005151166	ENSRNOG00000009389;ENSRNOG00000031163;ENSRNOG00000057347;ENSRNOG00000014124;ENSRNOG00000010283;ENSRNOG00000054218;ENSRNOG00000000838;ENSRNOG00000001414;ENSRNOG00000019202;ENSRNOG00000011205;ENSRNOG00000013167;ENSRNOG00000019675	Ripk2;Nfkbiz;Cebpb;Nod2;Cd28;Il18rap;Lta;Serpine1;Pvr;Ccl3;Hmgb2;Pycard
19	GO:0034097	BP	response to cytokine	19/323	528/25324	5.50E-05	0.005271859	ENSRNOG00000001766;ENSRNOG00000005275;ENSRNOG00000011668;ENSRNOG00000007390;ENSRNOG00000000239;ENSRNOG00000009389;ENSRNOG00000057347;ENSRNOG00000058388;ENSRNOG00000037768;ENSRNOG00000020552;ENSRNOG00000013987;ENSRNOG00000006320;ENSRNOG00000054218;ENSRNOG00000004726;ENSRNOG00000011205;ENSRNOG00000020679;ENSRNOG00000002946;ENSRNOG00000013370;ENSRNOG00000015078	Tfrc;Shmt1;Nfil3;Nfkbia;Ccl7;Ripk2;Cebpb;Zfp36;Rab43;Fosl1;Sbno2;Ptges;Il18rap;Mapkapk2;Ccl3;Icam1;Socs3;Gfer;Ifitm3
16	GO:0030335	BP	positive regulation of cell migration	16/323	396/25324	5.58E-05	0.00532597	ENSRNOG00000001607;ENSRNOG00000022256;ENSRNOG00000000439;ENSRNOG00000000239;ENSRNOG00000050792;ENSRNOG00000002511;ENSRNOG00000014838;ENSRNOG00000008816;ENSRNOG00000010716;ENSRNOG00000014117;ENSRNOG00000018646;ENSRNOG00000046261;ENSRNOG00000001414;ENSRNOG00000020679;ENSRNOG00000011205;ENSRNOG00000014350	Adamts1;Cxcl10;Ager;Ccl7;Tnfaip6;Flt4;Glipr2;Gpnmb;Atoh8;Hmox1;Hbegf;Acp5;Serpine1;Icam1;Ccl3;Ccn1
11	GO:0002699	BP	positive regulation of immune effector process	11/323	200/25324	5.61E-05	0.005330106	ENSRNOG00000001766;ENSRNOG00000009389;ENSRNOG00000014117;ENSRNOG00000031163;ENSRNOG00000019202;ENSRNOG00000047663;ENSRNOG00000010283;ENSRNOG00000054218;ENSRNOG00000000838;ENSRNOG00000004639;ENSRNOG00000014124	Tfrc;Ripk2;Hmox1;Nfkbiz;Pvr;Gata1;Cd28;Il18rap;Lta;Traf6;Nod2
48	GO:0019899	MF	enzyme binding	48/323	2076/25324	5.65E-05	0.005345881	ENSRNOG00000000521;ENSRNOG00000018815;ENSRNOG00000007319;ENSRNOG00000010883;ENSRNOG00000011882;ENSRNOG00000010712;ENSRNOG00000005615;ENSRNOG00000010896;ENSRNOG00000006559;ENSRNOG00000004726;ENSRNOG00000001414;ENSRNOG00000020938;ENSRNOG00000011352;ENSRNOG00000028113;ENSRNOG00000049517;ENSRNOG00000009389;ENSRNOG00000019147;ENSRNOG00000039204;ENSRNOG00000007064;ENSRNOG00000057347;ENSRNOG00000014124;…	Cdkn1a;Plk1;Trib3;Pard6b;Gab2;Terf2ip;Gadd45a;Tprn;Akap8;Mapkapk2;Serpine1;Ppp1r15a;Furin;Whamm;Tnfaip3;Ripk2;Stom;Pram1;Zfp746;Cebpb;Nod2;Srsf5;Flt4;Srebf1;Rnf19b;Acp4;Fam83d;Dusp10;Traf6;Nek2;Atf4;Trim72;Cdt1;Rbbp6;Zfp36;Plaur;Marchf7;SNORA73;Cd28;Cks2;Hmox1;Mta2;Siah1;Cry2;Cry1;Micall2;Cdc20;Errfi1
9	GO:1903039	BP	positive regulation of leukocyte cell-cell adhesion	9/323	134/25324	5.78E-05	0.005435741	ENSRNOG00000001766;ENSRNOG00000009389;ENSRNOG00000004003;ENSRNOG00000000439;ENSRNOG00000010283;ENSRNOG00000004639;ENSRNOG00000020679;ENSRNOG00000031163;ENSRNOG00000002969	Tfrc;Ripk2;Dusp10;Ager;Cd28;Traf6;Icam1;Nfkbiz;Itpkb
18	GO:0008285	BP	negative regulation of cell population proliferation	18/323	486/25324	5.98E-05	0.005601516	ENSRNOG00000021085;ENSRNOG00000014117;ENSRNOG00000020552;ENSRNOG00000004003;ENSRNOG00000010549;ENSRNOG00000007002;ENSRNOG00000057347;ENSRNOG00000006241;ENSRNOG00000000521;ENSRNOG00000010716;ENSRNOG00000008816;ENSRNOG00000000838;ENSRNOG00000020254;ENSRNOG00000025371;ENSRNOG00000010645;ENSRNOG00000006320;ENSRNOG00000048733;ENSRNOG00000049517	Sf1;Hmox1;Fosl1;Dusp10;Tspo;Lif;Cebpb;Marchf7;Cdkn1a;Atoh8;Gpnmb;Lta;Per2;Spry1;Lgals3;Ptges;Nup62;Tnfaip3
8	GO:1902107	BP	positive regulation of leukocyte differentiation	8/323	105/25324	6.13E-05	0.005712908	ENSRNOG00000009389;ENSRNOG00000004003;ENSRNOG00000031163;ENSRNOG00000007002;ENSRNOG00000000439;ENSRNOG00000004639;ENSRNOG00000011205;ENSRNOG00000002969	Ripk2;Dusp10;Nfkbiz;Lif;Ager;Traf6;Ccl3;Itpkb
6	GO:0042770	BP	signal transduction in response to DNA damage	6/323	54/25324	6.34E-05	0.005885819	ENSRNOG00000000521;ENSRNOG00000018815;ENSRNOG00000042785;ENSRNOG00000005615;ENSRNOG00000043416;ENSRNOG00000004195	Cdkn1a;Plk1;Sesn2;Gadd45a;Bcl3;Dtl
17	GO:0048018	MF	receptor ligand activity	17/323	444/25324	6.39E-05	0.005897086	ENSRNOG00000048651;ENSRNOG00000033368;ENSRNOG00000014948;ENSRNOG00000014361;ENSRNOG00000007159;ENSRNOG00000017386;ENSRNOG00000007002;ENSRNOG00000024688;ENSRNOG00000015036;ENSRNOG00000008816;ENSRNOG00000000239;ENSRNOG00000018646;ENSRNOG00000000838;ENSRNOG00000022256;ENSRNOG00000011205;ENSRNOG00000024390;ENSRNOG00000013370	Nrtn;Dand5;Osgin1;Edn1;Ccl2;Il11;Lif;Erfe;Ccn2;Gpnmb;Ccl7;Hbegf;Lta;Cxcl10;Ccl3;Osm;Gfer
36	GO:0140110	MF	transcription regulator activity	36/323	1397/25324	6.41E-05	0.005897086	ENSRNOG00000011668;ENSRNOG00000007319;ENSRNOG00000018528;ENSRNOG00000028441;ENSRNOG00000016037;ENSRNOG00000010716;ENSRNOG00000007607;ENSRNOG00000001277;ENSRNOG00000050240;ENSRNOG00000016595;ENSRNOG00000059469;ENSRNOG00000057347;ENSRNOG00000047663;ENSRNOG00000020254;ENSRNOG00000020552;ENSRNOG00000008010;ENSRNOG00000027326;ENSRNOG00000013339;ENSRNOG00000038622;ENSRNOG00000050869;ENSRNOG00000016360;…	Nfil3;Trib3;Nrl;LOC103690173;Mafb;Atoh8;Nr4a1;Mafk;Mtf1;Hhex;Otx1;Cebpb;Gata1;Per2;Fosl1;Hoxb5;Tada2b;Gmeb2;Zfp628;Cebpd;Gps2;Myc;Spdef;Pou2f1;Srebf1;Klf4;Pmf1;Atf4;Grhl2;Gmeb1;Zfp496;Erf;Mta2;Csrnp1;Maff;Atf3
8	GO:0046330	BP	positive regulation of JNK cascade	8/323	106/25324	6.55E-05	0.006001588	ENSRNOG00000009389;ENSRNOG00000000439;ENSRNOG00000002511;ENSRNOG00000014124;ENSRNOG00000015036;ENSRNOG00000005615;ENSRNOG00000019822;ENSRNOG00000004639	Ripk2;Ager;Flt4;Nod2;Ccn2;Gadd45a;Gadd45b;Traf6
10	GO:0045732	BP	positive regulation of protein catabolic process	10/323	169/25324	6.63E-05	0.006039053	ENSRNOG00000018815;ENSRNOG00000000123;ENSRNOG00000002546;ENSRNOG00000029811;ENSRNOG00000003452;ENSRNOG00000032917;ENSRNOG00000004195;ENSRNOG00000007319;ENSRNOG00000013023;ENSRNOG00000049517	Plk1;Rnf19b;Rchy1;Kcne2;Asb9;Zfand2a;Dtl;Trib3;Nop53;Tnfaip3
17	GO:0016071	BP	mRNA metabolic process	17/323	447/25324	6.93E-05	0.006290764	ENSRNOG00000021085;ENSRNOG00000012806;ENSRNOG00000058388;ENSRNOG00000020235;ENSRNOG00000010448;ENSRNOG00000021270;ENSRNOG00000001501;ENSRNOG00000003463;ENSRNOG00000005513;ENSRNOG00000019235;ENSRNOG00000018194;ENSRNOG00000006961;ENSRNOG00000011932;ENSRNOG00000010645;ENSRNOG00000047067;ENSRNOG00000017801;ENSRNOG00000016231	Sf1;Rbbp6;Zfp36;Hnrnpl;Ptbp1;Trmt6;Snrpa;Srebf1;Srsf5;Rbm22;Srrm1;Snrpb;Snrpa1;Lgals3;LOC100363537;Atf4;Polr2d
12	GO:0045862	BP	positive regulation of proteolysis	12/323	242/25324	7.09E-05	0.006401843	ENSRNOG00000009389;ENSRNOG00000018815;ENSRNOG00000000123;ENSRNOG00000002546;ENSRNOG00000019675;ENSRNOG00000015036;ENSRNOG00000029811;ENSRNOG00000032917;ENSRNOG00000000439;ENSRNOG00000014350;ENSRNOG00000013023;ENSRNOG00000007319	Ripk2;Plk1;Rnf19b;Rchy1;Pycard;Ccn2;Kcne2;Zfand2a;Ager;Ccn1;Nop53;Trib3
272	GO:0008150	BP	biological_process	272/323	18990/25324	7.41E-05	0.006664822	ENSRNOG00000025764;ENSRNOG00000011668;ENSRNOG00000007319;ENSRNOG00000010448;ENSRNOG00000018528;ENSRNOG00000012546;ENSRNOG00000020552;ENSRNOG00000005615;ENSRNOG00000050108;ENSRNOG00000018646;ENSRNOG00000028113;ENSRNOG00000053430;ENSRNOG00000020938;ENSRNOG00000002946;ENSRNOG00000045877;ENSRNOG00000054218;ENSRNOG00000000461;ENSRNOG00000031312;ENSRNOG00000006559;ENSRNOG00000061474;ENSRNOG00000001607;…	AC128848.1;Nfil3;Trib3;Ptbp1;Nrl;Frmpd1;Fosl1;Gadd45a;LOC100911319;Hbegf;Whamm;Slco4a1;Ppp1r15a;Socs3;AC098547.1;Il18rap;LOC108348112;Tnfrsf1a;Akap8;Ctdp1;Adamts1;Rbm15b;Stom;Otx1;Dhrs9;Nip7;Cebpb;LOC100911422;Ptcra;Edn1;Srsf5;AABR07053166.1;Ciart;Tada2b;Acrbp;Gmeb1;Pim1;Gfer;Ifitm3;Ccr3;Dand5;Hnrnpl;Cenpa;Mgarp;Acp4;Dazap1;Atxn7;Fscn2;Fam3d;Icam1;Gar1;Klf4;Cry1;AABR07024825.2;Traf6;Cfd;Hmgb2;Il4…
8	GO:1903364	BP	positive regulation of cellular protein catabolic process	8/323	108/25324	7.49E-05	0.006702221	ENSRNOG00000018815;ENSRNOG00000000123;ENSRNOG00000002546;ENSRNOG00000029811;ENSRNOG00000032917;ENSRNOG00000007319;ENSRNOG00000013023;ENSRNOG00000049517	Plk1;Rnf19b;Rchy1;Kcne2;Zfand2a;Trib3;Nop53;Tnfaip3
17	GO:0030546	MF	signaling receptor activator activity	17/323	450/25324	7.52E-05	0.006705152	ENSRNOG00000048651;ENSRNOG00000033368;ENSRNOG00000014948;ENSRNOG00000014361;ENSRNOG00000007159;ENSRNOG00000017386;ENSRNOG00000007002;ENSRNOG00000024688;ENSRNOG00000015036;ENSRNOG00000008816;ENSRNOG00000000239;ENSRNOG00000018646;ENSRNOG00000000838;ENSRNOG00000022256;ENSRNOG00000011205;ENSRNOG00000024390;ENSRNOG00000013370	Nrtn;Dand5;Osgin1;Edn1;Ccl2;Il11;Lif;Erfe;Ccn2;Gpnmb;Ccl7;Hbegf;Lta;Cxcl10;Ccl3;Osm;Gfer
23	GO:0000977	MF	RNA polymerase II transcription regulatory region sequence-specific DNA binding	23/323	733/25324	7.60E-05	0.00674416	ENSRNOG00000011668;ENSRNOG00000018528;ENSRNOG00000016037;ENSRNOG00000010716;ENSRNOG00000007607;ENSRNOG00000001277;ENSRNOG00000050240;ENSRNOG00000016595;ENSRNOG00000059469;ENSRNOG00000057347;ENSRNOG00000047663;ENSRNOG00000020552;ENSRNOG00000008010;ENSRNOG00000042717;ENSRNOG00000003463;ENSRNOG00000010910;ENSRNOG00000050869;ENSRNOG00000019544;ENSRNOG00000006622;ENSRNOG00000005615;ENSRNOG00000017801;…	Nfil3;Nrl;Mafb;Atoh8;Nr4a1;Mafk;Mtf1;Hhex;Otx1;Cebpb;Gata1;Fosl1;Hoxb5;Ciart;Srebf1;Gmeb1;Cebpd;Zbtb2;Cry1;Gadd45a;Atf4;Maff;Atf3
10	GO:0032872	BP	regulation of stress-activated MAPK cascade	10/323	172/25324	7.68E-05	0.006784283	ENSRNOG00000009389;ENSRNOG00000004003;ENSRNOG00000000439;ENSRNOG00000002511;ENSRNOG00000014124;ENSRNOG00000015036;ENSRNOG00000005615;ENSRNOG00000019822;ENSRNOG00000004639;ENSRNOG00000016360	Ripk2;Dusp10;Ager;Flt4;Nod2;Ccn2;Gadd45a;Gadd45b;Traf6;Gps2
21	GO:0071495	BP	cellular response to endogenous stimulus	21/323	637/25324	7.86E-05	0.006917319	ENSRNOG00000005275;ENSRNOG00000058388;ENSRNOG00000020679;ENSRNOG00000000439;ENSRNOG00000007159;ENSRNOG00000009389;ENSRNOG00000057347;ENSRNOG00000042785;ENSRNOG00000047663;ENSRNOG00000046452;ENSRNOG00000021108;ENSRNOG00000006559;ENSRNOG00000005513;ENSRNOG00000016299;ENSRNOG00000007607;ENSRNOG00000058186;ENSRNOG00000003463;ENSRNOG00000007319;ENSRNOG00000014124;ENSRNOG00000017801;ENSRNOG00000013370	Shmt1;Zfp36;Icam1;Ager;Ccl2;Ripk2;Cebpb;Sesn2;Gata1;Fcgr2b;Slc22a12;Akap8;Srsf5;Klf4;Nr4a1;Errfi1;Srebf1;Trib3;Nod2;Atf4;Gfer
7	GO:0032652	BP	regulation of interleukin-1 production	7/323	81/25324	7.98E-05	0.00695923	ENSRNOG00000009389;ENSRNOG00000000439;ENSRNOG00000014124;ENSRNOG00000058186;ENSRNOG00000011205;ENSRNOG00000049517;ENSRNOG00000014378	Ripk2;Ager;Nod2;Errfi1;Ccl3;Tnfaip3;Il1r2
7	GO:1901800	BP	positive regulation of proteasomal protein catabolic process	7/323	81/25324	7.98E-05	0.00695923	ENSRNOG00000018815;ENSRNOG00000000123;ENSRNOG00000002546;ENSRNOG00000029811;ENSRNOG00000032917;ENSRNOG00000007319;ENSRNOG00000013023	Plk1;Rnf19b;Rchy1;Kcne2;Zfand2a;Trib3;Nop53
10	GO:0070302	BP	regulation of stress-activated protein kinase signaling cascade	10/323	173/25324	8.06E-05	0.006998803	ENSRNOG00000009389;ENSRNOG00000004003;ENSRNOG00000000439;ENSRNOG00000002511;ENSRNOG00000014124;ENSRNOG00000015036;ENSRNOG00000005615;ENSRNOG00000019822;ENSRNOG00000004639;ENSRNOG00000016360	Ripk2;Dusp10;Ager;Flt4;Nod2;Ccn2;Gadd45a;Gadd45b;Traf6;Gps2
14	GO:0071900	BP	regulation of protein serine/threonine kinase activity	14/323	326/25324	8.54E-05	0.007384355	ENSRNOG00000016595;ENSRNOG00000009389;ENSRNOG00000018815;ENSRNOG00000000439;ENSRNOG00000008936;ENSRNOG00000042785;ENSRNOG00000005615;ENSRNOG00000019822;ENSRNOG00000004003;ENSRNOG00000025371;ENSRNOG00000004639;ENSRNOG00000007319;ENSRNOG00000048733;ENSRNOG00000049517	Hhex;Ripk2;Plk1;Ager;Map3k6;Sesn2;Gadd45a;Gadd45b;Dusp10;Spry1;Traf6;Trib3;Nup62;Tnfaip3
6	GO:0043130	MF	ubiquitin binding	6/323	57/25324	8.63E-05	0.007432094	ENSRNOG00000000123;ENSRNOG00000050979;ENSRNOG00000006241;ENSRNOG00000014130;ENSRNOG00000048733;ENSRNOG00000049517	Rnf19b;Ubap1l;Marchf7;Cks2;Nup62;Tnfaip3
10	GO:0051091	BP	positive regulation of DNA-binding transcription factor activity	10/323	175/25324	8.87E-05	0.007604153	ENSRNOG00000009389;ENSRNOG00000020552;ENSRNOG00000000439;ENSRNOG00000014124;ENSRNOG00000010712;ENSRNOG00000056337;ENSRNOG00000054218;ENSRNOG00000021817;ENSRNOG00000004639;ENSRNOG00000020679	Ripk2;Fosl1;Ager;Nod2;Terf2ip;Crtc2;Il18rap;Irak2;Traf6;Icam1
5	GO:0031624	MF	ubiquitin conjugating enzyme binding	5/323	36/25324	8.92E-05	0.007616495	ENSRNOG00000006241;ENSRNOG00000015143;ENSRNOG00000000123;ENSRNOG00000022099;ENSRNOG00000004639	Marchf7;Siah1;Rnf19b;Trim72;Traf6
8	GO:0042129	BP	regulation of T cell proliferation	8/323	111/25324	9.08E-05	0.007725289	ENSRNOG00000001766;ENSRNOG00000009389;ENSRNOG00000000439;ENSRNOG00000057347;ENSRNOG00000006241;ENSRNOG00000010283;ENSRNOG00000008816;ENSRNOG00000004639	Tfrc;Ripk2;Ager;Cebpb;Marchf7;Cd28;Gpnmb;Traf6
11	GO:0048511	BP	rhythmic process	11/323	212/25324	9.46E-05	0.008012297	ENSRNOG00000001662;ENSRNOG00000011668;ENSRNOG00000020235;ENSRNOG00000017528;ENSRNOG00000001607;ENSRNOG00000007478;ENSRNOG00000020254;ENSRNOG00000006622;ENSRNOG00000042717;ENSRNOG00000003463;ENSRNOG00000017801	Dyrk1a;Nfil3;Hnrnpl;Gpr157;Adamts1;Cry2;Per2;Cry1;Ciart;Srebf1;Atf4
16	GO:2000147	BP	positive regulation of cell motility	16/323	416/25324	9.92E-05	0.008365518	ENSRNOG00000001607;ENSRNOG00000022256;ENSRNOG00000000439;ENSRNOG00000000239;ENSRNOG00000050792;ENSRNOG00000002511;ENSRNOG00000014838;ENSRNOG00000008816;ENSRNOG00000010716;ENSRNOG00000014117;ENSRNOG00000018646;ENSRNOG00000046261;ENSRNOG00000001414;ENSRNOG00000020679;ENSRNOG00000011205;ENSRNOG00000014350	Adamts1;Cxcl10;Ager;Ccl7;Tnfaip6;Flt4;Glipr2;Gpnmb;Atoh8;Hmox1;Hbegf;Acp5;Serpine1;Icam1;Ccl3;Ccn1
10	GO:0051048	BP	negative regulation of secretion	10/323	179/25324	0.000106928	0.008919863	ENSRNOG00000014117;ENSRNOG00000007002;ENSRNOG00000007320;ENSRNOG00000017386;ENSRNOG00000007478;ENSRNOG00000006622;ENSRNOG00000003463;ENSRNOG00000011631;ENSRNOG00000049517;ENSRNOG00000014378	Hmox1;Lif;Fam3d;Il11;Cry2;Cry1;Srebf1;Fst;Tnfaip3;Il1r2
4	GO:0036003	BP	positive regulation of transcription from RNA polymerase II promoter in response to stress	4/323	20/25324	0.000107103	0.008919863	ENSRNOG00000057347;ENSRNOG00000042785;ENSRNOG00000017801;ENSRNOG00000003745	Cebpb;Sesn2;Atf4;Atf3
24	GO:1902533	BP	positive regulation of intracellular signal transduction	24/323	777/25324	0.000107516	0.008919863	ENSRNOG00000010712;ENSRNOG00000008816;ENSRNOG00000005615;ENSRNOG00000018646;ENSRNOG00000008936;ENSRNOG00000048733;ENSRNOG00000031312;ENSRNOG00000009389;ENSRNOG00000007002;ENSRNOG00000014124;ENSRNOG00000015036;ENSRNOG00000019822;ENSRNOG00000020679;ENSRNOG00000010941;ENSRNOG00000000239;ENSRNOG00000002511;ENSRNOG00000014838;ENSRNOG00000004639;ENSRNOG00000011205;ENSRNOG00000002969;ENSRNOG00000000439;…	Terf2ip;Gpnmb;Gadd45a;Hbegf;Map3k6;Nup62;Tnfrsf1a;Ripk2;Lif;Nod2;Ccn2;Gadd45b;Icam1;Tifa;Ccl7;Flt4;Glipr2;Traf6;Ccl3;Itpkb;Ager;Cd28;Il11;Siah1
14	GO:0001228	MF	DNA-binding transcription activator activity, RNA polymerase II-specific	14/323	333/25324	0.000106806	0.008919863	ENSRNOG00000020552;ENSRNOG00000059469;ENSRNOG00000018528;ENSRNOG00000057347;ENSRNOG00000016037;ENSRNOG00000004500;ENSRNOG00000033433;ENSRNOG00000050869;ENSRNOG00000008010;ENSRNOG00000007607;ENSRNOG00000003463;ENSRNOG00000016299;ENSRNOG00000010910;ENSRNOG00000017801	Fosl1;Otx1;Nrl;Cebpb;Mafb;Myc;Csrnp1;Cebpd;Hoxb5;Nr4a1;Srebf1;Klf4;Gmeb1;Atf4
7	GO:0000165	BP	MAPK cascade	7/323	85/25324	0.000108428	0.008958981	ENSRNOG00000009389;ENSRNOG00000058388;ENSRNOG00000004726;ENSRNOG00000004639;ENSRNOG00000020873;ENSRNOG00000011205;ENSRNOG00000002969	Ripk2;Zfp36;Mapkapk2;Traf6;Nphs1;Ccl3;Itpkb
3	GO:0043619	BP	regulation of transcription from RNA polymerase II promoter in response to oxidative stress	3/323	8/25324	0.000109787	0.008997327	ENSRNOG00000014117;ENSRNOG00000042785;ENSRNOG00000017801	Hmox1;Sesn2;Atf4
3	GO:0061687	BP	detoxification of inorganic compound	3/323	8/25324	0.000109787	0.008997327	ENSRNOG00000025764;ENSRNOG00000038047;ENSRNOG00000043098	AC128848.1;Mt1;Mt2A
14	GO:0001216	MF	DNA-binding transcription activator activity	14/323	334/25324	0.00011022	0.008997327	ENSRNOG00000020552;ENSRNOG00000059469;ENSRNOG00000018528;ENSRNOG00000057347;ENSRNOG00000016037;ENSRNOG00000004500;ENSRNOG00000033433;ENSRNOG00000050869;ENSRNOG00000008010;ENSRNOG00000007607;ENSRNOG00000003463;ENSRNOG00000016299;ENSRNOG00000010910;ENSRNOG00000017801	Fosl1;Otx1;Nrl;Cebpb;Mafb;Myc;Csrnp1;Cebpd;Hoxb5;Nr4a1;Srebf1;Klf4;Gmeb1;Atf4
6	GO:0006094	BP	gluconeogenesis	6/323	60/25324	0.000115298	0.009338021	ENSRNOG00000056337;ENSRNOG00000013532;ENSRNOG00000020254;ENSRNOG00000006622;ENSRNOG00000017801;ENSRNOG00000003745	Crtc2;Pgam2;Per2;Cry1;Atf4;Atf3
22	GO:0050776	BP	regulation of immune response	22/323	704/25324	0.000115313	0.009338021	ENSRNOG00000004003;ENSRNOG00000019675;ENSRNOG00000054218;ENSRNOG00000019202;ENSRNOG00000049517;ENSRNOG00000001766;ENSRNOG00000009389;ENSRNOG00000039204;ENSRNOG00000014124;ENSRNOG00000033564;ENSRNOG00000013370;ENSRNOG00000016360;ENSRNOG00000000838;ENSRNOG00000004639;ENSRNOG00000013167;ENSRNOG00000031163;ENSRNOG00000043019;ENSRNOG00000000439;ENSRNOG00000010283;ENSRNOG00000014117;ENSRNOG00000047663;…	Dusp10;Pycard;Il18rap;Pvr;Tnfaip3;Tfrc;Ripk2;Pram1;Nod2;Cfd;Gfer;Gps2;Lta;Traf6;Hmgb2;Nfkbiz;Btnl10;Ager;Cd28;Hmox1;Gata1;Cfb
5	GO:0034198	BP	cellular response to amino acid starvation	5/323	38/25324	0.00011629	0.009379827	ENSRNOG00000042785;ENSRNOG00000000521;ENSRNOG00000020235;ENSRNOG00000017801;ENSRNOG00000003745	Sesn2;Cdkn1a;Hnrnpl;Atf4;Atf3
17	GO:0010638	BP	positive regulation of organelle organization	17/323	467/25324	0.000117645	0.009451605	ENSRNOG00000013970;ENSRNOG00000037931;ENSRNOG00000006559;ENSRNOG00000007002;ENSRNOG00000028461;ENSRNOG00000010283;ENSRNOG00000015036;ENSRNOG00000011422;ENSRNOG00000048427;ENSRNOG00000023995;ENSRNOG00000028113;ENSRNOG00000020679;ENSRNOG00000027326;ENSRNOG00000004487;ENSRNOG00000048733;ENSRNOG00000020873;ENSRNOG00000003463	Cdt1;Plaur;Akap8;Lif;Gnl3;Cd28;Ccn2;AABR07043951.1;AABR07024825.2;Ankrd39;Whamm;Icam1;Tada2b;Nek2;Nup62;Nphs1;Srebf1
37	GO:0051240	BP	positive regulation of multicellular organismal process	37/323	1503/25324	0.000122997	0.009842652	ENSRNOG00000004003;ENSRNOG00000004639;ENSRNOG00000000529;ENSRNOG00000010716;ENSRNOG00000018646;ENSRNOG00000004726;ENSRNOG00000001414;ENSRNOG00000011205;ENSRNOG00000011352;ENSRNOG00000049517;ENSRNOG00000001766;ENSRNOG00000009389;ENSRNOG00000007002;ENSRNOG00000057347;ENSRNOG00000014124;ENSRNOG00000015036;ENSRNOG00000049918;ENSRNOG00000025371;ENSRNOG00000020679;ENSRNOG00000006736;ENSRNOG00000010549;…	Dusp10;Traf6;Pim1;Atoh8;Hbegf;Mapkapk2;Serpine1;Ccl3;Furin;Tnfaip3;Tfrc;Ripk2;Lif;Cebpb;Nod2;Ccn2;Lrg1;Spry1;Icam1;Ccr3;Tspo;Cebpd;Flt4;Glipr2;Lta;Per2;Fst;Agpat2;Nfkbiz;Lgals3;Itpkb;Atf4;Ager;Cd28;Ccn1;Hmox1;Cdc20
20	GO:0009725	BP	response to hormone	20/323	610/25324	0.000124971	0.009961396	ENSRNOG00000016595;ENSRNOG00000020552;ENSRNOG00000020679;ENSRNOG00000007319;ENSRNOG00000010549;ENSRNOG00000042785;ENSRNOG00000029762;ENSRNOG00000021108;ENSRNOG00000000521;ENSRNOG00000015036;ENSRNOG00000014117;ENSRNOG00000006559;ENSRNOG00000005513;ENSRNOG00000006622;ENSRNOG00000058186;ENSRNOG00000007478;ENSRNOG00000003463;ENSRNOG00000007607;ENSRNOG00000047663;ENSRNOG00000000419	Hhex;Fosl1;Icam1;Trib3;Tspo;Sesn2;Acr;Slc22a12;Cdkn1a;Ccn2;Hmox1;Akap8;Srsf5;Cry1;Errfi1;Cry2;Srebf1;Nr4a1;Gata1;Cfb
7	GO:0046916	BP	cellular transition metal ion homeostasis	7/323	87/25324	0.000125609	0.00997014	ENSRNOG00000025764;ENSRNOG00000001766;ENSRNOG00000038047;ENSRNOG00000024688;ENSRNOG00000004500;ENSRNOG00000014117;ENSRNOG00000043098	AC128848.1;Tfrc;Mt1;Erfe;Myc;Hmox1;Mt2A
11	GO:0050863	BP	regulation of T cell activation	11/323	219/25324	0.000126097	0.00997014	ENSRNOG00000001766;ENSRNOG00000009389;ENSRNOG00000004003;ENSRNOG00000000439;ENSRNOG00000057347;ENSRNOG00000006241;ENSRNOG00000010283;ENSRNOG00000008816;ENSRNOG00000004639;ENSRNOG00000031163;ENSRNOG00000002969	Tfrc;Ripk2;Dusp10;Ager;Cebpb;Marchf7;Cd28;Gpnmb;Traf6;Nfkbiz;Itpkb
18	GO:0050865	BP	regulation of cell activation	18/323	516/25324	0.000127043	0.00997014	ENSRNOG00000001766;ENSRNOG00000009389;ENSRNOG00000000521;ENSRNOG00000004003;ENSRNOG00000000439;ENSRNOG00000039204;ENSRNOG00000057347;ENSRNOG00000006241;ENSRNOG00000047663;ENSRNOG00000010283;ENSRNOG00000015036;ENSRNOG00000008816;ENSRNOG00000014117;ENSRNOG00000004639;ENSRNOG00000031163;ENSRNOG00000002969;ENSRNOG00000014124;ENSRNOG00000049517	Tfrc;Ripk2;Cdkn1a;Dusp10;Ager;Pram1;Cebpb;Marchf7;Gata1;Cd28;Ccn2;Gpnmb;Hmox1;Traf6;Nfkbiz;Itpkb;Nod2;Tnfaip3
29	GO:0003700	MF	DNA-binding transcription factor activity	29/323	1066/25324	0.000126676	0.00997014	ENSRNOG00000011668;ENSRNOG00000018528;ENSRNOG00000028441;ENSRNOG00000016037;ENSRNOG00000010716;ENSRNOG00000007607;ENSRNOG00000001277;ENSRNOG00000050240;ENSRNOG00000016595;ENSRNOG00000059469;ENSRNOG00000057347;ENSRNOG00000047663;ENSRNOG00000020552;ENSRNOG00000008010;ENSRNOG00000003463;ENSRNOG00000010910;ENSRNOG00000038622;ENSRNOG00000050869;ENSRNOG00000004500;ENSRNOG00000000491;ENSRNOG00000003581;…	Nfil3;Nrl;LOC103690173;Mafb;Atoh8;Nr4a1;Mafk;Mtf1;Hhex;Otx1;Cebpb;Gata1;Fosl1;Hoxb5;Srebf1;Gmeb1;Zfp628;Cebpd;Myc;Spdef;Pou2f1;Klf4;Atf4;Grhl2;Zfp496;Erf;Csrnp1;Maff;Atf3
37	GO:0002376	BP	immune system process	37/323	1508/25324	0.00012895	0.010046271	ENSRNOG00000011668;ENSRNOG00000019675;ENSRNOG00000023614;ENSRNOG00000010283;ENSRNOG00000016037;ENSRNOG00000054218;ENSRNOG00000006559;ENSRNOG00000011205;ENSRNOG00000024390;ENSRNOG00000049517;ENSRNOG00000009389;ENSRNOG00000022256;ENSRNOG00000039204;ENSRNOG00000007002;ENSRNOG00000057347;ENSRNOG00000014124;ENSRNOG00000046452;ENSRNOG00000013987;ENSRNOG00000020679;ENSRNOG00000033564;ENSRNOG00000015078;…	Nfil3;Pycard;Hsh2d;Cd28;Mafb;Il18rap;Akap8;Ccl3;Osm;Tnfaip3;Ripk2;Cxcl10;Pram1;Lif;Cebpb;Nod2;Fcgr2b;Sbno2;Icam1;Cfd;Ifitm3;Tifa;Ccl7;Gps2;Lta;Traf6;Hmgb2;Nfkbiz;Lgals3;Itpkb;Btnl10;Ager;Endou;Tap1;Hmox1;Isg20;Cfb
19	GO:0000122	BP	negative regulation of transcription by RNA polymerase II	19/323	564/25324	0.000130167	0.010046271	ENSRNOG00000016595;ENSRNOG00000058388;ENSRNOG00000018815;ENSRNOG00000004639;ENSRNOG00000007064;ENSRNOG00000057347;ENSRNOG00000016360;ENSRNOG00000047663;ENSRNOG00000019913;ENSRNOG00000020426;ENSRNOG00000019544;ENSRNOG00000006622;ENSRNOG00000000491;ENSRNOG00000020938;ENSRNOG00000001277;ENSRNOG00000003463;ENSRNOG00000011631;ENSRNOG00000013023;ENSRNOG00000020254	Hhex;Zfp36;Plk1;Traf6;Zfp746;Cebpb;Gps2;Gata1;Mta2;Erf;Zbtb2;Cry1;Spdef;Ppp1r15a;Mafk;Srebf1;Fst;Nop53;Per2
16	GO:0051272	BP	positive regulation of cellular component movement	16/323	426/25324	0.000130314	0.010046271	ENSRNOG00000001607;ENSRNOG00000022256;ENSRNOG00000000439;ENSRNOG00000000239;ENSRNOG00000050792;ENSRNOG00000002511;ENSRNOG00000014838;ENSRNOG00000008816;ENSRNOG00000010716;ENSRNOG00000014117;ENSRNOG00000018646;ENSRNOG00000046261;ENSRNOG00000001414;ENSRNOG00000020679;ENSRNOG00000011205;ENSRNOG00000014350	Adamts1;Cxcl10;Ager;Ccl7;Tnfaip6;Flt4;Glipr2;Gpnmb;Atoh8;Hmox1;Hbegf;Acp5;Serpine1;Icam1;Ccl3;Ccn1
9	GO:0045637	BP	regulation of myeloid cell differentiation	9/323	149/25324	0.00013074	0.010046271	ENSRNOG00000058388;ENSRNOG00000012804;ENSRNOG00000007002;ENSRNOG00000057347;ENSRNOG00000047663;ENSRNOG00000016037;ENSRNOG00000004639;ENSRNOG00000011205;ENSRNOG00000002969	Zfp36;C1qc;Lif;Cebpb;Gata1;Mafb;Traf6;Ccl3;Itpkb
4	GO:1903318	BP	negative regulation of protein maturation	4/323	21/25324	0.000130978	0.010046271	ENSRNOG00000021659;ENSRNOG00000005731;ENSRNOG00000001414;ENSRNOG00000014378	Acp4;Birc3;Serpine1;Il1r2
4	GO:0010955	BP	negative regulation of protein processing	4/323	21/25324	0.000130978	0.010046271	ENSRNOG00000021659;ENSRNOG00000005731;ENSRNOG00000001414;ENSRNOG00000014378	Acp4;Birc3;Serpine1;Il1r2
5	GO:0032663	BP	regulation of interleukin-2 production	5/323	39/25324	0.000132009	0.01008724	ENSRNOG00000009389;ENSRNOG00000058388;ENSRNOG00000010283;ENSRNOG00000004639;ENSRNOG00000049517	Ripk2;Zfp36;Cd28;Traf6;Tnfaip3
34	GO:0007166	BP	cell surface receptor signaling pathway	34/323	1339/25324	0.000135987	0.010352358	ENSRNOG00000009031;ENSRNOG00000048651;ENSRNOG00000057760;ENSRNOG00000004726;ENSRNOG00000011205;ENSRNOG00000024390;ENSRNOG00000048733;ENSRNOG00000009389;ENSRNOG00000001607;ENSRNOG00000022256;ENSRNOG00000000239;ENSRNOG00000039204;ENSRNOG00000007002;ENSRNOG00000015036;ENSRNOG00000021817;ENSRNOG00000003463;ENSRNOG00000033564;ENSRNOG00000015078;ENSRNOG00000026936;ENSRNOG00000002511;ENSRNOG00000017528;…	Gucy2c;Nrtn;Stil;Mapkapk2;Ccl3;Osm;Nup62;Ripk2;Adamts1;Cxcl10;Ccl7;Pram1;Lif;Ccn2;Irak2;Srebf1;Cfd;Ifitm3;Mpig6b;Flt4;Gpr157;Hp;Pgam2;Klf4;Traf6;Socs3;Itpkb;Btnl10;Il18rap;Nfkbiz;Hbegf;Gcgr;Cd28;Csrnp1
14	GO:0002683	BP	negative regulation of immune system process	14/323	341/25324	0.000136885	0.010381778	ENSRNOG00000058388;ENSRNOG00000004003;ENSRNOG00000057347;ENSRNOG00000006241;ENSRNOG00000016360;ENSRNOG00000046452;ENSRNOG00000016037;ENSRNOG00000008816;ENSRNOG00000014117;ENSRNOG00000012804;ENSRNOG00000049517;ENSRNOG00000011205;ENSRNOG00000002969;ENSRNOG00000013370	Zfp36;Dusp10;Cebpb;Marchf7;Gps2;Fcgr2b;Mafb;Gpnmb;Hmox1;C1qc;Tnfaip3;Ccl3;Itpkb;Gfer
6	GO:0019319	BP	hexose biosynthetic process	6/323	62/25324	0.000138588	0.010471897	ENSRNOG00000056337;ENSRNOG00000013532;ENSRNOG00000020254;ENSRNOG00000006622;ENSRNOG00000017801;ENSRNOG00000003745	Crtc2;Pgam2;Per2;Cry1;Atf4;Atf3
10	GO:0031099	BP	regeneration	10/323	185/25324	0.000140239	0.010557413	ENSRNOG00000000521;ENSRNOG00000007390;ENSRNOG00000007159;ENSRNOG00000057347;ENSRNOG00000047663;ENSRNOG00000014117;ENSRNOG00000005513;ENSRNOG00000013167;ENSRNOG00000013370;ENSRNOG00000010549	Cdkn1a;Nfkbia;Ccl2;Cebpb;Gata1;Hmox1;Srsf5;Hmgb2;Gfer;Tspo
9	GO:0050670	BP	regulation of lymphocyte proliferation	9/323	151/25324	0.00014466	0.010810131	ENSRNOG00000001766;ENSRNOG00000009389;ENSRNOG00000000521;ENSRNOG00000000439;ENSRNOG00000057347;ENSRNOG00000006241;ENSRNOG00000010283;ENSRNOG00000008816;ENSRNOG00000004639	Tfrc;Ripk2;Cdkn1a;Ager;Cebpb;Marchf7;Cd28;Gpnmb;Traf6
9	GO:0032944	BP	regulation of mononuclear cell proliferation	9/323	151/25324	0.00014466	0.010810131	ENSRNOG00000001766;ENSRNOG00000009389;ENSRNOG00000000521;ENSRNOG00000000439;ENSRNOG00000057347;ENSRNOG00000006241;ENSRNOG00000010283;ENSRNOG00000008816;ENSRNOG00000004639	Tfrc;Ripk2;Cdkn1a;Ager;Cebpb;Marchf7;Cd28;Gpnmb;Traf6
19	GO:0008134	MF	transcription factor binding	19/323	571/25324	0.000152442	0.011308505	ENSRNOG00000061474;ENSRNOG00000016595;ENSRNOG00000007390;ENSRNOG00000057347;ENSRNOG00000000529;ENSRNOG00000016037;ENSRNOG00000056337;ENSRNOG00000010716;ENSRNOG00000006559;ENSRNOG00000007478;ENSRNOG00000019913;ENSRNOG00000006622;ENSRNOG00000048733;ENSRNOG00000020254;ENSRNOG00000001277;ENSRNOG00000013167;ENSRNOG00000043416;ENSRNOG00000017801;ENSRNOG00000007607	Ctdp1;Hhex;Nfkbia;Cebpb;Pim1;Mafb;Crtc2;Atoh8;Akap8;Cry2;Mta2;Cry1;Nup62;Per2;Mafk;Hmgb2;Bcl3;Atf4;Nr4a1
16	GO:0040017	BP	positive regulation of locomotion	16/323	433/25324	0.000156892	0.011596341	ENSRNOG00000001607;ENSRNOG00000022256;ENSRNOG00000000439;ENSRNOG00000000239;ENSRNOG00000050792;ENSRNOG00000002511;ENSRNOG00000014838;ENSRNOG00000008816;ENSRNOG00000010716;ENSRNOG00000014117;ENSRNOG00000018646;ENSRNOG00000046261;ENSRNOG00000001414;ENSRNOG00000020679;ENSRNOG00000011205;ENSRNOG00000014350	Adamts1;Cxcl10;Ager;Ccl7;Tnfaip6;Flt4;Glipr2;Gpnmb;Atoh8;Hmox1;Hbegf;Acp5;Serpine1;Icam1;Ccl3;Ccn1
2	GO:1901329	BP	regulation of odontoblast differentiation	2/323	2/25324	0.000162185	0.01190099	ENSRNOG00000057347;ENSRNOG00000001414	Cebpb;Serpine1
2	GO:0031727	MF	CCR2 chemokine receptor binding	2/323	2/25324	0.000162185	0.01190099	ENSRNOG00000000239;ENSRNOG00000007159	Ccl7;Ccl2
3	GO:0043522	MF	leucine zipper domain binding	3/323	9/25324	0.000163124	0.011926864	ENSRNOG00000019620;ENSRNOG00000018528;ENSRNOG00000017801	Pmf1;Nrl;Atf4
5	GO:0044390	MF	ubiquitin-like protein conjugating enzyme binding	5/323	41/25324	0.000168277	0.012259505	ENSRNOG00000006241;ENSRNOG00000015143;ENSRNOG00000000123;ENSRNOG00000022099;ENSRNOG00000004639	Marchf7;Siah1;Rnf19b;Trim72;Traf6
7	GO:0045444	BP	fat cell differentiation	7/323	92/25324	0.000178382	0.012949225	ENSRNOG00000048050;ENSRNOG00000050869;ENSRNOG00000057347;ENSRNOG00000020254;ENSRNOG00000007607;ENSRNOG00000003463;ENSRNOG00000049918	Tmem120b;Cebpd;Cebpb;Per2;Nr4a1;Srebf1;Lrg1
13	GO:0051276	BP	chromosome organization	13/323	308/25324	0.000180185	0.012999158	ENSRNOG00000016595;ENSRNOG00000013970;ENSRNOG00000018815;ENSRNOG00000032178;ENSRNOG00000005037;ENSRNOG00000010712;ENSRNOG00000015160;ENSRNOG00000006559;ENSRNOG00000061146;ENSRNOG00000013167;ENSRNOG00000004487;ENSRNOG00000028415;ENSRNOG00000020599	Hhex;Cdt1;Plk1;Cenpa;Kif18a;Terf2ip;Gem;Akap8;Gar1;Hmgb2;Nek2;Cdc20;Tssk6
6	GO:0031397	BP	negative regulation of protein ubiquitination	6/323	65/25324	0.000180348	0.012999158	ENSRNOG00000010549;ENSRNOG00000006241;ENSRNOG00000016360;ENSRNOG00000020254;ENSRNOG00000006622;ENSRNOG00000049517	Tspo;Marchf7;Gps2;Per2;Cry1;Tnfaip3
17	GO:0010564	BP	regulation of cell cycle process	17/323	485/25324	0.000184202	0.013230014	ENSRNOG00000013970;ENSRNOG00000001607;ENSRNOG00000018815;ENSRNOG00000007002;ENSRNOG00000008816;ENSRNOG00000010283;ENSRNOG00000000521;ENSRNOG00000015036;ENSRNOG00000057760;ENSRNOG00000015794;ENSRNOG00000048733;ENSRNOG00000048427;ENSRNOG00000004195;ENSRNOG00000050482;ENSRNOG00000004487;ENSRNOG00000028415;ENSRNOG00000013023	Cdt1;Adamts1;Plk1;Lif;Gpnmb;Cd28;Cdkn1a;Ccn2;Stil;Fam83d;Nup62;AABR07024825.2;Dtl;Dbf4;Nek2;Cdc20;Nop53
8	GO:0050870	BP	positive regulation of T cell activation	8/323	123/25324	0.000185731	0.013292866	ENSRNOG00000001766;ENSRNOG00000009389;ENSRNOG00000004003;ENSRNOG00000000439;ENSRNOG00000010283;ENSRNOG00000004639;ENSRNOG00000031163;ENSRNOG00000002969	Tfrc;Ripk2;Dusp10;Ager;Cd28;Traf6;Nfkbiz;Itpkb
16	GO:0043410	BP	positive regulation of MAPK cascade	16/323	440/25324	0.000188078	0.013341638	ENSRNOG00000009389;ENSRNOG00000000439;ENSRNOG00000008936;ENSRNOG00000000239;ENSRNOG00000007002;ENSRNOG00000008816;ENSRNOG00000002511;ENSRNOG00000014124;ENSRNOG00000014838;ENSRNOG00000015036;ENSRNOG00000005615;ENSRNOG00000017386;ENSRNOG00000019822;ENSRNOG00000004639;ENSRNOG00000020679;ENSRNOG00000011205	Ripk2;Ager;Map3k6;Ccl7;Lif;Gpnmb;Flt4;Nod2;Glipr2;Ccn2;Gadd45a;Il11;Gadd45b;Traf6;Icam1;Ccl3
5	GO:0010043	BP	response to zinc ion	5/323	42/25324	0.000189038	0.013341638	ENSRNOG00000025764;ENSRNOG00000046261;ENSRNOG00000038047;ENSRNOG00000010549;ENSRNOG00000043098	AC128848.1;Acp5;Mt1;Tspo;Mt2A
5	GO:1990928	BP	response to amino acid starvation	5/323	42/25324	0.000189038	0.013341638	ENSRNOG00000042785;ENSRNOG00000000521;ENSRNOG00000020235;ENSRNOG00000017801;ENSRNOG00000003745	Sesn2;Cdkn1a;Hnrnpl;Atf4;Atf3
5	GO:1902041	BP	regulation of extrinsic apoptotic signaling pathway via death domain receptors	5/323	42/25324	0.000189038	0.013341638	ENSRNOG00000020679;ENSRNOG00000014117;ENSRNOG00000001414;ENSRNOG00000049517;ENSRNOG00000003745	Icam1;Hmox1;Serpine1;Tnfaip3;Atf3
4	GO:0071276	BP	cellular response to cadmium ion	4/323	23/25324	0.000189927	0.013357964	ENSRNOG00000025764;ENSRNOG00000014117;ENSRNOG00000038047;ENSRNOG00000043098	AC128848.1;Hmox1;Mt1;Mt2A
7	GO:1903052	BP	positive regulation of proteolysis involved in cellular protein catabolic process	7/323	93/25324	0.000190822	0.013374662	ENSRNOG00000018815;ENSRNOG00000000123;ENSRNOG00000002546;ENSRNOG00000029811;ENSRNOG00000032917;ENSRNOG00000007319;ENSRNOG00000013023	Plk1;Rnf19b;Rchy1;Kcne2;Zfand2a;Trib3;Nop53
6	GO:0071901	BP	negative regulation of protein serine/threonine kinase activity	6/323	66/25324	0.00019628	0.01366298	ENSRNOG00000016595;ENSRNOG00000018815;ENSRNOG00000004003;ENSRNOG00000025371;ENSRNOG00000048733;ENSRNOG00000049517	Hhex;Plk1;Dusp10;Spry1;Nup62;Tnfaip3
6	GO:0046364	BP	monosaccharide biosynthetic process	6/323	66/25324	0.00019628	0.01366298	ENSRNOG00000056337;ENSRNOG00000013532;ENSRNOG00000020254;ENSRNOG00000006622;ENSRNOG00000017801;ENSRNOG00000003745	Crtc2;Pgam2;Per2;Cry1;Atf4;Atf3
7	GO:0002824	BP	positive regulation of adaptive immune response based on somatic recombination of immune receptors built from immunoglobulin superfamily domains	7/323	94/25324	0.000203954	0.014100593	ENSRNOG00000001766;ENSRNOG00000009389;ENSRNOG00000031163;ENSRNOG00000019202;ENSRNOG00000010283;ENSRNOG00000000838;ENSRNOG00000004639	Tfrc;Ripk2;Nfkbiz;Pvr;Cd28;Lta;Traf6
7	GO:0050729	BP	positive regulation of inflammatory response	7/323	94/25324	0.000203954	0.014100593	ENSRNOG00000031163;ENSRNOG00000057347;ENSRNOG00000014124;ENSRNOG00000010283;ENSRNOG00000000838;ENSRNOG00000001414;ENSRNOG00000011205	Nfkbiz;Cebpb;Nod2;Cd28;Lta;Serpine1;Ccl3
17	GO:0002694	BP	regulation of leukocyte activation	17/323	491/25324	0.000212733	0.014613757	ENSRNOG00000001766;ENSRNOG00000009389;ENSRNOG00000000521;ENSRNOG00000004003;ENSRNOG00000000439;ENSRNOG00000039204;ENSRNOG00000057347;ENSRNOG00000006241;ENSRNOG00000047663;ENSRNOG00000010283;ENSRNOG00000008816;ENSRNOG00000014117;ENSRNOG00000004639;ENSRNOG00000031163;ENSRNOG00000002969;ENSRNOG00000014124;ENSRNOG00000049517	Tfrc;Ripk2;Cdkn1a;Dusp10;Ager;Pram1;Cebpb;Marchf7;Gata1;Cd28;Gpnmb;Hmox1;Traf6;Nfkbiz;Itpkb;Nod2;Tnfaip3
6	GO:0032436	BP	positive regulation of proteasomal ubiquitin-dependent protein catabolic process	6/323	67/25324	0.000213301	0.014613757	ENSRNOG00000018815;ENSRNOG00000000123;ENSRNOG00000002546;ENSRNOG00000032917;ENSRNOG00000007319;ENSRNOG00000013023	Plk1;Rnf19b;Rchy1;Zfand2a;Trib3;Nop53
16	GO:0043086	BP	negative regulation of catalytic activity	16/323	445/25324	0.000213534	0.014613757	ENSRNOG00000016595;ENSRNOG00000058388;ENSRNOG00000004003;ENSRNOG00000007319;ENSRNOG00000058186;ENSRNOG00000005615;ENSRNOG00000019822;ENSRNOG00000018815;ENSRNOG00000007607;ENSRNOG00000025371;ENSRNOG00000020938;ENSRNOG00000003657;ENSRNOG00000005731;ENSRNOG00000048733;ENSRNOG00000049517;ENSRNOG00000037931	Hhex;Zfp36;Dusp10;Trib3;Errfi1;Gadd45a;Gadd45b;Plk1;Nr4a1;Spry1;Ppp1r15a;Pkmyt1;Birc3;Nup62;Tnfaip3;Plaur
7	GO:0030856	BP	regulation of epithelial cell differentiation	7/323	95/25324	0.000217806	0.014806439	ENSRNOG00000007002;ENSRNOG00000057347;ENSRNOG00000010716;ENSRNOG00000001414;ENSRNOG00000058186;ENSRNOG00000012886;ENSRNOG00000031312	Lif;Cebpb;Atoh8;Serpine1;Errfi1;Maff;Tnfrsf1a
7	GO:0002821	BP	positive regulation of adaptive immune response	7/323	95/25324	0.000217806	0.014806439	ENSRNOG00000001766;ENSRNOG00000009389;ENSRNOG00000031163;ENSRNOG00000019202;ENSRNOG00000010283;ENSRNOG00000000838;ENSRNOG00000004639	Tfrc;Ripk2;Nfkbiz;Pvr;Cd28;Lta;Traf6
12	GO:0022407	BP	regulation of cell-cell adhesion	12/323	273/25324	0.000219121	0.01484616	ENSRNOG00000001766;ENSRNOG00000009389;ENSRNOG00000004003;ENSRNOG00000031163;ENSRNOG00000057347;ENSRNOG00000006241;ENSRNOG00000010283;ENSRNOG00000008816;ENSRNOG00000004639;ENSRNOG00000020679;ENSRNOG00000000439;ENSRNOG00000002969	Tfrc;Ripk2;Dusp10;Nfkbiz;Cebpb;Marchf7;Cd28;Gpnmb;Traf6;Icam1;Ager;Itpkb
116	GO:1901363	MF	heterocyclic compound binding	116/323	6720/25324	0.000221109	0.0149311	ENSRNOG00000016378;ENSRNOG00000011668;ENSRNOG00000007319;ENSRNOG00000010448;ENSRNOG00000018528;ENSRNOG00000020552;ENSRNOG00000005615;ENSRNOG00000050108;ENSRNOG00000006559;ENSRNOG00000011932;ENSRNOG00000014161;ENSRNOG00000059469;ENSRNOG00000020391;ENSRNOG00000057347;ENSRNOG00000047663;ENSRNOG00000021817;ENSRNOG00000005513;ENSRNOG00000042717;ENSRNOG00000027326;ENSRNOG00000003657;ENSRNOG00000000529;…	Map3k8;Nfil3;Trib3;Ptbp1;Nrl;Fosl1;Gadd45a;LOC100911319;Akap8;Snrpa1;Rbm15b;Otx1;Nip7;Cebpb;Gata1;Irak2;Srsf5;Ciart;Tada2b;Pkmyt1;Pim1;Gfer;Hnrnpl;Cenpa;Dazap1;Pou2f1;Gar1;Cry1;Hmgb2;Nek2;LOC680989;LOC103694328;Zfp496;Endou;Rab43;Tap1;Gem;Erf;Mta2;Rev1;Zfp628;LOC100911196;Kif18a;Mapkapk2;Polh;Rbm3;Sf1;Grhl2;Dbx2;Per2;Snrpb;Polr2d;Flt4;Gpatch4;Itpkb;Atf4;Akap8l;Zfp36;Arid5a;Zfp746;Bend5;7SK;Isg20;…
9	GO:0022409	BP	positive regulation of cell-cell adhesion	9/323	160/25324	0.00022357	0.015043219	ENSRNOG00000001766;ENSRNOG00000009389;ENSRNOG00000004003;ENSRNOG00000000439;ENSRNOG00000010283;ENSRNOG00000004639;ENSRNOG00000020679;ENSRNOG00000031163;ENSRNOG00000002969	Tfrc;Ripk2;Dusp10;Ager;Cd28;Traf6;Icam1;Nfkbiz;Itpkb
13	GO:0051098	BP	regulation of binding	13/323	315/25324	0.00022425	0.015043219	ENSRNOG00000013970;ENSRNOG00000009389;ENSRNOG00000018815;ENSRNOG00000020235;ENSRNOG00000007002;ENSRNOG00000014117;ENSRNOG00000020254;ENSRNOG00000043416;ENSRNOG00000000439;ENSRNOG00000004639;ENSRNOG00000007319;ENSRNOG00000004487;ENSRNOG00000037931	Cdt1;Ripk2;Plk1;Hnrnpl;Lif;Hmox1;Per2;Bcl3;Ager;Traf6;Trib3;Nek2;Plaur
32	GO:0009967	BP	positive regulation of signal transduction	32/323	1255/25324	0.000229935	0.015373846	ENSRNOG00000018564;ENSRNOG00000010712;ENSRNOG00000008816;ENSRNOG00000005615;ENSRNOG00000018646;ENSRNOG00000008936;ENSRNOG00000048733;ENSRNOG00000031312;ENSRNOG00000009389;ENSRNOG00000007002;ENSRNOG00000014124;ENSRNOG00000015036;ENSRNOG00000019822;ENSRNOG00000049517;ENSRNOG00000020679;ENSRNOG00000010941;ENSRNOG00000000239;ENSRNOG00000002511;ENSRNOG00000016360;ENSRNOG00000014838;ENSRNOG00000004639;…	Nup93;Terf2ip;Gpnmb;Gadd45a;Hbegf;Map3k6;Nup62;Tnfrsf1a;Ripk2;Lif;Nod2;Ccn2;Gadd45b;Tnfaip3;Icam1;Tifa;Ccl7;Flt4;Gps2;Glipr2;Traf6;Ccl3;Itpkb;Lrg1;Plaur;Ager;Cd28;Ccn1;Il11;Siah1;Ankrd39;Atf3
3	GO:1990440	BP	positive regulation of transcription from RNA polymerase II promoter in response to endoplasmic reticulum stress	3/323	10/25324	0.000230834	0.015383402	ENSRNOG00000057347;ENSRNOG00000017801;ENSRNOG00000003745	Cebpb;Atf4;Atf3
12	GO:0006954	BP	inflammatory response	12/323	275/25324	0.000234276	0.015460701	ENSRNOG00000006736;ENSRNOG00000022256;ENSRNOG00000031163;ENSRNOG00000000239;ENSRNOG00000013167;ENSRNOG00000006320;ENSRNOG00000021817;ENSRNOG00000004726;ENSRNOG00000000439;ENSRNOG00000020679;ENSRNOG00000011205;ENSRNOG00000031312	Ccr3;Cxcl10;Nfkbiz;Ccl7;Hmgb2;Ptges;Irak2;Mapkapk2;Ager;Icam1;Ccl3;Tnfrsf1a
117	GO:0097159	MF	organic cyclic compound binding	117/323	6798/25324	0.000233373	0.015460701	ENSRNOG00000016378;ENSRNOG00000011668;ENSRNOG00000007319;ENSRNOG00000010448;ENSRNOG00000018528;ENSRNOG00000020552;ENSRNOG00000005615;ENSRNOG00000050108;ENSRNOG00000006559;ENSRNOG00000011932;ENSRNOG00000014161;ENSRNOG00000059469;ENSRNOG00000020391;ENSRNOG00000057347;ENSRNOG00000047663;ENSRNOG00000021817;ENSRNOG00000005513;ENSRNOG00000042717;ENSRNOG00000027326;ENSRNOG00000003657;ENSRNOG00000000529;…	Map3k8;Nfil3;Trib3;Ptbp1;Nrl;Fosl1;Gadd45a;LOC100911319;Akap8;Snrpa1;Rbm15b;Otx1;Nip7;Cebpb;Gata1;Irak2;Srsf5;Ciart;Tada2b;Pkmyt1;Pim1;Gfer;Hnrnpl;Cenpa;Dazap1;Pou2f1;Gar1;Cry1;Hmgb2;Nek2;LOC680989;LOC103694328;Zfp496;Endou;Rab43;Tap1;Gem;Erf;Mta2;Rev1;Zfp628;LOC100911196;Kif18a;Mapkapk2;Polh;Rbm3;Tspo;Sf1;Grhl2;Dbx2;Per2;Snrpb;Polr2d;Flt4;Gpatch4;Itpkb;Atf4;Akap8l;Zfp36;Arid5a;Zfp746;Bend5;7SK;I…
12	GO:0140297	MF	DNA-binding transcription factor binding	12/323	275/25324	0.000234276	0.015460701	ENSRNOG00000061474;ENSRNOG00000016595;ENSRNOG00000007390;ENSRNOG00000057347;ENSRNOG00000056337;ENSRNOG00000010716;ENSRNOG00000006559;ENSRNOG00000019913;ENSRNOG00000007607;ENSRNOG00000007478;ENSRNOG00000006622;ENSRNOG00000048733	Ctdp1;Hhex;Nfkbia;Cebpb;Crtc2;Atoh8;Akap8;Mta2;Nr4a1;Cry2;Cry1;Nup62
22	GO:0009894	BP	regulation of catabolic process	22/323	718/25324	0.000239317	0.015742282	ENSRNOG00000018815;ENSRNOG00000007319;ENSRNOG00000002546;ENSRNOG00000009131;ENSRNOG00000050108;ENSRNOG00000004726;ENSRNOG00000011352;ENSRNOG00000049517;ENSRNOG00000009389;ENSRNOG00000029811;ENSRNOG00000003463;ENSRNOG00000000123;ENSRNOG00000010549;ENSRNOG00000042785;ENSRNOG00000015794;ENSRNOG00000058388;ENSRNOG00000014117;ENSRNOG00000006241;ENSRNOG00000003452;ENSRNOG00000032917;ENSRNOG00000004195;…	Plk1;Trib3;Rchy1;Zc3h12a;LOC100911319;Mapkapk2;Furin;Tnfaip3;Ripk2;Kcne2;Srebf1;Rnf19b;Tspo;Sesn2;Fam83d;Zfp36;Hmox1;Marchf7;Asb9;Zfand2a;Dtl;Nop53
19	GO:0031329	BP	regulation of cellular catabolic process	19/323	594/25324	0.000251017	0.016458626	ENSRNOG00000009389;ENSRNOG00000058388;ENSRNOG00000018815;ENSRNOG00000007319;ENSRNOG00000010549;ENSRNOG00000006241;ENSRNOG00000009131;ENSRNOG00000014117;ENSRNOG00000042785;ENSRNOG00000029811;ENSRNOG00000050108;ENSRNOG00000003463;ENSRNOG00000004726;ENSRNOG00000032917;ENSRNOG00000011352;ENSRNOG00000000123;ENSRNOG00000013023;ENSRNOG00000049517;ENSRNOG00000002546	Ripk2;Zfp36;Plk1;Trib3;Tspo;Marchf7;Zc3h12a;Hmox1;Sesn2;Kcne2;LOC100911319;Srebf1;Mapkapk2;Zfand2a;Furin;Rnf19b;Nop53;Tnfaip3;Rchy1
14	GO:0001819	BP	positive regulation of cytokine production	14/323	362/25324	0.000253014	0.016536246	ENSRNOG00000009389;ENSRNOG00000000439;ENSRNOG00000019466;ENSRNOG00000057347;ENSRNOG00000002511;ENSRNOG00000014124;ENSRNOG00000010283;ENSRNOG00000000838;ENSRNOG00000004726;ENSRNOG00000001414;ENSRNOG00000004639;ENSRNOG00000011352;ENSRNOG00000011205;ENSRNOG00000017801	Ripk2;Ager;Agpat2;Cebpb;Flt4;Nod2;Cd28;Lta;Mapkapk2;Serpine1;Traf6;Furin;Ccl3;Atf4
8	GO:0070304	BP	positive regulation of stress-activated protein kinase signaling cascade	8/323	129/25324	0.000257387	0.016714535	ENSRNOG00000009389;ENSRNOG00000000439;ENSRNOG00000002511;ENSRNOG00000014124;ENSRNOG00000015036;ENSRNOG00000005615;ENSRNOG00000019822;ENSRNOG00000004639	Ripk2;Ager;Flt4;Nod2;Ccn2;Gadd45a;Gadd45b;Traf6
8	GO:0032874	BP	positive regulation of stress-activated MAPK cascade	8/323	129/25324	0.000257387	0.016714535	ENSRNOG00000009389;ENSRNOG00000000439;ENSRNOG00000002511;ENSRNOG00000014124;ENSRNOG00000015036;ENSRNOG00000005615;ENSRNOG00000019822;ENSRNOG00000004639	Ripk2;Ager;Flt4;Nod2;Ccn2;Gadd45a;Gadd45b;Traf6
12	GO:0032102	BP	negative regulation of response to external stimulus	12/323	279/25324	0.000267278	0.017301592	ENSRNOG00000058388;ENSRNOG00000004003;ENSRNOG00000000439;ENSRNOG00000050792;ENSRNOG00000016360;ENSRNOG00000000839;ENSRNOG00000001414;ENSRNOG00000031312;ENSRNOG00000049517;ENSRNOG00000002946;ENSRNOG00000013370;ENSRNOG00000014378	Zfp36;Dusp10;Ager;Tnfaip6;Gps2;Nfkbil1;Serpine1;Tnfrsf1a;Tnfaip3;Socs3;Gfer;Il1r2
8	GO:2001252	BP	positive regulation of chromosome organization	8/323	130/25324	0.000271276	0.017459255	ENSRNOG00000013970;ENSRNOG00000007002;ENSRNOG00000028461;ENSRNOG00000006559;ENSRNOG00000027326;ENSRNOG00000004487;ENSRNOG00000023995;ENSRNOG00000003463	Cdt1;Lif;Gnl3;Akap8;Tada2b;Nek2;Ankrd39;Srebf1
6	GO:0002573	BP	myeloid leukocyte differentiation	6/323	70/25324	0.000271432	0.017459255	ENSRNOG00000001766;ENSRNOG00000047663;ENSRNOG00000011882;ENSRNOG00000013987;ENSRNOG00000046261;ENSRNOG00000004639	Tfrc;Gata1;Gab2;Sbno2;Acp5;Traf6
8	GO:1903708	BP	positive regulation of hemopoiesis	8/323	131/25324	0.000285772	0.018323695	ENSRNOG00000009389;ENSRNOG00000004003;ENSRNOG00000000439;ENSRNOG00000031163;ENSRNOG00000007002;ENSRNOG00000004639;ENSRNOG00000011205;ENSRNOG00000002969	Ripk2;Dusp10;Ager;Nfkbiz;Lif;Traf6;Ccl3;Itpkb
6	GO:0032651	BP	regulation of interleukin-1 beta production	6/323	71/25324	0.000293348	0.018691479	ENSRNOG00000009389;ENSRNOG00000000439;ENSRNOG00000014124;ENSRNOG00000049517;ENSRNOG00000011205;ENSRNOG00000058186	Ripk2;Ager;Nod2;Tnfaip3;Ccl3;Errfi1
6	GO:1903321	BP	negative regulation of protein modification by small protein conjugation or removal	6/323	71/25324	0.000293348	0.018691479	ENSRNOG00000010549;ENSRNOG00000006241;ENSRNOG00000016360;ENSRNOG00000020254;ENSRNOG00000006622;ENSRNOG00000049517	Tspo;Marchf7;Gps2;Per2;Cry1;Tnfaip3
3	GO:0019985	BP	translesion synthesis	3/323	11/25324	0.000314402	0.019784914	ENSRNOG00000018623;ENSRNOG00000019195;ENSRNOG00000004195	Rev1;Polh;Dtl
3	GO:0002753	BP	cytoplasmic pattern recognition receptor signaling pathway	3/323	11/25324	0.000314402	0.019784914	ENSRNOG00000010941;ENSRNOG00000014124;ENSRNOG00000009389	Tifa;Nod2;Ripk2
3	GO:0000813	CC	ESCRT I complex	3/323	11/25324	0.000314402	0.019784914	ENSRNOG00000050979;ENSRNOG00000001086;ENSRNOG00000052512	Ubap1l;Vps37b;Vps37c
3	GO:0030914	CC	STAGA complex	3/323	11/25324	0.000314402	0.019784914	ENSRNOG00000018027;ENSRNOG00000027326;ENSRNOG00000011234	Taf5l;Tada2b;LOC690283
13	GO:0042176	BP	regulation of protein catabolic process	13/323	327/25324	0.000321344	0.020159351	ENSRNOG00000018815;ENSRNOG00000007319;ENSRNOG00000002546;ENSRNOG00000006241;ENSRNOG00000029811;ENSRNOG00000003452;ENSRNOG00000015794;ENSRNOG00000032917;ENSRNOG00000004195;ENSRNOG00000011352;ENSRNOG00000000123;ENSRNOG00000013023;ENSRNOG00000049517	Plk1;Trib3;Rchy1;Marchf7;Kcne2;Asb9;Fam83d;Zfand2a;Dtl;Furin;Rnf19b;Nop53;Tnfaip3
10	GO:1903362	BP	regulation of cellular protein catabolic process	10/323	207/25324	0.000346724	0.021684672	ENSRNOG00000018815;ENSRNOG00000000123;ENSRNOG00000002546;ENSRNOG00000006241;ENSRNOG00000029811;ENSRNOG00000032917;ENSRNOG00000011352;ENSRNOG00000007319;ENSRNOG00000013023;ENSRNOG00000049517	Plk1;Rnf19b;Rchy1;Marchf7;Kcne2;Zfand2a;Furin;Trib3;Nop53;Tnfaip3
11	GO:0071496	BP	cellular response to external stimulus	11/323	247/25324	0.000356386	0.02222056	ENSRNOG00000020552;ENSRNOG00000020235;ENSRNOG00000042785;ENSRNOG00000000521;ENSRNOG00000005615;ENSRNOG00000014117;ENSRNOG00000020679;ENSRNOG00000003463;ENSRNOG00000017801;ENSRNOG00000031312;ENSRNOG00000003745	Fosl1;Hnrnpl;Sesn2;Cdkn1a;Gadd45a;Hmox1;Icam1;Srebf1;Atf4;Tnfrsf1a;Atf3
4	GO:1902042	BP	negative regulation of extrinsic apoptotic signaling pathway via death domain receptors	4/323	27/25324	0.000361595	0.022476389	ENSRNOG00000014117;ENSRNOG00000020679;ENSRNOG00000001414;ENSRNOG00000049517	Hmox1;Icam1;Serpine1;Tnfaip3
23	GO:0001934	BP	positive regulation of protein phosphorylation	23/323	813/25324	0.000364456	0.022585131	ENSRNOG00000018815;ENSRNOG00000020938;ENSRNOG00000010712;ENSRNOG00000008816;ENSRNOG00000005615;ENSRNOG00000018646;ENSRNOG00000008936;ENSRNOG00000031312;ENSRNOG00000009389;ENSRNOG00000007002;ENSRNOG00000014124;ENSRNOG00000015036;ENSRNOG00000019822;ENSRNOG00000020679;ENSRNOG00000000239;ENSRNOG00000002511;ENSRNOG00000014838;ENSRNOG00000004639;ENSRNOG00000011205;ENSRNOG00000037931;ENSRNOG00000000439;…	Plk1;Ppp1r15a;Terf2ip;Gpnmb;Gadd45a;Hbegf;Map3k6;Tnfrsf1a;Ripk2;Lif;Nod2;Ccn2;Gadd45b;Icam1;Ccl7;Flt4;Glipr2;Traf6;Ccl3;Plaur;Ager;Ccn1;Il11
26	GO:0051241	BP	negative regulation of multicellular organismal process	26/323	974/25324	0.000384995	0.023785457	ENSRNOG00000004003;ENSRNOG00000016037;ENSRNOG00000006559;ENSRNOG00000011352;ENSRNOG00000001414;ENSRNOG00000007478;ENSRNOG00000049517;ENSRNOG00000061474;ENSRNOG00000022256;ENSRNOG00000033368;ENSRNOG00000010549;ENSRNOG00000021659;ENSRNOG00000008816;ENSRNOG00000000839;ENSRNOG00000011631;ENSRNOG00000011205;ENSRNOG00000002969;ENSRNOG00000017801;ENSRNOG00000058388;ENSRNOG00000012804;ENSRNOG00000000439;…	Dusp10;Mafb;Akap8;Furin;Serpine1;Cry2;Tnfaip3;Ctdp1;Cxcl10;Dand5;Tspo;Acp4;Gpnmb;Nfkbil1;Fst;Ccl3;Itpkb;Atf4;Zfp36;C1qc;Ager;Hmox1;Bcl3;Cry1;Errfi1;Il1r2
6	GO:0050852	BP	T cell receptor signaling pathway	6/323	75/25324	0.000395249	0.0242714	ENSRNOG00000009389;ENSRNOG00000031163;ENSRNOG00000039204;ENSRNOG00000010283;ENSRNOG00000004639;ENSRNOG00000043019	Ripk2;Nfkbiz;Pram1;Cd28;Traf6;Btnl10
11	GO:0005126	MF	cytokine receptor binding	11/323	250/25324	0.000394641	0.0242714	ENSRNOG00000022256;ENSRNOG00000019675;ENSRNOG00000000239;ENSRNOG00000007159;ENSRNOG00000000838;ENSRNOG00000007002;ENSRNOG00000017386;ENSRNOG00000004639;ENSRNOG00000011205;ENSRNOG00000024390;ENSRNOG00000049918	Cxcl10;Pycard;Ccl7;Ccl2;Lta;Lif;Il11;Traf6;Ccl3;Osm;Lrg1
56	GO:0048856	BP	anatomical structure development	56/323	2741/25324	0.000396923	0.024292111	ENSRNOG00000020552;ENSRNOG00000019466;ENSRNOG00000018528;ENSRNOG00000008816;ENSRNOG00000000521;ENSRNOG00000048651;ENSRNOG00000018646;ENSRNOG00000004726;ENSRNOG00000025371;ENSRNOG00000001277;ENSRNOG00000022321;ENSRNOG00000020873;ENSRNOG00000050240;ENSRNOG00000016595;ENSRNOG00000001607;ENSRNOG00000059469;ENSRNOG00000007002;ENSRNOG00000057347;ENSRNOG00000047663;ENSRNOG00000015036;ENSRNOG00000007281;…	Fosl1;Agpat2;Nrl;Gpnmb;Cdkn1a;Nrtn;Hbegf;Mapkapk2;Spry1;Mafk;Hapln3;Nphs1;Mtf1;Hhex;Adamts1;Otx1;Lif;Cebpb;Gata1;Ccn2;Flnc;Kcne2;Srsf5;Pak1ip1;Snrpb;Gfer;Dand5;Tcp11;Tspo;Mpig6b;Flt4;Dazap1;Fscn2;Mafb;Srebf1;Spdef;Traf6;Hmgb2;Socs3;Nek2;Nup93;Trim72;Grhl2;Rbbp6;Icam1;Ager;Nfkbia;Ccl2;Lta;Cebpd;Ccn1;Hmox1;Siah1;Csrnp1;Maff;Errfi1
9	GO:0032868	BP	response to insulin	9/323	173/25324	0.00039805	0.024292111	ENSRNOG00000020679;ENSRNOG00000007319;ENSRNOG00000021108;ENSRNOG00000042785;ENSRNOG00000007478;ENSRNOG00000005513;ENSRNOG00000006622;ENSRNOG00000003463;ENSRNOG00000058186	Icam1;Trib3;Slc22a12;Sesn2;Cry2;Srsf5;Cry1;Srebf1;Errfi1
21	GO:0000981	MF	DNA-binding transcription factor activity, RNA polymerase II-specific	21/323	701/25324	0.000399172	0.024292111	ENSRNOG00000016595;ENSRNOG00000011668;ENSRNOG00000050240;ENSRNOG00000059469;ENSRNOG00000018528;ENSRNOG00000057347;ENSRNOG00000050869;ENSRNOG00000047663;ENSRNOG00000020552;ENSRNOG00000000491;ENSRNOG00000016037;ENSRNOG00000033433;ENSRNOG00000020426;ENSRNOG00000008010;ENSRNOG00000007607;ENSRNOG00000003463;ENSRNOG00000016299;ENSRNOG00000004500;ENSRNOG00000010910;ENSRNOG00000017801;ENSRNOG00000003745	Hhex;Nfil3;Mtf1;Otx1;Nrl;Cebpb;Cebpd;Gata1;Fosl1;Spdef;Mafb;Csrnp1;Erf;Hoxb5;Nr4a1;Srebf1;Klf4;Myc;Gmeb1;Atf4;Atf3
8	GO:0002705	BP	positive regulation of leukocyte mediated immunity	8/323	138/25324	0.000405966	0.024631845	ENSRNOG00000001766;ENSRNOG00000019202;ENSRNOG00000047663;ENSRNOG00000010283;ENSRNOG00000054218;ENSRNOG00000000838;ENSRNOG00000004639;ENSRNOG00000014124	Tfrc;Pvr;Gata1;Cd28;Il18rap;Lta;Traf6;Nod2
3	GO:0042754	BP	negative regulation of circadian rhythm	3/323	12/25324	0.000415248	0.024971409	ENSRNOG00000007478;ENSRNOG00000020254;ENSRNOG00000006622	Cry2;Per2;Cry1
3	GO:0090312	BP	positive regulation of protein deacetylation	3/323	12/25324	0.000415248	0.024971409	ENSRNOG00000003463;ENSRNOG00000001662;ENSRNOG00000006559	Srebf1;Dyrk1a;Akap8
3	GO:0043555	BP	regulation of translation in response to stress	3/323	12/25324	0.000415248	0.024971409	ENSRNOG00000042785;ENSRNOG00000017801;ENSRNOG00000020938	Sesn2;Atf4;Ppp1r15a
4	GO:0046688	BP	response to copper ion	4/323	28/25324	0.000417648	0.025041644	ENSRNOG00000025764;ENSRNOG00000020679;ENSRNOG00000038047;ENSRNOG00000043098	AC128848.1;Icam1;Mt1;Mt2A
6	GO:2000060	BP	positive regulation of ubiquitin-dependent protein catabolic process	6/323	76/25324	0.000424589	0.025382906	ENSRNOG00000018815;ENSRNOG00000000123;ENSRNOG00000002546;ENSRNOG00000032917;ENSRNOG00000007319;ENSRNOG00000013023	Plk1;Rnf19b;Rchy1;Zfand2a;Trib3;Nop53
8	GO:0002706	BP	regulation of lymphocyte mediated immunity	8/323	139/25324	0.00042607	0.025396787	ENSRNOG00000001766;ENSRNOG00000000439;ENSRNOG00000019202;ENSRNOG00000010283;ENSRNOG00000054218;ENSRNOG00000000838;ENSRNOG00000004639;ENSRNOG00000013370	Tfrc;Ager;Pvr;Cd28;Il18rap;Lta;Traf6;Gfer
12	GO:0051052	BP	regulation of DNA metabolic process	12/323	294/25324	0.000428518	0.025468026	ENSRNOG00000001766;ENSRNOG00000013970;ENSRNOG00000000521;ENSRNOG00000028461;ENSRNOG00000010712;ENSRNOG00000010283;ENSRNOG00000013167;ENSRNOG00000001088;ENSRNOG00000017156;ENSRNOG00000023995;ENSRNOG00000004487;ENSRNOG00000013370	Tfrc;Cdt1;Cdkn1a;Gnl3;Terf2ip;Cd28;Hmgb2;Rfc3;Ankle1;Ankrd39;Nek2;Gfer
5	GO:0032922	BP	circadian regulation of gene expression	5/323	50/25324	0.000433247	0.025571961	ENSRNOG00000007478;ENSRNOG00000020254;ENSRNOG00000006622;ENSRNOG00000042717;ENSRNOG00000017801	Cry2;Per2;Cry1;Ciart;Atf4
5	GO:0097421	BP	liver regeneration	5/323	50/25324	0.000433247	0.025571961	ENSRNOG00000057347;ENSRNOG00000014117;ENSRNOG00000005513;ENSRNOG00000007390;ENSRNOG00000013370	Cebpb;Hmox1;Srsf5;Nfkbia;Gfer
14	GO:0051051	BP	negative regulation of transport	14/323	382/25324	0.000434041	0.025571961	ENSRNOG00000014117;ENSRNOG00000020679;ENSRNOG00000007002;ENSRNOG00000029811;ENSRNOG00000007320;ENSRNOG00000017386;ENSRNOG00000007478;ENSRNOG00000006622;ENSRNOG00000003463;ENSRNOG00000011631;ENSRNOG00000010645;ENSRNOG00000017801;ENSRNOG00000049517;ENSRNOG00000014378	Hmox1;Icam1;Lif;Kcne2;Fam3d;Il11;Cry2;Cry1;Srebf1;Fst;Lgals3;Atf4;Tnfaip3;Il1r2
7	GO:0043123	BP	positive regulation of I-kappaB kinase/NF-kappaB signaling	7/323	107/25324	0.000451403	0.02651798	ENSRNOG00000009389;ENSRNOG00000010941;ENSRNOG00000014124;ENSRNOG00000010712;ENSRNOG00000004639;ENSRNOG00000048733;ENSRNOG00000031312	Ripk2;Tifa;Nod2;Terf2ip;Traf6;Nup62;Tnfrsf1a
227	GO:0009987	BP	cellular process	227/323	15425/25324	0.000453158	0.02654433	ENSRNOG00000025764;ENSRNOG00000011668;ENSRNOG00000007319;ENSRNOG00000010448;ENSRNOG00000018528;ENSRNOG00000020552;ENSRNOG00000005615;ENSRNOG00000018646;ENSRNOG00000028113;ENSRNOG00000053430;ENSRNOG00000020938;ENSRNOG00000002946;ENSRNOG00000045877;ENSRNOG00000054218;ENSRNOG00000031312;ENSRNOG00000006559;ENSRNOG00000061474;ENSRNOG00000001607;ENSRNOG00000014161;ENSRNOG00000019147;ENSRNOG00000058568;…	AC128848.1;Nfil3;Trib3;Ptbp1;Nrl;Fosl1;Gadd45a;Hbegf;Whamm;Slco4a1;Ppp1r15a;Socs3;AC098547.1;Il18rap;Tnfrsf1a;Akap8;Ctdp1;Adamts1;Rbm15b;Stom;Dhrs9;Nip7;Cebpb;LOC100911422;Gata1;Edn1;Srsf5;AABR07053166.1;Tada2b;Acrbp;Pkmyt1;Pim1;Gfer;Ifitm3;Dand5;Hnrnpl;Cenpa;Mgarp;Acp4;Dazap1;Fscn2;Frmpd1;Gar1;Klf4;Cry1;AABR07024825.2;Traf6;Hmgb2;Nek2;Psmd9;LOC100359668;Btnl10;AABR07068127.1;Nfkbia;Ccl2;Col9a2;R…
14	GO:0045786	BP	negative regulation of cell cycle	14/323	385/25324	0.000468989	0.0273191	ENSRNOG00000016595;ENSRNOG00000013970;ENSRNOG00000000521;ENSRNOG00000018815;ENSRNOG00000001555;ENSRNOG00000007002;ENSRNOG00000008816;ENSRNOG00000005615;ENSRNOG00000028113;ENSRNOG00000007607;ENSRNOG00000004195;ENSRNOG00000004487;ENSRNOG00000013023;ENSRNOG00000049517	Hhex;Cdt1;Cdkn1a;Plk1;Btg3;Lif;Gpnmb;Gadd45a;Whamm;Nr4a1;Dtl;Nek2;Nop53;Tnfaip3
12	GO:0043434	BP	response to peptide hormone	12/323	297/25324	0.000469072	0.0273191	ENSRNOG00000016595;ENSRNOG00000007319;ENSRNOG00000021108;ENSRNOG00000042785;ENSRNOG00000015036;ENSRNOG00000020679;ENSRNOG00000005513;ENSRNOG00000007607;ENSRNOG00000007478;ENSRNOG00000003463;ENSRNOG00000006622;ENSRNOG00000058186	Hhex;Trib3;Slc22a12;Sesn2;Ccn2;Icam1;Srsf5;Nr4a1;Cry2;Srebf1;Cry1;Errfi1
4	GO:0006356	BP	regulation of transcription by RNA polymerase I	4/323	29/25324	0.000479636	0.027391461	ENSRNOG00000016591;ENSRNOG00000017801;ENSRNOG00000020938;ENSRNOG00000013023	Utp15;Atf4;Ppp1r15a;Nop53
14	GO:0042493	BP	response to drug	14/323	386/25324	0.000481159	0.027391461	ENSRNOG00000001766;ENSRNOG00000020552;ENSRNOG00000020679;ENSRNOG00000010549;ENSRNOG00000000838;ENSRNOG00000021108;ENSRNOG00000008988;ENSRNOG00000029811;ENSRNOG00000003463;ENSRNOG00000019235;ENSRNOG00000019466;ENSRNOG00000013167;ENSRNOG00000011205;ENSRNOG00000000521	Tfrc;Fosl1;Icam1;Tspo;Lta;Slc22a12;Cyp2d2;Kcne2;Srebf1;Rbm22;Agpat2;Hmgb2;Ccl3;Cdkn1a
2	GO:2001198	BP	regulation of dendritic cell differentiation	2/323	3/25324	0.000482443	0.027391461	ENSRNOG00000057347;ENSRNOG00000000439	Cebpb;Ager
2	GO:2000120	BP	positive regulation of sodium-dependent phosphate transport	2/323	3/25324	0.000482443	0.027391461	ENSRNOG00000057347;ENSRNOG00000017801	Cebpb;Atf4
2	GO:0033030	BP	negative regulation of neutrophil apoptotic process	2/323	3/25324	0.000482443	0.027391461	ENSRNOG00000046452;ENSRNOG00000002969	Fcgr2b;Itpkb
2	GO:1990264	BP	peptidyl-tyrosine dephosphorylation involved in inactivation of protein kinase activity	2/323	3/25324	0.000482443	0.027391461	ENSRNOG00000021659;ENSRNOG00000004003	Acp4;Dusp10
4	GO:0051233	CC	spindle midzone	4/323	29/25324	0.000479636	0.027391461	ENSRNOG00000061474;ENSRNOG00000005037;ENSRNOG00000018815;ENSRNOG00000015160	Ctdp1;Kif18a;Plk1;Gem
2	GO:0043527	CC	tRNA methyltransferase complex	2/323	3/25324	0.000482443	0.027391461	ENSRNOG00000021270;ENSRNOG00000001181	Trmt6;Wdr4
2	GO:0033256	CC	I-kappaB/NF-kappaB complex	2/323	3/25324	0.000482443	0.027391461	ENSRNOG00000043416;ENSRNOG00000007390	Bcl3;Nfkbia
17	GO:0033365	BP	protein localization to organelle	17/323	528/25324	0.000489166	0.027695769	ENSRNOG00000016595;ENSRNOG00000000521;ENSRNOG00000018815;ENSRNOG00000032178;ENSRNOG00000018564;ENSRNOG00000001086;ENSRNOG00000010712;ENSRNOG00000048733;ENSRNOG00000057760;ENSRNOG00000015794;ENSRNOG00000007478;ENSRNOG00000020938;ENSRNOG00000047067;ENSRNOG00000023995;ENSRNOG00000013023;ENSRNOG00000049517;ENSRNOG00000010549	Hhex;Cdkn1a;Plk1;Cenpa;Nup93;Vps37b;Terf2ip;Nup62;Stil;Fam83d;Cry2;Ppp1r15a;LOC100363537;Ankrd39;Nop53;Tnfaip3;Tspo
11	GO:0002831	BP	regulation of response to biotic stimulus	11/323	257/25324	0.000497488	0.028088739	ENSRNOG00000009389;ENSRNOG00000004003;ENSRNOG00000019675;ENSRNOG00000004639;ENSRNOG00000000839;ENSRNOG00000049517;ENSRNOG00000019202;ENSRNOG00000013167;ENSRNOG00000054218;ENSRNOG00000013023;ENSRNOG00000013370	Ripk2;Dusp10;Pycard;Traf6;Nfkbil1;Tnfaip3;Pvr;Hmgb2;Il18rap;Nop53;Gfer
7	GO:0048660	BP	regulation of smooth muscle cell proliferation	7/323	109/25324	0.000504788	0.028421914	ENSRNOG00000021085;ENSRNOG00000000521;ENSRNOG00000001607;ENSRNOG00000014117;ENSRNOG00000018646;ENSRNOG00000004639;ENSRNOG00000049517	Sf1;Cdkn1a;Adamts1;Hmox1;Hbegf;Traf6;Tnfaip3
5	GO:0002221	BP	pattern recognition receptor signaling pathway	5/323	52/25324	0.000520515	0.02915756	ENSRNOG00000009389;ENSRNOG00000014124;ENSRNOG00000004726;ENSRNOG00000010941;ENSRNOG00000021817	Ripk2;Nod2;Mapkapk2;Tifa;Irak2
10	GO:1903311	BP	regulation of mRNA metabolic process	10/323	218/25324	0.000520722	0.02915756	ENSRNOG00000001662;ENSRNOG00000058388;ENSRNOG00000014161;ENSRNOG00000020235;ENSRNOG00000009131;ENSRNOG00000031387;ENSRNOG00000001501;ENSRNOG00000050108;ENSRNOG00000005513;ENSRNOG00000004726	Dyrk1a;Zfp36;Rbm15b;Hnrnpl;Zc3h12a;Dazap1;Snrpa;LOC100911319;Srsf5;Mapkapk2
7	GO:0055076	BP	transition metal ion homeostasis	7/323	110/25324	0.000533302	0.029748957	ENSRNOG00000025764;ENSRNOG00000001766;ENSRNOG00000038047;ENSRNOG00000024688;ENSRNOG00000004500;ENSRNOG00000014117;ENSRNOG00000043098	AC128848.1;Tfrc;Mt1;Erfe;Myc;Hmox1;Mt2A
3	GO:0071280	BP	cellular response to copper ion	3/323	13/25324	0.000534734	0.029748957	ENSRNOG00000025764;ENSRNOG00000038047;ENSRNOG00000043098	AC128848.1;Mt1;Mt2A
20	GO:0051338	BP	regulation of transferase activity	20/323	660/25324	0.000535674	0.029748957	ENSRNOG00000016595;ENSRNOG00000009389;ENSRNOG00000058388;ENSRNOG00000004003;ENSRNOG00000000439;ENSRNOG00000008936;ENSRNOG00000058186;ENSRNOG00000001088;ENSRNOG00000042785;ENSRNOG00000014350;ENSRNOG00000005615;ENSRNOG00000019822;ENSRNOG00000018815;ENSRNOG00000025371;ENSRNOG00000004639;ENSRNOG00000007319;ENSRNOG00000004487;ENSRNOG00000028415;ENSRNOG00000048733;ENSRNOG00000049517	Hhex;Ripk2;Zfp36;Dusp10;Ager;Map3k6;Errfi1;Rfc3;Sesn2;Ccn1;Gadd45a;Gadd45b;Plk1;Spry1;Traf6;Trib3;Nek2;Cdc20;Nup62;Tnfaip3
15	GO:0008283	BP	cell population proliferation	15/323	437/25324	0.000541976	0.030016892	ENSRNOG00000009528;ENSRNOG00000009389;ENSRNOG00000014130;ENSRNOG00000057347;ENSRNOG00000028461;ENSRNOG00000000529;ENSRNOG00000031387;ENSRNOG00000015036;ENSRNOG00000010716;ENSRNOG00000054218;ENSRNOG00000015794;ENSRNOG00000007606;ENSRNOG00000004500;ENSRNOG00000002969;ENSRNOG00000023799	Sdcbp2;Ripk2;Cks2;Cebpb;Gnl3;Pim1;Dazap1;Ccn2;Atoh8;Il18rap;Fam83d;Rnf43;Myc;Itpkb;Pak1ip1
4	GO:0051403	BP	stress-activated MAPK cascade	4/323	30/25324	0.000547905	0.030262797	ENSRNOG00000020873;ENSRNOG00000058388;ENSRNOG00000004726;ENSRNOG00000004639	Nphs1;Zfp36;Mapkapk2;Traf6
9	GO:0070374	BP	positive regulation of ERK1 and ERK2 cascade	9/323	181/25324	0.000552582	0.030438437	ENSRNOG00000009389;ENSRNOG00000000439;ENSRNOG00000000239;ENSRNOG00000002511;ENSRNOG00000014838;ENSRNOG00000015036;ENSRNOG00000008816;ENSRNOG00000020679;ENSRNOG00000011205	Ripk2;Ager;Ccl7;Flt4;Glipr2;Ccn2;Gpnmb;Icam1;Ccl3
6	GO:0032182	MF	ubiquitin-like protein binding	6/323	80/25324	0.000559324	0.030726554	ENSRNOG00000000123;ENSRNOG00000050979;ENSRNOG00000006241;ENSRNOG00000014130;ENSRNOG00000048733;ENSRNOG00000049517	Rnf19b;Ubap1l;Marchf7;Cks2;Nup62;Tnfaip3
8	GO:0043122	BP	regulation of I-kappaB kinase/NF-kappaB signaling	8/323	145/25324	0.000564367	0.030920032	ENSRNOG00000010941;ENSRNOG00000009389;ENSRNOG00000014124;ENSRNOG00000010712;ENSRNOG00000031312;ENSRNOG00000004639;ENSRNOG00000048733;ENSRNOG00000049517	Tifa;Ripk2;Nod2;Terf2ip;Tnfrsf1a;Traf6;Nup62;Tnfaip3
9	GO:0005125	MF	cytokine activity	9/323	182/25324	0.000574949	0.031415116	ENSRNOG00000022256;ENSRNOG00000007159;ENSRNOG00000000239;ENSRNOG00000007002;ENSRNOG00000014361;ENSRNOG00000000838;ENSRNOG00000011205;ENSRNOG00000024390;ENSRNOG00000017386	Cxcl10;Ccl2;Ccl7;Lif;Edn1;Lta;Ccl3;Osm;Il11
21	GO:0042803	MF	protein homodimerization activity	21/323	732/25324	0.000583701	0.031807803	ENSRNOG00000001766;ENSRNOG00000009528;ENSRNOG00000019147;ENSRNOG00000002905;ENSRNOG00000050869;ENSRNOG00000005275;ENSRNOG00000057347;ENSRNOG00000002511;ENSRNOG00000009389;ENSRNOG00000024688;ENSRNOG00000016037;ENSRNOG00000029811;ENSRNOG00000014117;ENSRNOG00000021817;ENSRNOG00000014838;ENSRNOG00000007607;ENSRNOG00000019202;ENSRNOG00000005615;ENSRNOG00000002546;ENSRNOG00000016595;ENSRNOG00000003745	Tfrc;Sdcbp2;Stom;Ccdc103;Cebpd;Shmt1;Cebpb;Flt4;Ripk2;Erfe;Mafb;Kcne2;Hmox1;Irak2;Glipr2;Nr4a1;Pvr;Gadd45a;Rchy1;Hhex;Atf3
11	GO:0045787	BP	positive regulation of cell cycle	11/323	263/25324	0.000602653	0.032752733	ENSRNOG00000013970;ENSRNOG00000001607;ENSRNOG00000010283;ENSRNOG00000020552;ENSRNOG00000050482;ENSRNOG00000020136;ENSRNOG00000015794;ENSRNOG00000015036;ENSRNOG00000004195;ENSRNOG00000000521;ENSRNOG00000048733	Cdt1;Adamts1;Cd28;Fosl1;Dbf4;Tgm1;Fam83d;Ccn2;Dtl;Cdkn1a;Nup62
24	GO:0006952	BP	defense response	24/323	890/25324	0.00061778	0.033485336	ENSRNOG00000006559;ENSRNOG00000004726;ENSRNOG00000001414;ENSRNOG00000011205;ENSRNOG00000031312;ENSRNOG00000009389;ENSRNOG00000022256;ENSRNOG00000057347;ENSRNOG00000014124;ENSRNOG00000021817;ENSRNOG00000020679;ENSRNOG00000033564;ENSRNOG00000015078;ENSRNOG00000010941;ENSRNOG00000006736;ENSRNOG00000000239;ENSRNOG00000000838;ENSRNOG00000013167;ENSRNOG00000031163;ENSRNOG00000010645;ENSRNOG00000000439;…	Akap8;Mapkapk2;Serpine1;Ccl3;Tnfrsf1a;Ripk2;Cxcl10;Cebpb;Nod2;Irak2;Icam1;Cfd;Ifitm3;Tifa;Ccr3;Ccl7;Lta;Hmgb2;Nfkbiz;Lgals3;Ager;Tap1;Ptges;Isg20
5	GO:0070373	BP	negative regulation of ERK1 and ERK2 cascade	5/323	54/25324	0.000620371	0.033536313	ENSRNOG00000003745;ENSRNOG00000004003;ENSRNOG00000058186;ENSRNOG00000025371;ENSRNOG00000007002	Atf3;Dusp10;Errfi1;Spry1;Lif
14	GO:1903047	BP	mitotic cell cycle process	14/323	397/25324	0.0006338	0.034171398	ENSRNOG00000061474;ENSRNOG00000013970;ENSRNOG00000000521;ENSRNOG00000018815;ENSRNOG00000006559;ENSRNOG00000032178;ENSRNOG00000057760;ENSRNOG00000014130;ENSRNOG00000048733;ENSRNOG00000005037;ENSRNOG00000004487;ENSRNOG00000028415;ENSRNOG00000013023;ENSRNOG00000025371	Ctdp1;Cdt1;Cdkn1a;Plk1;Akap8;Cenpa;Stil;Cks2;Nup62;Kif18a;Nek2;Cdc20;Nop53;Spry1
6	GO:0002761	BP	regulation of myeloid leukocyte differentiation	6/323	82/25324	0.000638063	0.034310216	ENSRNOG00000012804;ENSRNOG00000007002;ENSRNOG00000057347;ENSRNOG00000016037;ENSRNOG00000004639;ENSRNOG00000011205	C1qc;Lif;Cebpb;Mafb;Traf6;Ccl3
9	GO:0090068	BP	positive regulation of cell cycle process	9/323	186/25324	0.000671965	0.035841968	ENSRNOG00000013970;ENSRNOG00000001607;ENSRNOG00000010283;ENSRNOG00000015036;ENSRNOG00000050482;ENSRNOG00000015794;ENSRNOG00000004195;ENSRNOG00000000521;ENSRNOG00000048733	Cdt1;Adamts1;Cd28;Ccn2;Dbf4;Fam83d;Dtl;Cdkn1a;Nup62
3	GO:0032495	BP	response to muramyl dipeptide	3/323	14/25324	0.00067416	0.035841968	ENSRNOG00000009389;ENSRNOG00000014124;ENSRNOG00000049517	Ripk2;Nod2;Tnfaip3
3	GO:0048245	BP	eosinophil chemotaxis	3/323	14/25324	0.00067416	0.035841968	ENSRNOG00000011205;ENSRNOG00000010645;ENSRNOG00000000239	Ccl3;Lgals3;Ccl7
5	GO:0050704	BP	regulation of interleukin-1 secretion	5/323	55/25324	0.000675365	0.035841968	ENSRNOG00000009389;ENSRNOG00000014124;ENSRNOG00000014378;ENSRNOG00000049517;ENSRNOG00000011205	Ripk2;Nod2;Il1r2;Tnfaip3;Ccl3
3	GO:0030275	MF	LRR domain binding	3/323	14/25324	0.00067416	0.035841968	ENSRNOG00000019620;ENSRNOG00000018528;ENSRNOG00000017801	Pmf1;Nrl;Atf4
10	GO:0043405	BP	regulation of MAP kinase activity	10/323	226/25324	0.000688296	0.036433064	ENSRNOG00000009389;ENSRNOG00000004003;ENSRNOG00000000439;ENSRNOG00000004639;ENSRNOG00000005615;ENSRNOG00000019822;ENSRNOG00000008936;ENSRNOG00000007319;ENSRNOG00000048733;ENSRNOG00000025371	Ripk2;Dusp10;Ager;Traf6;Gadd45a;Gadd45b;Map3k6;Trib3;Nup62;Spry1
7	GO:0043409	BP	negative regulation of MAPK cascade	7/323	115/25324	0.000695692	0.03664354	ENSRNOG00000004003;ENSRNOG00000007002;ENSRNOG00000016360;ENSRNOG00000025371;ENSRNOG00000048733;ENSRNOG00000058186;ENSRNOG00000003745	Dusp10;Lif;Gps2;Spry1;Nup62;Errfi1;Atf3
23	GO:0014070	BP	response to organic cyclic compound	23/323	831/25324	0.000695878	0.03664354	ENSRNOG00000020552;ENSRNOG00000000521;ENSRNOG00000005037;ENSRNOG00000046261;ENSRNOG00000009389;ENSRNOG00000022256;ENSRNOG00000057347;ENSRNOG00000047663;ENSRNOG00000046452;ENSRNOG00000015036;ENSRNOG00000003463;ENSRNOG00000005275;ENSRNOG00000010549;ENSRNOG00000029762;ENSRNOG00000020679;ENSRNOG00000016299;ENSRNOG00000011205;ENSRNOG00000017801;ENSRNOG00000007390;ENSRNOG00000007159;ENSRNOG00000006320;…	Fosl1;Cdkn1a;Kif18a;Acp5;Ripk2;Cxcl10;Cebpb;Gata1;Fcgr2b;Ccn2;Srebf1;Shmt1;Tspo;Acr;Icam1;Klf4;Ccl3;Atf4;Nfkbia;Ccl2;Ptges;Nod2;Errfi1
4	GO:1904036	BP	negative regulation of epithelial cell apoptotic process	4/323	32/25324	0.000704678	0.036915677	ENSRNOG00000020679;ENSRNOG00000014117;ENSRNOG00000001414;ENSRNOG00000049517	Icam1;Hmox1;Serpine1;Tnfaip3
4	GO:1900744	BP	regulation of p38MAPK cascade	4/323	32/25324	0.000704678	0.036915677	ENSRNOG00000019822;ENSRNOG00000004003;ENSRNOG00000000439;ENSRNOG00000005615	Gadd45b;Dusp10;Ager;Gadd45a
9	GO:0031668	BP	cellular response to extracellular stimulus	9/323	188/25324	0.000725262	0.037896321	ENSRNOG00000020552;ENSRNOG00000020235;ENSRNOG00000042785;ENSRNOG00000000521;ENSRNOG00000014117;ENSRNOG00000020679;ENSRNOG00000003463;ENSRNOG00000017801;ENSRNOG00000003745	Fosl1;Hnrnpl;Sesn2;Cdkn1a;Hmox1;Icam1;Srebf1;Atf4;Atf3
31	GO:0035556	BP	intracellular signal transduction	31/323	1292/25324	0.000785655	0.040946709	ENSRNOG00000000521;ENSRNOG00000018815;ENSRNOG00000007319;ENSRNOG00000020599;ENSRNOG00000005615;ENSRNOG00000004726;ENSRNOG00000011205;ENSRNOG00000020873;ENSRNOG00000009389;ENSRNOG00000022256;ENSRNOG00000057347;ENSRNOG00000014124;ENSRNOG00000015036;ENSRNOG00000021817;ENSRNOG00000010941;ENSRNOG00000000499;ENSRNOG00000020067;ENSRNOG00000042785;ENSRNOG00000000839;ENSRNOG00000004639;ENSRNOG00000002946;…	Cdkn1a;Plk1;Trib3;Tssk6;Gadd45a;Mapkapk2;Ccl3;Nphs1;Ripk2;Cxcl10;Cebpb;Nod2;Ccn2;Irak2;Tifa;Tcp11;Rab40c;Sesn2;Nfkbil1;Traf6;Socs3;Itpkb;Atf4;Zfp36;Hmox1;Gcgr;Rab43;Asb9;Bcl3;Dtl;Gucy2c
5	GO:0071897	BP	DNA biosynthetic process	5/323	57/25324	0.000796199	0.041390146	ENSRNOG00000018623;ENSRNOG00000004195;ENSRNOG00000061146;ENSRNOG00000019195;ENSRNOG00000015036	Rev1;Dtl;Gar1;Polh;Ccn2
8	GO:0061136	BP	regulation of proteasomal protein catabolic process	8/323	153/25324	0.000803028	0.041638627	ENSRNOG00000018815;ENSRNOG00000000123;ENSRNOG00000002546;ENSRNOG00000006241;ENSRNOG00000029811;ENSRNOG00000032917;ENSRNOG00000007319;ENSRNOG00000013023	Plk1;Rnf19b;Rchy1;Marchf7;Kcne2;Zfand2a;Trib3;Nop53
7	GO:0023014	BP	signal transduction by protein phosphorylation	7/323	118/25324	0.000810487	0.04191845	ENSRNOG00000009389;ENSRNOG00000058388;ENSRNOG00000004726;ENSRNOG00000004639;ENSRNOG00000020873;ENSRNOG00000011205;ENSRNOG00000002969	Ripk2;Zfp36;Mapkapk2;Traf6;Nphs1;Ccl3;Itpkb
23	GO:0042327	BP	positive regulation of phosphorylation	23/323	851/25324	0.000821582	0.042384462	ENSRNOG00000018815;ENSRNOG00000020938;ENSRNOG00000010712;ENSRNOG00000008816;ENSRNOG00000005615;ENSRNOG00000018646;ENSRNOG00000008936;ENSRNOG00000031312;ENSRNOG00000009389;ENSRNOG00000007002;ENSRNOG00000014124;ENSRNOG00000015036;ENSRNOG00000019822;ENSRNOG00000020679;ENSRNOG00000000239;ENSRNOG00000002511;ENSRNOG00000014838;ENSRNOG00000004639;ENSRNOG00000011205;ENSRNOG00000037931;ENSRNOG00000000439;…	Plk1;Ppp1r15a;Terf2ip;Gpnmb;Gadd45a;Hbegf;Map3k6;Tnfrsf1a;Ripk2;Lif;Nod2;Ccn2;Gadd45b;Icam1;Ccl7;Flt4;Glipr2;Traf6;Ccl3;Plaur;Ager;Ccn1;Il11
3	GO:0072677	BP	eosinophil migration	3/323	15/25324	0.000834766	0.042847125	ENSRNOG00000011205;ENSRNOG00000010645;ENSRNOG00000000239	Ccl3;Lgals3;Ccl7
3	GO:0042534	BP	regulation of tumor necrosis factor biosynthetic process	3/323	15/25324	0.000834766	0.042847125	ENSRNOG00000004726;ENSRNOG00000000439;ENSRNOG00000058186	Mapkapk2;Ager;Errfi1
16	GO:0006468	BP	protein phosphorylation	16/323	505/25324	0.000843204	0.043171196	ENSRNOG00000009389;ENSRNOG00000058388;ENSRNOG00000018815;ENSRNOG00000007319;ENSRNOG00000020599;ENSRNOG00000007002;ENSRNOG00000002511;ENSRNOG00000000529;ENSRNOG00000001662;ENSRNOG00000004726;ENSRNOG00000006622;ENSRNOG00000004639;ENSRNOG00000020873;ENSRNOG00000011205;ENSRNOG00000004487;ENSRNOG00000002969	Ripk2;Zfp36;Plk1;Trib3;Tssk6;Lif;Flt4;Pim1;Dyrk1a;Mapkapk2;Cry1;Traf6;Nphs1;Ccl3;Nek2;Itpkb
7	GO:0019838	MF	growth factor binding	7/323	119/25324	0.000851906	0.043507135	ENSRNOG00000033192;ENSRNOG00000002511;ENSRNOG00000014350;ENSRNOG00000015036;ENSRNOG00000011352;ENSRNOG00000021578;ENSRNOG00000014378	Osmr;Flt4;Ccn1;Ccn2;Furin;Wfikkn1;Il1r2
4	GO:0033120	BP	positive regulation of RNA splicing	4/323	34/25324	0.000890774	0.045378118	ENSRNOG00000001662;ENSRNOG00000005513;ENSRNOG00000031387;ENSRNOG00000019235	Dyrk1a;Srsf5;Dazap1;Rbm22
2	GO:2000832	BP	negative regulation of steroid hormone secretion	2/323	4/25324	0.000956741	0.047663509	ENSRNOG00000007478;ENSRNOG00000006622	Cry2;Cry1
2	GO:2000850	BP	negative regulation of glucocorticoid secretion	2/323	4/25324	0.000956741	0.047663509	ENSRNOG00000007478;ENSRNOG00000006622	Cry2;Cry1
2	GO:0071224	BP	cellular response to peptidoglycan	2/323	4/25324	0.000956741	0.047663509	ENSRNOG00000009389;ENSRNOG00000014124	Ripk2;Nod2
2	GO:0036091	BP	positive regulation of transcription from RNA polymerase II promoter in response to oxidative stress	2/323	4/25324	0.000956741	0.047663509	ENSRNOG00000042785;ENSRNOG00000017801	Sesn2;Atf4
2	GO:0032055	BP	negative regulation of translation in response to stress	2/323	4/25324	0.000956741	0.047663509	ENSRNOG00000042785;ENSRNOG00000017801	Sesn2;Atf4
2	GO:0060708	BP	spongiotrophoblast differentiation	2/323	4/25324	0.000956741	0.047663509	ENSRNOG00000002946;ENSRNOG00000007002	Socs3;Lif
2	GO:2000118	BP	regulation of sodium-dependent phosphate transport	2/323	4/25324	0.000956741	0.047663509	ENSRNOG00000057347;ENSRNOG00000017801	Cebpb;Atf4
2	GO:2000847	BP	negative regulation of corticosteroid hormone secretion	2/323	4/25324	0.000956741	0.047663509	ENSRNOG00000007478;ENSRNOG00000006622	Cry2;Cry1
2	GO:0038066	BP	p38MAPK cascade	2/323	4/25324	0.000956741	0.047663509	ENSRNOG00000058388;ENSRNOG00000004726	Zfp36;Mapkapk2
30	GO:0042592	BP	homeostatic process	30/323	1238/25324	0.000963946	0.047870147	ENSRNOG00000025764;ENSRNOG00000023614;ENSRNOG00000010712;ENSRNOG00000046261;ENSRNOG00000007478;ENSRNOG00000049517;ENSRNOG00000001766;ENSRNOG00000022256;ENSRNOG00000047663;ENSRNOG00000015036;ENSRNOG00000020679;ENSRNOG00000038047;ENSRNOG00000010549;ENSRNOG00000042785;ENSRNOG00000017528;ENSRNOG00000024688;ENSRNOG00000004500;ENSRNOG00000061146;ENSRNOG00000006622;ENSRNOG00000004639;ENSRNOG00000011205;…	AC128848.1;Hsh2d;Terf2ip;Acp5;Cry2;Tnfaip3;Tfrc;Cxcl10;Gata1;Ccn2;Icam1;Mt1;Tspo;Sesn2;Gpr157;Erfe;Myc;Gar1;Cry1;Traf6;Ccl3;Itpkb;Atf4;Ccl2;Gcgr;Crtc2;Hmox1;Mt2A;Txndc11;Nod2
13	GO:0009314	BP	response to radiation	13/323	368/25324	0.000965599	0.047870147	ENSRNOG00000018623;ENSRNOG00000022256;ENSRNOG00000000239;ENSRNOG00000000521;ENSRNOG00000005615;ENSRNOG00000007478;ENSRNOG00000020254;ENSRNOG00000043416;ENSRNOG00000019195;ENSRNOG00000004195;ENSRNOG00000020679;ENSRNOG00000006622;ENSRNOG00000017801	Rev1;Cxcl10;Ccl7;Cdkn1a;Gadd45a;Cry2;Per2;Bcl3;Polh;Dtl;Icam1;Cry1;Atf4
14	GO:0051249	BP	regulation of lymphocyte activation	14/323	415/25324	0.000971724	0.048056619	ENSRNOG00000001766;ENSRNOG00000009389;ENSRNOG00000000521;ENSRNOG00000004003;ENSRNOG00000000439;ENSRNOG00000057347;ENSRNOG00000006241;ENSRNOG00000014124;ENSRNOG00000010283;ENSRNOG00000008816;ENSRNOG00000004639;ENSRNOG00000031163;ENSRNOG00000002969;ENSRNOG00000049517	Tfrc;Ripk2;Cdkn1a;Dusp10;Ager;Cebpb;Marchf7;Nod2;Cd28;Gpnmb;Traf6;Nfkbiz;Itpkb;Tnfaip3
59	GO:0005829	CC	cytosol	59/323	3040/25324	0.0009935	0.049014297	ENSRNOG00000016378;ENSRNOG00000020552;ENSRNOG00000004003;ENSRNOG00000002546;ENSRNOG00000018528;ENSRNOG00000001181;ENSRNOG00000000529;ENSRNOG00000010712;ENSRNOG00000000521;ENSRNOG00000050108;ENSRNOG00000028113;ENSRNOG00000007607;ENSRNOG00000019195;ENSRNOG00000007478;ENSRNOG00000000123;ENSRNOG00000025371;ENSRNOG00000005807;ENSRNOG00000009389;ENSRNOG00000020391;ENSRNOG00000014124;ENSRNOG00000015036;…	Map3k8;Fosl1;Dusp10;Rchy1;Nrl;Wdr4;Pim1;Terf2ip;Cdkn1a;LOC100911319;Whamm;Nr4a1;Polh;Cry2;Rnf19b;Spry1;Ptpn7;Ripk2;Nip7;Nod2;Ccn2;Flnc;Irak2;Srsf5;Hoxb5;Cabyr;Snrpb;Siah1;Birc3;Gfer;Brpf1;Shmt1;Pard6b;Hnrnpl;Polr2d;Sat1;Gps2;Dazap1;Dlgap5;Nfkbil1;LOC100363537;Pgam2;Hsh2d;Traf6;Ccl3;Itpkb;Zfp36;Nfkbia;Marchf7;RGD1305464;Lif;Hmox1;Erf;Bcl3;Dtl;Micall2;Cdc20;Nop53;Errfi1
5	GO:0046634	BP	regulation of alpha-beta T cell activation	5/323	60/25324	0.001006751	0.049547726	ENSRNOG00000010283;ENSRNOG00000002969;ENSRNOG00000000439;ENSRNOG00000031163;ENSRNOG00000009389	Cd28;Itpkb;Ager;Nfkbiz;Ripk2
3	GO:0061158	BP	3'-UTR-mediated mRNA destabilization	3/323	16/25324	0.001017739	0.04996752	ENSRNOG00000050108;ENSRNOG00000009131;ENSRNOG00000058388	LOC100911319;Zc3h12a;Zfp36
15	GO:0009991	BP	response to extracellular stimulus	15/323	466/25324	0.001038218	0.050850143	ENSRNOG00000036692;ENSRNOG00000020552;ENSRNOG00000022256;ENSRNOG00000020235;ENSRNOG00000010549;ENSRNOG00000000838;ENSRNOG00000014124;ENSRNOG00000042785;ENSRNOG00000000521;ENSRNOG00000014117;ENSRNOG00000020679;ENSRNOG00000046261;ENSRNOG00000003463;ENSRNOG00000017801;ENSRNOG00000003745	Gcgr;Fosl1;Cxcl10;Hnrnpl;Tspo;Lta;Nod2;Sesn2;Cdkn1a;Hmox1;Icam1;Acp5;Srebf1;Atf4;Atf3
28	GO:0044093	BP	positive regulation of molecular function	28/323	1148/25324	0.001054867	0.051541415	ENSRNOG00000020552;ENSRNOG00000018815;ENSRNOG00000007319;ENSRNOG00000020938;ENSRNOG00000010712;ENSRNOG00000005615;ENSRNOG00000054218;ENSRNOG00000008936;ENSRNOG00000019675;ENSRNOG00000009389;ENSRNOG00000014124;ENSRNOG00000015036;ENSRNOG00000029811;ENSRNOG00000021817;ENSRNOG00000019822;ENSRNOG00000001088;ENSRNOG00000020679;ENSRNOG00000020235;ENSRNOG00000000239;ENSRNOG00000004639;ENSRNOG00000011205;…	Fosl1;Plk1;Trib3;Ppp1r15a;Terf2ip;Gadd45a;Il18rap;Map3k6;Pycard;Ripk2;Nod2;Ccn2;Kcne2;Irak2;Gadd45b;Rfc3;Icam1;Hnrnpl;Ccl7;Traf6;Ccl3;Nek2;Cdt1;Plaur;Ager;Ccn1;Crtc2;Cdc20
7	GO:0032675	BP	regulation of interleukin-6 production	7/323	124/25324	0.00108472	0.05287293	ENSRNOG00000009389;ENSRNOG00000000439;ENSRNOG00000057347;ENSRNOG00000014124;ENSRNOG00000004726;ENSRNOG00000004639;ENSRNOG00000049517	Ripk2;Ager;Cebpb;Nod2;Mapkapk2;Traf6;Tnfaip3
10	GO:0050678	BP	regulation of epithelial cell proliferation	10/323	240/25324	0.001087646	0.052888727	ENSRNOG00000014117;ENSRNOG00000006736;ENSRNOG00000004003;ENSRNOG00000002511;ENSRNOG00000010716;ENSRNOG00000020136;ENSRNOG00000007607;ENSRNOG00000058186;ENSRNOG00000049918;ENSRNOG00000049517	Hmox1;Ccr3;Dusp10;Flt4;Atoh8;Tgm1;Nr4a1;Errfi1;Lrg1;Tnfaip3
6	GO:1902850	BP	microtubule cytoskeleton organization involved in mitosis	6/323	91/25324	0.001104031	0.053429821	ENSRNOG00000018815;ENSRNOG00000032178;ENSRNOG00000057760;ENSRNOG00000004487;ENSRNOG00000028415;ENSRNOG00000025371	Plk1;Cenpa;Stil;Nek2;Cdc20;Spry1
4	GO:0046635	BP	positive regulation of alpha-beta T cell activation	4/323	36/25324	0.001109014	0.053543507	ENSRNOG00000010283;ENSRNOG00000009389;ENSRNOG00000002969;ENSRNOG00000031163	Cd28;Ripk2;Itpkb;Nfkbiz
69	GO:0005737	CC	cytoplasm	69/323	3716/25324	0.001119235	0.053908956	ENSRNOG00000025764;ENSRNOG00000000521;ENSRNOG00000004003;ENSRNOG00000001555;ENSRNOG00000020599;ENSRNOG00000038047;ENSRNOG00000009131;ENSRNOG00000010712;ENSRNOG00000005615;ENSRNOG00000004726;ENSRNOG00000028113;ENSRNOG00000020938;ENSRNOG00000045877;ENSRNOG00000016595;ENSRNOG00000048733;ENSRNOG00000049517;ENSRNOG00000042623;ENSRNOG00000009528;ENSRNOG00000001662;ENSRNOG00000020254;ENSRNOG00000000461;…	AC128848.1;Cdkn1a;Dusp10;Btg3;Tssk6;Mt1;Zc3h12a;Terf2ip;Gadd45a;Mapkapk2;Whamm;Ppp1r15a;AC098547.1;Hhex;Nup62;Tnfaip3;Sh2d4b;Sdcbp2;Dyrk1a;Per2;LOC108348112;Myc;Cebpb;LOC100911422;Nod2;Cyp2d2;Flnc;Irak2;Gadd45b;Ccn2;Snrpb;Gmeb1;Birc3;Pim1;Pycard;Tifa;Pard6b;Hnrnpl;Mgarp;Atxn7;Fscn2;Frmpd1;Srebf1;Fam83d;Klf4;Rbm22;Traf6;Hmgb2;Ccl3;Lgals3;Atoh8;Hsh2d;Atf4;LOC100359668;AABR07026112.1;Nfkbia;Ccl2;End…
19	GO:0005730	CC	nucleolus	19/323	667/25324	0.001187612	0.056932563	ENSRNOG00000009528;ENSRNOG00000000521;ENSRNOG00000003657;ENSRNOG00000007319;ENSRNOG00000020391;ENSRNOG00000028461;ENSRNOG00000000529;ENSRNOG00000004500;ENSRNOG00000014117;ENSRNOG00000006559;ENSRNOG00000005513;ENSRNOG00000054561;ENSRNOG00000004195;ENSRNOG00000016591;ENSRNOG00000002714;ENSRNOG00000005387;ENSRNOG00000013023;ENSRNOG00000023799;ENSRNOG00000003745	Sdcbp2;Cdkn1a;Pkmyt1;Trib3;Nip7;Gnl3;Pim1;Myc;Hmox1;Akap8;Srsf5;Isg20;Dtl;Utp15;Mettl22;Rbm3;Nop53;Pak1ip1;Atf3
8	GO:0051054	BP	positive regulation of DNA metabolic process	8/323	163/25324	0.001208804	0.0578121	ENSRNOG00000001766;ENSRNOG00000028461;ENSRNOG00000010283;ENSRNOG00000023995;ENSRNOG00000001088;ENSRNOG00000013167;ENSRNOG00000004487;ENSRNOG00000013370	Tfrc;Gnl3;Cd28;Ankrd39;Rfc3;Hmgb2;Nek2;Gfer
14	GO:0044057	BP	regulation of system process	14/323	425/25324	0.001217632	0.0580028	ENSRNOG00000061474;ENSRNOG00000020679;ENSRNOG00000000439;ENSRNOG00000015036;ENSRNOG00000029811;ENSRNOG00000018646;ENSRNOG00000007478;ENSRNOG00000020254;ENSRNOG00000006622;ENSRNOG00000011205;ENSRNOG00000020873;ENSRNOG00000011631;ENSRNOG00000058186;ENSRNOG00000003463	Ctdp1;Icam1;Ager;Ccn2;Kcne2;Hbegf;Cry2;Per2;Cry1;Ccl3;Nphs1;Fst;Errfi1;Srebf1
3	GO:0031663	BP	lipopolysaccharide-mediated signaling pathway	3/323	17/25324	0.001224206	0.0580028	ENSRNOG00000011205;ENSRNOG00000021817;ENSRNOG00000009389	Ccl3;Irak2;Ripk2
3	GO:1901623	BP	regulation of lymphocyte chemotaxis	3/323	17/25324	0.001224206	0.0580028	ENSRNOG00000011205;ENSRNOG00000022256;ENSRNOG00000000239	Ccl3;Cxcl10;Ccl7
3	GO:0045736	BP	negative regulation of cyclin-dependent protein serine/threonine kinase activity	3/323	17/25324	0.001224206	0.0580028	ENSRNOG00000016595;ENSRNOG00000018815;ENSRNOG00000049517	Hhex;Plk1;Tnfaip3
6	GO:0050671	BP	positive regulation of lymphocyte proliferation	6/323	93/25324	0.001236044	0.058291968	ENSRNOG00000001766;ENSRNOG00000009389;ENSRNOG00000000521;ENSRNOG00000000439;ENSRNOG00000010283;ENSRNOG00000004639	Tfrc;Ripk2;Cdkn1a;Ager;Cd28;Traf6
6	GO:0032946	BP	positive regulation of mononuclear cell proliferation	6/323	93/25324	0.001236044	0.058291968	ENSRNOG00000001766;ENSRNOG00000009389;ENSRNOG00000000521;ENSRNOG00000000439;ENSRNOG00000010283;ENSRNOG00000004639	Tfrc;Ripk2;Cdkn1a;Ager;Cd28;Traf6
9	GO:0061629	MF	RNA polymerase II-specific DNA-binding transcription factor binding	9/323	203/25324	0.001244828	0.058570333	ENSRNOG00000061474;ENSRNOG00000007390;ENSRNOG00000057347;ENSRNOG00000006559;ENSRNOG00000019913;ENSRNOG00000006622;ENSRNOG00000007478;ENSRNOG00000007607;ENSRNOG00000048733	Ctdp1;Nfkbia;Cebpb;Akap8;Mta2;Cry1;Cry2;Nr4a1;Nup62
5	GO:0042102	BP	positive regulation of T cell proliferation	5/323	63/25324	0.00125605	0.058735912	ENSRNOG00000001766;ENSRNOG00000009389;ENSRNOG00000010283;ENSRNOG00000000439;ENSRNOG00000004639	Tfrc;Ripk2;Cd28;Ager;Traf6
8	GO:0031669	BP	cellular response to nutrient levels	8/323	164/25324	0.001257017	0.058735912	ENSRNOG00000000521;ENSRNOG00000020235;ENSRNOG00000042785;ENSRNOG00000014117;ENSRNOG00000020679;ENSRNOG00000003463;ENSRNOG00000017801;ENSRNOG00000003745	Cdkn1a;Hnrnpl;Sesn2;Hmox1;Icam1;Srebf1;Atf4;Atf3
8	GO:0050730	BP	regulation of peptidyl-tyrosine phosphorylation	8/323	164/25324	0.001257017	0.058735912	ENSRNOG00000009389;ENSRNOG00000007002;ENSRNOG00000018646;ENSRNOG00000058186;ENSRNOG00000020679;ENSRNOG00000002946;ENSRNOG00000017386;ENSRNOG00000031312	Ripk2;Lif;Hbegf;Errfi1;Icam1;Socs3;Il11;Tnfrsf1a
12	GO:0050867	BP	positive regulation of cell activation	12/323	334/25324	0.001299177	0.060566693	ENSRNOG00000001766;ENSRNOG00000009389;ENSRNOG00000000521;ENSRNOG00000004003;ENSRNOG00000000439;ENSRNOG00000047663;ENSRNOG00000010283;ENSRNOG00000015036;ENSRNOG00000004639;ENSRNOG00000031163;ENSRNOG00000002969;ENSRNOG00000014124	Tfrc;Ripk2;Cdkn1a;Dusp10;Ager;Gata1;Cd28;Ccn2;Traf6;Nfkbiz;Itpkb;Nod2
19	GO:0051046	BP	regulation of secretion	19/323	676/25324	0.00133943	0.062300349	ENSRNOG00000009389;ENSRNOG00000003463;ENSRNOG00000014117;ENSRNOG00000039204;ENSRNOG00000007002;ENSRNOG00000047663;ENSRNOG00000007320;ENSRNOG00000017386;ENSRNOG00000007478;ENSRNOG00000020254;ENSRNOG00000006622;ENSRNOG00000004639;ENSRNOG00000011205;ENSRNOG00000020873;ENSRNOG00000011631;ENSRNOG00000010645;ENSRNOG00000014124;ENSRNOG00000049517;ENSRNOG00000014378	Ripk2;Srebf1;Hmox1;Pram1;Lif;Gata1;Fam3d;Il11;Cry2;Per2;Cry1;Traf6;Ccl3;Nphs1;Fst;Lgals3;Nod2;Tnfaip3;Il1r2
13	GO:0007346	BP	regulation of mitotic cell cycle	13/323	382/25324	0.001350746	0.062683251	ENSRNOG00000013970;ENSRNOG00000001607;ENSRNOG00000018815;ENSRNOG00000001555;ENSRNOG00000014130;ENSRNOG00000008816;ENSRNOG00000010283;ENSRNOG00000000521;ENSRNOG00000005615;ENSRNOG00000048733;ENSRNOG00000004195;ENSRNOG00000004487;ENSRNOG00000013023	Cdt1;Adamts1;Plk1;Btg3;Cks2;Gpnmb;Cd28;Cdkn1a;Gadd45a;Nup62;Dtl;Nek2;Nop53
4	GO:2000107	BP	negative regulation of leukocyte apoptotic process	4/323	38/25324	0.001362221	0.06292842	ENSRNOG00000042581;ENSRNOG00000046452;ENSRNOG00000002969;ENSRNOG00000023614	Ptcra;Fcgr2b;Itpkb;Hsh2d
4	GO:0008009	MF	chemokine activity	4/323	38/25324	0.001362221	0.06292842	ENSRNOG00000011205;ENSRNOG00000022256;ENSRNOG00000007159;ENSRNOG00000000239	Ccl3;Cxcl10;Ccl2;Ccl7
12	GO:0045321	BP	leukocyte activation	12/323	336/25324	0.001366369	0.062976906	ENSRNOG00000009389;ENSRNOG00000000439;ENSRNOG00000023614;ENSRNOG00000057347;ENSRNOG00000016360;ENSRNOG00000010283;ENSRNOG00000016037;ENSRNOG00000013987;ENSRNOG00000054218;ENSRNOG00000004639;ENSRNOG00000020679;ENSRNOG00000011205	Ripk2;Ager;Hsh2d;Cebpb;Gps2;Cd28;Mafb;Sbno2;Il18rap;Traf6;Icam1;Ccl3
6	GO:0070665	BP	positive regulation of leukocyte proliferation	6/323	95/25324	0.001379803	0.06345223	ENSRNOG00000001766;ENSRNOG00000009389;ENSRNOG00000000521;ENSRNOG00000000439;ENSRNOG00000010283;ENSRNOG00000004639	Tfrc;Ripk2;Cdkn1a;Ager;Cd28;Traf6
16	GO:0050778	BP	positive regulation of immune response	16/323	532/25324	0.00144526	0.066178889	ENSRNOG00000001766;ENSRNOG00000009389;ENSRNOG00000031163;ENSRNOG00000004639;ENSRNOG00000039204;ENSRNOG00000019675;ENSRNOG00000010283;ENSRNOG00000054218;ENSRNOG00000000838;ENSRNOG00000019202;ENSRNOG00000013167;ENSRNOG00000033564;ENSRNOG00000014124;ENSRNOG00000047663;ENSRNOG00000000419;ENSRNOG00000043019	Tfrc;Ripk2;Nfkbiz;Traf6;Pram1;Pycard;Cd28;Il18rap;Lta;Pvr;Hmgb2;Cfd;Nod2;Gata1;Cfb;Btnl10
3	GO:0032692	BP	negative regulation of interleukin-1 production	3/323	18/25324	0.001455243	0.066178889	ENSRNOG00000058186;ENSRNOG00000049517;ENSRNOG00000014378	Errfi1;Tnfaip3;Il1r2
3	GO:1904030	BP	negative regulation of cyclin-dependent protein kinase activity	3/323	18/25324	0.001455243	0.066178889	ENSRNOG00000016595;ENSRNOG00000018815;ENSRNOG00000049517	Hhex;Plk1;Tnfaip3
3	GO:0042036	BP	negative regulation of cytokine biosynthetic process	3/323	18/25324	0.001455243	0.066178889	ENSRNOG00000058388;ENSRNOG00000043416;ENSRNOG00000058186	Zfp36;Bcl3;Errfi1
6	GO:0006470	BP	protein dephosphorylation	6/323	96/25324	0.001456297	0.066178889	ENSRNOG00000061474;ENSRNOG00000005807;ENSRNOG00000004003;ENSRNOG00000021659;ENSRNOG00000014061;ENSRNOG00000020938	Ctdp1;Ptpn7;Dusp10;Acp4;Dusp5;Ppp1r15a
18	GO:1903530	BP	regulation of secretion by cell	18/323	622/25324	0.001458631	0.066178889	ENSRNOG00000009389;ENSRNOG00000014117;ENSRNOG00000039204;ENSRNOG00000007002;ENSRNOG00000047663;ENSRNOG00000007320;ENSRNOG00000017386;ENSRNOG00000007478;ENSRNOG00000020254;ENSRNOG00000006622;ENSRNOG00000004639;ENSRNOG00000011205;ENSRNOG00000003463;ENSRNOG00000011631;ENSRNOG00000010645;ENSRNOG00000014124;ENSRNOG00000049517;ENSRNOG00000014378	Ripk2;Hmox1;Pram1;Lif;Gata1;Fam3d;Il11;Cry2;Per2;Cry1;Traf6;Ccl3;Srebf1;Fst;Lgals3;Nod2;Tnfaip3;Il1r2
16	GO:0045859	BP	regulation of protein kinase activity	16/323	533/25324	0.001473162	0.066689271	ENSRNOG00000016595;ENSRNOG00000009389;ENSRNOG00000018815;ENSRNOG00000000439;ENSRNOG00000008936;ENSRNOG00000058186;ENSRNOG00000042785;ENSRNOG00000014350;ENSRNOG00000005615;ENSRNOG00000019822;ENSRNOG00000004003;ENSRNOG00000025371;ENSRNOG00000004639;ENSRNOG00000007319;ENSRNOG00000048733;ENSRNOG00000049517	Hhex;Ripk2;Plk1;Ager;Map3k6;Errfi1;Sesn2;Ccn1;Gadd45a;Gadd45b;Dusp10;Spry1;Traf6;Trib3;Nup62;Tnfaip3
14	GO:0071345	BP	cellular response to cytokine stimulus	14/323	434/25324	0.00148164	0.066773556	ENSRNOG00000001766;ENSRNOG00000005275;ENSRNOG00000011668;ENSRNOG00000007390;ENSRNOG00000000239;ENSRNOG00000057347;ENSRNOG00000037768;ENSRNOG00000058388;ENSRNOG00000013987;ENSRNOG00000054218;ENSRNOG00000011205;ENSRNOG00000020679;ENSRNOG00000002946;ENSRNOG00000013370	Tfrc;Shmt1;Nfil3;Nfkbia;Ccl7;Cebpb;Rab43;Zfp36;Sbno2;Il18rap;Ccl3;Icam1;Socs3;Gfer
22	GO:0034613	BP	cellular protein localization	22/323	842/25324	0.001488519	0.066773556	ENSRNOG00000000521;ENSRNOG00000018815;ENSRNOG00000018564;ENSRNOG00000010712;ENSRNOG00000009050;ENSRNOG00000057760;ENSRNOG00000020938;ENSRNOG00000007478;ENSRNOG00000048733;ENSRNOG00000049517;ENSRNOG00000032178;ENSRNOG00000016595;ENSRNOG00000039204;ENSRNOG00000031312;ENSRNOG00000012546;ENSRNOG00000001086;ENSRNOG00000010549;ENSRNOG00000047067;ENSRNOG00000015794;ENSRNOG00000000439;ENSRNOG00000023995;…	Cdkn1a;Plk1;Nup93;Terf2ip;Amn;Stil;Ppp1r15a;Cry2;Nup62;Tnfaip3;Cenpa;Hhex;Pram1;Tnfrsf1a;Frmpd1;Vps37b;Tspo;LOC100363537;Fam83d;Ager;Ankrd39;Nop53
7	GO:0016051	BP	carbohydrate biosynthetic process	7/323	131/25324	0.001491449	0.066773556	ENSRNOG00000059753;ENSRNOG00000056337;ENSRNOG00000013532;ENSRNOG00000020254;ENSRNOG00000006622;ENSRNOG00000017801;ENSRNOG00000003745	Gys2;Crtc2;Pgam2;Per2;Cry1;Atf4;Atf3
7	GO:0030099	BP	myeloid cell differentiation	7/323	131/25324	0.001491449	0.066773556	ENSRNOG00000001766;ENSRNOG00000026936;ENSRNOG00000047663;ENSRNOG00000011882;ENSRNOG00000013987;ENSRNOG00000046261;ENSRNOG00000004639	Tfrc;Mpig6b;Gata1;Gab2;Sbno2;Acp5;Traf6
7	GO:0030496	CC	midbody	7/323	131/25324	0.001491449	0.066773556	ENSRNOG00000061474;ENSRNOG00000018815;ENSRNOG00000015160;ENSRNOG00000048427;ENSRNOG00000043416;ENSRNOG00000004487;ENSRNOG00000001086	Ctdp1;Plk1;Gem;AABR07024825.2;Bcl3;Nek2;Vps37b
4	GO:0048662	BP	negative regulation of smooth muscle cell proliferation	4/323	39/25324	0.001502817	0.066987397	ENSRNOG00000021085;ENSRNOG00000014117;ENSRNOG00000000521;ENSRNOG00000049517	Sf1;Hmox1;Cdkn1a;Tnfaip3
4	GO:0017069	MF	snRNA binding	4/323	39/25324	0.001502817	0.066987397	ENSRNOG00000019235;ENSRNOG00000054561;ENSRNOG00000011932;ENSRNOG00000001501	Rbm22;Isg20;Snrpa1;Snrpa
8	GO:0010948	BP	negative regulation of cell cycle process	8/323	169/25324	0.001521554	0.067674186	ENSRNOG00000013970;ENSRNOG00000000521;ENSRNOG00000018815;ENSRNOG00000007002;ENSRNOG00000008816;ENSRNOG00000004195;ENSRNOG00000004487;ENSRNOG00000013023	Cdt1;Cdkn1a;Plk1;Lif;Gpnmb;Dtl;Nek2;Nop53
35	GO:0005654	CC	nucleoplasm	35/323	1574/25324	0.001531506	0.067968117	ENSRNOG00000020552;ENSRNOG00000002546;ENSRNOG00000018528;ENSRNOG00000009131;ENSRNOG00000010716;ENSRNOG00000006559;ENSRNOG00000004726;ENSRNOG00000019195;ENSRNOG00000001277;ENSRNOG00000045877;ENSRNOG00000005387;ENSRNOG00000025371;ENSRNOG00000061474;ENSRNOG00000008980;ENSRNOG00000057347;ENSRNOG00000006961;ENSRNOG00000010910;ENSRNOG00000005731;ENSRNOG00000020235;ENSRNOG00000032178;ENSRNOG00000050869;…	Fosl1;Rchy1;Nrl;Zc3h12a;Atoh8;Akap8;Mapkapk2;Polh;Mafk;AC098547.1;Rbm3;Spry1;Ctdp1;Rbm48;Cebpb;Snrpb;Gmeb1;Birc3;Hnrnpl;Cenpa;Cebpd;Flt4;Dazap1;Myc;Pmf1;Snrpa;Nek2;Lin9;Crtc2;Igfals;Erf;Mta2;Bcl3;Cdc20;Nop53
13	GO:1902532	BP	negative regulation of intracellular signal transduction	13/323	388/25324	0.001551093	0.068687414	ENSRNOG00000001662;ENSRNOG00000037931;ENSRNOG00000007002;ENSRNOG00000006241;ENSRNOG00000016360;ENSRNOG00000042785;ENSRNOG00000013023;ENSRNOG00000058186;ENSRNOG00000004003;ENSRNOG00000025371;ENSRNOG00000048733;ENSRNOG00000049517;ENSRNOG00000003745	Dyrk1a;Plaur;Lif;Marchf7;Gps2;Sesn2;Nop53;Errfi1;Dusp10;Spry1;Nup62;Tnfaip3;Atf3
33	GO:0010647	BP	positive regulation of cell communication	33/323	1462/25324	0.001580473	0.068768932	ENSRNOG00000018564;ENSRNOG00000010712;ENSRNOG00000008816;ENSRNOG00000005615;ENSRNOG00000018646;ENSRNOG00000008936;ENSRNOG00000048733;ENSRNOG00000031312;ENSRNOG00000009389;ENSRNOG00000007002;ENSRNOG00000014124;ENSRNOG00000015036;ENSRNOG00000019822;ENSRNOG00000049517;ENSRNOG00000020679;ENSRNOG00000010941;ENSRNOG00000000239;ENSRNOG00000002511;ENSRNOG00000016360;ENSRNOG00000014838;ENSRNOG00000004639;…	Nup93;Terf2ip;Gpnmb;Gadd45a;Hbegf;Map3k6;Nup62;Tnfrsf1a;Ripk2;Lif;Nod2;Ccn2;Gadd45b;Tnfaip3;Icam1;Tifa;Ccl7;Flt4;Gps2;Glipr2;Traf6;Ccl3;Lgals3;Itpkb;Lrg1;Plaur;Ager;Cd28;Ccn1;Il11;Siah1;Ankrd39;Atf3
2	GO:0000185	BP	activation of MAPKKK activity	2/323	5/25324	0.00158112	0.068768932	ENSRNOG00000019822;ENSRNOG00000005615	Gadd45b;Gadd45a
2	GO:2000501	BP	regulation of natural killer cell chemotaxis	2/323	5/25324	0.00158112	0.068768932	ENSRNOG00000011205;ENSRNOG00000000239	Ccl3;Ccl7
2	GO:2000503	BP	positive regulation of natural killer cell chemotaxis	2/323	5/25324	0.00158112	0.068768932	ENSRNOG00000011205;ENSRNOG00000000239	Ccl3;Ccl7
2	GO:0042276	BP	error-prone translesion synthesis	2/323	5/25324	0.00158112	0.068768932	ENSRNOG00000018623;ENSRNOG00000019195	Rev1;Polh
2	GO:0060426	BP	lung vasculature development	2/323	5/25324	0.00158112	0.068768932	ENSRNOG00000058186;ENSRNOG00000007002	Errfi1;Lif
2	GO:0070431	BP	nucleotide-binding oligomerization domain containing 2 signaling pathway	2/323	5/25324	0.00158112	0.068768932	ENSRNOG00000009389;ENSRNOG00000014124	Ripk2;Nod2
13	GO:0001775	BP	cell activation	13/323	389/25324	0.001586767	0.068768932	ENSRNOG00000009389;ENSRNOG00000022256;ENSRNOG00000000439;ENSRNOG00000023614;ENSRNOG00000057347;ENSRNOG00000016360;ENSRNOG00000010283;ENSRNOG00000016037;ENSRNOG00000013987;ENSRNOG00000054218;ENSRNOG00000004639;ENSRNOG00000020679;ENSRNOG00000011205	Ripk2;Cxcl10;Ager;Hsh2d;Cebpb;Gps2;Cd28;Mafb;Sbno2;Il18rap;Traf6;Icam1;Ccl3
2	GO:0030620	MF	U2 snRNA binding	2/323	5/25324	0.00158112	0.068768932	ENSRNOG00000054561;ENSRNOG00000011932	Isg20;Snrpa1
12	GO:0004842	MF	ubiquitin-protein transferase activity	12/323	342/25324	0.001585404	0.068768932	ENSRNOG00000012806;ENSRNOG00000000123;ENSRNOG00000023473;ENSRNOG00000007606;ENSRNOG00000019749;ENSRNOG00000015143;ENSRNOG00000022099;ENSRNOG00000004639;ENSRNOG00000004195;ENSRNOG00000005731;ENSRNOG00000049517;ENSRNOG00000002546	Rbbp6;Rnf19b;AABR07026112.1;Rnf43;Ube2j2;Siah1;Trim72;Traf6;Dtl;Birc3;Tnfaip3;Rchy1
26	GO:0044877	MF	protein-containing complex binding	26/323	1044/25324	0.001607498	0.069519163	ENSRNOG00000000521;ENSRNOG00000018815;ENSRNOG00000020599;ENSRNOG00000000529;ENSRNOG00000008816;ENSRNOG00000011422;ENSRNOG00000028113;ENSRNOG00000061474;ENSRNOG00000014124;ENSRNOG00000046452;ENSRNOG00000015036;ENSRNOG00000003463;ENSRNOG00000032178;ENSRNOG00000036700;ENSRNOG00000001501;ENSRNOG00000006961;ENSRNOG00000011631;ENSRNOG00000013167;ENSRNOG00000010645;ENSRNOG00000020679;ENSRNOG00000000439;…	Cdkn1a;Plk1;Tssk6;Pim1;Gpnmb;AABR07043951.1;Whamm;Ctdp1;Nod2;Fcgr2b;Ccn2;Srebf1;Cenpa;Fscn2;Snrpa;Snrpb;Fst;Hmgb2;Lgals3;Icam1;Ager;Nfkbia;Ccn1;C8g;Micall2;Cdc20
7	GO:0008083	MF	growth factor activity	7/323	133/25324	0.00162709	0.070217042	ENSRNOG00000014948;ENSRNOG00000007002;ENSRNOG00000015036;ENSRNOG00000048651;ENSRNOG00000018646;ENSRNOG00000017386;ENSRNOG00000013370	Osgin1;Lif;Ccn2;Nrtn;Hbegf;Il11;Gfer
33	GO:0023056	BP	positive regulation of signaling	33/323	1470/25324	0.001648754	0.070929203	ENSRNOG00000018564;ENSRNOG00000010712;ENSRNOG00000008816;ENSRNOG00000005615;ENSRNOG00000018646;ENSRNOG00000008936;ENSRNOG00000048733;ENSRNOG00000031312;ENSRNOG00000009389;ENSRNOG00000007002;ENSRNOG00000014124;ENSRNOG00000015036;ENSRNOG00000019822;ENSRNOG00000049517;ENSRNOG00000020679;ENSRNOG00000010941;ENSRNOG00000000239;ENSRNOG00000002511;ENSRNOG00000016360;ENSRNOG00000014838;ENSRNOG00000004639;…	Nup93;Terf2ip;Gpnmb;Gadd45a;Hbegf;Map3k6;Nup62;Tnfrsf1a;Ripk2;Lif;Nod2;Ccn2;Gadd45b;Tnfaip3;Icam1;Tifa;Ccl7;Flt4;Gps2;Glipr2;Traf6;Ccl3;Lgals3;Itpkb;Lrg1;Plaur;Ager;Cd28;Ccn1;Il11;Siah1;Ankrd39;Atf3
22	GO:0070727	BP	cellular macromolecule localization	22/323	851/25324	0.001650571	0.070929203	ENSRNOG00000000521;ENSRNOG00000018815;ENSRNOG00000018564;ENSRNOG00000010712;ENSRNOG00000009050;ENSRNOG00000057760;ENSRNOG00000020938;ENSRNOG00000007478;ENSRNOG00000048733;ENSRNOG00000049517;ENSRNOG00000032178;ENSRNOG00000016595;ENSRNOG00000039204;ENSRNOG00000031312;ENSRNOG00000012546;ENSRNOG00000001086;ENSRNOG00000010549;ENSRNOG00000047067;ENSRNOG00000015794;ENSRNOG00000000439;ENSRNOG00000023995;…	Cdkn1a;Plk1;Nup93;Terf2ip;Amn;Stil;Ppp1r15a;Cry2;Nup62;Tnfaip3;Cenpa;Hhex;Pram1;Tnfrsf1a;Frmpd1;Vps37b;Tspo;LOC100363537;Fam83d;Ager;Ankrd39;Nop53
5	GO:0045638	BP	negative regulation of myeloid cell differentiation	5/323	67/25324	0.001655894	0.071007814	ENSRNOG00000011205;ENSRNOG00000058388;ENSRNOG00000012804;ENSRNOG00000002969;ENSRNOG00000016037	Ccl3;Zfp36;C1qc;Itpkb;Mafb
3	GO:0043153	BP	entrainment of circadian clock by photoperiod	3/323	19/25324	0.001711873	0.072946589	ENSRNOG00000007478;ENSRNOG00000020254;ENSRNOG00000006622	Cry2;Per2;Cry1
3	GO:0031664	BP	regulation of lipopolysaccharide-mediated signaling pathway	3/323	19/25324	0.001711873	0.072946589	ENSRNOG00000000839;ENSRNOG00000049517;ENSRNOG00000004639	Nfkbil1;Tnfaip3;Traf6
3	GO:0002548	BP	monocyte chemotaxis	3/323	19/25324	0.001711873	0.072946589	ENSRNOG00000011205;ENSRNOG00000010645;ENSRNOG00000000239	Ccl3;Lgals3;Ccl7
14	GO:0031667	BP	response to nutrient levels	14/323	442/25324	0.001754903	0.074623782	ENSRNOG00000036692;ENSRNOG00000000521;ENSRNOG00000022256;ENSRNOG00000020235;ENSRNOG00000010549;ENSRNOG00000000838;ENSRNOG00000014124;ENSRNOG00000042785;ENSRNOG00000014117;ENSRNOG00000020679;ENSRNOG00000046261;ENSRNOG00000003463;ENSRNOG00000017801;ENSRNOG00000003745	Gcgr;Cdkn1a;Cxcl10;Hnrnpl;Tspo;Lta;Nod2;Sesn2;Hmox1;Icam1;Acp5;Srebf1;Atf4;Atf3
7	GO:0034504	BP	protein localization to nucleus	7/323	135/25324	0.00177214	0.075199431	ENSRNOG00000016595;ENSRNOG00000000521;ENSRNOG00000018815;ENSRNOG00000018564;ENSRNOG00000048733;ENSRNOG00000007478;ENSRNOG00000013023	Hhex;Cdkn1a;Plk1;Nup93;Nup62;Cry2;Nop53
4	GO:0110110	BP	positive regulation of animal organ morphogenesis	4/323	41/25324	0.00181374	0.076644662	ENSRNOG00000000529;ENSRNOG00000025371;ENSRNOG00000049517;ENSRNOG00000007002	Pim1;Spry1;Tnfaip3;Lif
4	GO:0042108	BP	positive regulation of cytokine biosynthetic process	4/323	41/25324	0.00181374	0.076644662	ENSRNOG00000010283;ENSRNOG00000004726;ENSRNOG00000000439;ENSRNOG00000004639	Cd28;Mapkapk2;Ager;Traf6
6	GO:0042826	MF	histone deacetylase binding	6/323	101/25324	0.001888326	0.079630943	ENSRNOG00000057347;ENSRNOG00000006559;ENSRNOG00000019913;ENSRNOG00000006622;ENSRNOG00000004639;ENSRNOG00000028415	Cebpb;Akap8;Mta2;Cry1;Traf6;Cdc20
3	GO:0072422	BP	signal transduction involved in DNA damage checkpoint	3/323	20/25324	0.001995067	0.083097826	ENSRNOG00000000521;ENSRNOG00000018815;ENSRNOG00000004195	Cdkn1a;Plk1;Dtl
3	GO:0072401	BP	signal transduction involved in DNA integrity checkpoint	3/323	20/25324	0.001995067	0.083097826	ENSRNOG00000000521;ENSRNOG00000018815;ENSRNOG00000004195	Cdkn1a;Plk1;Dtl
3	GO:0071677	BP	positive regulation of mononuclear cell migration	3/323	20/25324	0.001995067	0.083097826	ENSRNOG00000000439;ENSRNOG00000022256;ENSRNOG00000001414	Ager;Cxcl10;Serpine1
3	GO:0051443	BP	positive regulation of ubiquitin-protein transferase activity	3/323	20/25324	0.001995067	0.083097826	ENSRNOG00000028415;ENSRNOG00000018815;ENSRNOG00000007319	Cdc20;Plk1;Trib3
3	GO:0034122	BP	negative regulation of toll-like receptor signaling pathway	3/323	20/25324	0.001995067	0.083097826	ENSRNOG00000000839;ENSRNOG00000016360;ENSRNOG00000049517	Nfkbil1;Gps2;Tnfaip3
3	GO:0032743	BP	positive regulation of interleukin-2 production	3/323	20/25324	0.001995067	0.083097826	ENSRNOG00000009389;ENSRNOG00000010283;ENSRNOG00000004639	Ripk2;Cd28;Traf6
12	GO:0071407	BP	cellular response to organic cyclic compound	12/323	353/25324	0.002062033	0.085711433	ENSRNOG00000005275;ENSRNOG00000007390;ENSRNOG00000007159;ENSRNOG00000057347;ENSRNOG00000047663;ENSRNOG00000005037;ENSRNOG00000016299;ENSRNOG00000020679;ENSRNOG00000011205;ENSRNOG00000014124;ENSRNOG00000017801;ENSRNOG00000058186	Shmt1;Nfkbia;Ccl2;Cebpb;Gata1;Kif18a;Klf4;Icam1;Ccl3;Nod2;Atf4;Errfi1
23	GO:0010562	BP	positive regulation of phosphorus metabolic process	23/323	907/25324	0.002092227	0.086612232	ENSRNOG00000018815;ENSRNOG00000020938;ENSRNOG00000010712;ENSRNOG00000008816;ENSRNOG00000005615;ENSRNOG00000018646;ENSRNOG00000008936;ENSRNOG00000031312;ENSRNOG00000009389;ENSRNOG00000007002;ENSRNOG00000014124;ENSRNOG00000015036;ENSRNOG00000019822;ENSRNOG00000020679;ENSRNOG00000000239;ENSRNOG00000002511;ENSRNOG00000014838;ENSRNOG00000004639;ENSRNOG00000011205;ENSRNOG00000037931;ENSRNOG00000000439;…	Plk1;Ppp1r15a;Terf2ip;Gpnmb;Gadd45a;Hbegf;Map3k6;Tnfrsf1a;Ripk2;Lif;Nod2;Ccn2;Gadd45b;Icam1;Ccl7;Flt4;Glipr2;Traf6;Ccl3;Plaur;Ager;Ccn1;Il11
23	GO:0045937	BP	positive regulation of phosphate metabolic process	23/323	907/25324	0.002092227	0.086612232	ENSRNOG00000018815;ENSRNOG00000020938;ENSRNOG00000010712;ENSRNOG00000008816;ENSRNOG00000005615;ENSRNOG00000018646;ENSRNOG00000008936;ENSRNOG00000031312;ENSRNOG00000009389;ENSRNOG00000007002;ENSRNOG00000014124;ENSRNOG00000015036;ENSRNOG00000019822;ENSRNOG00000020679;ENSRNOG00000000239;ENSRNOG00000002511;ENSRNOG00000014838;ENSRNOG00000004639;ENSRNOG00000011205;ENSRNOG00000037931;ENSRNOG00000000439;…	Plk1;Ppp1r15a;Terf2ip;Gpnmb;Gadd45a;Hbegf;Map3k6;Tnfrsf1a;Ripk2;Lif;Nod2;Ccn2;Gadd45b;Icam1;Ccl7;Flt4;Glipr2;Traf6;Ccl3;Plaur;Ager;Ccn1;Il11
9	GO:0002521	BP	leukocyte differentiation	9/323	220/25324	0.002159784	0.089227164	ENSRNOG00000001766;ENSRNOG00000011882;ENSRNOG00000047663;ENSRNOG00000010283;ENSRNOG00000016037;ENSRNOG00000013987;ENSRNOG00000046261;ENSRNOG00000004639;ENSRNOG00000016360	Tfrc;Gab2;Gata1;Cd28;Mafb;Sbno2;Acp5;Traf6;Gps2
5	GO:2001237	BP	negative regulation of extrinsic apoptotic signaling pathway	5/323	72/25324	0.00227828	0.093931699	ENSRNOG00000020679;ENSRNOG00000014117;ENSRNOG00000010645;ENSRNOG00000001414;ENSRNOG00000049517	Icam1;Hmox1;Lgals3;Serpine1;Tnfaip3
6	GO:0002708	BP	positive regulation of lymphocyte mediated immunity	6/323	105/25324	0.002298701	0.094299099	ENSRNOG00000001766;ENSRNOG00000019202;ENSRNOG00000010283;ENSRNOG00000054218;ENSRNOG00000000838;ENSRNOG00000004639	Tfrc;Pvr;Cd28;Il18rap;Lta;Traf6
3	GO:0072395	BP	signal transduction involved in cell cycle checkpoint	3/323	21/25324	0.002305749	0.094299099	ENSRNOG00000000521;ENSRNOG00000018815;ENSRNOG00000004195	Cdkn1a;Plk1;Dtl
3	GO:1901185	BP	negative regulation of ERBB signaling pathway	3/323	21/25324	0.002305749	0.094299099	ENSRNOG00000021659;ENSRNOG00000048733;ENSRNOG00000058186	Acp4;Nup62;Errfi1
3	GO:0000731	BP	DNA synthesis involved in DNA repair	3/323	21/25324	0.002305749	0.094299099	ENSRNOG00000018623;ENSRNOG00000019195;ENSRNOG00000004195	Rev1;Polh;Dtl
12	GO:0019787	MF	ubiquitin-like protein transferase activity	12/323	358/25324	0.002314482	0.09446619	ENSRNOG00000012806;ENSRNOG00000000123;ENSRNOG00000023473;ENSRNOG00000007606;ENSRNOG00000019749;ENSRNOG00000015143;ENSRNOG00000022099;ENSRNOG00000004639;ENSRNOG00000004195;ENSRNOG00000005731;ENSRNOG00000049517;ENSRNOG00000002546	Rbbp6;Rnf19b;AABR07026112.1;Rnf43;Ube2j2;Siah1;Trim72;Traf6;Dtl;Birc3;Tnfaip3;Rchy1
2	GO:0033029	BP	regulation of neutrophil apoptotic process	2/323	6/25324	0.002351699	0.095031072	ENSRNOG00000046452;ENSRNOG00000002969	Fcgr2b;Itpkb
2	GO:0070423	BP	nucleotide-binding oligomerization domain containing signaling pathway	2/323	6/25324	0.002351699	0.095031072	ENSRNOG00000009389;ENSRNOG00000014124	Ripk2;Nod2
2	GO:0043569	BP	negative regulation of insulin-like growth factor receptor signaling pathway	2/323	6/25324	0.002351699	0.095031072	ENSRNOG00000007246;ENSRNOG00000022099	Atxn7;Trim72
2	GO:1904668	BP	positive regulation of ubiquitin protein ligase activity	2/323	6/25324	0.002351699	0.095031072	ENSRNOG00000018815;ENSRNOG00000028415	Plk1;Cdc20
2	GO:0010966	BP	regulation of phosphate transport	2/323	6/25324	0.002351699	0.095031072	ENSRNOG00000057347;ENSRNOG00000017801	Cebpb;Atf4
4	GO:0045670	BP	regulation of osteoclast differentiation	4/323	44/25324	0.002359639	0.095162755	ENSRNOG00000057347;ENSRNOG00000011205;ENSRNOG00000016037;ENSRNOG00000004639	Cebpb;Ccl3;Mafb;Traf6
6	GO:0032434	BP	regulation of proteasomal ubiquitin-dependent protein catabolic process	6/323	106/25324	0.002411035	0.096787939	ENSRNOG00000018815;ENSRNOG00000000123;ENSRNOG00000002546;ENSRNOG00000032917;ENSRNOG00000007319;ENSRNOG00000013023	Plk1;Rnf19b;Rchy1;Zfand2a;Trib3;Nop53
6	GO:0002687	BP	positive regulation of leukocyte migration	6/323	106/25324	0.002411035	0.096787939	ENSRNOG00000022256;ENSRNOG00000000439;ENSRNOG00000000239;ENSRNOG00000001414;ENSRNOG00000020679;ENSRNOG00000011205	Cxcl10;Ager;Ccl7;Serpine1;Icam1;Ccl3
8	GO:0019221	BP	cytokine-mediated signaling pathway	8/323	182/25324	0.002418984	0.096787939	ENSRNOG00000022256;ENSRNOG00000000239;ENSRNOG00000054218;ENSRNOG00000021817;ENSRNOG00000004639;ENSRNOG00000011205;ENSRNOG00000024390;ENSRNOG00000015078	Cxcl10;Ccl7;Il18rap;Irak2;Traf6;Ccl3;Osm;Ifitm3
8	GO:1903050	BP	regulation of proteolysis involved in cellular protein catabolic process	8/323	182/25324	0.002418984	0.096787939	ENSRNOG00000018815;ENSRNOG00000000123;ENSRNOG00000002546;ENSRNOG00000006241;ENSRNOG00000029811;ENSRNOG00000032917;ENSRNOG00000007319;ENSRNOG00000013023	Plk1;Rnf19b;Rchy1;Marchf7;Kcne2;Zfand2a;Trib3;Nop53
11	GO:0006397	BP	mRNA processing	11/323	315/25324	0.002543508	0.101371252	ENSRNOG00000021085;ENSRNOG00000012806;ENSRNOG00000020235;ENSRNOG00000010448;ENSRNOG00000001501;ENSRNOG00000005513;ENSRNOG00000019235;ENSRNOG00000018194;ENSRNOG00000006961;ENSRNOG00000011932;ENSRNOG00000010645	Sf1;Rbbp6;Hnrnpl;Ptbp1;Snrpa;Srsf5;Rbm22;Srrm1;Snrpb;Snrpa1;Lgals3
9	GO:0009416	BP	response to light stimulus	9/323	226/25324	0.002587736	0.102932131	ENSRNOG00000018623;ENSRNOG00000000521;ENSRNOG00000020254;ENSRNOG00000043416;ENSRNOG00000019195;ENSRNOG00000004195;ENSRNOG00000007478;ENSRNOG00000006622;ENSRNOG00000017801	Rev1;Cdkn1a;Per2;Bcl3;Polh;Dtl;Cry2;Cry1;Atf4
3	GO:1902914	BP	regulation of protein polyubiquitination	3/323	22/25324	0.002644791	0.104182215	ENSRNOG00000006241;ENSRNOG00000016360;ENSRNOG00000014124	Marchf7;Gps2;Nod2
3	GO:0090311	BP	regulation of protein deacetylation	3/323	22/25324	0.002644791	0.104182215	ENSRNOG00000003463;ENSRNOG00000006559;ENSRNOG00000001662	Srebf1;Akap8;Dyrk1a
3	GO:0009649	BP	entrainment of circadian clock	3/323	22/25324	0.002644791	0.104182215	ENSRNOG00000007478;ENSRNOG00000020254;ENSRNOG00000006622	Cry2;Per2;Cry1
3	GO:0045943	BP	positive regulation of transcription by RNA polymerase I	3/323	22/25324	0.002644791	0.104182215	ENSRNOG00000016591;ENSRNOG00000017801;ENSRNOG00000020938	Utp15;Atf4;Ppp1r15a
3	GO:0060674	BP	placenta blood vessel development	3/323	22/25324	0.002644791	0.104182215	ENSRNOG00000002946;ENSRNOG00000020552;ENSRNOG00000014350	Socs3;Fosl1;Ccn1
33	GO:0042802	MF	identical protein binding	33/323	1504/25324	0.002734437	0.107505164	ENSRNOG00000014838;ENSRNOG00000018815;ENSRNOG00000002905;ENSRNOG00000005275;ENSRNOG00000016037;ENSRNOG00000005615;ENSRNOG00000057760;ENSRNOG00000007607;ENSRNOG00000019202;ENSRNOG00000016595;ENSRNOG00000049517;ENSRNOG00000002546;ENSRNOG00000001766;ENSRNOG00000009389;ENSRNOG00000019147;ENSRNOG00000057347;ENSRNOG00000029811;ENSRNOG00000021817;ENSRNOG00000045545;ENSRNOG00000009528;ENSRNOG00000050869;…	Glipr2;Plk1;Ccdc103;Shmt1;Mafb;Gadd45a;Stil;Nr4a1;Pvr;Hhex;Tnfaip3;Rchy1;Tfrc;Ripk2;Stom;Cebpb;Kcne2;Irak2;Eid2b;Sdcbp2;Cebpd;Dyrk1a;Flt4;Erfe;Snrpa;Traf6;LOC100359668;Ager;Hmox1;Siah1;Sf1;Nop53;Atf3
6	GO:0009411	BP	response to UV	6/323	109/25324	0.002772884	0.108806241	ENSRNOG00000000521;ENSRNOG00000018623;ENSRNOG00000043416;ENSRNOG00000019195;ENSRNOG00000004195;ENSRNOG00000017801	Cdkn1a;Rev1;Bcl3;Polh;Dtl;Atf4
10	GO:0033044	BP	regulation of chromosome organization	10/323	273/25324	0.002801563	0.109719768	ENSRNOG00000013970;ENSRNOG00000018815;ENSRNOG00000007002;ENSRNOG00000028461;ENSRNOG00000010712;ENSRNOG00000006559;ENSRNOG00000027326;ENSRNOG00000004487;ENSRNOG00000023995;ENSRNOG00000003463	Cdt1;Plk1;Lif;Gnl3;Terf2ip;Akap8;Tada2b;Nek2;Ankrd39;Srebf1
31	GO:0050790	BP	regulation of catalytic activity	31/323	1390/25324	0.002818161	0.110157563	ENSRNOG00000018815;ENSRNOG00000007319;ENSRNOG00000020938;ENSRNOG00000005615;ENSRNOG00000004003;ENSRNOG00000007607;ENSRNOG00000008936;ENSRNOG00000019675;ENSRNOG00000048733;ENSRNOG00000049517;ENSRNOG00000016595;ENSRNOG00000009389;ENSRNOG00000015036;ENSRNOG00000019822;ENSRNOG00000001088;ENSRNOG00000025371;ENSRNOG00000020679;ENSRNOG00000003657;ENSRNOG00000005731;ENSRNOG00000000239;ENSRNOG00000029762;…	Plk1;Trib3;Ppp1r15a;Gadd45a;Dusp10;Nr4a1;Map3k6;Pycard;Nup62;Tnfaip3;Hhex;Ripk2;Ccn2;Gadd45b;Rfc3;Spry1;Icam1;Pkmyt1;Birc3;Ccl7;Acr;Sesn2;Traf6;Ccl3;Nek2;Zfp36;Plaur;Ager;Ccn1;Cdc20;Errfi1
7	GO:0071248	BP	cellular response to metal ion	7/323	147/25324	0.002864987	0.111772974	ENSRNOG00000025764;ENSRNOG00000038047;ENSRNOG00000010549;ENSRNOG00000014117;ENSRNOG00000043098;ENSRNOG00000002969;ENSRNOG00000017801	AC128848.1;Mt1;Tspo;Hmox1;Mt2A;Itpkb;Atf4
19	GO:0030334	BP	regulation of cell migration	19/323	701/25324	0.002919205	0.113670041	ENSRNOG00000014838;ENSRNOG00000001607;ENSRNOG00000022256;ENSRNOG00000000439;ENSRNOG00000000239;ENSRNOG00000050792;ENSRNOG00000002511;ENSRNOG00000014948;ENSRNOG00000008816;ENSRNOG00000019913;ENSRNOG00000010716;ENSRNOG00000014117;ENSRNOG00000018646;ENSRNOG00000046261;ENSRNOG00000004003;ENSRNOG00000011205;ENSRNOG00000020679;ENSRNOG00000001414;ENSRNOG00000014350	Glipr2;Adamts1;Cxcl10;Ager;Ccl7;Tnfaip6;Flt4;Osgin1;Gpnmb;Mta2;Atoh8;Hmox1;Hbegf;Acp5;Dusp10;Ccl3;Icam1;Serpine1;Ccn1
7	GO:0051783	BP	regulation of nuclear division	7/323	148/25324	0.002975149	0.115334574	ENSRNOG00000013970;ENSRNOG00000018815;ENSRNOG00000007002;ENSRNOG00000010283;ENSRNOG00000004487;ENSRNOG00000028415;ENSRNOG00000048733	Cdt1;Plk1;Lif;Cd28;Nek2;Cdc20;Nup62
9	GO:1901987	BP	regulation of cell cycle phase transition	9/323	231/25324	0.002993462	0.115334574	ENSRNOG00000013970;ENSRNOG00000001607;ENSRNOG00000018815;ENSRNOG00000008816;ENSRNOG00000050482;ENSRNOG00000015794;ENSRNOG00000004195;ENSRNOG00000000521;ENSRNOG00000013023	Cdt1;Adamts1;Plk1;Gpnmb;Dbf4;Fam83d;Dtl;Cdkn1a;Nop53
4	GO:0070613	BP	regulation of protein processing	4/323	47/25324	0.003009108	0.115334574	ENSRNOG00000005731;ENSRNOG00000014378;ENSRNOG00000001414;ENSRNOG00000021659	Birc3;Il1r2;Serpine1;Acp4
4	GO:0034103	BP	regulation of tissue remodeling	4/323	47/25324	0.003009108	0.115334574	ENSRNOG00000001766;ENSRNOG00000002511;ENSRNOG00000000439;ENSRNOG00000008816	Tfrc;Flt4;Ager;Gpnmb
3	GO:0006882	BP	cellular zinc ion homeostasis	3/323	23/25324	0.003013021	0.115334574	ENSRNOG00000025764;ENSRNOG00000038047;ENSRNOG00000043098	AC128848.1;Mt1;Mt2A
3	GO:0070059	BP	intrinsic apoptotic signaling pathway in response to endoplasmic reticulum stress	3/323	23/25324	0.003013021	0.115334574	ENSRNOG00000057347;ENSRNOG00000007319;ENSRNOG00000017801	Cebpb;Trib3;Atf4
3	GO:0009648	BP	photoperiodism	3/323	23/25324	0.003013021	0.115334574	ENSRNOG00000007478;ENSRNOG00000020254;ENSRNOG00000006622	Cry2;Per2;Cry1
3	GO:0006301	BP	postreplication repair	3/323	23/25324	0.003013021	0.115334574	ENSRNOG00000018623;ENSRNOG00000019195;ENSRNOG00000004195	Rev1;Polh;Dtl
3	GO:2000352	BP	negative regulation of endothelial cell apoptotic process	3/323	23/25324	0.003013021	0.115334574	ENSRNOG00000020679;ENSRNOG00000001414;ENSRNOG00000049517	Icam1;Serpine1;Tnfaip3
29	GO:0016070	BP	RNA metabolic process	29/323	1287/25324	0.00303529	0.115968634	ENSRNOG00000011668;ENSRNOG00000011932;ENSRNOG00000010448;ENSRNOG00000020552;ENSRNOG00000006961;ENSRNOG00000048733;ENSRNOG00000021085;ENSRNOG00000014161;ENSRNOG00000016591;ENSRNOG00000005513;ENSRNOG00000047067;ENSRNOG00000011586;ENSRNOG00000020235;ENSRNOG00000016231;ENSRNOG00000012806;ENSRNOG00000021270;ENSRNOG00000001501;ENSRNOG00000003463;ENSRNOG00000061146;ENSRNOG00000019235;ENSRNOG00000010645;…	Nfil3;Snrpa1;Ptbp1;Fosl1;Snrpb;Nup62;Sf1;Rbm15b;Utp15;Srsf5;LOC100363537;LOC100909712;Hnrnpl;Polr2d;Rbbp6;Trmt6;Snrpa;Srebf1;Gar1;Rbm22;Lgals3;Atf4;AABR07068127.1;Zfp36;Lin9;Isg20;Bcl3;Srrm1;Nop53
2	GO:0090399	BP	replicative senescence	2/323	7/25324	0.00326467	0.123341398	ENSRNOG00000000521;ENSRNOG00000001414	Cdkn1a;Serpine1
2	GO:0002676	BP	regulation of chronic inflammatory response	2/323	7/25324	0.00326467	0.123341398	ENSRNOG00000000838;ENSRNOG00000049517	Lta;Tnfaip3
2	GO:0010818	BP	T cell chemotaxis	2/323	7/25324	0.00326467	0.123341398	ENSRNOG00000011205;ENSRNOG00000022256	Ccl3;Cxcl10
2	GO:0043558	BP	regulation of translational initiation in response to stress	2/323	7/25324	0.00326467	0.123341398	ENSRNOG00000017801;ENSRNOG00000020938	Atf4;Ppp1r15a
2	GO:0035872	BP	nucleotide-binding domain, leucine rich repeat containing receptor signaling pathway	2/323	7/25324	0.00326467	0.123341398	ENSRNOG00000009389;ENSRNOG00000014124	Ripk2;Nod2
2	GO:0050700	MF	CARD domain binding	2/323	7/25324	0.00326467	0.123341398	ENSRNOG00000009389;ENSRNOG00000014124	Ripk2;Nod2
6	GO:2001236	BP	regulation of extrinsic apoptotic signaling pathway	6/323	113/25324	0.003316792	0.12507813	ENSRNOG00000014117;ENSRNOG00000001414;ENSRNOG00000020679;ENSRNOG00000010645;ENSRNOG00000049517;ENSRNOG00000003745	Hmox1;Serpine1;Icam1;Lgals3;Tnfaip3;Atf3
11	GO:0010038	BP	response to metal ion	11/323	327/25324	0.003380153	0.127231454	ENSRNOG00000025764;ENSRNOG00000038047;ENSRNOG00000010549;ENSRNOG00000006320;ENSRNOG00000014117;ENSRNOG00000013532;ENSRNOG00000046261;ENSRNOG00000043098;ENSRNOG00000020679;ENSRNOG00000002969;ENSRNOG00000017801	AC128848.1;Mt1;Tspo;Ptges;Hmox1;Pgam2;Acp5;Mt2A;Icam1;Itpkb;Atf4
13	GO:0006875	BP	cellular metal ion homeostasis	13/323	425/25324	0.003404726	0.127456687	ENSRNOG00000001766;ENSRNOG00000025764;ENSRNOG00000022256;ENSRNOG00000038047;ENSRNOG00000007159;ENSRNOG00000047663;ENSRNOG00000017528;ENSRNOG00000024688;ENSRNOG00000004500;ENSRNOG00000014117;ENSRNOG00000043098;ENSRNOG00000011205;ENSRNOG00000017801	Tfrc;AC128848.1;Cxcl10;Mt1;Ccl2;Gata1;Gpr157;Erfe;Myc;Hmox1;Mt2A;Ccl3;Atf4
3	GO:0071674	BP	mononuclear cell migration	3/323	24/25324	0.003411219	0.127456687	ENSRNOG00000011205;ENSRNOG00000010645;ENSRNOG00000000239	Ccl3;Lgals3;Ccl7
3	GO:1900745	BP	positive regulation of p38MAPK cascade	3/323	24/25324	0.003411219	0.127456687	ENSRNOG00000019822;ENSRNOG00000000439;ENSRNOG00000005615	Gadd45b;Ager;Gadd45a
3	GO:0036452	CC	ESCRT complex	3/323	24/25324	0.003411219	0.127456687	ENSRNOG00000050979;ENSRNOG00000001086;ENSRNOG00000052512	Ubap1l;Vps37b;Vps37c
11	GO:0002696	BP	positive regulation of leukocyte activation	11/323	328/25324	0.003458796	0.128997212	ENSRNOG00000001766;ENSRNOG00000009389;ENSRNOG00000000521;ENSRNOG00000004003;ENSRNOG00000000439;ENSRNOG00000047663;ENSRNOG00000010283;ENSRNOG00000004639;ENSRNOG00000031163;ENSRNOG00000002969;ENSRNOG00000014124	Tfrc;Ripk2;Cdkn1a;Dusp10;Ager;Gata1;Cd28;Traf6;Nfkbiz;Itpkb;Nod2
4	GO:0006406	BP	mRNA export from nucleus	4/323	49/25324	0.003504046	0.130207004	ENSRNOG00000016595;ENSRNOG00000014161;ENSRNOG00000016231;ENSRNOG00000018564	Hhex;Rbm15b;Polr2d;Nup93
4	GO:1903317	BP	regulation of protein maturation	4/323	49/25324	0.003504046	0.130207004	ENSRNOG00000005731;ENSRNOG00000014378;ENSRNOG00000001414;ENSRNOG00000021659	Birc3;Il1r2;Serpine1;Acp4
5	GO:0033138	BP	positive regulation of peptidyl-serine phosphorylation	5/323	80/25324	0.003604796	0.133706346	ENSRNOG00000017386;ENSRNOG00000010712;ENSRNOG00000007002;ENSRNOG00000020938;ENSRNOG00000009389	Il11;Terf2ip;Lif;Ppp1r15a;Ripk2
6	GO:0043433	BP	negative regulation of DNA-binding transcription factor activity	6/323	115/25324	0.003616771	0.133906188	ENSRNOG00000014117;ENSRNOG00000007390;ENSRNOG00000000529;ENSRNOG00000000839;ENSRNOG00000021817;ENSRNOG00000049517	Hmox1;Nfkbia;Pim1;Nfkbil1;Irak2;Tnfaip3
4	GO:0050706	BP	regulation of interleukin-1 beta secretion	4/323	50/25324	0.003771072	0.13922386	ENSRNOG00000009389;ENSRNOG00000014124;ENSRNOG00000049517;ENSRNOG00000011205	Ripk2;Nod2;Tnfaip3;Ccl3
6	GO:0043484	BP	regulation of RNA splicing	6/323	116/25324	0.0037741	0.13922386	ENSRNOG00000001662;ENSRNOG00000014161;ENSRNOG00000020235;ENSRNOG00000031387;ENSRNOG00000005513;ENSRNOG00000019235	Dyrk1a;Rbm15b;Hnrnpl;Dazap1;Srsf5;Rbm22
3	GO:1901797	BP	negative regulation of signal transduction by p53 class mediator	3/323	25/25324	0.003840123	0.140638444	ENSRNOG00000001662;ENSRNOG00000013023;ENSRNOG00000006241	Dyrk1a;Nop53;Marchf7
3	GO:0055069	BP	zinc ion homeostasis	3/323	25/25324	0.003840123	0.140638444	ENSRNOG00000025764;ENSRNOG00000038047;ENSRNOG00000043098	AC128848.1;Mt1;Mt2A
3	GO:0005540	MF	hyaluronic acid binding	3/323	25/25324	0.003840123	0.140638444	ENSRNOG00000022321;ENSRNOG00000058727;ENSRNOG00000050792	Hapln3;LOC100910284;Tnfaip6
3	GO:0036002	MF	pre-mRNA binding	3/323	25/25324	0.003840123	0.140638444	ENSRNOG00000021085;ENSRNOG00000019235;ENSRNOG00000020235	Sf1;Rbm22;Hnrnpl
15	GO:0030155	BP	regulation of cell adhesion	15/323	512/25324	0.00389098	0.142244706	ENSRNOG00000001766;ENSRNOG00000009389;ENSRNOG00000004003;ENSRNOG00000000439;ENSRNOG00000057347;ENSRNOG00000006241;ENSRNOG00000010283;ENSRNOG00000008816;ENSRNOG00000014350;ENSRNOG00000046261;ENSRNOG00000001414;ENSRNOG00000004639;ENSRNOG00000020679;ENSRNOG00000031163;ENSRNOG00000002969	Tfrc;Ripk2;Dusp10;Ager;Cebpb;Marchf7;Cd28;Gpnmb;Ccn1;Acp5;Serpine1;Traf6;Icam1;Nfkbiz;Itpkb
6	GO:0050684	BP	regulation of mRNA processing	6/323	117/25324	0.003936447	0.143648507	ENSRNOG00000001662;ENSRNOG00000014161;ENSRNOG00000020235;ENSRNOG00000031387;ENSRNOG00000001501;ENSRNOG00000005513	Dyrk1a;Rbm15b;Hnrnpl;Dazap1;Snrpa;Srsf5
7	GO:2000116	BP	regulation of cysteine-type endopeptidase activity	7/323	156/25324	0.003977269	0.144840338	ENSRNOG00000009389;ENSRNOG00000037931;ENSRNOG00000019675;ENSRNOG00000015036;ENSRNOG00000014350;ENSRNOG00000007607;ENSRNOG00000005731	Ripk2;Plaur;Pycard;Ccn2;Ccn1;Nr4a1;Birc3
15	GO:0010035	BP	response to inorganic substance	15/323	515/25324	0.003986503	0.144840338	ENSRNOG00000025764;ENSRNOG00000054218;ENSRNOG00000020552;ENSRNOG00000038047;ENSRNOG00000010549;ENSRNOG00000006320;ENSRNOG00000014117;ENSRNOG00000013532;ENSRNOG00000046261;ENSRNOG00000043098;ENSRNOG00000020679;ENSRNOG00000016299;ENSRNOG00000002969;ENSRNOG00000017801;ENSRNOG00000049517	AC128848.1;Il18rap;Fosl1;Mt1;Tspo;Ptges;Hmox1;Pgam2;Acp5;Mt2A;Icam1;Klf4;Itpkb;Atf4;Tnfaip3
10	GO:0051251	BP	positive regulation of lymphocyte activation	10/323	287/25324	0.003990485	0.144840338	ENSRNOG00000001766;ENSRNOG00000009389;ENSRNOG00000000521;ENSRNOG00000004003;ENSRNOG00000031163;ENSRNOG00000014124;ENSRNOG00000010283;ENSRNOG00000004639;ENSRNOG00000000439;ENSRNOG00000002969	Tfrc;Ripk2;Cdkn1a;Dusp10;Nfkbiz;Nod2;Cd28;Traf6;Ager;Itpkb
4	GO:0030593	BP	neutrophil chemotaxis	4/323	51/25324	0.004051556	0.146014064	ENSRNOG00000011205;ENSRNOG00000010645;ENSRNOG00000022256;ENSRNOG00000000239	Ccl3;Lgals3;Cxcl10;Ccl7
4	GO:1901184	BP	regulation of ERBB signaling pathway	4/323	51/25324	0.004051556	0.146014064	ENSRNOG00000021659;ENSRNOG00000037931;ENSRNOG00000048733;ENSRNOG00000058186	Acp4;Plaur;Nup62;Errfi1
4	GO:0046686	BP	response to cadmium ion	4/323	51/25324	0.004051556	0.146014064	ENSRNOG00000025764;ENSRNOG00000014117;ENSRNOG00000038047;ENSRNOG00000043098	AC128848.1;Hmox1;Mt1;Mt2A
4	GO:0042379	MF	chemokine receptor binding	4/323	51/25324	0.004051556	0.146014064	ENSRNOG00000011205;ENSRNOG00000022256;ENSRNOG00000007159;ENSRNOG00000000239	Ccl3;Cxcl10;Ccl2;Ccl7
15	GO:0003682	MF	chromatin binding	15/323	518/25324	0.004090709	0.147164149	ENSRNOG00000013970;ENSRNOG00000000461;ENSRNOG00000032178;ENSRNOG00000018528;ENSRNOG00000057347;ENSRNOG00000009131;ENSRNOG00000007246;ENSRNOG00000056337;ENSRNOG00000014130;ENSRNOG00000013167;ENSRNOG00000019913;ENSRNOG00000027326;ENSRNOG00000045877;ENSRNOG00000047663;ENSRNOG00000003463	Cdt1;LOC108348112;Cenpa;Nrl;Cebpb;Zc3h12a;Atxn7;Crtc2;Cks2;Hmgb2;Mta2;Tada2b;AC098547.1;Gata1;Srebf1
16	GO:0043549	BP	regulation of kinase activity	16/323	584/25324	0.004144694	0.148842836	ENSRNOG00000016595;ENSRNOG00000009389;ENSRNOG00000018815;ENSRNOG00000000439;ENSRNOG00000008936;ENSRNOG00000058186;ENSRNOG00000042785;ENSRNOG00000014350;ENSRNOG00000005615;ENSRNOG00000019822;ENSRNOG00000004003;ENSRNOG00000025371;ENSRNOG00000004639;ENSRNOG00000007319;ENSRNOG00000048733;ENSRNOG00000049517	Hhex;Ripk2;Plk1;Ager;Map3k6;Errfi1;Sesn2;Ccn1;Gadd45a;Gadd45b;Dusp10;Spry1;Traf6;Trib3;Nup62;Tnfaip3
5	GO:0070555	BP	response to interleukin-1	5/323	83/25324	0.004221431	0.150744076	ENSRNOG00000057347;ENSRNOG00000011205;ENSRNOG00000020679;ENSRNOG00000000239;ENSRNOG00000009389	Cebpb;Ccl3;Icam1;Ccl7;Ripk2
32	GO:0051049	BP	regulation of transport	32/323	1503/25324	0.004240481	0.150744076	ENSRNOG00000007319;ENSRNOG00000007478;ENSRNOG00000001414;ENSRNOG00000020873;ENSRNOG00000048733;ENSRNOG00000049517;ENSRNOG00000009389;ENSRNOG00000022256;ENSRNOG00000019147;ENSRNOG00000039204;ENSRNOG00000007002;ENSRNOG00000057347;ENSRNOG00000047663;ENSRNOG00000029811;ENSRNOG00000003463;ENSRNOG00000010549;ENSRNOG00000016360;ENSRNOG00000024688;ENSRNOG00000007320;ENSRNOG00000020679;ENSRNOG00000020254;…	Trib3;Cry2;Serpine1;Nphs1;Nup62;Tnfaip3;Ripk2;Cxcl10;Stom;Pram1;Lif;Cebpb;Gata1;Kcne2;Srebf1;Tspo;Gps2;Erfe;Fam3d;Icam1;Per2;Fst;Traf6;Ccl3;Lgals3;Atf4;Hmox1;Il11;Cry1;Rbm22;Nod2;Il1r2
6	GO:0050731	BP	positive regulation of peptidyl-tyrosine phosphorylation	6/323	119/25324	0.004276582	0.150744076	ENSRNOG00000009389;ENSRNOG00000007002;ENSRNOG00000018646;ENSRNOG00000020679;ENSRNOG00000017386;ENSRNOG00000031312	Ripk2;Lif;Hbegf;Icam1;Il11;Tnfrsf1a
6	GO:0097193	BP	intrinsic apoptotic signaling pathway	6/323	119/25324	0.004276582	0.150744076	ENSRNOG00000000521;ENSRNOG00000007319;ENSRNOG00000057347;ENSRNOG00000014117;ENSRNOG00000043416;ENSRNOG00000017801	Cdkn1a;Trib3;Cebpb;Hmox1;Bcl3;Atf4
10	GO:0045785	BP	positive regulation of cell adhesion	10/323	290/25324	0.004290764	0.150744076	ENSRNOG00000001766;ENSRNOG00000009389;ENSRNOG00000004003;ENSRNOG00000031163;ENSRNOG00000010283;ENSRNOG00000014350;ENSRNOG00000004639;ENSRNOG00000020679;ENSRNOG00000000439;ENSRNOG00000002969	Tfrc;Ripk2;Dusp10;Nfkbiz;Cd28;Ccn1;Traf6;Icam1;Ager;Itpkb
3	GO:0061157	BP	mRNA destabilization	3/323	26/25324	0.004300426	0.150744076	ENSRNOG00000050108;ENSRNOG00000009131;ENSRNOG00000058388	LOC100911319;Zc3h12a;Zfp36
3	GO:0000070	BP	mitotic sister chromatid segregation	3/323	26/25324	0.004300426	0.150744076	ENSRNOG00000005037;ENSRNOG00000004487;ENSRNOG00000018815	Kif18a;Nek2;Plk1
3	GO:0046685	BP	response to arsenic-containing substance	3/323	26/25324	0.004300426	0.150744076	ENSRNOG00000014117;ENSRNOG00000000521;ENSRNOG00000032917	Hmox1;Cdkn1a;Zfand2a
19	GO:2000145	BP	regulation of cell motility	19/323	748/25324	0.004304187	0.150744076	ENSRNOG00000014838;ENSRNOG00000001607;ENSRNOG00000022256;ENSRNOG00000000439;ENSRNOG00000000239;ENSRNOG00000050792;ENSRNOG00000002511;ENSRNOG00000014948;ENSRNOG00000008816;ENSRNOG00000019913;ENSRNOG00000010716;ENSRNOG00000014117;ENSRNOG00000018646;ENSRNOG00000046261;ENSRNOG00000004003;ENSRNOG00000011205;ENSRNOG00000020679;ENSRNOG00000001414;ENSRNOG00000014350	Glipr2;Adamts1;Cxcl10;Ager;Ccl7;Tnfaip6;Flt4;Osgin1;Gpnmb;Mta2;Atoh8;Hmox1;Hbegf;Acp5;Dusp10;Ccl3;Icam1;Serpine1;Ccn1
2	GO:0035999	BP	tetrahydrofolate interconversion	2/323	8/25324	0.004316297	0.150744076	ENSRNOG00000005275;ENSRNOG00000010833	Shmt1;Mthfd2
2	GO:0071225	BP	cellular response to muramyl dipeptide	2/323	8/25324	0.004316297	0.150744076	ENSRNOG00000009389;ENSRNOG00000014124	Ripk2;Nod2
2	GO:0031665	BP	negative regulation of lipopolysaccharide-mediated signaling pathway	2/323	8/25324	0.004316297	0.150744076	ENSRNOG00000000839;ENSRNOG00000049517	Nfkbil1;Tnfaip3
2	GO:0031065	BP	positive regulation of histone deacetylation	2/323	8/25324	0.004316297	0.150744076	ENSRNOG00000003463;ENSRNOG00000006559	Srebf1;Akap8
2	GO:0032494	BP	response to peptidoglycan	2/323	8/25324	0.004316297	0.150744076	ENSRNOG00000009389;ENSRNOG00000014124	Ripk2;Nod2
3	GO:0071007	CC	U2-type catalytic step 2 spliceosome	3/323	26/25324	0.004300426	0.150744076	ENSRNOG00000006961;ENSRNOG00000019235;ENSRNOG00000011932	Snrpb;Rbm22;Snrpa1
2	GO:0009931	MF	calcium-dependent protein serine/threonine kinase activity	2/323	8/25324	0.004316297	0.150744076	ENSRNOG00000011205;ENSRNOG00000004726	Ccl3;Mapkapk2
4	GO:0032731	BP	positive regulation of interleukin-1 beta production	4/323	52/25324	0.00434581	0.151514455	ENSRNOG00000009389;ENSRNOG00000014124;ENSRNOG00000000439;ENSRNOG00000011205	Ripk2;Nod2;Ager;Ccl3
5	GO:0045598	BP	regulation of fat cell differentiation	5/323	84/25324	0.004442716	0.154627822	ENSRNOG00000057347;ENSRNOG00000016360;ENSRNOG00000004003;ENSRNOG00000007319;ENSRNOG00000058388	Cebpb;Gps2;Dusp10;Trib3;Zfp36
8	GO:0061630	MF	ubiquitin protein ligase activity	8/323	202/25324	0.004554379	0.157704105	ENSRNOG00000012806;ENSRNOG00000000123;ENSRNOG00000023473;ENSRNOG00000015143;ENSRNOG00000007606;ENSRNOG00000004639;ENSRNOG00000005731;ENSRNOG00000022099	Rbbp6;Rnf19b;AABR07026112.1;Siah1;Rnf43;Traf6;Birc3;Trim72
6	GO:0009267	BP	cellular response to starvation	6/323	121/25324	0.004637942	0.16032452	ENSRNOG00000000521;ENSRNOG00000020235;ENSRNOG00000042785;ENSRNOG00000003463;ENSRNOG00000017801;ENSRNOG00000003745	Cdkn1a;Hnrnpl;Sesn2;Srebf1;Atf4;Atf3
4	GO:0007569	BP	cell aging	4/323	53/25324	0.004654137	0.160611183	ENSRNOG00000020679;ENSRNOG00000000521;ENSRNOG00000001414;ENSRNOG00000048733	Icam1;Cdkn1a;Serpine1;Nup62
5	GO:0051028	BP	mRNA transport	5/323	85/25324	0.004672138	0.160959112	ENSRNOG00000016595;ENSRNOG00000014161;ENSRNOG00000048733;ENSRNOG00000018564;ENSRNOG00000016231	Hhex;Rbm15b;Nup62;Nup93;Polr2d
7	GO:0019902	MF	phosphatase binding	7/323	161/25324	0.00472206	0.162403711	ENSRNOG00000061536;ENSRNOG00000002511;ENSRNOG00000010712;ENSRNOG00000010896;ENSRNOG00000006622;ENSRNOG00000020938;ENSRNOG00000004487	SNORA73;Flt4;Terf2ip;Tprn;Cry1;Ppp1r15a;Nek2
3	GO:0000819	BP	sister chromatid segregation	3/323	27/25324	0.00479278	0.163727796	ENSRNOG00000005037;ENSRNOG00000004487;ENSRNOG00000018815	Kif18a;Nek2;Plk1
3	GO:0000132	BP	establishment of mitotic spindle orientation	3/323	27/25324	0.00479278	0.163727796	ENSRNOG00000018815;ENSRNOG00000032178;ENSRNOG00000025371	Plk1;Cenpa;Spry1
3	GO:2000403	BP	positive regulation of lymphocyte migration	3/323	27/25324	0.00479278	0.163727796	ENSRNOG00000011205;ENSRNOG00000022256;ENSRNOG00000000239	Ccl3;Cxcl10;Ccl7
3	GO:1901985	BP	positive regulation of protein acetylation	3/323	27/25324	0.00479278	0.163727796	ENSRNOG00000027326;ENSRNOG00000010712;ENSRNOG00000007002	Tada2b;Terf2ip;Lif
5	GO:0032760	BP	positive regulation of tumor necrosis factor production	5/323	86/25324	0.004909856	0.167165377	ENSRNOG00000011205;ENSRNOG00000014124;ENSRNOG00000004726;ENSRNOG00000000439;ENSRNOG00000009389	Ccl3;Nod2;Mapkapk2;Ager;Ripk2
5	GO:0001936	BP	regulation of endothelial cell proliferation	5/323	86/25324	0.004909856	0.167165377	ENSRNOG00000014117;ENSRNOG00000002511;ENSRNOG00000006736;ENSRNOG00000049918;ENSRNOG00000010716	Hmox1;Flt4;Ccr3;Lrg1;Atoh8
21	GO:0048878	BP	chemical homeostasis	21/323	867/25324	0.004949954	0.168248761	ENSRNOG00000001766;ENSRNOG00000025764;ENSRNOG00000022256;ENSRNOG00000038047;ENSRNOG00000010549;ENSRNOG00000007159;ENSRNOG00000042785;ENSRNOG00000047663;ENSRNOG00000017528;ENSRNOG00000024688;ENSRNOG00000004500;ENSRNOG00000056337;ENSRNOG00000014117;ENSRNOG00000007478;ENSRNOG00000006622;ENSRNOG00000043098;ENSRNOG00000020679;ENSRNOG00000011205;ENSRNOG00000036692;ENSRNOG00000023614;ENSRNOG00000017801	Tfrc;AC128848.1;Cxcl10;Mt1;Tspo;Ccl2;Sesn2;Gata1;Gpr157;Erfe;Myc;Crtc2;Hmox1;Cry2;Cry1;Mt2A;Icam1;Ccl3;Gcgr;Hsh2d;Atf4
8	GO:0046883	BP	regulation of hormone secretion	8/323	205/25324	0.004971011	0.168318159	ENSRNOG00000007002;ENSRNOG00000007320;ENSRNOG00000017386;ENSRNOG00000007478;ENSRNOG00000020254;ENSRNOG00000011631;ENSRNOG00000003463;ENSRNOG00000006622	Lif;Fam3d;Il11;Cry2;Per2;Fst;Srebf1;Cry1
4	GO:0045582	BP	positive regulation of T cell differentiation	4/323	54/25324	0.004976838	0.168318159	ENSRNOG00000009389;ENSRNOG00000004003;ENSRNOG00000002969;ENSRNOG00000031163	Ripk2;Dusp10;Itpkb;Nfkbiz
4	GO:0034502	BP	protein localization to chromosome	4/323	54/25324	0.004976838	0.168318159	ENSRNOG00000010712;ENSRNOG00000023995;ENSRNOG00000018815;ENSRNOG00000032178	Terf2ip;Ankrd39;Plk1;Cenpa
9	GO:0097305	BP	response to alcohol	9/323	251/25324	0.00514243	0.173629621	ENSRNOG00000020552;ENSRNOG00000020679;ENSRNOG00000000239;ENSRNOG00000000521;ENSRNOG00000006559;ENSRNOG00000016299;ENSRNOG00000047067;ENSRNOG00000011205;ENSRNOG00000046261	Fosl1;Icam1;Ccl7;Cdkn1a;Akap8;Klf4;LOC100363537;Ccl3;Acp5
5	GO:1903557	BP	positive regulation of tumor necrosis factor superfamily cytokine production	5/323	87/25324	0.005156028	0.173800056	ENSRNOG00000011205;ENSRNOG00000014124;ENSRNOG00000004726;ENSRNOG00000000439;ENSRNOG00000009389	Ccl3;Nod2;Mapkapk2;Ager;Ripk2
3	GO:0046638	BP	positive regulation of alpha-beta T cell differentiation	3/323	28/25324	0.005317795	0.178071679	ENSRNOG00000009389;ENSRNOG00000002969;ENSRNOG00000031163	Ripk2;Itpkb;Nfkbiz
3	GO:0050779	BP	RNA destabilization	3/323	28/25324	0.005317795	0.178071679	ENSRNOG00000050108;ENSRNOG00000009131;ENSRNOG00000058388	LOC100911319;Zc3h12a;Zfp36
3	GO:0002891	BP	positive regulation of immunoglobulin mediated immune response	3/323	28/25324	0.005317795	0.178071679	ENSRNOG00000001766;ENSRNOG00000000838;ENSRNOG00000010283	Tfrc;Lta;Cd28
3	GO:0002714	BP	positive regulation of B cell mediated immunity	3/323	28/25324	0.005317795	0.178071679	ENSRNOG00000001766;ENSRNOG00000000838;ENSRNOG00000010283	Tfrc;Lta;Cd28
20	GO:0045597	BP	positive regulation of cell differentiation	20/323	795/25324	0.005356351	0.179067751	ENSRNOG00000009389;ENSRNOG00000058388;ENSRNOG00000004003;ENSRNOG00000000439;ENSRNOG00000010549;ENSRNOG00000050869;ENSRNOG00000007002;ENSRNOG00000057347;ENSRNOG00000014838;ENSRNOG00000015036;ENSRNOG00000000491;ENSRNOG00000010716;ENSRNOG00000000838;ENSRNOG00000001414;ENSRNOG00000004639;ENSRNOG00000002946;ENSRNOG00000031163;ENSRNOG00000014350;ENSRNOG00000002969;ENSRNOG00000011205	Ripk2;Zfp36;Dusp10;Ager;Tspo;Cebpd;Lif;Cebpb;Glipr2;Ccn2;Spdef;Atoh8;Lta;Serpine1;Traf6;Socs3;Nfkbiz;Ccn1;Itpkb;Ccl3
16	GO:0006974	BP	cellular response to DNA damage stimulus	16/323	605/25324	0.005468031	0.180406944	ENSRNOG00000012806;ENSRNOG00000018623;ENSRNOG00000018815;ENSRNOG00000042785;ENSRNOG00000000521;ENSRNOG00000011422;ENSRNOG00000005615;ENSRNOG00000014117;ENSRNOG00000004726;ENSRNOG00000043416;ENSRNOG00000019195;ENSRNOG00000004639;ENSRNOG00000004195;ENSRNOG00000006622;ENSRNOG00000013023;ENSRNOG00000021330	Rbbp6;Rev1;Plk1;Sesn2;Cdkn1a;AABR07043951.1;Gadd45a;Hmox1;Mapkapk2;Bcl3;Polh;Traf6;Dtl;Cry1;Nop53;Sprtn
23	GO:0009628	BP	response to abiotic stimulus	23/323	989/25324	0.005487777	0.180406944	ENSRNOG00000020552;ENSRNOG00000018623;ENSRNOG00000005615;ENSRNOG00000019195;ENSRNOG00000007478;ENSRNOG00000031312;ENSRNOG00000016231;ENSRNOG00000022256;ENSRNOG00000015036;ENSRNOG00000020679;ENSRNOG00000000521;ENSRNOG00000010549;ENSRNOG00000000239;ENSRNOG00000000838;ENSRNOG00000020254;ENSRNOG00000006622;ENSRNOG00000017801;ENSRNOG00000000439;ENSRNOG00000014117;ENSRNOG00000043416;ENSRNOG00000004195;…	Fosl1;Rev1;Gadd45a;Polh;Cry2;Tnfrsf1a;Polr2d;Cxcl10;Ccn2;Icam1;Cdkn1a;Tspo;Ccl7;Lta;Per2;Cry1;Atf4;Ager;Hmox1;Bcl3;Dtl;Nop53;Errfi1
2	GO:1902916	BP	positive regulation of protein polyubiquitination	2/323	9/25324	0.005502918	0.180406944	ENSRNOG00000006241;ENSRNOG00000014124	Marchf7;Nod2
2	GO:0051299	BP	centrosome separation	2/323	9/25324	0.005502918	0.180406944	ENSRNOG00000004487;ENSRNOG00000048733	Nek2;Nup62
2	GO:1901522	BP	positive regulation of transcription from RNA polymerase II promoter involved in cellular response to chemical stimulus	2/323	9/25324	0.005502918	0.180406944	ENSRNOG00000042785;ENSRNOG00000017801	Sesn2;Atf4
2	GO:1904996	BP	positive regulation of leukocyte adhesion to vascular endothelial cell	2/323	9/25324	0.005502918	0.180406944	ENSRNOG00000020679;ENSRNOG00000004639	Icam1;Traf6
2	GO:0050711	BP	negative regulation of interleukin-1 secretion	2/323	9/25324	0.005502918	0.180406944	ENSRNOG00000049517;ENSRNOG00000014378	Tnfaip3;Il1r2
2	GO:0030219	BP	megakaryocyte differentiation	2/323	9/25324	0.005502918	0.180406944	ENSRNOG00000047663;ENSRNOG00000026936	Gata1;Mpig6b
8	GO:0061659	MF	ubiquitin-like protein ligase activity	8/323	208/25324	0.005416231	0.180406944	ENSRNOG00000012806;ENSRNOG00000000123;ENSRNOG00000023473;ENSRNOG00000015143;ENSRNOG00000007606;ENSRNOG00000004639;ENSRNOG00000005731;ENSRNOG00000022099	Rbbp6;Rnf19b;AABR07026112.1;Siah1;Rnf43;Traf6;Birc3;Trim72
2	GO:0010857	MF	calcium-dependent protein kinase activity	2/323	9/25324	0.005502918	0.180406944	ENSRNOG00000011205;ENSRNOG00000004726	Ccl3;Mapkapk2
2	GO:0035259	MF	glucocorticoid receptor binding	2/323	9/25324	0.005502918	0.180406944	ENSRNOG00000057347;ENSRNOG00000007607	Cebpb;Nr4a1
4	GO:2000106	BP	regulation of leukocyte apoptotic process	4/323	56/25324	0.005666538	0.184244714	ENSRNOG00000042581;ENSRNOG00000046452;ENSRNOG00000002969;ENSRNOG00000023614	Ptcra;Fcgr2b;Itpkb;Hsh2d
4	GO:0032088	BP	negative regulation of NF-kappaB transcription factor activity	4/323	56/25324	0.005666538	0.184244714	ENSRNOG00000000839;ENSRNOG00000021817;ENSRNOG00000007390;ENSRNOG00000049517	Nfkbil1;Irak2;Nfkbia;Tnfaip3
4	GO:0051865	BP	protein autoubiquitination	4/323	56/25324	0.005666538	0.184244714	ENSRNOG00000006241;ENSRNOG00000000123;ENSRNOG00000023473;ENSRNOG00000004639	Marchf7;Rnf19b;AABR07026112.1;Traf6
4	GO:0071621	BP	granulocyte chemotaxis	4/323	56/25324	0.005666538	0.184244714	ENSRNOG00000011205;ENSRNOG00000010645;ENSRNOG00000022256;ENSRNOG00000000239	Ccl3;Lgals3;Cxcl10;Ccl7
4	GO:0006879	BP	cellular iron ion homeostasis	4/323	56/25324	0.005666538	0.184244714	ENSRNOG00000001766;ENSRNOG00000014117;ENSRNOG00000024688;ENSRNOG00000004500	Tfrc;Hmox1;Erfe;Myc
5	GO:0048024	BP	regulation of mRNA splicing, via spliceosome	5/323	89/25324	0.005674367	0.184244714	ENSRNOG00000031387;ENSRNOG00000005513;ENSRNOG00000014161;ENSRNOG00000020235;ENSRNOG00000001662	Dazap1;Srsf5;Rbm15b;Hnrnpl;Dyrk1a
11	GO:0034248	BP	regulation of cellular amide metabolic process	11/323	351/25324	0.005710932	0.185136196	ENSRNOG00000058388;ENSRNOG00000020235;ENSRNOG00000016231;ENSRNOG00000009131;ENSRNOG00000042785;ENSRNOG00000014350;ENSRNOG00000050108;ENSRNOG00000020254;ENSRNOG00000043416;ENSRNOG00000020938;ENSRNOG00000017801	Zfp36;Hnrnpl;Polr2d;Zc3h12a;Sesn2;Ccn1;LOC100911319;Per2;Bcl3;Ppp1r15a;Atf4
3	GO:0051294	BP	establishment of spindle orientation	3/323	29/25324	0.005876045	0.18928127	ENSRNOG00000018815;ENSRNOG00000032178;ENSRNOG00000025371	Plk1;Cenpa;Spry1
3	GO:0002762	BP	negative regulation of myeloid leukocyte differentiation	3/323	29/25324	0.005876045	0.18928127	ENSRNOG00000011205;ENSRNOG00000012804;ENSRNOG00000016037	Ccl3;C1qc;Mafb
3	GO:0070461	CC	SAGA-type complex	3/323	29/25324	0.005876045	0.18928127	ENSRNOG00000018027;ENSRNOG00000027326;ENSRNOG00000011234	Taf5l;Tada2b;LOC690283
3	GO:0048020	MF	CCR chemokine receptor binding	3/323	29/25324	0.005876045	0.18928127	ENSRNOG00000011205;ENSRNOG00000007159;ENSRNOG00000000239	Ccl3;Ccl2;Ccl7
5	GO:0010634	BP	positive regulation of epithelial cell migration	5/323	90/25324	0.005946846	0.190655523	ENSRNOG00000014117;ENSRNOG00000018646;ENSRNOG00000002511;ENSRNOG00000014838;ENSRNOG00000010716	Hmox1;Hbegf;Flt4;Glipr2;Atoh8
5	GO:0045580	BP	regulation of T cell differentiation	5/323	90/25324	0.005946846	0.190655523	ENSRNOG00000009389;ENSRNOG00000002969;ENSRNOG00000004003;ENSRNOG00000010283;ENSRNOG00000031163	Ripk2;Itpkb;Dusp10;Cd28;Nfkbiz
5	GO:0002274	BP	myeloid leukocyte activation	5/323	90/25324	0.005946846	0.190655523	ENSRNOG00000054218;ENSRNOG00000011205;ENSRNOG00000000439;ENSRNOG00000013987;ENSRNOG00000004639	Il18rap;Ccl3;Ager;Sbno2;Traf6
4	GO:1904035	BP	regulation of epithelial cell apoptotic process	4/323	57/25324	0.006034111	0.192844867	ENSRNOG00000020679;ENSRNOG00000014117;ENSRNOG00000001414;ENSRNOG00000049517	Icam1;Hmox1;Serpine1;Tnfaip3
4	GO:0031058	BP	positive regulation of histone modification	4/323	57/25324	0.006034111	0.192844867	ENSRNOG00000027326;ENSRNOG00000006559;ENSRNOG00000003463;ENSRNOG00000007002	Tada2b;Akap8;Srebf1;Lif
6	GO:0000922	CC	spindle pole	6/323	128/25324	0.006080946	0.194036597	ENSRNOG00000061474;ENSRNOG00000018815;ENSRNOG00000015794;ENSRNOG00000004487;ENSRNOG00000028415;ENSRNOG00000048733	Ctdp1;Plk1;Fam83d;Nek2;Cdc20;Nup62
8	GO:0003713	MF	transcription coactivator activity	8/323	214/25324	0.006397377	0.20349466	ENSRNOG00000010910;ENSRNOG00000018528;ENSRNOG00000016360;ENSRNOG00000019620;ENSRNOG00000019913;ENSRNOG00000020254;ENSRNOG00000027326;ENSRNOG00000013339	Gmeb1;Nrl;Gps2;Pmf1;Mta2;Per2;Tada2b;Gmeb2
3	GO:0048286	BP	lung alveolus development	3/323	30/25324	0.00646806	0.204781603	ENSRNOG00000002511;ENSRNOG00000058186;ENSRNOG00000007002	Flt4;Errfi1;Lif
3	GO:0040001	BP	establishment of mitotic spindle localization	3/323	30/25324	0.00646806	0.204781603	ENSRNOG00000018815;ENSRNOG00000032178;ENSRNOG00000025371	Plk1;Cenpa;Spry1
3	GO:0048247	BP	lymphocyte chemotaxis	3/323	30/25324	0.00646806	0.204781603	ENSRNOG00000011205;ENSRNOG00000022256;ENSRNOG00000000239	Ccl3;Cxcl10;Ccl7
7	GO:0045088	BP	regulation of innate immune response	7/323	171/25324	0.006521397	0.206149171	ENSRNOG00000004003;ENSRNOG00000019675;ENSRNOG00000054218;ENSRNOG00000049517;ENSRNOG00000019202;ENSRNOG00000013167;ENSRNOG00000013370	Dusp10;Pycard;Il18rap;Tnfaip3;Pvr;Hmgb2;Gfer
6	GO:2000058	BP	regulation of ubiquitin-dependent protein catabolic process	6/323	130/25324	0.006547324	0.206647376	ENSRNOG00000018815;ENSRNOG00000000123;ENSRNOG00000002546;ENSRNOG00000032917;ENSRNOG00000007319;ENSRNOG00000013023	Plk1;Rnf19b;Rchy1;Zfand2a;Trib3;Nop53
7	GO:0034976	BP	response to endoplasmic reticulum stress	7/323	172/25324	0.006725928	0.210383	ENSRNOG00000007319;ENSRNOG00000057347;ENSRNOG00000019749;ENSRNOG00000042785;ENSRNOG00000020938;ENSRNOG00000017801;ENSRNOG00000003745	Trib3;Cebpb;Ube2j2;Sesn2;Ppp1r15a;Atf4;Atf3
4	GO:0032732	BP	positive regulation of interleukin-1 production	4/323	59/25324	0.006816096	0.210383	ENSRNOG00000009389;ENSRNOG00000014124;ENSRNOG00000000439;ENSRNOG00000011205	Ripk2;Nod2;Ager;Ccl3
5	GO:0051928	BP	positive regulation of calcium ion transport	5/323	93/25324	0.006819378	0.210383	ENSRNOG00000011205;ENSRNOG00000010645;ENSRNOG00000022256;ENSRNOG00000010549;ENSRNOG00000029811	Ccl3;Lgals3;Cxcl10;Tspo;Kcne2
2	GO:2000105	BP	positive regulation of DNA-dependent DNA replication	2/323	10/25324	0.006820939	0.210383	ENSRNOG00000013970;ENSRNOG00000050482	Cdt1;Dbf4
2	GO:0033262	BP	regulation of nuclear cell cycle DNA replication	2/323	10/25324	0.006820939	0.210383	ENSRNOG00000013970;ENSRNOG00000050482	Cdt1;Dbf4
2	GO:0072425	BP	signal transduction involved in G2 DNA damage checkpoint	2/323	10/25324	0.006820939	0.210383	ENSRNOG00000018815;ENSRNOG00000004195	Plk1;Dtl
2	GO:1900044	BP	regulation of protein K63-linked ubiquitination	2/323	10/25324	0.006820939	0.210383	ENSRNOG00000014124;ENSRNOG00000016360	Nod2;Gps2
2	GO:0002863	BP	positive regulation of inflammatory response to antigenic stimulus	2/323	10/25324	0.006820939	0.210383	ENSRNOG00000000838;ENSRNOG00000010283	Lta;Cd28
2	GO:0035335	BP	peptidyl-tyrosine dephosphorylation	2/323	10/25324	0.006820939	0.210383	ENSRNOG00000021659;ENSRNOG00000004003	Acp4;Dusp10
2	GO:0042535	BP	positive regulation of tumor necrosis factor biosynthetic process	2/323	10/25324	0.006820939	0.210383	ENSRNOG00000004726;ENSRNOG00000000439	Mapkapk2;Ager
2	GO:0061469	BP	regulation of type B pancreatic cell proliferation	2/323	10/25324	0.006820939	0.210383	ENSRNOG00000007607;ENSRNOG00000058186	Nr4a1;Errfi1
2	GO:0097202	BP	activation of cysteine-type endopeptidase activity	2/323	10/25324	0.006820939	0.210383	ENSRNOG00000009389;ENSRNOG00000019675	Ripk2;Pycard
2	GO:1990446	MF	U1 snRNP binding	2/323	10/25324	0.006820939	0.210383	ENSRNOG00000006961;ENSRNOG00000001501	Snrpb;Snrpa
2	GO:0043422	MF	protein kinase B binding	2/323	10/25324	0.006820939	0.210383	ENSRNOG00000005513;ENSRNOG00000004639	Srsf5;Traf6
2	GO:0030619	MF	U1 snRNA binding	2/323	10/25324	0.006820939	0.210383	ENSRNOG00000054561;ENSRNOG00000001501	Isg20;Snrpa
18	GO:0006396	BP	RNA processing	18/323	728/25324	0.006876578	0.211777754	ENSRNOG00000021085;ENSRNOG00000025970;ENSRNOG00000016591;ENSRNOG00000010448;ENSRNOG00000012806;ENSRNOG00000011586;ENSRNOG00000021270;ENSRNOG00000061146;ENSRNOG00000001501;ENSRNOG00000047067;ENSRNOG00000005513;ENSRNOG00000019235;ENSRNOG00000018194;ENSRNOG00000006961;ENSRNOG00000020235;ENSRNOG00000010645;ENSRNOG00000013023;ENSRNOG00000011932	Sf1;AABR07068127.1;Utp15;Ptbp1;Rbbp6;LOC100909712;Trmt6;Gar1;Snrpa;LOC100363537;Srsf5;Rbm22;Srrm1;Snrpb;Hnrnpl;Lgals3;Nop53;Snrpa1
7	GO:0045930	BP	negative regulation of mitotic cell cycle	7/323	173/25324	0.006935189	0.212937543	ENSRNOG00000013970;ENSRNOG00000000521;ENSRNOG00000018815;ENSRNOG00000001555;ENSRNOG00000008816;ENSRNOG00000005615;ENSRNOG00000013023	Cdt1;Cdkn1a;Plk1;Btg3;Gpnmb;Gadd45a;Nop53
7	GO:2001234	BP	negative regulation of apoptotic signaling pathway	7/323	173/25324	0.006935189	0.212937543	ENSRNOG00000037931;ENSRNOG00000006241;ENSRNOG00000014117;ENSRNOG00000001414;ENSRNOG00000020679;ENSRNOG00000010645;ENSRNOG00000049517	Plaur;Marchf7;Hmox1;Serpine1;Icam1;Lgals3;Tnfaip3
3	GO:0030330	BP	DNA damage response, signal transduction by p53 class mediator	3/323	31/25324	0.007094338	0.217495489	ENSRNOG00000043416;ENSRNOG00000000521;ENSRNOG00000042785	Bcl3;Cdkn1a;Sesn2
4	GO:0000381	BP	regulation of alternative mRNA splicing, via spliceosome	4/323	60/25324	0.007231049	0.221020014	ENSRNOG00000001662;ENSRNOG00000005513;ENSRNOG00000014161;ENSRNOG00000020235	Dyrk1a;Srsf5;Rbm15b;Hnrnpl
4	GO:1990266	BP	neutrophil migration	4/323	60/25324	0.007231049	0.221020014	ENSRNOG00000011205;ENSRNOG00000010645;ENSRNOG00000022256;ENSRNOG00000000239	Ccl3;Lgals3;Cxcl10;Ccl7
46	GO:0140096	MF	catalytic activity, acting on a protein	46/323	2431/25324	0.007426039	0.22663914	ENSRNOG00000016378;ENSRNOG00000000521;ENSRNOG00000004003;ENSRNOG00000019675;ENSRNOG00000020599;ENSRNOG00000000529;ENSRNOG00000014061;ENSRNOG00000020136;ENSRNOG00000018815;ENSRNOG00000007606;ENSRNOG00000008936;ENSRNOG00000011352;ENSRNOG00000049517;ENSRNOG00000002546;ENSRNOG00000061474;ENSRNOG00000009389;ENSRNOG00000001607;ENSRNOG00000047682;ENSRNOG00000019749;ENSRNOG00000021817;ENSRNOG00000002511;…	Map3k8;Cdkn1a;Dusp10;Pycard;Tssk6;Pim1;Dusp5;Tgm1;Plk1;Rnf43;Map3k6;Furin;Tnfaip3;Rchy1;Ctdp1;Ripk2;Adamts1;AABR07065031.1;Ube2j2;Irak2;Flt4;Cfd;Mettl22;Pkmyt1;Birc3;Ptpn7;Rnf19b;Dyrk1a;Acp4;Acr;Dtl;Dlgap5;Hp;Mapkapk2;Traf6;Ccl3;Nek2;Trim72;Rbbp6;AABR07026112.1;Endou;Mta2;Siah1;Mmp3;Gucy2c;Cfb
5	GO:1901222	BP	regulation of NIK/NF-kappaB signaling	5/323	95/25324	0.0074485	0.226644018	ENSRNOG00000000439;ENSRNOG00000014124;ENSRNOG00000010712;ENSRNOG00000043416;ENSRNOG00000004639	Ager;Nod2;Terf2ip;Bcl3;Traf6
5	GO:0004896	MF	cytokine receptor activity	5/323	95/25324	0.0074485	0.226644018	ENSRNOG00000054218;ENSRNOG00000006736;ENSRNOG00000000187;ENSRNOG00000033192;ENSRNOG00000014378	Il18rap;Ccr3;Csf2rb;Osmr;Il1r2
24	GO:0044419	BP	interspecies interaction between organisms	24/323	1070/25324	0.007498454	0.227822981	ENSRNOG00000006559;ENSRNOG00000001414;ENSRNOG00000011352;ENSRNOG00000061474;ENSRNOG00000009389;ENSRNOG00000022256;ENSRNOG00000019147;ENSRNOG00000057347;ENSRNOG00000014124;ENSRNOG00000033529;ENSRNOG00000033564;ENSRNOG00000015078;ENSRNOG00000010941;ENSRNOG00000014964;ENSRNOG00000047067;ENSRNOG00000013167;ENSRNOG00000011205;ENSRNOG00000010645;ENSRNOG00000049918;ENSRNOG00000020679;ENSRNOG00000000838;…	Akap8;Serpine1;Furin;Ctdp1;Ripk2;Cxcl10;Stom;Cebpb;Nod2;Amy1a;Cfd;Ifitm3;Tifa;Hp;LOC100363537;Hmgb2;Ccl3;Lgals3;Lrg1;Icam1;Lta;Rab43;Isg20;Bcl3
19	GO:0022402	BP	cell cycle process	19/323	763/25324	0.007525103	0.228291396	ENSRNOG00000061474;ENSRNOG00000013970;ENSRNOG00000000521;ENSRNOG00000018815;ENSRNOG00000006559;ENSRNOG00000032178;ENSRNOG00000057760;ENSRNOG00000014130;ENSRNOG00000015160;ENSRNOG00000005615;ENSRNOG00000005037;ENSRNOG00000015794;ENSRNOG00000028113;ENSRNOG00000048733;ENSRNOG00000010883;ENSRNOG00000004487;ENSRNOG00000028415;ENSRNOG00000013023;ENSRNOG00000025371	Ctdp1;Cdt1;Cdkn1a;Plk1;Akap8;Cenpa;Stil;Cks2;Gem;Gadd45a;Kif18a;Fam83d;Whamm;Nup62;Pard6b;Nek2;Cdc20;Nop53;Spry1
7	GO:0071241	BP	cellular response to inorganic substance	7/323	176/25324	0.007591999	0.229977598	ENSRNOG00000025764;ENSRNOG00000038047;ENSRNOG00000010549;ENSRNOG00000014117;ENSRNOG00000043098;ENSRNOG00000002969;ENSRNOG00000017801	AC128848.1;Mt1;Tspo;Hmox1;Mt2A;Itpkb;Atf4
35	GO:0051641	BP	cellular localization	35/323	1749/25324	0.007763395	0.234819599	ENSRNOG00000000521;ENSRNOG00000018815;ENSRNOG00000018564;ENSRNOG00000010712;ENSRNOG00000025371;ENSRNOG00000009050;ENSRNOG00000057760;ENSRNOG00000028113;ENSRNOG00000020938;ENSRNOG00000052512;ENSRNOG00000007478;ENSRNOG00000048733;ENSRNOG00000031312;ENSRNOG00000016231;ENSRNOG00000016595;ENSRNOG00000014161;ENSRNOG00000039204;ENSRNOG00000046452;ENSRNOG00000048427;ENSRNOG00000010549;ENSRNOG00000049517;…	Cdkn1a;Plk1;Nup93;Terf2ip;Spry1;Amn;Stil;Whamm;Ppp1r15a;Vps37c;Cry2;Nup62;Tnfrsf1a;Polr2d;Hhex;Rbm15b;Pram1;Fcgr2b;AABR07024825.2;Tspo;Tnfaip3;LOC100363537;Vps37b;Cenpa;Mgarp;Rab40c;Frmpd1;Fam83d;Ager;Rab43;Tap1;Gem;Ankrd39;Micall2;Nop53
10	GO:0006417	BP	regulation of translation	10/323	318/25324	0.008035417	0.242686306	ENSRNOG00000058388;ENSRNOG00000020235;ENSRNOG00000016231;ENSRNOG00000009131;ENSRNOG00000042785;ENSRNOG00000050108;ENSRNOG00000020254;ENSRNOG00000043416;ENSRNOG00000020938;ENSRNOG00000017801	Zfp36;Hnrnpl;Polr2d;Zc3h12a;Sesn2;LOC100911319;Per2;Bcl3;Ppp1r15a;Atf4
6	GO:0050679	BP	positive regulation of epithelial cell proliferation	6/323	136/25324	0.008102137	0.243857416	ENSRNOG00000014117;ENSRNOG00000006736;ENSRNOG00000002511;ENSRNOG00000020136;ENSRNOG00000049918;ENSRNOG00000049517	Hmox1;Ccr3;Flt4;Tgm1;Lrg1;Tnfaip3
4	GO:1901796	BP	regulation of signal transduction by p53 class mediator	4/323	62/25324	0.008110185	0.243857416	ENSRNOG00000001662;ENSRNOG00000013023;ENSRNOG00000023799;ENSRNOG00000006241	Dyrk1a;Nop53;Pak1ip1;Marchf7
2	GO:1904994	BP	regulation of leukocyte adhesion to vascular endothelial cell	2/323	11/25324	0.008266836	0.246020061	ENSRNOG00000020679;ENSRNOG00000004639	Icam1;Traf6
2	GO:0046641	BP	positive regulation of alpha-beta T cell proliferation	2/323	11/25324	0.008266836	0.246020061	ENSRNOG00000009389;ENSRNOG00000010283	Ripk2;Cd28
2	GO:2000323	BP	negative regulation of glucocorticoid receptor signaling pathway	2/323	11/25324	0.008266836	0.246020061	ENSRNOG00000007478;ENSRNOG00000006622	Cry2;Cry1
2	GO:2000849	BP	regulation of glucocorticoid secretion	2/323	11/25324	0.008266836	0.246020061	ENSRNOG00000007478;ENSRNOG00000006622	Cry2;Cry1
2	GO:0035970	BP	peptidyl-threonine dephosphorylation	2/323	11/25324	0.008266836	0.246020061	ENSRNOG00000004003;ENSRNOG00000014061	Dusp10;Dusp5
2	GO:0010997	MF	anaphase-promoting complex binding	2/323	11/25324	0.008266836	0.246020061	ENSRNOG00000018815;ENSRNOG00000028415	Plk1;Cdc20
6	GO:0050792	BP	regulation of viral process	6/323	137/25324	0.008384966	0.249051269	ENSRNOG00000061474;ENSRNOG00000019147;ENSRNOG00000054561;ENSRNOG00000011205;ENSRNOG00000001086;ENSRNOG00000015078	Ctdp1;Stom;Isg20;Ccl3;Vps37b;Ifitm3
19	GO:0040012	BP	regulation of locomotion	19/323	784/25324	0.008393197	0.249051269	ENSRNOG00000014838;ENSRNOG00000001607;ENSRNOG00000022256;ENSRNOG00000000439;ENSRNOG00000000239;ENSRNOG00000050792;ENSRNOG00000002511;ENSRNOG00000014948;ENSRNOG00000008816;ENSRNOG00000019913;ENSRNOG00000010716;ENSRNOG00000014117;ENSRNOG00000018646;ENSRNOG00000046261;ENSRNOG00000004003;ENSRNOG00000011205;ENSRNOG00000020679;ENSRNOG00000001414;ENSRNOG00000014350	Glipr2;Adamts1;Cxcl10;Ager;Ccl7;Tnfaip6;Flt4;Osgin1;Gpnmb;Mta2;Atoh8;Hmox1;Hbegf;Acp5;Dusp10;Ccl3;Icam1;Serpine1;Ccn1
3	GO:1904705	BP	regulation of vascular associated smooth muscle cell proliferation	3/323	33/25324	0.008451482	0.249687252	ENSRNOG00000014117;ENSRNOG00000000521;ENSRNOG00000001607	Hmox1;Cdkn1a;Adamts1
3	GO:0051293	BP	establishment of spindle localization	3/323	33/25324	0.008451482	0.249687252	ENSRNOG00000018815;ENSRNOG00000032178;ENSRNOG00000025371	Plk1;Cenpa;Spry1
3	GO:1904646	BP	cellular response to amyloid-beta	3/323	33/25324	0.008451482	0.249687252	ENSRNOG00000020679;ENSRNOG00000046452;ENSRNOG00000000439	Icam1;Fcgr2b;Ager
5	GO:0009636	BP	response to toxic substance	5/323	98/25324	0.008466324	0.249762714	ENSRNOG00000011205;ENSRNOG00000000521;ENSRNOG00000009031;ENSRNOG00000017801;ENSRNOG00000013370	Ccl3;Cdkn1a;Gucy2c;Atf4;Gfer
8	GO:0045861	BP	negative regulation of proteolysis	8/323	225/25324	0.008539155	0.25078107	ENSRNOG00000037931;ENSRNOG00000021659;ENSRNOG00000007607;ENSRNOG00000006241;ENSRNOG00000001414;ENSRNOG00000005731;ENSRNOG00000013023;ENSRNOG00000014378	Plaur;Acp4;Nr4a1;Marchf7;Serpine1;Birc3;Nop53;Il1r2
4	GO:0043506	BP	regulation of JUN kinase activity	4/323	63/25324	0.008574872	0.25078107	ENSRNOG00000009389;ENSRNOG00000004003;ENSRNOG00000000439;ENSRNOG00000004639	Ripk2;Dusp10;Ager;Traf6
4	GO:0045621	BP	positive regulation of lymphocyte differentiation	4/323	63/25324	0.008574872	0.25078107	ENSRNOG00000009389;ENSRNOG00000004003;ENSRNOG00000002969;ENSRNOG00000031163	Ripk2;Dusp10;Itpkb;Nfkbiz
4	GO:0062207	BP	regulation of pattern recognition receptor signaling pathway	4/323	63/25324	0.008574872	0.25078107	ENSRNOG00000000839;ENSRNOG00000016360;ENSRNOG00000013023;ENSRNOG00000049517	Nfkbil1;Gps2;Nop53;Tnfaip3
4	GO:2000379	BP	positive regulation of reactive oxygen species metabolic process	4/323	63/25324	0.008574872	0.25078107	ENSRNOG00000020679;ENSRNOG00000000521;ENSRNOG00000010549;ENSRNOG00000005615	Icam1;Cdkn1a;Tspo;Gadd45a
8	GO:0043270	BP	positive regulation of ion transport	8/323	226/25324	0.008757556	0.255755865	ENSRNOG00000022256;ENSRNOG00000010549;ENSRNOG00000057347;ENSRNOG00000024688;ENSRNOG00000029811;ENSRNOG00000011205;ENSRNOG00000010645;ENSRNOG00000017801	Cxcl10;Tspo;Cebpb;Erfe;Kcne2;Ccl3;Lgals3;Atf4
7	GO:0042594	BP	response to starvation	7/323	181/25324	0.008787304	0.25625644	ENSRNOG00000000521;ENSRNOG00000020235;ENSRNOG00000036692;ENSRNOG00000042785;ENSRNOG00000003463;ENSRNOG00000017801;ENSRNOG00000003745	Cdkn1a;Hnrnpl;Gcgr;Sesn2;Srebf1;Atf4;Atf3
4	GO:0032204	BP	regulation of telomere maintenance	4/323	64/25324	0.009056632	0.263354929	ENSRNOG00000023995;ENSRNOG00000028461;ENSRNOG00000004487;ENSRNOG00000010712	Ankrd39;Gnl3;Nek2;Terf2ip
4	GO:0031023	BP	microtubule organizing center organization	4/323	64/25324	0.009056632	0.263354929	ENSRNOG00000018815;ENSRNOG00000048733;ENSRNOG00000010883;ENSRNOG00000005615	Plk1;Nup62;Pard6b;Gadd45a
23	GO:0033043	BP	regulation of organelle organization	23/323	1016/25324	0.009170685	0.266264953	ENSRNOG00000018815;ENSRNOG00000028461;ENSRNOG00000010712;ENSRNOG00000011422;ENSRNOG00000048427;ENSRNOG00000006559;ENSRNOG00000028113;ENSRNOG00000020873;ENSRNOG00000048733;ENSRNOG00000003463;ENSRNOG00000001662;ENSRNOG00000007002;ENSRNOG00000015036;ENSRNOG00000020679;ENSRNOG00000010549;ENSRNOG00000027326;ENSRNOG00000004487;ENSRNOG00000013970;ENSRNOG00000037931;ENSRNOG00000057760;ENSRNOG00000010283;…	Plk1;Gnl3;Terf2ip;AABR07043951.1;AABR07024825.2;Akap8;Whamm;Nphs1;Nup62;Srebf1;Dyrk1a;Lif;Ccn2;Icam1;Tspo;Tada2b;Nek2;Cdt1;Plaur;Stil;Cd28;Ankrd39;Cdc20
3	GO:0051385	BP	response to mineralocorticoid	3/323	34/25324	0.009183164	0.266264953	ENSRNOG00000020552;ENSRNOG00000000521;ENSRNOG00000015036	Fosl1;Cdkn1a;Ccn2
5	GO:0002020	MF	protease binding	5/323	100/25324	0.009196005	0.266264953	ENSRNOG00000011352;ENSRNOG00000001414;ENSRNOG00000010283;ENSRNOG00000049517;ENSRNOG00000009389	Furin;Serpine1;Cd28;Tnfaip3;Ripk2
6	GO:0006006	BP	glucose metabolic process	6/323	140/25324	0.009275936	0.268197248	ENSRNOG00000056337;ENSRNOG00000013532;ENSRNOG00000020254;ENSRNOG00000006622;ENSRNOG00000017801;ENSRNOG00000003745	Crtc2;Pgam2;Per2;Cry1;Atf4;Atf3
7	GO:1903522	BP	regulation of blood circulation	7/323	183/25324	0.009302143	0.268572946	ENSRNOG00000020679;ENSRNOG00000000439;ENSRNOG00000015036;ENSRNOG00000029811;ENSRNOG00000018646;ENSRNOG00000020254;ENSRNOG00000003463	Icam1;Ager;Ccn2;Kcne2;Hbegf;Per2;Srebf1
4	GO:0001938	BP	positive regulation of endothelial cell proliferation	4/323	65/25324	0.009555701	0.275112165	ENSRNOG00000014117;ENSRNOG00000002511;ENSRNOG00000006736;ENSRNOG00000049918	Hmox1;Flt4;Ccr3;Lrg1
4	GO:0071347	BP	cellular response to interleukin-1	4/323	65/25324	0.009555701	0.275112165	ENSRNOG00000057347;ENSRNOG00000011205;ENSRNOG00000020679;ENSRNOG00000000239	Cebpb;Ccl3;Icam1;Ccl7
5	GO:0002700	BP	regulation of production of molecular mediator of immune response	5/323	101/25324	0.009576613	0.275244837	ENSRNOG00000001766;ENSRNOG00000014117;ENSRNOG00000014124;ENSRNOG00000010283;ENSRNOG00000004639	Tfrc;Hmox1;Nod2;Cd28;Traf6
6	GO:0043281	BP	regulation of cysteine-type endopeptidase activity involved in apoptotic process	6/323	141/25324	0.009587393	0.275244837	ENSRNOG00000037931;ENSRNOG00000019675;ENSRNOG00000015036;ENSRNOG00000014350;ENSRNOG00000007607;ENSRNOG00000005731	Plaur;Pycard;Ccn2;Ccn1;Nr4a1;Birc3
19	GO:0051270	BP	regulation of cellular component movement	19/323	804/25324	0.009680624	0.277529431	ENSRNOG00000014838;ENSRNOG00000001607;ENSRNOG00000022256;ENSRNOG00000000439;ENSRNOG00000000239;ENSRNOG00000050792;ENSRNOG00000002511;ENSRNOG00000014948;ENSRNOG00000008816;ENSRNOG00000019913;ENSRNOG00000010716;ENSRNOG00000014117;ENSRNOG00000018646;ENSRNOG00000046261;ENSRNOG00000004003;ENSRNOG00000011205;ENSRNOG00000020679;ENSRNOG00000001414;ENSRNOG00000014350	Glipr2;Adamts1;Cxcl10;Ager;Ccl7;Tnfaip6;Flt4;Osgin1;Gpnmb;Mta2;Atoh8;Hmox1;Hbegf;Acp5;Dusp10;Ccl3;Icam1;Serpine1;Ccn1
2	GO:0045076	BP	regulation of interleukin-2 biosynthetic process	2/323	12/25324	0.009837153	0.27809454	ENSRNOG00000058388;ENSRNOG00000010283	Zfp36;Cd28
2	GO:1904706	BP	negative regulation of vascular associated smooth muscle cell proliferation	2/323	12/25324	0.009837153	0.27809454	ENSRNOG00000014117;ENSRNOG00000000521	Hmox1;Cdkn1a
2	GO:0043162	BP	ubiquitin-dependent protein catabolic process via the multivesicular body sorting pathway	2/323	12/25324	0.009837153	0.27809454	ENSRNOG00000050979;ENSRNOG00000001086	Ubap1l;Vps37b
2	GO:0045624	BP	positive regulation of T-helper cell differentiation	2/323	12/25324	0.009837153	0.27809454	ENSRNOG00000009389;ENSRNOG00000031163	Ripk2;Nfkbiz
2	GO:0060252	BP	positive regulation of glial cell proliferation	2/323	12/25324	0.009837153	0.27809454	ENSRNOG00000000838;ENSRNOG00000010549	Lta;Tspo
2	GO:0031063	BP	regulation of histone deacetylation	2/323	12/25324	0.009837153	0.27809454	ENSRNOG00000003463;ENSRNOG00000006559	Srebf1;Akap8
2	GO:0048246	BP	macrophage chemotaxis	2/323	12/25324	0.009837153	0.27809454	ENSRNOG00000011205;ENSRNOG00000010645	Ccl3;Lgals3
2	GO:1904355	BP	positive regulation of telomere capping	2/323	12/25324	0.009837153	0.27809454	ENSRNOG00000023995;ENSRNOG00000004487	Ankrd39;Nek2
2	GO:0033276	CC	transcription factor TFTC complex	2/323	12/25324	0.009837153	0.27809454	ENSRNOG00000018027;ENSRNOG00000011234	Taf5l;LOC690283
2	GO:0070990	MF	snRNP binding	2/323	12/25324	0.009837153	0.27809454	ENSRNOG00000006961;ENSRNOG00000001501	Snrpb;Snrpa
8	GO:0048545	BP	response to steroid hormone	8/323	231/25324	0.009912779	0.278977534	ENSRNOG00000020552;ENSRNOG00000010549;ENSRNOG00000029762;ENSRNOG00000000521;ENSRNOG00000015036;ENSRNOG00000020679;ENSRNOG00000003463;ENSRNOG00000058186	Fosl1;Tspo;Acr;Cdkn1a;Ccn2;Icam1;Srebf1;Errfi1
3	GO:0110151	BP	positive regulation of biomineralization	3/323	35/25324	0.009950739	0.278977534	ENSRNOG00000057347;ENSRNOG00000017801;ENSRNOG00000014350	Cebpb;Atf4;Ccn1
3	GO:0071675	BP	regulation of mononuclear cell migration	3/323	35/25324	0.009950739	0.278977534	ENSRNOG00000000439;ENSRNOG00000022256;ENSRNOG00000001414	Ager;Cxcl10;Serpine1
3	GO:0098754	BP	detoxification	3/323	35/25324	0.009950739	0.278977534	ENSRNOG00000025764;ENSRNOG00000038047;ENSRNOG00000043098	AC128848.1;Mt1;Mt2A
3	GO:0070169	BP	positive regulation of biomineral tissue development	3/323	35/25324	0.009950739	0.278977534	ENSRNOG00000057347;ENSRNOG00000017801;ENSRNOG00000014350	Cebpb;Atf4;Ccn1
3	GO:0032570	BP	response to progesterone	3/323	35/25324	0.009950739	0.278977534	ENSRNOG00000003463;ENSRNOG00000020552;ENSRNOG00000010549	Srebf1;Fosl1;Tspo
5	GO:1903707	BP	negative regulation of hemopoiesis	5/323	102/25324	0.00996792	0.279074309	ENSRNOG00000011205;ENSRNOG00000058388;ENSRNOG00000012804;ENSRNOG00000002969;ENSRNOG00000016037	Ccl3;Zfp36;C1qc;Itpkb;Mafb
4	GO:0048661	BP	positive regulation of smooth muscle cell proliferation	4/323	66/25324	0.010072312	0.281222273	ENSRNOG00000014117;ENSRNOG00000018646;ENSRNOG00000001607;ENSRNOG00000004639	Hmox1;Hbegf;Adamts1;Traf6
4	GO:0030522	BP	intracellular receptor signaling pathway	4/323	66/25324	0.010072312	0.281222273	ENSRNOG00000009389;ENSRNOG00000000529;ENSRNOG00000014124;ENSRNOG00000010941	Ripk2;Pim1;Nod2;Tifa
13	GO:0030003	BP	cellular cation homeostasis	13/323	472/25324	0.010218843	0.284922084	ENSRNOG00000001766;ENSRNOG00000025764;ENSRNOG00000022256;ENSRNOG00000038047;ENSRNOG00000007159;ENSRNOG00000047663;ENSRNOG00000017528;ENSRNOG00000024688;ENSRNOG00000004500;ENSRNOG00000014117;ENSRNOG00000043098;ENSRNOG00000011205;ENSRNOG00000017801	Tfrc;AC128848.1;Cxcl10;Mt1;Ccl2;Gata1;Gpr157;Erfe;Myc;Hmox1;Mt2A;Ccl3;Atf4
76	GO:0044260	BP	cellular macromolecule metabolic process	76/323	4520/25324	0.010263448	0.285773772	ENSRNOG00000006828;ENSRNOG00000029262;ENSRNOG00000011668;ENSRNOG00000004003;ENSRNOG00000007319;ENSRNOG00000020599;ENSRNOG00000019749;ENSRNOG00000000529;ENSRNOG00000010712;ENSRNOG00000020552;ENSRNOG00000014061;ENSRNOG00000001766;ENSRNOG00000020136;ENSRNOG00000020873;ENSRNOG00000004726;ENSRNOG00000019195;ENSRNOG00000020938;ENSRNOG00000011205;ENSRNOG00000011352;ENSRNOG00000028381;ENSRNOG00000048733;…	Baz1a;AABR07053166.1;Nfil3;Dusp10;Trib3;Tssk6;Ube2j2;Pim1;Terf2ip;Fosl1;Dusp5;Tfrc;Tgm1;Nphs1;Mapkapk2;Polh;Ppp1r15a;Ccl3;Furin;AABR07032255.1;Nup62;Tnfaip3;Srebf1;Ctdp1;Gys2;Rbm15b;Lif;Ubap1l;Rps20;Plk1;Ccn2;Mta2;Flt4;Tada2b;Siah1;Sprtn;Rchy1;Vps37b;Ptpn7;Rab40c;Rnf19b;Polr2d;Ripk2;Acp4;Trmt6;Rfc3;Sesn2;Dyrk1a;Snrpb;Gar1;Per2;Cry1;Traf6;LOC100363537;Hmgb2;Socs3;Nek2;Itpkb;Atf4;Trim72;AABR0702611…
13	GO:0055065	BP	metal ion homeostasis	13/323	475/25324	0.010543898	0.292780419	ENSRNOG00000001766;ENSRNOG00000025764;ENSRNOG00000022256;ENSRNOG00000038047;ENSRNOG00000007159;ENSRNOG00000047663;ENSRNOG00000017528;ENSRNOG00000024688;ENSRNOG00000004500;ENSRNOG00000014117;ENSRNOG00000043098;ENSRNOG00000011205;ENSRNOG00000017801	Tfrc;AC128848.1;Cxcl10;Mt1;Ccl2;Gata1;Gpr157;Erfe;Myc;Hmox1;Mt2A;Ccl3;Atf4
4	GO:0097530	BP	granulocyte migration	4/323	67/25324	0.010606688	0.293561349	ENSRNOG00000011205;ENSRNOG00000010645;ENSRNOG00000022256;ENSRNOG00000000239	Ccl3;Lgals3;Cxcl10;Ccl7
4	GO:0034605	BP	cellular response to heat	4/323	67/25324	0.010606688	0.293561349	ENSRNOG00000014117;ENSRNOG00000000521;ENSRNOG00000022256;ENSRNOG00000016231	Hmox1;Cdkn1a;Cxcl10;Polr2d
9	GO:0007568	BP	aging	9/323	282/25324	0.010629792	0.293561349	ENSRNOG00000000521;ENSRNOG00000010549;ENSRNOG00000007159;ENSRNOG00000015036;ENSRNOG00000029811;ENSRNOG00000020679;ENSRNOG00000001414;ENSRNOG00000003463;ENSRNOG00000048733	Cdkn1a;Tspo;Ccl2;Ccn2;Kcne2;Icam1;Serpine1;Srebf1;Nup62
9	GO:0032870	BP	cellular response to hormone stimulus	9/323	282/25324	0.010629792	0.293561349	ENSRNOG00000020679;ENSRNOG00000007319;ENSRNOG00000047663;ENSRNOG00000021108;ENSRNOG00000006559;ENSRNOG00000005513;ENSRNOG00000007607;ENSRNOG00000003463;ENSRNOG00000058186	Icam1;Trib3;Gata1;Slc22a12;Akap8;Srsf5;Nr4a1;Srebf1;Errfi1
35	GO:0098772	MF	molecular function regulator	35/323	1760/25324	0.010709135	0.295351262	ENSRNOG00000000521;ENSRNOG00000007319;ENSRNOG00000008816;ENSRNOG00000014130;ENSRNOG00000048651;ENSRNOG00000018646;ENSRNOG00000001414;ENSRNOG00000020938;ENSRNOG00000011352;ENSRNOG00000024390;ENSRNOG00000022256;ENSRNOG00000007002;ENSRNOG00000015036;ENSRNOG00000029811;ENSRNOG00000014361;ENSRNOG00000005731;ENSRNOG00000011586;ENSRNOG00000013370;ENSRNOG00000033368;ENSRNOG00000014948;ENSRNOG00000000239;…	Cdkn1a;Trib3;Gpnmb;Cks2;Nrtn;Hbegf;Serpine1;Ppp1r15a;Furin;Osm;Cxcl10;Lif;Ccn2;Kcne2;Edn1;Birc3;LOC100909712;Gfer;Dand5;Osgin1;Ccl7;Sesn2;Erfe;Dbf4;Lta;Kng1;Fst;Ccl3;Inafm1;Ccl2;SNORA73;Gem;Il11;Wfikkn1;Cdc20
3	GO:2000351	BP	regulation of endothelial cell apoptotic process	3/323	36/25324	0.010754532	0.295949788	ENSRNOG00000020679;ENSRNOG00000001414;ENSRNOG00000049517	Icam1;Serpine1;Tnfaip3
5	GO:0050921	BP	positive regulation of chemotaxis	5/323	104/25324	0.010783181	0.295949788	ENSRNOG00000011205;ENSRNOG00000022256;ENSRNOG00000001414;ENSRNOG00000000439;ENSRNOG00000000239	Ccl3;Cxcl10;Serpine1;Ager;Ccl7
6	GO:0051235	BP	maintenance of location	6/323	145/25324	0.010907983	0.295949788	ENSRNOG00000033368;ENSRNOG00000007390;ENSRNOG00000006622;ENSRNOG00000007478;ENSRNOG00000033776;ENSRNOG00000010549	Dand5;Nfkbia;Cry1;Cry2;LOC100359668;Tspo
8	GO:1903829	BP	positive regulation of cellular protein localization	8/323	235/25324	0.010915628	0.295949788	ENSRNOG00000013970;ENSRNOG00000019147;ENSRNOG00000007002;ENSRNOG00000028461;ENSRNOG00000042785;ENSRNOG00000048427;ENSRNOG00000019235;ENSRNOG00000048733	Cdt1;Stom;Lif;Gnl3;Sesn2;AABR07024825.2;Rbm22;Nup62
11	GO:0010608	BP	posttranscriptional regulation of gene expression	11/323	385/25324	0.01099432	0.295949788	ENSRNOG00000058388;ENSRNOG00000020235;ENSRNOG00000016231;ENSRNOG00000009131;ENSRNOG00000042785;ENSRNOG00000020254;ENSRNOG00000050108;ENSRNOG00000004726;ENSRNOG00000043416;ENSRNOG00000020938;ENSRNOG00000017801	Zfp36;Hnrnpl;Polr2d;Zc3h12a;Sesn2;Per2;LOC100911319;Mapkapk2;Bcl3;Ppp1r15a;Atf4
4	GO:0002702	BP	positive regulation of production of molecular mediator of immune response	4/323	68/25324	0.011159047	0.295949788	ENSRNOG00000001766;ENSRNOG00000014124;ENSRNOG00000010283;ENSRNOG00000004639	Tfrc;Nod2;Cd28;Traf6
5	GO:0071356	BP	cellular response to tumor necrosis factor	5/323	105/25324	0.011207405	0.295949788	ENSRNOG00000020679;ENSRNOG00000011205;ENSRNOG00000058388;ENSRNOG00000000239;ENSRNOG00000013370	Icam1;Ccl3;Zfp36;Ccl7;Gfer
6	GO:0016311	BP	dephosphorylation	6/323	146/25324	0.011257269	0.295949788	ENSRNOG00000061474;ENSRNOG00000005807;ENSRNOG00000004003;ENSRNOG00000021659;ENSRNOG00000014061;ENSRNOG00000020938	Ctdp1;Ptpn7;Dusp10;Acp4;Dusp5;Ppp1r15a
6	GO:0043903	BP	regulation of symbiotic process	6/323	146/25324	0.011257269	0.295949788	ENSRNOG00000061474;ENSRNOG00000019147;ENSRNOG00000054561;ENSRNOG00000011205;ENSRNOG00000001086;ENSRNOG00000015078	Ctdp1;Stom;Isg20;Ccl3;Vps37b;Ifitm3
2	GO:0010225	BP	response to UV-C	2/323	13/25324	0.011528502	0.295949788	ENSRNOG00000043416;ENSRNOG00000019195	Bcl3;Polh
2	GO:0045061	BP	thymic T cell selection	2/323	13/25324	0.011528502	0.295949788	ENSRNOG00000002969;ENSRNOG00000010283	Itpkb;Cd28
2	GO:0042789	BP	mRNA transcription by RNA polymerase II	2/323	13/25324	0.011528502	0.295949788	ENSRNOG00000003463;ENSRNOG00000017801	Srebf1;Atf4
2	GO:0071850	BP	mitotic cell cycle arrest	2/323	13/25324	0.011528502	0.295949788	ENSRNOG00000000521;ENSRNOG00000005615	Cdkn1a;Gadd45a
2	GO:0043518	BP	negative regulation of DNA damage response, signal transduction by p53 class mediator	2/323	13/25324	0.011528502	0.295949788	ENSRNOG00000001662;ENSRNOG00000006241	Dyrk1a;Marchf7
2	GO:0033033	BP	negative regulation of myeloid cell apoptotic process	2/323	13/25324	0.011528502	0.295949788	ENSRNOG00000046452;ENSRNOG00000002969	Fcgr2b;Itpkb
7	GO:0045926	BP	negative regulation of growth	7/323	191/25324	0.011584041	0.295949788	ENSRNOG00000061474;ENSRNOG00000000521;ENSRNOG00000004003;ENSRNOG00000038047;ENSRNOG00000042785;ENSRNOG00000043098;ENSRNOG00000014948	Ctdp1;Cdkn1a;Dusp10;Mt1;Sesn2;Mt2A;Osgin1
3	GO:0051653	BP	spindle localization	3/323	37/25324	0.011594837	0.295949788	ENSRNOG00000018815;ENSRNOG00000032178;ENSRNOG00000025371	Plk1;Cenpa;Spry1
3	GO:0002889	BP	regulation of immunoglobulin mediated immune response	3/323	37/25324	0.011594837	0.295949788	ENSRNOG00000001766;ENSRNOG00000000838;ENSRNOG00000010283	Tfrc;Lta;Cd28
3	GO:0044839	BP	cell cycle G2/M phase transition	3/323	37/25324	0.011594837	0.295949788	ENSRNOG00000006559;ENSRNOG00000000521;ENSRNOG00000018815	Akap8;Cdkn1a;Plk1
3	GO:2000514	BP	regulation of CD4-positive, alpha-beta T cell activation	3/323	37/25324	0.011594837	0.295949788	ENSRNOG00000009389;ENSRNOG00000031163;ENSRNOG00000000439	Ripk2;Nfkbiz;Ager
3	GO:0051438	BP	regulation of ubiquitin-protein transferase activity	3/323	37/25324	0.011594837	0.295949788	ENSRNOG00000028415;ENSRNOG00000018815;ENSRNOG00000007319	Cdc20;Plk1;Trib3
3	GO:1904645	BP	response to amyloid-beta	3/323	37/25324	0.011594837	0.295949788	ENSRNOG00000020679;ENSRNOG00000046452;ENSRNOG00000000439	Icam1;Fcgr2b;Ager
3	GO:0002712	BP	regulation of B cell mediated immunity	3/323	37/25324	0.011594837	0.295949788	ENSRNOG00000001766;ENSRNOG00000000838;ENSRNOG00000010283	Tfrc;Lta;Cd28
6	GO:0042110	BP	T cell activation	6/323	147/25324	0.011614387	0.295949788	ENSRNOG00000009389;ENSRNOG00000057347;ENSRNOG00000010283;ENSRNOG00000016037;ENSRNOG00000023614;ENSRNOG00000020679	Ripk2;Cebpb;Cd28;Mafb;Hsh2d;Icam1
6	GO:0051099	BP	positive regulation of binding	6/323	147/25324	0.011614387	0.295949788	ENSRNOG00000013970;ENSRNOG00000009389;ENSRNOG00000037931;ENSRNOG00000020235;ENSRNOG00000004639;ENSRNOG00000007319	Cdt1;Ripk2;Plaur;Hnrnpl;Traf6;Trib3
5	GO:0010950	BP	positive regulation of endopeptidase activity	5/323	106/25324	0.011642869	0.295949788	ENSRNOG00000009389;ENSRNOG00000000439;ENSRNOG00000019675;ENSRNOG00000015036;ENSRNOG00000014350	Ripk2;Ager;Pycard;Ccn2;Ccn1
4	GO:0031098	BP	stress-activated protein kinase signaling cascade	4/323	69/25324	0.011729601	0.295949788	ENSRNOG00000020873;ENSRNOG00000058388;ENSRNOG00000004726;ENSRNOG00000004639	Nphs1;Zfp36;Mapkapk2;Traf6
4	GO:0002690	BP	positive regulation of leukocyte chemotaxis	4/323	69/25324	0.011729601	0.295949788	ENSRNOG00000011205;ENSRNOG00000022256;ENSRNOG00000001414;ENSRNOG00000000239	Ccl3;Cxcl10;Serpine1;Ccl7
4	GO:0002832	BP	negative regulation of response to biotic stimulus	4/323	69/25324	0.011729601	0.295949788	ENSRNOG00000000839;ENSRNOG00000004003;ENSRNOG00000013370;ENSRNOG00000049517	Nfkbil1;Dusp10;Gfer;Tnfaip3
13	GO:0006873	BP	cellular ion homeostasis	13/323	486/25324	0.011905886	0.295949788	ENSRNOG00000001766;ENSRNOG00000025764;ENSRNOG00000022256;ENSRNOG00000038047;ENSRNOG00000007159;ENSRNOG00000047663;ENSRNOG00000017528;ENSRNOG00000024688;ENSRNOG00000004500;ENSRNOG00000014117;ENSRNOG00000043098;ENSRNOG00000011205;ENSRNOG00000017801	Tfrc;AC128848.1;Cxcl10;Mt1;Ccl2;Gata1;Gpr157;Erfe;Myc;Hmox1;Mt2A;Ccl3;Atf4
4	GO:1905269	BP	positive regulation of chromatin organization	4/323	70/25324	0.012318554	0.295949788	ENSRNOG00000027326;ENSRNOG00000006559;ENSRNOG00000007002;ENSRNOG00000003463	Tada2b;Akap8;Lif;Srebf1
4	GO:1901989	BP	positive regulation of cell cycle phase transition	4/323	70/25324	0.012318554	0.295949788	ENSRNOG00000013970;ENSRNOG00000001607;ENSRNOG00000015794;ENSRNOG00000004195	Cdt1;Adamts1;Fam83d;Dtl
6	GO:0009743	BP	response to carbohydrate	6/323	149/25324	0.01235247	0.295949788	ENSRNOG00000013970;ENSRNOG00000042785;ENSRNOG00000015036;ENSRNOG00000020679;ENSRNOG00000046261;ENSRNOG00000003463	Cdt1;Sesn2;Ccn2;Icam1;Acp5;Srebf1
6	GO:0010632	BP	regulation of epithelial cell migration	6/323	149/25324	0.01235247	0.295949788	ENSRNOG00000004003;ENSRNOG00000002511;ENSRNOG00000014838;ENSRNOG00000010716;ENSRNOG00000014117;ENSRNOG00000018646	Dusp10;Flt4;Glipr2;Atoh8;Hmox1;Hbegf
3	GO:0070098	BP	chemokine-mediated signaling pathway	3/323	38/25324	0.012471919	0.295949788	ENSRNOG00000011205;ENSRNOG00000022256;ENSRNOG00000000239	Ccl3;Cxcl10;Ccl7
3	GO:0043407	BP	negative regulation of MAP kinase activity	3/323	38/25324	0.012471919	0.295949788	ENSRNOG00000004003;ENSRNOG00000048733;ENSRNOG00000025371	Dusp10;Nup62;Spry1
3	GO:0044060	BP	regulation of endocrine process	3/323	38/25324	0.012471919	0.295949788	ENSRNOG00000007478;ENSRNOG00000011631;ENSRNOG00000006622	Cry2;Fst;Cry1
3	GO:0031638	BP	zymogen activation	3/323	38/25324	0.012471919	0.295949788	ENSRNOG00000011352;ENSRNOG00000009389;ENSRNOG00000019675	Furin;Ripk2;Pycard
3	GO:0045824	BP	negative regulation of innate immune response	3/323	38/25324	0.012471919	0.295949788	ENSRNOG00000004003;ENSRNOG00000013370;ENSRNOG00000049517	Dusp10;Gfer;Tnfaip3
3	GO:0098813	BP	nuclear chromosome segregation	3/323	38/25324	0.012471919	0.295949788	ENSRNOG00000005037;ENSRNOG00000004487;ENSRNOG00000018815	Kif18a;Nek2;Plk1
18	GO:0051093	BP	negative regulation of developmental process	18/323	762/25324	0.012496991	0.295949788	ENSRNOG00000061474;ENSRNOG00000058388;ENSRNOG00000033368;ENSRNOG00000007319;ENSRNOG00000010549;ENSRNOG00000021659;ENSRNOG00000016360;ENSRNOG00000000521;ENSRNOG00000000491;ENSRNOG00000016037;ENSRNOG00000011205;ENSRNOG00000022256;ENSRNOG00000004003;ENSRNOG00000045545;ENSRNOG00000001414;ENSRNOG00000002969;ENSRNOG00000022099;ENSRNOG00000012804	Ctdp1;Zfp36;Dand5;Trib3;Tspo;Acp4;Gps2;Cdkn1a;Spdef;Mafb;Ccl3;Cxcl10;Dusp10;Eid2b;Serpine1;Itpkb;Trim72;C1qc
5	GO:0045619	BP	regulation of lymphocyte differentiation	5/323	108/25324	0.012548036	0.295949788	ENSRNOG00000009389;ENSRNOG00000002969;ENSRNOG00000004003;ENSRNOG00000010283;ENSRNOG00000031163	Ripk2;Itpkb;Dusp10;Cd28;Nfkbiz
12	GO:0016567	BP	protein ubiquitination	12/323	423/25324	0.012728562	0.295949788	ENSRNOG00000018815;ENSRNOG00000000123;ENSRNOG00000023473;ENSRNOG00000006241;ENSRNOG00000020067;ENSRNOG00000019749;ENSRNOG00000003452;ENSRNOG00000004639;ENSRNOG00000004195;ENSRNOG00000002946;ENSRNOG00000028415;ENSRNOG00000049517	Plk1;Rnf19b;AABR07026112.1;Marchf7;Rab40c;Ube2j2;Asb9;Traf6;Dtl;Socs3;Cdc20;Tnfaip3
1	GO:1901585	BP	regulation of acid-sensing ion channel activity	1/323	1/25324	0.012754699	0.295949788	ENSRNOG00000019147	Stom
1	GO:0090233	BP	negative regulation of spindle checkpoint	1/323	1/25324	0.012754699	0.295949788	ENSRNOG00000013970	Cdt1
1	GO:0001300	BP	chronological cell aging	1/323	1/25324	0.012754699	0.295949788	ENSRNOG00000001414	Serpine1
1	GO:0032690	BP	negative regulation of interleukin-1 alpha production	1/323	1/25324	0.012754699	0.295949788	ENSRNOG00000014378	Il1r2
1	GO:1903490	BP	positive regulation of mitotic cytokinesis	1/323	1/25324	0.012754699	0.295949788	ENSRNOG00000048733	Nup62
1	GO:1902010	BP	negative regulation of translation in response to endoplasmic reticulum stress	1/323	1/25324	0.012754699	0.295949788	ENSRNOG00000042785	Sesn2
1	GO:1903004	BP	regulation of protein K63-linked deubiquitination	1/323	1/25324	0.012754699	0.295949788	ENSRNOG00000013023	Nop53
1	GO:1903006	BP	positive regulation of protein K63-linked deubiquitination	1/323	1/25324	0.012754699	0.295949788	ENSRNOG00000013023	Nop53
1	GO:1904246	BP	negative regulation of polynucleotide adenylyltransferase activity	1/323	1/25324	0.012754699	0.295949788	ENSRNOG00000058388	Zfp36
1	GO:0019058	BP	viral life cycle	1/323	1/25324	0.012754699	0.295949788	ENSRNOG00000011352	Furin
1	GO:1900453	BP	negative regulation of long-term synaptic depression	1/323	1/25324	0.012754699	0.295949788	ENSRNOG00000000439	Ager
1	GO:1903769	BP	negative regulation of cell proliferation in bone marrow	1/323	1/25324	0.012754699	0.295949788	ENSRNOG00000010645	Lgals3
1	GO:0034402	BP	recruitment of 3'-end processing factors to RNA polymerase II holoenzyme complex	1/323	1/25324	0.012754699	0.295949788	ENSRNOG00000016231	Polr2d
1	GO:0002077	BP	acrosome matrix dispersal	1/323	1/25324	0.012754699	0.295949788	ENSRNOG00000029762	Acr
1	GO:0032804	BP	negative regulation of low-density lipoprotein particle receptor catabolic process	1/323	1/25324	0.012754699	0.295949788	ENSRNOG00000011352	Furin
1	GO:0034395	BP	regulation of transcription from RNA polymerase II promoter in response to iron	1/323	1/25324	0.012754699	0.295949788	ENSRNOG00000014117	Hmox1
1	GO:1903436	BP	regulation of mitotic cytokinetic process	1/323	1/25324	0.012754699	0.295949788	ENSRNOG00000048733	Nup62
1	GO:1903438	BP	positive regulation of mitotic cytokinetic process	1/323	1/25324	0.012754699	0.295949788	ENSRNOG00000048733	Nup62
1	GO:0070429	BP	negative regulation of nucleotide-binding oligomerization domain containing 1 signaling pathway	1/323	1/25324	0.012754699	0.295949788	ENSRNOG00000049517	Tnfaip3
1	GO:0070428	BP	regulation of nucleotide-binding oligomerization domain containing 1 signaling pathway	1/323	1/25324	0.012754699	0.295949788	ENSRNOG00000049517	Tnfaip3
1	GO:0070427	BP	nucleotide-binding oligomerization domain containing 1 signaling pathway	1/323	1/25324	0.012754699	0.295949788	ENSRNOG00000009389	Ripk2
1	GO:1901979	BP	regulation of inward rectifier potassium channel activity	1/323	1/25324	0.012754699	0.295949788	ENSRNOG00000029811	Kcne2
1	GO:0034147	BP	regulation of toll-like receptor 5 signaling pathway	1/323	1/25324	0.012754699	0.295949788	ENSRNOG00000049517	Tnfaip3
1	GO:0048852	BP	diencephalon morphogenesis	1/323	1/25324	0.012754699	0.295949788	ENSRNOG00000059469	Otx1
1	GO:0051545	BP	negative regulation of elastin biosynthetic process	1/323	1/25324	0.012754699	0.295949788	ENSRNOG00000018646	Hbegf
1	GO:0051543	BP	regulation of elastin biosynthetic process	1/323	1/25324	0.012754699	0.295949788	ENSRNOG00000018646	Hbegf
1	GO:1901392	BP	regulation of transforming growth factor beta1 activation	1/323	1/25324	0.012754699	0.295949788	ENSRNOG00000011352	Furin
1	GO:1901390	BP	positive regulation of transforming growth factor beta activation	1/323	1/25324	0.012754699	0.295949788	ENSRNOG00000011352	Furin
1	GO:1901394	BP	positive regulation of transforming growth factor beta1 activation	1/323	1/25324	0.012754699	0.295949788	ENSRNOG00000011352	Furin
1	GO:0050712	BP	negative regulation of interleukin-1 alpha secretion	1/323	1/25324	0.012754699	0.295949788	ENSRNOG00000014378	Il1r2
1	GO:0021599	BP	abducens nerve formation	1/323	1/25324	0.012754699	0.295949788	ENSRNOG00000016037	Mafb
1	GO:0002246	BP	wound healing involved in inflammatory response	1/323	1/25324	0.012754699	0.295949788	ENSRNOG00000014117	Hmox1
1	GO:0002434	BP	immune complex clearance	1/323	1/25324	0.012754699	0.295949788	ENSRNOG00000046452	Fcgr2b
1	GO:1901331	BP	positive regulation of odontoblast differentiation	1/323	1/25324	0.012754699	0.295949788	ENSRNOG00000001414	Serpine1
1	GO:0021572	BP	rhombomere 6 development	1/323	1/25324	0.012754699	0.295949788	ENSRNOG00000016037	Mafb
1	GO:1905062	BP	positive regulation of cardioblast proliferation	1/323	1/25324	0.012754699	0.295949788	ENSRNOG00000000529	Pim1
1	GO:0034148	BP	negative regulation of toll-like receptor 5 signaling pathway	1/323	1/25324	0.012754699	0.295949788	ENSRNOG00000049517	Tnfaip3
1	GO:0032498	BP	detection of muramyl dipeptide	1/323	1/25324	0.012754699	0.295949788	ENSRNOG00000014124	Nod2
1	GO:1905042	BP	negative regulation of epithelium regeneration	1/323	1/25324	0.012754699	0.295949788	ENSRNOG00000004003	Dusp10
1	GO:0043970	BP	histone H3-K9 acetylation	1/323	1/25324	0.012754699	0.295949788	ENSRNOG00000056337	Crtc2
1	GO:0090472	BP	dibasic protein processing	1/323	1/25324	0.012754699	0.295949788	ENSRNOG00000011352	Furin
1	GO:0038101	BP	sequestering of nodal from receptor via nodal binding	1/323	1/25324	0.012754699	0.295949788	ENSRNOG00000033368	Dand5
1	GO:0003140	BP	determination of left/right asymmetry in lateral mesoderm	1/323	1/25324	0.012754699	0.295949788	ENSRNOG00000033368	Dand5
1	GO:1904596	BP	regulation of connective tissue replacement involved in inflammatory response wound healing	1/323	1/25324	0.012754699	0.295949788	ENSRNOG00000000439	Ager
1	GO:1904597	BP	negative regulation of connective tissue replacement involved in inflammatory response wound healing	1/323	1/25324	0.012754699	0.295949788	ENSRNOG00000000439	Ager
1	GO:0120045	BP	stereocilium maintenance	1/323	1/25324	0.012754699	0.295949788	ENSRNOG00000010896	Tprn
1	GO:0051941	BP	regulation of amino acid uptake involved in synaptic transmission	1/323	1/25324	0.012754699	0.295949788	ENSRNOG00000020254	Per2
1	GO:0051946	BP	regulation of glutamate uptake involved in transmission of nerve impulse	1/323	1/25324	0.012754699	0.295949788	ENSRNOG00000020254	Per2
1	GO:0038165	BP	oncostatin-M-mediated signaling pathway	1/323	1/25324	0.012754699	0.295949788	ENSRNOG00000024390	Osm
1	GO:0060370	BP	susceptibility to T cell mediated cytotoxicity	1/323	1/25324	0.012754699	0.295949788	ENSRNOG00000019202	Pvr
1	GO:1905341	BP	negative regulation of protein localization to kinetochore	1/323	1/25324	0.012754699	0.295949788	ENSRNOG00000013970	Cdt1
1	GO:1903917	BP	positive regulation of endoplasmic reticulum stress-induced eIF2 alpha dephosphorylation	1/323	1/25324	0.012754699	0.295949788	ENSRNOG00000020938	Ppp1r15a
1	GO:1903916	BP	regulation of endoplasmic reticulum stress-induced eIF2 alpha dephosphorylation	1/323	1/25324	0.012754699	0.295949788	ENSRNOG00000020938	Ppp1r15a
1	GO:1902426	BP	deactivation of mitotic spindle assembly checkpoint	1/323	1/25324	0.012754699	0.295949788	ENSRNOG00000013970	Cdt1
1	GO:1904470	BP	regulation of endothelin production	1/323	1/25324	0.012754699	0.295949788	ENSRNOG00000000439	Ager
1	GO:1904472	BP	positive regulation of endothelin production	1/323	1/25324	0.012754699	0.295949788	ENSRNOG00000000439	Ager
1	GO:0002041	BP	intussusceptive angiogenesis	1/323	1/25324	0.012754699	0.295949788	ENSRNOG00000014350	Ccn1
1	GO:0002876	BP	positive regulation of chronic inflammatory response to antigenic stimulus	1/323	1/25324	0.012754699	0.295949788	ENSRNOG00000000838	Lta
1	GO:0035491	BP	positive regulation of leukotriene production involved in inflammatory response	1/323	1/25324	0.012754699	0.295949788	ENSRNOG00000001414	Serpine1
1	GO:0035490	BP	regulation of leukotriene production involved in inflammatory response	1/323	1/25324	0.012754699	0.295949788	ENSRNOG00000001414	Serpine1
1	GO:1902480	BP	protein localization to mitotic spindle	1/323	1/25324	0.012754699	0.295949788	ENSRNOG00000015794	Fam83d
1	GO:0061044	BP	negative regulation of vascular wound healing	1/323	1/25324	0.012754699	0.295949788	ENSRNOG00000001414	Serpine1
1	GO:1905453	BP	regulation of myeloid progenitor cell differentiation	1/323	1/25324	0.012754699	0.295949788	ENSRNOG00000017156	Ankle1
1	GO:0010477	BP	response to sulfur dioxide	1/323	1/25324	0.012754699	0.295949788	ENSRNOG00000020679	Icam1
1	GO:1901676	BP	positive regulation of histone H3-K27 acetylation	1/323	1/25324	0.012754699	0.295949788	ENSRNOG00000007002	Lif
1	GO:0120154	BP	negative regulation of ERBB4 signaling pathway	1/323	1/25324	0.012754699	0.295949788	ENSRNOG00000021659	Acp4
1	GO:0032499	BP	detection of peptidoglycan	1/323	1/25324	0.012754699	0.295949788	ENSRNOG00000014124	Nod2
1	GO:0036496	BP	regulation of translational initiation by eIF2 alpha dephosphorylation	1/323	1/25324	0.012754699	0.295949788	ENSRNOG00000020938	Ppp1r15a
1	GO:1905204	BP	negative regulation of connective tissue replacement	1/323	1/25324	0.012754699	0.295949788	ENSRNOG00000000439	Ager
1	GO:2000349	BP	negative regulation of CD40 signaling pathway	1/323	1/25324	0.012754699	0.295949788	ENSRNOG00000049517	Tnfaip3
14	GO:0048471	CC	perinuclear region of cytoplasm	14/323	544/25324	0.011464561	0.295949788	ENSRNOG00000001766;ENSRNOG00000000521;ENSRNOG00000020235;ENSRNOG00000004639;ENSRNOG00000038047;ENSRNOG00000020067;ENSRNOG00000015036;ENSRNOG00000006320;ENSRNOG00000014117;ENSRNOG00000020254;ENSRNOG00000043098;ENSRNOG00000013167;ENSRNOG00000019147;ENSRNOG00000028415	Tfrc;Cdkn1a;Hnrnpl;Traf6;Mt1;Rab40c;Ccn2;Ptges;Hmox1;Per2;Mt2A;Hmgb2;Stom;Cdc20
1	GO:0032996	CC	Bcl3-Bcl10 complex	1/323	1/25324	0.012754699	0.295949788	ENSRNOG00000043416	Bcl3
1	GO:0031431	CC	Dbf4-dependent protein kinase complex	1/323	1/25324	0.012754699	0.295949788	ENSRNOG00000050482	Dbf4
5	GO:0140375	MF	immune receptor activity	5/323	105/25324	0.011207405	0.295949788	ENSRNOG00000054218;ENSRNOG00000006736;ENSRNOG00000000187;ENSRNOG00000033192;ENSRNOG00000014378	Il18rap;Ccr3;Csf2rb;Osmr;Il1r2
3	GO:0070888	MF	E-box binding	3/323	38/25324	0.012471919	0.295949788	ENSRNOG00000006622;ENSRNOG00000042717;ENSRNOG00000010716	Cry1;Ciart;Atoh8
5	GO:0035257	MF	nuclear hormone receptor binding	5/323	108/25324	0.012548036	0.295949788	ENSRNOG00000057347;ENSRNOG00000007607;ENSRNOG00000007478;ENSRNOG00000006622;ENSRNOG00000048733	Cebpb;Nr4a1;Cry2;Cry1;Nup62
1	GO:0050785	MF	advanced glycation end-product receptor activity	1/323	1/25324	0.012754699	0.295949788	ENSRNOG00000010645	Lgals3
1	GO:0001096	MF	TFIIF-class transcription factor complex binding	1/323	1/25324	0.012754699	0.295949788	ENSRNOG00000061474	Ctdp1
1	GO:0019912	MF	cyclin-dependent protein kinase activating kinase activity	1/323	1/25324	0.012754699	0.295949788	ENSRNOG00000000521	Cdkn1a
1	GO:0031707	MF	endothelin A receptor binding	1/323	1/25324	0.012754699	0.295949788	ENSRNOG00000014361	Edn1
1	GO:0015433	MF	ATPase-coupled peptide antigen transmembrane transporter activity	1/323	1/25324	0.012754699	0.295949788	ENSRNOG00000000457	Tap1
1	GO:0051425	MF	PTB domain binding	1/323	1/25324	0.012754699	0.295949788	ENSRNOG00000048733	Nup62
1	GO:0043994	MF	histone acetyltransferase activity (H3-K23 specific)	1/323	1/25324	0.012754699	0.295949788	ENSRNOG00000008142	Brpf1
1	GO:0032500	MF	muramyl dipeptide binding	1/323	1/25324	0.012754699	0.295949788	ENSRNOG00000014124	Nod2
1	GO:1990447	MF	U2 snRNP binding	1/323	1/25324	0.012754699	0.295949788	ENSRNOG00000006961	Snrpb
1	GO:0017125	MF	deoxycytidyl transferase activity	1/323	1/25324	0.012754699	0.295949788	ENSRNOG00000018623	Rev1
1	GO:0032810	MF	sterol response element binding	1/323	1/25324	0.012754699	0.295949788	ENSRNOG00000003463	Srebf1
1	GO:0046538	MF	2,3-bisphosphoglycerate-dependent phosphoglycerate mutase activity	1/323	1/25324	0.012754699	0.295949788	ENSRNOG00000013532	Pgam2
1	GO:0045131	MF	pre-mRNA branch point binding	1/323	1/25324	0.012754699	0.295949788	ENSRNOG00000021085	Sf1
1	GO:0036328	MF	VEGF-C-activated receptor activity	1/323	1/25324	0.012754699	0.295949788	ENSRNOG00000002511	Flt4
1	GO:0005147	MF	oncostatin-M receptor binding	1/323	1/25324	0.012754699	0.295949788	ENSRNOG00000024390	Osm
1	GO:0005142	MF	interleukin-11 receptor binding	1/323	1/25324	0.012754699	0.295949788	ENSRNOG00000017386	Il11
1	GO:0030377	MF	urokinase plasminogen activator receptor activity	1/323	1/25324	0.012754699	0.295949788	ENSRNOG00000037931	Plaur
5	GO:0042542	BP	response to hydrogen peroxide	5/323	109/25324	0.013017996	0.301371047	ENSRNOG00000054218;ENSRNOG00000014117;ENSRNOG00000020552;ENSRNOG00000016299;ENSRNOG00000049517	Il18rap;Hmox1;Fosl1;Klf4;Tnfaip3
5	GO:0033135	BP	regulation of peptidyl-serine phosphorylation	5/323	109/25324	0.013017996	0.301371047	ENSRNOG00000017386;ENSRNOG00000010712;ENSRNOG00000007002;ENSRNOG00000020938;ENSRNOG00000009389	Il11;Terf2ip;Lif;Ppp1r15a;Ripk2
2	GO:0030728	BP	ovulation	2/323	14/25324	0.013337559	0.30400452	ENSRNOG00000001607;ENSRNOG00000050792	Adamts1;Tnfaip6
2	GO:0070198	BP	protein localization to chromosome, telomeric region	2/323	14/25324	0.013337559	0.30400452	ENSRNOG00000023995;ENSRNOG00000010712	Ankrd39;Terf2ip
2	GO:0048025	BP	negative regulation of mRNA splicing, via spliceosome	2/323	14/25324	0.013337559	0.30400452	ENSRNOG00000001662;ENSRNOG00000020235	Dyrk1a;Hnrnpl
2	GO:0140131	BP	positive regulation of lymphocyte chemotaxis	2/323	14/25324	0.013337559	0.30400452	ENSRNOG00000011205;ENSRNOG00000000239	Ccl3;Ccl7
2	GO:1905517	BP	macrophage migration	2/323	14/25324	0.013337559	0.30400452	ENSRNOG00000011205;ENSRNOG00000010645	Ccl3;Lgals3
2	GO:0070498	BP	interleukin-1-mediated signaling pathway	2/323	14/25324	0.013337559	0.30400452	ENSRNOG00000021817;ENSRNOG00000004639	Irak2;Traf6
2	GO:0060707	BP	trophoblast giant cell differentiation	2/323	14/25324	0.013337559	0.30400452	ENSRNOG00000002946;ENSRNOG00000007002	Socs3;Lif
2	GO:0048010	BP	vascular endothelial growth factor receptor signaling pathway	2/323	14/25324	0.013337559	0.30400452	ENSRNOG00000002511;ENSRNOG00000004726	Flt4;Mapkapk2
3	GO:0050810	BP	regulation of steroid biosynthetic process	3/323	39/25324	0.01338601	0.30400452	ENSRNOG00000021085;ENSRNOG00000003463;ENSRNOG00000010549	Sf1;Srebf1;Tspo
3	GO:0046637	BP	regulation of alpha-beta T cell differentiation	3/323	39/25324	0.01338601	0.30400452	ENSRNOG00000009389;ENSRNOG00000002969;ENSRNOG00000031163	Ripk2;Itpkb;Nfkbiz
3	GO:0007098	BP	centrosome cycle	3/323	39/25324	0.01338601	0.30400452	ENSRNOG00000018815;ENSRNOG00000010883;ENSRNOG00000005615	Plk1;Pard6b;Gadd45a
3	GO:0002224	BP	toll-like receptor signaling pathway	3/323	39/25324	0.01338601	0.30400452	ENSRNOG00000009389;ENSRNOG00000004726;ENSRNOG00000021817	Ripk2;Mapkapk2;Irak2
3	GO:0032206	BP	positive regulation of telomere maintenance	3/323	39/25324	0.01338601	0.30400452	ENSRNOG00000023995;ENSRNOG00000028461;ENSRNOG00000004487	Ankrd39;Gnl3;Nek2
3	GO:2000677	BP	regulation of transcription regulatory region DNA binding	3/323	39/25324	0.01338601	0.30400452	ENSRNOG00000020254;ENSRNOG00000004639;ENSRNOG00000007002	Per2;Traf6;Lif
2	GO:0005697	CC	telomerase holoenzyme complex	2/323	14/25324	0.013337559	0.30400452	ENSRNOG00000006961;ENSRNOG00000061146	Snrpb;Gar1
2	GO:0019865	MF	immunoglobulin binding	2/323	14/25324	0.013337559	0.30400452	ENSRNOG00000010645;ENSRNOG00000046452	Lgals3;Fcgr2b
2	GO:0070034	MF	telomerase RNA binding	2/323	14/25324	0.013337559	0.30400452	ENSRNOG00000006961;ENSRNOG00000061146	Snrpb;Gar1
5	GO:0046890	BP	regulation of lipid biosynthetic process	5/323	110/25324	0.013499705	0.306244433	ENSRNOG00000003463;ENSRNOG00000021085;ENSRNOG00000007319;ENSRNOG00000010549;ENSRNOG00000014350	Srebf1;Sf1;Trib3;Tspo;Ccn1
7	GO:0006913	BP	nucleocytoplasmic transport	7/323	197/25324	0.013543162	0.306887755	ENSRNOG00000016595;ENSRNOG00000000521;ENSRNOG00000014161;ENSRNOG00000016231;ENSRNOG00000018564;ENSRNOG00000007478;ENSRNOG00000048733	Hhex;Cdkn1a;Rbm15b;Polr2d;Nup93;Cry2;Nup62
7	GO:0051169	BP	nuclear transport	7/323	198/25324	0.0138914	0.314428292	ENSRNOG00000016595;ENSRNOG00000000521;ENSRNOG00000014161;ENSRNOG00000016231;ENSRNOG00000018564;ENSRNOG00000007478;ENSRNOG00000048733	Hhex;Cdkn1a;Rbm15b;Polr2d;Nup93;Cry2;Nup62
5	GO:0019955	MF	cytokine binding	5/323	111/25324	0.013993288	0.316382178	ENSRNOG00000054218;ENSRNOG00000021578;ENSRNOG00000006736;ENSRNOG00000031312;ENSRNOG00000014378	Il18rap;Wfikkn1;Ccr3;Tnfrsf1a;Il1r2
8	GO:1901654	BP	response to ketone	8/323	246/25324	0.014059581	0.317527828	ENSRNOG00000020552;ENSRNOG00000020679;ENSRNOG00000010549;ENSRNOG00000000521;ENSRNOG00000006559;ENSRNOG00000016299;ENSRNOG00000003463;ENSRNOG00000058186	Fosl1;Icam1;Tspo;Cdkn1a;Akap8;Klf4;Srebf1;Errfi1
4	GO:1901224	BP	positive regulation of NIK/NF-kappaB signaling	4/323	73/25324	0.014197768	0.319937727	ENSRNOG00000014124;ENSRNOG00000010712;ENSRNOG00000000439;ENSRNOG00000004639	Nod2;Terf2ip;Ager;Traf6
4	GO:1901216	BP	positive regulation of neuron death	4/323	73/25324	0.014197768	0.319937727	ENSRNOG00000011205;ENSRNOG00000046452;ENSRNOG00000017801;ENSRNOG00000007064	Ccl3;Fcgr2b;Atf4;Zfp746
3	GO:0051851	BP	modulation by host of symbiont process	3/323	40/25324	0.014337319	0.32212288	ENSRNOG00000061474;ENSRNOG00000011205;ENSRNOG00000019147	Ctdp1;Ccl3;Stom
3	GO:0030968	BP	endoplasmic reticulum unfolded protein response	3/323	40/25324	0.014337319	0.32212288	ENSRNOG00000017801;ENSRNOG00000020938;ENSRNOG00000003745	Atf4;Ppp1r15a;Atf3
15	GO:0050801	BP	ion homeostasis	15/323	600/25324	0.014342281	0.32212288	ENSRNOG00000001766;ENSRNOG00000025764;ENSRNOG00000022256;ENSRNOG00000038047;ENSRNOG00000010549;ENSRNOG00000007159;ENSRNOG00000047663;ENSRNOG00000017528;ENSRNOG00000024688;ENSRNOG00000004500;ENSRNOG00000014117;ENSRNOG00000043098;ENSRNOG00000011205;ENSRNOG00000023614;ENSRNOG00000017801	Tfrc;AC128848.1;Cxcl10;Mt1;Tspo;Ccl2;Gata1;Gpr157;Erfe;Myc;Hmox1;Mt2A;Ccl3;Hsh2d;Atf4
5	GO:0032869	BP	cellular response to insulin stimulus	5/323	112/25324	0.014498865	0.324921639	ENSRNOG00000003463;ENSRNOG00000021108;ENSRNOG00000005513;ENSRNOG00000007319;ENSRNOG00000058186	Srebf1;Slc22a12;Srsf5;Trib3;Errfi1
5	GO:0010952	BP	positive regulation of peptidase activity	5/323	112/25324	0.014498865	0.324921639	ENSRNOG00000009389;ENSRNOG00000000439;ENSRNOG00000019675;ENSRNOG00000015036;ENSRNOG00000014350	Ripk2;Ager;Pycard;Ccn2;Ccn1
6	GO:0002833	BP	positive regulation of response to biotic stimulus	6/323	155/25324	0.014763638	0.330490856	ENSRNOG00000009389;ENSRNOG00000019675;ENSRNOG00000019202;ENSRNOG00000054218;ENSRNOG00000004639;ENSRNOG00000013167	Ripk2;Pycard;Pvr;Il18rap;Traf6;Hmgb2
4	GO:0055072	BP	iron ion homeostasis	4/323	74/25324	0.014862241	0.332332139	ENSRNOG00000001766;ENSRNOG00000014117;ENSRNOG00000024688;ENSRNOG00000004500	Tfrc;Hmox1;Erfe;Myc
18	GO:0060341	BP	regulation of cellular localization	18/323	785/25324	0.01489251	0.332643032	ENSRNOG00000013970;ENSRNOG00000018815;ENSRNOG00000019147;ENSRNOG00000039204;ENSRNOG00000007002;ENSRNOG00000028461;ENSRNOG00000047663;ENSRNOG00000042785;ENSRNOG00000048427;ENSRNOG00000020254;ENSRNOG00000029811;ENSRNOG00000014117;ENSRNOG00000022256;ENSRNOG00000019235;ENSRNOG00000010883;ENSRNOG00000003463;ENSRNOG00000011205;ENSRNOG00000048733	Cdt1;Plk1;Stom;Pram1;Lif;Gnl3;Gata1;Sesn2;AABR07024825.2;Per2;Kcne2;Hmox1;Cxcl10;Rbm22;Pard6b;Srebf1;Ccl3;Nup62
6	GO:0071375	BP	cellular response to peptide hormone stimulus	6/323	156/25324	0.015195092	0.334623969	ENSRNOG00000007319;ENSRNOG00000021108;ENSRNOG00000005513;ENSRNOG00000007607;ENSRNOG00000003463;ENSRNOG00000058186	Trib3;Slc22a12;Srsf5;Nr4a1;Srebf1;Errfi1
6	GO:0042593	BP	glucose homeostasis	6/323	156/25324	0.015195092	0.334623969	ENSRNOG00000036692;ENSRNOG00000042785;ENSRNOG00000056337;ENSRNOG00000020679;ENSRNOG00000006622;ENSRNOG00000007478	Gcgr;Sesn2;Crtc2;Icam1;Cry1;Cry2
12	GO:0051347	BP	positive regulation of transferase activity	12/323	443/25324	0.015217784	0.334623969	ENSRNOG00000009389;ENSRNOG00000018815;ENSRNOG00000000439;ENSRNOG00000008936;ENSRNOG00000014350;ENSRNOG00000005615;ENSRNOG00000019822;ENSRNOG00000001088;ENSRNOG00000004639;ENSRNOG00000007319;ENSRNOG00000004487;ENSRNOG00000028415	Ripk2;Plk1;Ager;Map3k6;Ccn1;Gadd45a;Gadd45b;Rfc3;Traf6;Trib3;Nek2;Cdc20
2	GO:0032691	BP	negative regulation of interleukin-1 beta production	2/323	15/25324	0.015261066	0.334623969	ENSRNOG00000058186;ENSRNOG00000049517	Errfi1;Tnfaip3
2	GO:0071243	BP	cellular response to arsenic-containing substance	2/323	15/25324	0.015261066	0.334623969	ENSRNOG00000014117;ENSRNOG00000032917	Hmox1;Zfand2a
2	GO:0005978	BP	glycogen biosynthetic process	2/323	15/25324	0.015261066	0.334623969	ENSRNOG00000059753;ENSRNOG00000020254	Gys2;Per2
2	GO:0060009	BP	Sertoli cell development	2/323	15/25324	0.015261066	0.334623969	ENSRNOG00000020679;ENSRNOG00000047663	Icam1;Gata1
2	GO:2000322	BP	regulation of glucocorticoid receptor signaling pathway	2/323	15/25324	0.015261066	0.334623969	ENSRNOG00000007478;ENSRNOG00000006622	Cry2;Cry1
2	GO:0045649	BP	regulation of macrophage differentiation	2/323	15/25324	0.015261066	0.334623969	ENSRNOG00000012804;ENSRNOG00000007002	C1qc;Lif
2	GO:0033119	BP	negative regulation of RNA splicing	2/323	15/25324	0.015261066	0.334623969	ENSRNOG00000001662;ENSRNOG00000020235	Dyrk1a;Hnrnpl
2	GO:2000846	BP	regulation of corticosteroid hormone secretion	2/323	15/25324	0.015261066	0.334623969	ENSRNOG00000007478;ENSRNOG00000006622	Cry2;Cry1
2	GO:0009250	BP	glucan biosynthetic process	2/323	15/25324	0.015261066	0.334623969	ENSRNOG00000059753;ENSRNOG00000020254	Gys2;Per2
2	GO:0002478	BP	antigen processing and presentation of exogenous peptide antigen	2/323	15/25324	0.015261066	0.334623969	ENSRNOG00000000457;ENSRNOG00000004639	Tap1;Traf6
2	GO:0017017	MF	MAP kinase tyrosine/serine/threonine phosphatase activity	2/323	15/25324	0.015261066	0.334623969	ENSRNOG00000004003;ENSRNOG00000014061	Dusp10;Dusp5
2	GO:0070577	MF	lysine-acetylated histone binding	2/323	15/25324	0.015261066	0.334623969	ENSRNOG00000045877;ENSRNOG00000000461	AC098547.1;LOC108348112
2	GO:0140033	MF	acetylation-dependent protein binding	2/323	15/25324	0.015261066	0.334623969	ENSRNOG00000045877;ENSRNOG00000000461	AC098547.1;LOC108348112
2	GO:0048019	MF	receptor antagonist activity	2/323	15/25324	0.015261066	0.334623969	ENSRNOG00000021578;ENSRNOG00000011631	Wfikkn1;Fst
3	GO:0034121	BP	regulation of toll-like receptor signaling pathway	3/323	41/25324	0.015326022	0.335324788	ENSRNOG00000000839;ENSRNOG00000016360;ENSRNOG00000049517	Nfkbil1;Gps2;Tnfaip3
3	GO:1903793	BP	positive regulation of anion transport	3/323	41/25324	0.015326022	0.335324788	ENSRNOG00000057347;ENSRNOG00000024688;ENSRNOG00000017801	Cebpb;Erfe;Atf4
7	GO:0005681	CC	spliceosomal complex	7/323	202/25324	0.015348606	0.335457805	ENSRNOG00000021085;ENSRNOG00000011932;ENSRNOG00000001501;ENSRNOG00000019235;ENSRNOG00000018194;ENSRNOG00000006961;ENSRNOG00000010645	Sf1;Snrpa1;Snrpa;Rbm22;Srrm1;Snrpb;Lgals3
5	GO:1901988	BP	negative regulation of cell cycle phase transition	5/323	114/25324	0.01554647	0.339169123	ENSRNOG00000013023;ENSRNOG00000000521;ENSRNOG00000018815;ENSRNOG00000008816;ENSRNOG00000004195	Nop53;Cdkn1a;Plk1;Gpnmb;Dtl
91	GO:0043170	BP	macromolecule metabolic process	91/323	5688/25324	0.015586262	0.339169123	ENSRNOG00000011668;ENSRNOG00000007319;ENSRNOG00000010448;ENSRNOG00000020552;ENSRNOG00000020938;ENSRNOG00000002946;ENSRNOG00000011932;ENSRNOG00000002546;ENSRNOG00000061474;ENSRNOG00000014161;ENSRNOG00000005513;ENSRNOG00000027326;ENSRNOG00000011586;ENSRNOG00000020235;ENSRNOG00000021659;ENSRNOG00000042785;ENSRNOG00000001662;ENSRNOG00000061146;ENSRNOG00000006622;ENSRNOG00000004639;ENSRNOG00000013167;…	Nfil3;Trib3;Ptbp1;Fosl1;Ppp1r15a;Socs3;Snrpa1;Rchy1;Ctdp1;Rbm15b;Srsf5;Tada2b;LOC100909712;Hnrnpl;Acp4;Sesn2;Dyrk1a;Gar1;Cry1;Traf6;Hmgb2;Nek2;AABR07068127.1;AABR07026112.1;Crtc2;Asb9;Mta2;Bcl3;Cdc20;Rev1;Dusp10;Dusp5;Tgm1;Mapkapk2;Polh;Sf1;Utp15;Lif;Snrpb;Acr;Ptpn7;Polr2d;Flt4;Itpkb;Atf4;Sprtn;Zfp36;Isg20;Siah1;Srrm1;Ankrd39;Nop53;Baz1a;Pycard;Tssk6;Pim1;Terf2ip;Nphs1;Nup62;Tnfaip3;Tfrc;Ube2j2;C…
6	GO:0000398	BP	mRNA splicing, via spliceosome	6/323	157/25324	0.015635219	0.339169123	ENSRNOG00000021085;ENSRNOG00000011932;ENSRNOG00000001501;ENSRNOG00000005513;ENSRNOG00000019235;ENSRNOG00000006961	Sf1;Snrpa1;Snrpa;Srsf5;Rbm22;Snrpb
6	GO:0000375	BP	RNA splicing, via transesterification reactions	6/323	157/25324	0.015635219	0.339169123	ENSRNOG00000021085;ENSRNOG00000011932;ENSRNOG00000001501;ENSRNOG00000005513;ENSRNOG00000019235;ENSRNOG00000006961	Sf1;Snrpa1;Snrpa;Srsf5;Rbm22;Snrpb
6	GO:0000377	BP	RNA splicing, via transesterification reactions with bulged adenosine as nucleophile	6/323	157/25324	0.015635219	0.339169123	ENSRNOG00000021085;ENSRNOG00000011932;ENSRNOG00000001501;ENSRNOG00000005513;ENSRNOG00000019235;ENSRNOG00000006961	Sf1;Snrpa1;Snrpa;Srsf5;Rbm22;Snrpb
6	GO:0033500	BP	carbohydrate homeostasis	6/323	157/25324	0.015635219	0.339169123	ENSRNOG00000036692;ENSRNOG00000042785;ENSRNOG00000056337;ENSRNOG00000020679;ENSRNOG00000006622;ENSRNOG00000007478	Gcgr;Sesn2;Crtc2;Icam1;Cry1;Cry2
91	GO:0032991	CC	protein-containing complex	91/323	5688/25324	0.015586262	0.339169123	ENSRNOG00000011932;ENSRNOG00000002546;ENSRNOG00000011502;ENSRNOG00000020938;ENSRNOG00000004639;ENSRNOG00000031312;ENSRNOG00000061474;ENSRNOG00000014161;ENSRNOG00000020391;ENSRNOG00000057347;ENSRNOG00000001181;ENSRNOG00000027326;ENSRNOG00000020235;ENSRNOG00000032178;ENSRNOG00000042785;ENSRNOG00000061146;ENSRNOG00000016299;ENSRNOG00000002905;ENSRNOG00000001339;ENSRNOG00000025970;ENSRNOG00000007390;…	Snrpa1;Rchy1;Col9a2;Ppp1r15a;Traf6;Tnfrsf1a;Ctdp1;Rbm15b;Nip7;Cebpb;Wdr4;Tada2b;Hnrnpl;Cenpa;Sesn2;Gar1;Klf4;Ccdc103;Psmd9;AABR07068127.1;Nfkbia;Cd28;Mta2;Bcl3;Cdc20;Atp6v1e2;Dcaf5;Tap1;Amn;Kif18a;Sf1;Pram1;Kcne2;Snrpb;Birc3;Acr;Polr2d;Flt4;Atf4;Zfp36;Siah1;Srrm1;Atf3;Baz1a;Cdkn1a;Pycard;Nup93;Terf2ip;Mafb;Vps37c;LOC690283;Tfrc;Nod2;Taf5l;AABR07024825.2;Rfc3;Srebf1;Mettl22;Vps37b;Dbf4;LOC10036353…
7	GO:1901990	BP	regulation of mitotic cell cycle phase transition	7/323	204/25324	0.016116583	0.34849539	ENSRNOG00000013970;ENSRNOG00000001607;ENSRNOG00000018815;ENSRNOG00000000521;ENSRNOG00000008816;ENSRNOG00000004195;ENSRNOG00000013023	Cdt1;Adamts1;Plk1;Cdkn1a;Gpnmb;Dtl;Nop53
7	GO:0097190	BP	apoptotic signaling pathway	7/323	204/25324	0.016116583	0.34849539	ENSRNOG00000000521;ENSRNOG00000007319;ENSRNOG00000057347;ENSRNOG00000010283;ENSRNOG00000014117;ENSRNOG00000043416;ENSRNOG00000017801	Cdkn1a;Trib3;Cebpb;Cd28;Hmox1;Bcl3;Atf4
5	GO:0001650	CC	fibrillar center	5/323	115/25324	0.016088729	0.34849539	ENSRNOG00000000439;ENSRNOG00000061146;ENSRNOG00000008010;ENSRNOG00000016591;ENSRNOG00000013023	Ager;Gar1;Hoxb5;Utp15;Nop53
17	GO:0016310	BP	phosphorylation	17/323	719/25324	0.016213664	0.350222027	ENSRNOG00000009389;ENSRNOG00000058388;ENSRNOG00000018815;ENSRNOG00000007319;ENSRNOG00000020599;ENSRNOG00000007002;ENSRNOG00000002511;ENSRNOG00000000529;ENSRNOG00000001662;ENSRNOG00000013532;ENSRNOG00000004726;ENSRNOG00000006622;ENSRNOG00000004639;ENSRNOG00000020873;ENSRNOG00000011205;ENSRNOG00000004487;ENSRNOG00000002969	Ripk2;Zfp36;Plk1;Trib3;Tssk6;Lif;Flt4;Pim1;Dyrk1a;Pgam2;Mapkapk2;Cry1;Traf6;Nphs1;Ccl3;Nek2;Itpkb
3	GO:0030858	BP	positive regulation of epithelial cell differentiation	3/323	42/25324	0.016352273	0.351720955	ENSRNOG00000007002;ENSRNOG00000001414;ENSRNOG00000010716	Lif;Serpine1;Atoh8
3	GO:0051310	BP	metaphase plate congression	3/323	42/25324	0.016352273	0.351720955	ENSRNOG00000015794;ENSRNOG00000048733;ENSRNOG00000015160	Fam83d;Nup62;Gem
3	GO:0050718	BP	positive regulation of interleukin-1 beta secretion	3/323	42/25324	0.016352273	0.351720955	ENSRNOG00000009389;ENSRNOG00000014124;ENSRNOG00000011205	Ripk2;Nod2;Ccl3
3	GO:0043392	BP	negative regulation of DNA binding	3/323	42/25324	0.016352273	0.351720955	ENSRNOG00000014117;ENSRNOG00000004487;ENSRNOG00000020254	Hmox1;Nek2;Per2
5	GO:0044770	BP	cell cycle phase transition	5/323	116/25324	0.016643442	0.357227675	ENSRNOG00000061474;ENSRNOG00000006559;ENSRNOG00000000521;ENSRNOG00000018815;ENSRNOG00000014130	Ctdp1;Akap8;Cdkn1a;Plk1;Cks2
38	GO:0090304	BP	nucleic acid metabolic process	38/323	2020/25324	0.016816179	0.360261386	ENSRNOG00000011668;ENSRNOG00000011932;ENSRNOG00000010448;ENSRNOG00000010712;ENSRNOG00000020552;ENSRNOG00000019195;ENSRNOG00000018623;ENSRNOG00000048733;ENSRNOG00000021085;ENSRNOG00000014161;ENSRNOG00000016591;ENSRNOG00000015036;ENSRNOG00000005513;ENSRNOG00000054561;ENSRNOG00000006961;ENSRNOG00000011586;ENSRNOG00000020235;ENSRNOG00000016231;ENSRNOG00000012806;ENSRNOG00000021270;ENSRNOG00000004195;…	Nfil3;Snrpa1;Ptbp1;Terf2ip;Fosl1;Polh;Rev1;Nup62;Sf1;Rbm15b;Utp15;Ccn2;Srsf5;Isg20;Snrpb;LOC100909712;Hnrnpl;Polr2d;Rbbp6;Trmt6;Dtl;Sesn2;Snrpa;Srebf1;Gar1;Rbm22;LOC100363537;Hmgb2;Lgals3;Atf4;Sprtn;AABR07068127.1;Zfp36;Lin9;Mta2;Bcl3;Srrm1;Nop53
21	GO:0008270	MF	zinc ion binding	21/323	950/25324	0.016820233	0.360261386	ENSRNOG00000021085;ENSRNOG00000005275;ENSRNOG00000001607;ENSRNOG00000006241;ENSRNOG00000038047;ENSRNOG00000004639;ENSRNOG00000012806;ENSRNOG00000014127;ENSRNOG00000047663;ENSRNOG00000032917;ENSRNOG00000050482;ENSRNOG00000006559;ENSRNOG00000019913;ENSRNOG00000015143;ENSRNOG00000022099;ENSRNOG00000043098;ENSRNOG00000032626;ENSRNOG00000027326;ENSRNOG00000007607;ENSRNOG00000049517;ENSRNOG00000002546	Sf1;Shmt1;Adamts1;Marchf7;Mt1;Traf6;Rbbp6;Rnf151;Gata1;Zfand2a;Dbf4;Akap8;Mta2;Siah1;Trim72;Mt2A;Mmp3;Tada2b;Nr4a1;Tnfaip3;Rchy1
15	GO:0005576	CC	extracellular region	15/323	620/25324	0.016920989	0.362037913	ENSRNOG00000048651;ENSRNOG00000022256;ENSRNOG00000019675;ENSRNOG00000007002;ENSRNOG00000024688;ENSRNOG00000014350;ENSRNOG00000014964;ENSRNOG00000028701;ENSRNOG00000046246;ENSRNOG00000012804;ENSRNOG00000011631;ENSRNOG00000002072;ENSRNOG00000002905;ENSRNOG00000021578;ENSRNOG00000017399	Nrtn;Cxcl10;Pycard;Lif;Erfe;Ccn1;Hp;C8g;AABR07015881.1;C1qc;Fst;Eva1c;Ccdc103;Wfikkn1;Acrbp
4	GO:0006405	BP	RNA export from nucleus	4/323	77/25324	0.016972278	0.362372401	ENSRNOG00000016595;ENSRNOG00000014161;ENSRNOG00000016231;ENSRNOG00000018564	Hhex;Rbm15b;Polr2d;Nup93
4	GO:1903313	BP	positive regulation of mRNA metabolic process	4/323	77/25324	0.016972278	0.362372401	ENSRNOG00000050108;ENSRNOG00000009131;ENSRNOG00000031387;ENSRNOG00000058388	LOC100911319;Zc3h12a;Dazap1;Zfp36
9	GO:2001233	BP	regulation of apoptotic signaling pathway	9/323	306/25324	0.017260005	0.36532676	ENSRNOG00000037931;ENSRNOG00000006241;ENSRNOG00000014117;ENSRNOG00000015143;ENSRNOG00000020679;ENSRNOG00000001414;ENSRNOG00000010645;ENSRNOG00000049517;ENSRNOG00000003745	Plaur;Marchf7;Hmox1;Siah1;Icam1;Serpine1;Lgals3;Tnfaip3;Atf3
2	GO:0090026	BP	positive regulation of monocyte chemotaxis	2/323	16/25324	0.017295827	0.36532676	ENSRNOG00000022256;ENSRNOG00000001414	Cxcl10;Serpine1
2	GO:0051900	BP	regulation of mitochondrial depolarization	2/323	16/25324	0.017295827	0.36532676	ENSRNOG00000010549;ENSRNOG00000023614	Tspo;Hsh2d
2	GO:0009299	BP	mRNA transcription	2/323	16/25324	0.017295827	0.36532676	ENSRNOG00000003463;ENSRNOG00000017801	Srebf1;Atf4
2	GO:0032753	BP	positive regulation of interleukin-4 production	2/323	16/25324	0.017295827	0.36532676	ENSRNOG00000057347;ENSRNOG00000010283	Cebpb;Cd28
2	GO:0008347	BP	glial cell migration	2/323	16/25324	0.017295827	0.36532676	ENSRNOG00000011205;ENSRNOG00000010549	Ccl3;Tspo
2	GO:0045408	BP	regulation of interleukin-6 biosynthetic process	2/323	16/25324	0.017295827	0.36532676	ENSRNOG00000057347;ENSRNOG00000004639	Cebpb;Traf6
2	GO:1904666	BP	regulation of ubiquitin protein ligase activity	2/323	16/25324	0.017295827	0.36532676	ENSRNOG00000018815;ENSRNOG00000028415	Plk1;Cdc20
2	GO:0045671	BP	negative regulation of osteoclast differentiation	2/323	16/25324	0.017295827	0.36532676	ENSRNOG00000011205;ENSRNOG00000016037	Ccl3;Mafb
3	GO:1900182	BP	positive regulation of protein localization to nucleus	3/323	43/25324	0.017416198	0.36532676	ENSRNOG00000019235;ENSRNOG00000042785;ENSRNOG00000007002	Rbm22;Sesn2;Lif
3	GO:0042269	BP	regulation of natural killer cell mediated cytotoxicity	3/323	43/25324	0.017416198	0.36532676	ENSRNOG00000054218;ENSRNOG00000013370;ENSRNOG00000019202	Il18rap;Gfer;Pvr
3	GO:0002763	BP	positive regulation of myeloid leukocyte differentiation	3/323	43/25324	0.017416198	0.36532676	ENSRNOG00000011205;ENSRNOG00000004639;ENSRNOG00000007002	Ccl3;Traf6;Lif
3	GO:0045669	BP	positive regulation of osteoblast differentiation	3/323	43/25324	0.017416198	0.36532676	ENSRNOG00000057347;ENSRNOG00000014350;ENSRNOG00000050869	Cebpb;Ccn1;Cebpd
3	GO:0045840	BP	positive regulation of mitotic nuclear division	3/323	43/25324	0.017416198	0.36532676	ENSRNOG00000013970;ENSRNOG00000010283;ENSRNOG00000048733	Cdt1;Cd28;Nup62
3	GO:0002637	BP	regulation of immunoglobulin production	3/323	43/25324	0.017416198	0.36532676	ENSRNOG00000001766;ENSRNOG00000010283;ENSRNOG00000004639	Tfrc;Cd28;Traf6
3	GO:0043300	BP	regulation of leukocyte degranulation	3/323	43/25324	0.017416198	0.36532676	ENSRNOG00000014117;ENSRNOG00000047663;ENSRNOG00000039204	Hmox1;Gata1;Pram1
3	GO:0002715	BP	regulation of natural killer cell mediated immunity	3/323	43/25324	0.017416198	0.36532676	ENSRNOG00000054218;ENSRNOG00000013370;ENSRNOG00000019202	Il18rap;Gfer;Pvr
8	GO:0052548	BP	regulation of endopeptidase activity	8/323	256/25324	0.01744899	0.365637291	ENSRNOG00000009389;ENSRNOG00000037931;ENSRNOG00000019675;ENSRNOG00000014350;ENSRNOG00000015036;ENSRNOG00000007607;ENSRNOG00000000439;ENSRNOG00000005731	Ripk2;Plaur;Pycard;Ccn1;Ccn2;Nr4a1;Ager;Birc3
4	GO:0000018	BP	regulation of DNA recombination	4/323	78/25324	0.017715026	0.370829678	ENSRNOG00000001766;ENSRNOG00000017156;ENSRNOG00000010712;ENSRNOG00000010283	Tfrc;Ankle1;Terf2ip;Cd28
17	GO:1990234	CC	transferase complex	17/323	735/25324	0.017948797	0.37533667	ENSRNOG00000018027;ENSRNOG00000000521;ENSRNOG00000014161;ENSRNOG00000004556;ENSRNOG00000016231;ENSRNOG00000021270;ENSRNOG00000008142;ENSRNOG00000042785;ENSRNOG00000014130;ENSRNOG00000006961;ENSRNOG00000001181;ENSRNOG00000004195;ENSRNOG00000027326;ENSRNOG00000000123;ENSRNOG00000028415;ENSRNOG00000011234;ENSRNOG00000002546	Taf5l;Cdkn1a;Rbm15b;Dcaf5;Polr2d;Trmt6;Brpf1;Sesn2;Cks2;Snrpb;Wdr4;Dtl;Tada2b;Rnf19b;Cdc20;LOC690283;Rchy1
6	GO:0002685	BP	regulation of leukocyte migration	6/323	162/25324	0.017968686	0.375366411	ENSRNOG00000022256;ENSRNOG00000000439;ENSRNOG00000000239;ENSRNOG00000001414;ENSRNOG00000020679;ENSRNOG00000011205	Cxcl10;Ager;Ccl7;Serpine1;Icam1;Ccl3
15	GO:0004672	MF	protein kinase activity	15/323	627/25324	0.018037632	0.376419819	ENSRNOG00000016378;ENSRNOG00000000521;ENSRNOG00000018815;ENSRNOG00000020599;ENSRNOG00000009389;ENSRNOG00000002511;ENSRNOG00000000529;ENSRNOG00000001662;ENSRNOG00000021817;ENSRNOG00000004726;ENSRNOG00000008936;ENSRNOG00000003657;ENSRNOG00000009031;ENSRNOG00000011205;ENSRNOG00000004487	Map3k8;Cdkn1a;Plk1;Tssk6;Ripk2;Flt4;Pim1;Dyrk1a;Irak2;Mapkapk2;Map3k6;Pkmyt1;Gucy2c;Ccl3;Nek2
4	GO:1900180	BP	regulation of protein localization to nucleus	4/323	79/25324	0.018477723	0.38481373	ENSRNOG00000019235;ENSRNOG00000042785;ENSRNOG00000048733;ENSRNOG00000007002	Rbm22;Sesn2;Nup62;Lif
4	GO:0032368	BP	regulation of lipid transport	4/323	79/25324	0.018477723	0.38481373	ENSRNOG00000007478;ENSRNOG00000006622;ENSRNOG00000016360;ENSRNOG00000024688	Cry2;Cry1;Gps2;Erfe
3	GO:0009898	CC	cytoplasmic side of plasma membrane	3/323	44/25324	0.018517897	0.385255652	ENSRNOG00000005807;ENSRNOG00000015160;ENSRNOG00000004639	Ptpn7;Gem;Traf6
14	GO:0045596	BP	negative regulation of cell differentiation	14/323	554/25324	0.018541647	0.38535533	ENSRNOG00000061474;ENSRNOG00000058388;ENSRNOG00000004003;ENSRNOG00000007319;ENSRNOG00000010549;ENSRNOG00000021659;ENSRNOG00000016360;ENSRNOG00000016037;ENSRNOG00000000491;ENSRNOG00000012804;ENSRNOG00000045545;ENSRNOG00000011205;ENSRNOG00000002969;ENSRNOG00000022099	Ctdp1;Zfp36;Dusp10;Trib3;Tspo;Acp4;Gps2;Mafb;Spdef;C1qc;Eid2b;Ccl3;Itpkb;Trim72
5	GO:0045931	BP	positive regulation of mitotic cell cycle	5/323	120/25324	0.01898899	0.394249458	ENSRNOG00000013970;ENSRNOG00000001607;ENSRNOG00000010283;ENSRNOG00000048733;ENSRNOG00000004195	Cdt1;Adamts1;Cd28;Nup62;Dtl
26	GO:0022414	BP	reproductive process	26/323	1259/25324	0.019205836	0.397496184	ENSRNOG00000020552;ENSRNOG00000018815;ENSRNOG00000011932;ENSRNOG00000020599;ENSRNOG00000014350;ENSRNOG00000048733;ENSRNOG00000021085;ENSRNOG00000001607;ENSRNOG00000007002;ENSRNOG00000057347;ENSRNOG00000047663;ENSRNOG00000008988;ENSRNOG00000047436;ENSRNOG00000020679;ENSRNOG00000017399;ENSRNOG00000003657;ENSRNOG00000005731;ENSRNOG00000000499;ENSRNOG00000029762;ENSRNOG00000031387;ENSRNOG00000013532;…	Fosl1;Plk1;Snrpa1;Tssk6;Ccn1;Nup62;Sf1;Adamts1;Lif;Cebpb;Gata1;Cyp2d2;Cabyr;Icam1;Acrbp;Pkmyt1;Birc3;Tcp11;Acr;Dazap1;Pgam2;Socs3;Tnfaip6;Endou;Cks2;Siah1
4	GO:0044070	BP	regulation of anion transport	4/323	80/25324	0.019260509	0.397496184	ENSRNOG00000057347;ENSRNOG00000020254;ENSRNOG00000024688;ENSRNOG00000017801	Cebpb;Per2;Erfe;Atf4
8	GO:1901214	BP	regulation of neuron death	8/323	261/25324	0.019347809	0.397496184	ENSRNOG00000007064;ENSRNOG00000057347;ENSRNOG00000046452;ENSRNOG00000008816;ENSRNOG00000014117;ENSRNOG00000011205;ENSRNOG00000017801;ENSRNOG00000013370	Zfp746;Cebpb;Fcgr2b;Gpnmb;Hmox1;Ccl3;Atf4;Gfer
2	GO:0016973	BP	poly(A)+ mRNA export from nucleus	2/323	17/25324	0.019438709	0.397496184	ENSRNOG00000016595;ENSRNOG00000018564	Hhex;Nup93
2	GO:0045830	BP	positive regulation of isotype switching	2/323	17/25324	0.019438709	0.397496184	ENSRNOG00000001766;ENSRNOG00000010283	Tfrc;Cd28
2	GO:0010042	BP	response to manganese ion	2/323	17/25324	0.019438709	0.397496184	ENSRNOG00000010549;ENSRNOG00000017801	Tspo;Atf4
2	GO:0007588	BP	excretion	2/323	17/25324	0.019438709	0.397496184	ENSRNOG00000009050;ENSRNOG00000021108	Amn;Slc22a12
2	GO:0019884	BP	antigen processing and presentation of exogenous antigen	2/323	17/25324	0.019438709	0.397496184	ENSRNOG00000000457;ENSRNOG00000004639	Tap1;Traf6
2	GO:0046599	BP	regulation of centriole replication	2/323	17/25324	0.019438709	0.397496184	ENSRNOG00000057760;ENSRNOG00000048733	Stil;Nup62
2	GO:0032703	BP	negative regulation of interleukin-2 production	2/323	17/25324	0.019438709	0.397496184	ENSRNOG00000058388;ENSRNOG00000049517	Zfp36;Tnfaip3
2	GO:0045589	BP	regulation of regulatory T cell differentiation	2/323	17/25324	0.019438709	0.397496184	ENSRNOG00000004003;ENSRNOG00000010283	Dusp10;Cd28
2	GO:0034399	CC	nuclear periphery	2/323	17/25324	0.019438709	0.397496184	ENSRNOG00000017801;ENSRNOG00000018564	Atf4;Nup93
2	GO:0045120	CC	pronucleus	2/323	17/25324	0.019438709	0.397496184	ENSRNOG00000006559;ENSRNOG00000020235	Akap8;Hnrnpl
2	GO:0034237	MF	protein kinase A regulatory subunit binding	2/323	17/25324	0.019438709	0.397496184	ENSRNOG00000006559;ENSRNOG00000006355	Akap8;Akap8l
2	GO:0033549	MF	MAP kinase phosphatase activity	2/323	17/25324	0.019438709	0.397496184	ENSRNOG00000004003;ENSRNOG00000014061	Dusp10;Dusp5
14	GO:0051603	BP	proteolysis involved in cellular protein catabolic process	14/323	562/25324	0.019466106	0.397656361	ENSRNOG00000012806;ENSRNOG00000000123;ENSRNOG00000023473;ENSRNOG00000007606;ENSRNOG00000029762;ENSRNOG00000019749;ENSRNOG00000050979;ENSRNOG00000015143;ENSRNOG00000022099;ENSRNOG00000004195;ENSRNOG00000028415;ENSRNOG00000001086;ENSRNOG00000049517;ENSRNOG00000002546	Rbbp6;Rnf19b;AABR07026112.1;Rnf43;Acr;Ube2j2;Ubap1l;Siah1;Trim72;Dtl;Cdc20;Vps37b;Tnfaip3;Rchy1
5	GO:0034612	BP	response to tumor necrosis factor	5/323	121/25324	0.01960757	0.398362212	ENSRNOG00000020679;ENSRNOG00000011205;ENSRNOG00000058388;ENSRNOG00000000239;ENSRNOG00000013370	Icam1;Ccl3;Zfp36;Ccl7;Gfer
5	GO:0034341	BP	response to interferon-gamma	5/323	121/25324	0.01960757	0.398362212	ENSRNOG00000020679;ENSRNOG00000011205;ENSRNOG00000037768;ENSRNOG00000000239;ENSRNOG00000015078	Icam1;Ccl3;Rab43;Ccl7;Ifitm3
3	GO:0035914	BP	skeletal muscle cell differentiation	3/323	45/25324	0.019657449	0.398362212	ENSRNOG00000012886;ENSRNOG00000007607;ENSRNOG00000003745	Maff;Nr4a1;Atf3
3	GO:0061045	BP	negative regulation of wound healing	3/323	45/25324	0.019657449	0.398362212	ENSRNOG00000000439;ENSRNOG00000004003;ENSRNOG00000001414	Ager;Dusp10;Serpine1
3	GO:0050716	BP	positive regulation of interleukin-1 secretion	3/323	45/25324	0.019657449	0.398362212	ENSRNOG00000009389;ENSRNOG00000014124;ENSRNOG00000011205	Ripk2;Nod2;Ccl3
3	GO:0090329	BP	regulation of DNA-dependent DNA replication	3/323	45/25324	0.019657449	0.398362212	ENSRNOG00000013970;ENSRNOG00000001088;ENSRNOG00000050482	Cdt1;Rfc3;Dbf4
3	GO:0000793	CC	condensed chromosome	3/323	45/25324	0.019657449	0.398362212	ENSRNOG00000013167;ENSRNOG00000006559;ENSRNOG00000004487	Hmgb2;Akap8;Nek2
3	GO:0016538	MF	cyclin-dependent protein serine/threonine kinase regulator activity	3/323	45/25324	0.019657449	0.398362212	ENSRNOG00000000521;ENSRNOG00000011586;ENSRNOG00000014130	Cdkn1a;LOC100909712;Cks2
42	GO:0043412	BP	macromolecule modification	42/323	2322/25324	0.019715116	0.399132923	ENSRNOG00000018815;ENSRNOG00000007319;ENSRNOG00000020599;ENSRNOG00000000529;ENSRNOG00000014061;ENSRNOG00000020136;ENSRNOG00000004726;ENSRNOG00000020938;ENSRNOG00000011205;ENSRNOG00000020873;ENSRNOG00000049517;ENSRNOG00000061474;ENSRNOG00000009389;ENSRNOG00000014161;ENSRNOG00000007002;ENSRNOG00000019749;ENSRNOG00000002511;ENSRNOG00000006961;ENSRNOG00000005807;ENSRNOG00000000123;ENSRNOG00000001662;…	Plk1;Trib3;Tssk6;Pim1;Dusp5;Tgm1;Mapkapk2;Ppp1r15a;Ccl3;Nphs1;Tnfaip3;Ctdp1;Ripk2;Rbm15b;Lif;Ube2j2;Flt4;Snrpb;Ptpn7;Rnf19b;Dyrk1a;Acp4;Trmt6;Rab40c;Tada2b;Gar1;Per2;Dusp10;Traf6;Socs3;Nek2;Itpkb;Zfp36;AABR07026112.1;Marchf7;Crtc2;Asb9;Mta2;Dtl;Ankrd39;Cry1;Cdc20
17	GO:0003006	BP	developmental process involved in reproduction	17/323	748/25324	0.019742973	0.399299165	ENSRNOG00000021085;ENSRNOG00000020552;ENSRNOG00000011932;ENSRNOG00000000499;ENSRNOG00000007002;ENSRNOG00000057347;ENSRNOG00000047663;ENSRNOG00000031387;ENSRNOG00000014350;ENSRNOG00000013532;ENSRNOG00000015143;ENSRNOG00000047436;ENSRNOG00000002946;ENSRNOG00000020679;ENSRNOG00000017399;ENSRNOG00000005731;ENSRNOG00000048733	Sf1;Fosl1;Snrpa1;Tcp11;Lif;Cebpb;Gata1;Dazap1;Ccn1;Pgam2;Siah1;Cabyr;Socs3;Icam1;Acrbp;Birc3;Nup62
14	GO:0055082	BP	cellular chemical homeostasis	14/323	566/25324	0.019996122	0.404017075	ENSRNOG00000001766;ENSRNOG00000025764;ENSRNOG00000022256;ENSRNOG00000038047;ENSRNOG00000007159;ENSRNOG00000047663;ENSRNOG00000017528;ENSRNOG00000024688;ENSRNOG00000004500;ENSRNOG00000014117;ENSRNOG00000043098;ENSRNOG00000020679;ENSRNOG00000011205;ENSRNOG00000017801	Tfrc;AC128848.1;Cxcl10;Mt1;Ccl2;Gata1;Gpr157;Erfe;Myc;Hmox1;Mt2A;Icam1;Ccl3;Atf4
4	GO:0007059	BP	chromosome segregation	4/323	81/25324	0.020063515	0.404574419	ENSRNOG00000005037;ENSRNOG00000004487;ENSRNOG00000018815;ENSRNOG00000019620	Kif18a;Nek2;Plk1;Pmf1
4	GO:0043488	BP	regulation of mRNA stability	4/323	81/25324	0.020063515	0.404574419	ENSRNOG00000050108;ENSRNOG00000009131;ENSRNOG00000004726;ENSRNOG00000058388	LOC100911319;Zc3h12a;Mapkapk2;Zfp36
12	GO:0006511	BP	ubiquitin-dependent protein catabolic process	12/323	471/25324	0.020751278	0.418028224	ENSRNOG00000012806;ENSRNOG00000000123;ENSRNOG00000002546;ENSRNOG00000050979;ENSRNOG00000019749;ENSRNOG00000015143;ENSRNOG00000007606;ENSRNOG00000004195;ENSRNOG00000028415;ENSRNOG00000001086;ENSRNOG00000022099;ENSRNOG00000023473	Rbbp6;Rnf19b;Rchy1;Ubap1l;Ube2j2;Siah1;Rnf43;Dtl;Cdc20;Vps37b;Trim72;AABR07026112.1
3	GO:0042130	BP	negative regulation of T cell proliferation	3/323	46/25324	0.020834906	0.419297332	ENSRNOG00000057347;ENSRNOG00000006241;ENSRNOG00000008816	Cebpb;Marchf7;Gpnmb
9	GO:0002253	BP	activation of immune response	9/323	318/25324	0.021524991	0.429213924	ENSRNOG00000009389;ENSRNOG00000019675;ENSRNOG00000031163;ENSRNOG00000039204;ENSRNOG00000010283;ENSRNOG00000004639;ENSRNOG00000033564;ENSRNOG00000000419;ENSRNOG00000043019	Ripk2;Pycard;Nfkbiz;Pram1;Cd28;Traf6;Cfd;Cfb;Btnl10
6	GO:0019318	BP	hexose metabolic process	6/323	169/25324	0.021621136	0.429213924	ENSRNOG00000056337;ENSRNOG00000013532;ENSRNOG00000020254;ENSRNOG00000006622;ENSRNOG00000017801;ENSRNOG00000003745	Crtc2;Pgam2;Per2;Cry1;Atf4;Atf3
2	GO:0071354	BP	cellular response to interleukin-6	2/323	18/25324	0.021686643	0.429213924	ENSRNOG00000020679;ENSRNOG00000013987	Icam1;Sbno2
2	GO:1904893	BP	negative regulation of receptor signaling pathway via STAT	2/323	18/25324	0.021686643	0.429213924	ENSRNOG00000002946;ENSRNOG00000043416	Socs3;Bcl3
2	GO:0043372	BP	positive regulation of CD4-positive, alpha-beta T cell differentiation	2/323	18/25324	0.021686643	0.429213924	ENSRNOG00000009389;ENSRNOG00000031163	Ripk2;Nfkbiz
2	GO:0003281	BP	ventricular septum development	2/323	18/25324	0.021686643	0.429213924	ENSRNOG00000033368;ENSRNOG00000014350	Dand5;Ccn1
2	GO:0032369	BP	negative regulation of lipid transport	2/323	18/25324	0.021686643	0.429213924	ENSRNOG00000007478;ENSRNOG00000006622	Cry2;Cry1
2	GO:0010800	BP	positive regulation of peptidyl-threonine phosphorylation	2/323	18/25324	0.021686643	0.429213924	ENSRNOG00000009389;ENSRNOG00000018815	Ripk2;Plk1
2	GO:1903204	BP	negative regulation of oxidative stress-induced neuron death	2/323	18/25324	0.021686643	0.429213924	ENSRNOG00000017801;ENSRNOG00000013370	Atf4;Gfer
2	GO:0003156	BP	regulation of animal organ formation	2/323	18/25324	0.021686643	0.429213924	ENSRNOG00000000529;ENSRNOG00000025371	Pim1;Spry1
2	GO:1904353	BP	regulation of telomere capping	2/323	18/25324	0.021686643	0.429213924	ENSRNOG00000023995;ENSRNOG00000004487	Ankrd39;Nek2
2	GO:0035066	BP	positive regulation of histone acetylation	2/323	18/25324	0.021686643	0.429213924	ENSRNOG00000027326;ENSRNOG00000007002	Tada2b;Lif
2	GO:0033032	BP	regulation of myeloid cell apoptotic process	2/323	18/25324	0.021686643	0.429213924	ENSRNOG00000046452;ENSRNOG00000002969	Fcgr2b;Itpkb
2	GO:0051383	BP	kinetochore organization	2/323	18/25324	0.021686643	0.429213924	ENSRNOG00000013970;ENSRNOG00000032178	Cdt1;Cenpa
2	GO:0046426	BP	negative regulation of receptor signaling pathway via JAK-STAT	2/323	18/25324	0.021686643	0.429213924	ENSRNOG00000002946;ENSRNOG00000043416	Socs3;Bcl3
2	GO:0055106	MF	ubiquitin-protein transferase regulator activity	2/323	18/25324	0.021686643	0.429213924	ENSRNOG00000028415;ENSRNOG00000007319	Cdc20;Trib3
4	GO:0001959	BP	regulation of cytokine-mediated signaling pathway	4/323	83/25324	0.021730688	0.429249732	ENSRNOG00000021817;ENSRNOG00000016360;ENSRNOG00000009389;ENSRNOG00000014378	Irak2;Gps2;Ripk2;Il1r2
4	GO:0003730	MF	mRNA 3'-UTR binding	4/323	83/25324	0.021730688	0.429249732	ENSRNOG00000050108;ENSRNOG00000031387;ENSRNOG00000058388;ENSRNOG00000020235	LOC100911319;Dazap1;Zfp36;Hnrnpl
3	GO:0042509	BP	regulation of tyrosine phosphorylation of STAT protein	3/323	47/25324	0.022050302	0.435140225	ENSRNOG00000002946;ENSRNOG00000031312;ENSRNOG00000007002	Socs3;Tnfrsf1a;Lif
4	GO:0071103	BP	DNA conformation change	4/323	84/25324	0.022595087	0.438474429	ENSRNOG00000013167;ENSRNOG00000006559;ENSRNOG00000016595;ENSRNOG00000020599	Hmgb2;Akap8;Hhex;Tssk6
4	GO:0097529	BP	myeloid leukocyte migration	4/323	84/25324	0.022595087	0.438474429	ENSRNOG00000011205;ENSRNOG00000010645;ENSRNOG00000022256;ENSRNOG00000000239	Ccl3;Lgals3;Cxcl10;Ccl7
16	GO:0044265	BP	cellular macromolecule catabolic process	16/323	688/25324	0.022644082	0.438474429	ENSRNOG00000002546;ENSRNOG00000058388;ENSRNOG00000000123;ENSRNOG00000016231;ENSRNOG00000012806;ENSRNOG00000050979;ENSRNOG00000019749;ENSRNOG00000054561;ENSRNOG00000015143;ENSRNOG00000007606;ENSRNOG00000004195;ENSRNOG00000047067;ENSRNOG00000028415;ENSRNOG00000001086;ENSRNOG00000022099;ENSRNOG00000023473	Rchy1;Zfp36;Rnf19b;Polr2d;Rbbp6;Ubap1l;Ube2j2;Isg20;Siah1;Rnf43;Dtl;LOC100363537;Cdc20;Vps37b;Trim72;AABR07026112.1
8	GO:0052547	BP	regulation of peptidase activity	8/323	269/25324	0.0226858	0.438474429	ENSRNOG00000009389;ENSRNOG00000037931;ENSRNOG00000019675;ENSRNOG00000014350;ENSRNOG00000015036;ENSRNOG00000007607;ENSRNOG00000000439;ENSRNOG00000005731	Ripk2;Plaur;Pycard;Ccn1;Ccn2;Nr4a1;Ager;Birc3
18	GO:0032880	BP	regulation of protein localization	18/323	801/25324	0.022896856	0.438474429	ENSRNOG00000013970;ENSRNOG00000009389;ENSRNOG00000018815;ENSRNOG00000019147;ENSRNOG00000007002;ENSRNOG00000028461;ENSRNOG00000014124;ENSRNOG00000042785;ENSRNOG00000048427;ENSRNOG00000007320;ENSRNOG00000020254;ENSRNOG00000019235;ENSRNOG00000004639;ENSRNOG00000003463;ENSRNOG00000011205;ENSRNOG00000048733;ENSRNOG00000049517;ENSRNOG00000014378	Cdt1;Ripk2;Plk1;Stom;Lif;Gnl3;Nod2;Sesn2;AABR07024825.2;Fam3d;Per2;Rbm22;Traf6;Srebf1;Ccl3;Nup62;Tnfaip3;Il1r2
5	GO:0034284	BP	response to monosaccharide	5/323	126/25324	0.022898483	0.438474429	ENSRNOG00000003463;ENSRNOG00000020679;ENSRNOG00000046261;ENSRNOG00000042785;ENSRNOG00000015036	Srebf1;Icam1;Acp5;Sesn2;Ccn2
5	GO:0050658	BP	RNA transport	5/323	126/25324	0.022898483	0.438474429	ENSRNOG00000016595;ENSRNOG00000014161;ENSRNOG00000016231;ENSRNOG00000018564;ENSRNOG00000048733	Hhex;Rbm15b;Polr2d;Nup93;Nup62
5	GO:0050657	BP	nucleic acid transport	5/323	126/25324	0.022898483	0.438474429	ENSRNOG00000016595;ENSRNOG00000014161;ENSRNOG00000016231;ENSRNOG00000018564;ENSRNOG00000048733	Hhex;Rbm15b;Polr2d;Nup93;Nup62
3	GO:0000281	BP	mitotic cytokinesis	3/323	48/25324	0.023303644	0.438474429	ENSRNOG00000013970;ENSRNOG00000018815;ENSRNOG00000032178	Cdt1;Plk1;Cenpa
3	GO:0032677	BP	regulation of interleukin-8 production	3/323	48/25324	0.023303644	0.438474429	ENSRNOG00000043416;ENSRNOG00000014124;ENSRNOG00000001414	Bcl3;Nod2;Serpine1
3	GO:0042058	BP	regulation of epidermal growth factor receptor signaling pathway	3/323	48/25324	0.023303644	0.438474429	ENSRNOG00000037931;ENSRNOG00000048733;ENSRNOG00000058186	Plaur;Nup62;Errfi1
3	GO:0072676	BP	lymphocyte migration	3/323	48/25324	0.023303644	0.438474429	ENSRNOG00000011205;ENSRNOG00000022256;ENSRNOG00000000239	Ccl3;Cxcl10;Ccl7
6	GO:0007584	BP	response to nutrient	6/323	172/25324	0.023329508	0.438474429	ENSRNOG00000022256;ENSRNOG00000010549;ENSRNOG00000014124;ENSRNOG00000014117;ENSRNOG00000000838;ENSRNOG00000046261	Cxcl10;Tspo;Nod2;Hmox1;Lta;Acp5
5	GO:0051236	BP	establishment of RNA localization	5/323	127/25324	0.023596902	0.438474429	ENSRNOG00000016595;ENSRNOG00000014161;ENSRNOG00000016231;ENSRNOG00000018564;ENSRNOG00000048733	Hhex;Rbm15b;Polr2d;Nup93;Nup62
5	GO:0017148	BP	negative regulation of translation	5/323	127/25324	0.023596902	0.438474429	ENSRNOG00000050108;ENSRNOG00000058388;ENSRNOG00000042785;ENSRNOG00000017801;ENSRNOG00000009131	LOC100911319;Zfp36;Sesn2;Atf4;Zc3h12a
2	GO:2000831	BP	regulation of steroid hormone secretion	2/323	19/25324	0.024036616	0.438474429	ENSRNOG00000007478;ENSRNOG00000006622	Cry2;Cry1
2	GO:0001944	BP	vasculature development	2/323	19/25324	0.024036616	0.438474429	ENSRNOG00000058186;ENSRNOG00000007002	Errfi1;Lif
2	GO:0042059	BP	negative regulation of epidermal growth factor receptor signaling pathway	2/323	19/25324	0.024036616	0.438474429	ENSRNOG00000048733;ENSRNOG00000058186	Nup62;Errfi1
2	GO:0050686	BP	negative regulation of mRNA processing	2/323	19/25324	0.024036616	0.438474429	ENSRNOG00000001662;ENSRNOG00000020235	Dyrk1a;Hnrnpl
2	GO:0032735	BP	positive regulation of interleukin-12 production	2/323	19/25324	0.024036616	0.438474429	ENSRNOG00000000439;ENSRNOG00000004639	Ager;Traf6
2	GO:0043567	BP	regulation of insulin-like growth factor receptor signaling pathway	2/323	19/25324	0.024036616	0.438474429	ENSRNOG00000007246;ENSRNOG00000022099	Atxn7;Trim72
2	GO:0033762	BP	response to glucagon	2/323	19/25324	0.024036616	0.438474429	ENSRNOG00000003463;ENSRNOG00000006622	Srebf1;Cry1
2	GO:0002262	BP	myeloid cell homeostasis	2/323	19/25324	0.024036616	0.438474429	ENSRNOG00000014117;ENSRNOG00000002969	Hmox1;Itpkb
2	GO:0044319	BP	wound healing, spreading of cells	2/323	19/25324	0.024036616	0.438474429	ENSRNOG00000018646;ENSRNOG00000014350	Hbegf;Ccn1
2	GO:1902895	BP	positive regulation of pri-miRNA transcription by RNA polymerase II	2/323	19/25324	0.024036616	0.438474429	ENSRNOG00000028461;ENSRNOG00000010716	Gnl3;Atoh8
2	GO:0045058	BP	T cell selection	2/323	19/25324	0.024036616	0.438474429	ENSRNOG00000010283;ENSRNOG00000002969	Cd28;Itpkb
2	GO:0045672	BP	positive regulation of osteoclast differentiation	2/323	19/25324	0.024036616	0.438474429	ENSRNOG00000011205;ENSRNOG00000004639	Ccl3;Traf6
5	GO:0007088	BP	regulation of mitotic nuclear division	5/323	128/25324	0.024308933	0.438474429	ENSRNOG00000013970;ENSRNOG00000004487;ENSRNOG00000010283;ENSRNOG00000048733;ENSRNOG00000018815	Cdt1;Nek2;Cd28;Nup62;Plk1
5	GO:0045766	BP	positive regulation of angiogenesis	5/323	129/25324	0.025034656	0.438474429	ENSRNOG00000014117;ENSRNOG00000006736;ENSRNOG00000001414;ENSRNOG00000010645;ENSRNOG00000049918	Hmox1;Ccr3;Serpine1;Lgals3;Lrg1
5	GO:0001889	BP	liver development	5/323	129/25324	0.025034656	0.438474429	ENSRNOG00000057347;ENSRNOG00000014117;ENSRNOG00000005513;ENSRNOG00000007390;ENSRNOG00000013370	Cebpb;Hmox1;Srsf5;Nfkbia;Gfer
4	GO:0007229	BP	integrin-mediated signaling pathway	4/323	87/25324	0.025312788	0.438474429	ENSRNOG00000026936;ENSRNOG00000001607;ENSRNOG00000015036;ENSRNOG00000039204	Mpig6b;Adamts1;Ccn2;Pram1
4	GO:0043487	BP	regulation of RNA stability	4/323	87/25324	0.025312788	0.438474429	ENSRNOG00000050108;ENSRNOG00000009131;ENSRNOG00000004726;ENSRNOG00000058388	LOC100911319;Zc3h12a;Mapkapk2;Zfp36
4	GO:0001910	BP	regulation of leukocyte mediated cytotoxicity	4/323	87/25324	0.025312788	0.438474429	ENSRNOG00000054218;ENSRNOG00000000439;ENSRNOG00000013370;ENSRNOG00000019202	Il18rap;Ager;Gfer;Pvr
4	GO:0061041	BP	regulation of wound healing	4/323	87/25324	0.025312788	0.438474429	ENSRNOG00000018646;ENSRNOG00000004003;ENSRNOG00000001414;ENSRNOG00000000439	Hbegf;Dusp10;Serpine1;Ager
1	GO:0060266	BP	negative regulation of respiratory burst involved in inflammatory response	1/323	2/25324	0.025347213	0.438474429	ENSRNOG00000004003	Dusp10
1	GO:2001178	BP	positive regulation of mediator complex assembly	1/323	2/25324	0.025347213	0.438474429	ENSRNOG00000013970	Cdt1
1	GO:2001176	BP	regulation of mediator complex assembly	1/323	2/25324	0.025347213	0.438474429	ENSRNOG00000013970	Cdt1
1	GO:1902913	BP	positive regulation of neuroepithelial cell differentiation	1/323	2/25324	0.025347213	0.438474429	ENSRNOG00000001414	Serpine1
1	GO:2000645	BP	negative regulation of receptor catabolic process	1/323	2/25324	0.025347213	0.438474429	ENSRNOG00000011352	Furin
1	GO:1904481	BP	response to tetrahydrofolate	1/323	2/25324	0.025347213	0.438474429	ENSRNOG00000005275	Shmt1
1	GO:0070561	BP	vitamin D receptor signaling pathway	1/323	2/25324	0.025347213	0.438474429	ENSRNOG00000000529	Pim1
1	GO:0035284	BP	brain segmentation	1/323	2/25324	0.025347213	0.438474429	ENSRNOG00000016037	Mafb
1	GO:2001200	BP	positive regulation of dendritic cell differentiation	1/323	2/25324	0.025347213	0.438474429	ENSRNOG00000000439	Ager
1	GO:0060940	BP	epithelial to mesenchymal transition involved in cardiac fibroblast development	1/323	2/25324	0.025347213	0.438474429	ENSRNOG00000025371	Spry1
1	GO:1904245	BP	regulation of polynucleotide adenylyltransferase activity	1/323	2/25324	0.025347213	0.438474429	ENSRNOG00000058388	Zfp36
1	GO:2000098	BP	negative regulation of smooth muscle cell-matrix adhesion	1/323	2/25324	0.025347213	0.438474429	ENSRNOG00000001414	Serpine1
1	GO:1904482	BP	cellular response to tetrahydrofolate	1/323	2/25324	0.025347213	0.438474429	ENSRNOG00000005275	Shmt1
1	GO:0045950	BP	negative regulation of mitotic recombination	1/323	2/25324	0.025347213	0.438474429	ENSRNOG00000017156	Ankle1
1	GO:1902310	BP	positive regulation of peptidyl-serine dephosphorylation	1/323	2/25324	0.025347213	0.438474429	ENSRNOG00000020938	Ppp1r15a
1	GO:0097744	BP	urate salt excretion	1/323	2/25324	0.025347213	0.438474429	ENSRNOG00000021108	Slc22a12
1	GO:1902159	BP	regulation of cyclic nucleotide-gated ion channel activity	1/323	2/25324	0.025347213	0.438474429	ENSRNOG00000029811	Kcne2
1	GO:0045872	BP	positive regulation of rhodopsin gene expression	1/323	2/25324	0.025347213	0.438474429	ENSRNOG00000018528	Nrl
1	GO:0035711	BP	T-helper 1 cell activation	1/323	2/25324	0.025347213	0.438474429	ENSRNOG00000057347	Cebpb
1	GO:0035526	BP	retrograde transport, plasma membrane to Golgi	1/323	2/25324	0.025347213	0.438474429	ENSRNOG00000037768	Rab43
1	GO:0019249	BP	lactate biosynthetic process	1/323	2/25324	0.025347213	0.438474429	ENSRNOG00000020254	Per2
1	GO:1902490	BP	regulation of sperm capacitation	1/323	2/25324	0.025347213	0.438474429	ENSRNOG00000000499	Tcp11
1	GO:0070194	BP	synaptonemal complex disassembly	1/323	2/25324	0.025347213	0.438474429	ENSRNOG00000018815	Plk1
1	GO:0031990	BP	mRNA export from nucleus in response to heat stress	1/323	2/25324	0.025347213	0.438474429	ENSRNOG00000016231	Polr2d
1	GO:0006788	BP	heme oxidation	1/323	2/25324	0.025347213	0.438474429	ENSRNOG00000014117	Hmox1
1	GO:0032057	BP	negative regulation of translational initiation in response to stress	1/323	2/25324	0.025347213	0.438474429	ENSRNOG00000017801	Atf4
1	GO:0019264	BP	glycine biosynthetic process from serine	1/323	2/25324	0.025347213	0.438474429	ENSRNOG00000005275	Shmt1
1	GO:0010266	BP	response to vitamin B1	1/323	2/25324	0.025347213	0.438474429	ENSRNOG00000010549	Tspo
1	GO:0060574	BP	intestinal epithelial cell maturation	1/323	2/25324	0.025347213	0.438474429	ENSRNOG00000000521	Cdkn1a
1	GO:0072573	BP	tolerance induction to lipopolysaccharide	1/323	2/25324	0.025347213	0.438474429	ENSRNOG00000049517	Tnfaip3
1	GO:1990173	BP	protein localization to nucleoplasm	1/323	2/25324	0.025347213	0.438474429	ENSRNOG00000013023	Nop53
1	GO:1900176	BP	negative regulation of nodal signaling pathway involved in determination of lateral mesoderm left/right asymmetry	1/323	2/25324	0.025347213	0.438474429	ENSRNOG00000033368	Dand5
1	GO:2000347	BP	positive regulation of hepatocyte proliferation	1/323	2/25324	0.025347213	0.438474429	ENSRNOG00000049517	Tnfaip3
1	GO:0021571	BP	rhombomere 5 development	1/323	2/25324	0.025347213	0.438474429	ENSRNOG00000016037	Mafb
1	GO:0032919	BP	spermine acetylation	1/323	2/25324	0.025347213	0.438474429	ENSRNOG00000003809	Sat1
1	GO:1902595	BP	regulation of DNA replication origin binding	1/323	2/25324	0.025347213	0.438474429	ENSRNOG00000013970	Cdt1
1	GO:0045066	BP	regulatory T cell differentiation	1/323	2/25324	0.025347213	0.438474429	ENSRNOG00000010283	Cd28
1	GO:1990441	BP	negative regulation of transcription from RNA polymerase II promoter in response to endoplasmic reticulum stress	1/323	2/25324	0.025347213	0.438474429	ENSRNOG00000020938	Ppp1r15a
1	GO:2000138	BP	positive regulation of cell proliferation involved in heart morphogenesis	1/323	2/25324	0.025347213	0.438474429	ENSRNOG00000000529	Pim1
1	GO:0034140	BP	negative regulation of toll-like receptor 3 signaling pathway	1/323	2/25324	0.025347213	0.438474429	ENSRNOG00000049517	Tnfaip3
1	GO:1905041	BP	regulation of epithelium regeneration	1/323	2/25324	0.025347213	0.438474429	ENSRNOG00000004003	Dusp10
1	GO:0032898	BP	neurotrophin production	1/323	2/25324	0.025347213	0.438474429	ENSRNOG00000011352	Furin
1	GO:0060480	BP	lung goblet cell differentiation	1/323	2/25324	0.025347213	0.438474429	ENSRNOG00000000491	Spdef
1	GO:0106014	BP	regulation of inflammatory response to wounding	1/323	2/25324	0.025347213	0.438474429	ENSRNOG00000000439	Ager
1	GO:0106015	BP	negative regulation of inflammatory response to wounding	1/323	2/25324	0.025347213	0.438474429	ENSRNOG00000000439	Ager
1	GO:0060734	BP	regulation of endoplasmic reticulum stress-induced eIF2 alpha phosphorylation	1/323	2/25324	0.025347213	0.438474429	ENSRNOG00000020938	Ppp1r15a
1	GO:0140467	BP	integrated stress response signaling	1/323	2/25324	0.025347213	0.438474429	ENSRNOG00000017801	Atf4
1	GO:1903774	BP	positive regulation of viral budding via host ESCRT complex	1/323	2/25324	0.025347213	0.438474429	ENSRNOG00000001086	Vps37b
1	GO:0032764	BP	negative regulation of mast cell cytokine production	1/323	2/25324	0.025347213	0.438474429	ENSRNOG00000014117	Hmox1
1	GO:0060591	BP	chondroblast differentiation	1/323	2/25324	0.025347213	0.438474429	ENSRNOG00000014350	Ccn1
1	GO:0070671	BP	response to interleukin-12	1/323	2/25324	0.025347213	0.438474429	ENSRNOG00000009389	Ripk2
1	GO:0002874	BP	regulation of chronic inflammatory response to antigenic stimulus	1/323	2/25324	0.025347213	0.438474429	ENSRNOG00000000838	Lta
1	GO:0033091	BP	positive regulation of immature T cell proliferation	1/323	2/25324	0.025347213	0.438474429	ENSRNOG00000009389	Ripk2
1	GO:0090382	BP	phagosome maturation	1/323	2/25324	0.025347213	0.438474429	ENSRNOG00000037768	Rab43
1	GO:0003062	BP	regulation of heart rate by chemical signal	1/323	2/25324	0.025347213	0.438474429	ENSRNOG00000003463	Srebf1
1	GO:0048861	BP	leukemia inhibitory factor signaling pathway	1/323	2/25324	0.025347213	0.438474429	ENSRNOG00000007002	Lif
1	GO:1903126	BP	negative regulation of centriole-centriole cohesion	1/323	2/25324	0.025347213	0.438474429	ENSRNOG00000004487	Nek2
1	GO:1905179	BP	negative regulation of cardiac muscle tissue regeneration	1/323	2/25324	0.025347213	0.438474429	ENSRNOG00000000521	Cdkn1a
1	GO:1905178	BP	regulation of cardiac muscle tissue regeneration	1/323	2/25324	0.025347213	0.438474429	ENSRNOG00000000521	Cdkn1a
1	GO:0043308	BP	eosinophil degranulation	1/323	2/25324	0.025347213	0.438474429	ENSRNOG00000011205	Ccl3
1	GO:0043307	BP	eosinophil activation	1/323	2/25324	0.025347213	0.438474429	ENSRNOG00000011205	Ccl3
1	GO:0072717	BP	cellular response to actinomycin D	1/323	2/25324	0.025347213	0.438474429	ENSRNOG00000013370	Gfer
1	GO:0072716	BP	response to actinomycin D	1/323	2/25324	0.025347213	0.438474429	ENSRNOG00000013370	Gfer
1	GO:0002432	BP	granuloma formation	1/323	2/25324	0.025347213	0.438474429	ENSRNOG00000057347	Cebpb
1	GO:2000439	BP	positive regulation of monocyte extravasation	1/323	2/25324	0.025347213	0.438474429	ENSRNOG00000000439	Ager
1	GO:0036499	BP	PERK-mediated unfolded protein response	1/323	2/25324	0.025347213	0.438474429	ENSRNOG00000017801	Atf4
1	GO:0022037	BP	metencephalon development	1/323	2/25324	0.025347213	0.438474429	ENSRNOG00000059469	Otx1
1	GO:1900146	BP	negative regulation of nodal signaling pathway involved in determination of left/right asymmetry	1/323	2/25324	0.025347213	0.438474429	ENSRNOG00000033368	Dand5
1	GO:0060245	BP	detection of cell density	1/323	2/25324	0.025347213	0.438474429	ENSRNOG00000010549	Tspo
1	GO:0060242	BP	contact inhibition	1/323	2/25324	0.025347213	0.438474429	ENSRNOG00000010549	Tspo
1	GO:0002278	BP	eosinophil activation involved in immune response	1/323	2/25324	0.025347213	0.438474429	ENSRNOG00000011205	Ccl3
1	GO:0032902	BP	nerve growth factor production	1/323	2/25324	0.025347213	0.438474429	ENSRNOG00000011352	Furin
277	GO:0110165	CC	cellular anatomical entity	277/323	20455/25324	0.022728118	0.438474429	ENSRNOG00000016378;ENSRNOG00000011668;ENSRNOG00000007319;ENSRNOG00000010448;ENSRNOG00000018528;ENSRNOG00000012546;ENSRNOG00000020552;ENSRNOG00000005615;ENSRNOG00000050108;ENSRNOG00000018646;ENSRNOG00000028113;ENSRNOG00000053430;ENSRNOG00000019202;ENSRNOG00000031090;ENSRNOG00000045877;ENSRNOG00000010645;ENSRNOG00000031312;ENSRNOG00000042623;ENSRNOG00000061474;ENSRNOG00000001607;ENSRNOG00000014161;…	Map3k8;Nfil3;Trib3;Ptbp1;Nrl;Frmpd1;Fosl1;Gadd45a;LOC100911319;Hbegf;Whamm;Slco4a1;Pvr;RT1-CE7;AC098547.1;Lgals3;Tnfrsf1a;Sh2d4b;Ctdp1;Adamts1;Rbm15b;Stom;Otx1;Dhrs9;Nip7;Cebpb;LOC100911422;Ptcra;Slc28a2;Edn1;Srsf5;Wdr4;Ciart;Tada2b;Acrbp;Gmeb1;Pim1;Gfer;Ifitm3;Ccr3;Dand5;Hnrnpl;Cenpa;Mgarp;Cdt1;Acp4;Fnbp4;Dazap1;Atxn7;Fscn2;Pou2f1;Fam3d;Icam1;Gar1;Klf4;Cry1;AABR07024825.2;Traf6;Hmgb2;Nek2;LOC100…
27	GO:1902494	CC	catalytic complex	27/323	1358/25324	0.024080281	0.438474429	ENSRNOG00000006828;ENSRNOG00000000521;ENSRNOG00000004556;ENSRNOG00000002546;ENSRNOG00000020938;ENSRNOG00000011932;ENSRNOG00000011234;ENSRNOG00000018027;ENSRNOG00000014161;ENSRNOG00000001181;ENSRNOG00000006961;ENSRNOG00000000123;ENSRNOG00000016231;ENSRNOG00000021270;ENSRNOG00000004195;ENSRNOG00000042785;ENSRNOG00000027326;ENSRNOG00000061146;ENSRNOG00000019235;ENSRNOG00000002905;ENSRNOG00000001339;…	Baz1a;Cdkn1a;Dcaf5;Rchy1;Ppp1r15a;Snrpa1;LOC690283;Taf5l;Rbm15b;Wdr4;Snrpb;Rnf19b;Polr2d;Trmt6;Dtl;Sesn2;Tada2b;Gar1;Rbm22;Ccdc103;Psmd9;Brpf1;Cks2;Mta2;Zfand2a;Srrm1;Cdc20
1	GO:0045092	CC	interleukin-18 receptor complex	1/323	2/25324	0.025347213	0.438474429	ENSRNOG00000054218	Il18rap
1	GO:0000818	CC	nuclear MIS12/MIND complex	1/323	2/25324	0.025347213	0.438474429	ENSRNOG00000019620	Pmf1
1	GO:0090661	CC	box H/ACA telomerase RNP complex	1/323	2/25324	0.025347213	0.438474429	ENSRNOG00000061146	Gar1
1	GO:0036488	CC	CHOP-C/EBP complex	1/323	2/25324	0.025347213	0.438474429	ENSRNOG00000057347	Cebpb
1	GO:0097169	CC	AIM2 inflammasome complex	1/323	2/25324	0.025347213	0.438474429	ENSRNOG00000019675	Pycard
1	GO:0033257	CC	Bcl3/NF-kappaB2 complex	1/323	2/25324	0.025347213	0.438474429	ENSRNOG00000043416	Bcl3
1	GO:0031515	CC	tRNA (m1A) methyltransferase complex	1/323	2/25324	0.025347213	0.438474429	ENSRNOG00000021270	Trmt6
1	GO:0070557	CC	PCNA-p21 complex	1/323	2/25324	0.025347213	0.438474429	ENSRNOG00000000521	Cdkn1a
1	GO:1990617	CC	CHOP-ATF4 complex	1/323	2/25324	0.025347213	0.438474429	ENSRNOG00000017801	Atf4
1	GO:0005900	CC	oncostatin-M receptor complex	1/323	2/25324	0.025347213	0.438474429	ENSRNOG00000033192	Osmr
2	GO:0051019	MF	mitogen-activated protein kinase binding	2/323	19/25324	0.024036616	0.438474429	ENSRNOG00000004003;ENSRNOG00000004726	Dusp10;Mapkapk2
11	GO:0004674	MF	protein serine/threonine kinase activity	11/323	420/25324	0.024061235	0.438474429	ENSRNOG00000003657;ENSRNOG00000018815;ENSRNOG00000020599;ENSRNOG00000009389;ENSRNOG00000000529;ENSRNOG00000001662;ENSRNOG00000021817;ENSRNOG00000004726;ENSRNOG00000008936;ENSRNOG00000011205;ENSRNOG00000004487	Pkmyt1;Plk1;Tssk6;Ripk2;Pim1;Dyrk1a;Irak2;Mapkapk2;Map3k6;Ccl3;Nek2
1	GO:0004998	MF	transferrin receptor activity	1/323	2/25324	0.025347213	0.438474429	ENSRNOG00000001766	Tfrc
1	GO:0047409	MF	alkenylglycerophosphoethanolamine hydrolase activity	1/323	2/25324	0.025347213	0.438474429	ENSRNOG00000038607	Tmem86b
1	GO:0008503	MF	benzodiazepine receptor activity	1/323	2/25324	0.025347213	0.438474429	ENSRNOG00000010549	Tspo
1	GO:0047044	MF	androstan-3-alpha,17-beta-diol dehydrogenase activity	1/323	2/25324	0.025347213	0.438474429	ENSRNOG00000058568	Dhrs9
1	GO:0004910	MF	interleukin-1, type II, blocking receptor activity	1/323	2/25324	0.025347213	0.438474429	ENSRNOG00000014378	Il1r2
1	GO:0004392	MF	heme oxygenase (decyclizing) activity	1/323	2/25324	0.025347213	0.438474429	ENSRNOG00000014117	Hmox1
1	GO:0005497	MF	androgen binding	1/323	2/25324	0.025347213	0.438474429	ENSRNOG00000010549	Tspo
1	GO:0015143	MF	urate transmembrane transporter activity	1/323	2/25324	0.025347213	0.438474429	ENSRNOG00000021108	Slc22a12
1	GO:0019863	MF	IgE binding	1/323	2/25324	0.025347213	0.438474429	ENSRNOG00000010645	Lgals3
1	GO:0008176	MF	tRNA (guanine-N7-)-methyltransferase activity	1/323	2/25324	0.025347213	0.438474429	ENSRNOG00000001181	Wdr4
1	GO:0071535	MF	RING-like zinc finger domain binding	1/323	2/25324	0.025347213	0.438474429	ENSRNOG00000001277	Mafk
1	GO:0032542	MF	sulfiredoxin activity	1/323	2/25324	0.025347213	0.438474429	ENSRNOG00000042785	Sesn2
1	GO:0031708	MF	endothelin B receptor binding	1/323	2/25324	0.025347213	0.438474429	ENSRNOG00000014361	Edn1
1	GO:0031726	MF	CCR1 chemokine receptor binding	1/323	2/25324	0.025347213	0.438474429	ENSRNOG00000000239	Ccl7
1	GO:0038102	MF	activin receptor antagonist activity	1/323	2/25324	0.025347213	0.438474429	ENSRNOG00000011631	Fst
1	GO:0004372	MF	glycine hydroxymethyltransferase activity	1/323	2/25324	0.025347213	0.438474429	ENSRNOG00000005275	Shmt1
1	GO:0004698	MF	calcium-dependent protein kinase C activity	1/323	2/25324	0.025347213	0.438474429	ENSRNOG00000011205	Ccl3
1	GO:1901702	MF	salt transmembrane transporter activity	1/323	2/25324	0.025347213	0.438474429	ENSRNOG00000021108	Slc22a12
1	GO:0042008	MF	interleukin-18 receptor activity	1/323	2/25324	0.025347213	0.438474429	ENSRNOG00000054218	Il18rap
1	GO:0047408	MF	alkenylglycerophosphocholine hydrolase activity	1/323	2/25324	0.025347213	0.438474429	ENSRNOG00000038607	Tmem86b
1	GO:0050897	MF	cobalt ion binding	1/323	2/25324	0.025347213	0.438474429	ENSRNOG00000005275	Shmt1
1	GO:0046979	MF	TAP2 binding	1/323	2/25324	0.025347213	0.438474429	ENSRNOG00000000457	Tap1
66	GO:0007165	BP	signal transduction	66/323	3989/25324	0.025435684	0.439630704	ENSRNOG00000020067;ENSRNOG00000000521;ENSRNOG00000018815;ENSRNOG00000007319;ENSRNOG00000020599;ENSRNOG00000018564;ENSRNOG00000000529;ENSRNOG00000012546;ENSRNOG00000005615;ENSRNOG00000048651;ENSRNOG00000018646;ENSRNOG00000004726;ENSRNOG00000020938;ENSRNOG00000002946;ENSRNOG00000020873;ENSRNOG00000024390;ENSRNOG00000048733;ENSRNOG00000011205;ENSRNOG00000009389;ENSRNOG00000001607;ENSRNOG00000022256;…	Rab40c;Cdkn1a;Plk1;Trib3;Tssk6;Nup93;Pim1;Frmpd1;Gadd45a;Nrtn;Hbegf;Mapkapk2;Ppp1r15a;Socs3;Nphs1;Osm;Nup62;Ccl3;Ripk2;Adamts1;Cxcl10;Bcar1;Ccl7;Pram1;Lif;Cebpb;Nod2;Ccn2;Edn1;Srebf1;Cfd;Ifitm3;Tifa;Dand5;Tcp11;Mpig6b;Flt4;Gpr157;Sesn2;Hp;Nfkbil1;Csrnp1;Pgam2;Klf4;Traf6;Hsh2d;Nfkbiz;Atoh8;Itpkb;Atf4;Btnl10;Il18rap;Zfp36;Ager;Hmox1;Stil;Gcgr;Rab43;Cd28;Gem;Asb9;Bcl3;Irak2;Dtl;Gucy2c;Atf3
3	GO:0051785	BP	positive regulation of nuclear division	3/323	50/25324	0.025924104	0.447311838	ENSRNOG00000013970;ENSRNOG00000010283;ENSRNOG00000048733	Cdt1;Cd28;Nup62
3	GO:0061014	BP	positive regulation of mRNA catabolic process	3/323	50/25324	0.025924104	0.447311838	ENSRNOG00000050108;ENSRNOG00000009131;ENSRNOG00000058388	LOC100911319;Zc3h12a;Zfp36
4	GO:1902806	BP	regulation of cell cycle G1/S phase transition	4/323	88/25324	0.026260501	0.451965229	ENSRNOG00000015794;ENSRNOG00000000521;ENSRNOG00000001607;ENSRNOG00000008816	Fam83d;Cdkn1a;Adamts1;Gpnmb
4	GO:0060759	BP	regulation of response to cytokine stimulus	4/323	88/25324	0.026260501	0.451965229	ENSRNOG00000021817;ENSRNOG00000016360;ENSRNOG00000009389;ENSRNOG00000014378	Irak2;Gps2;Ripk2;Il1r2
4	GO:0006606	BP	protein import into nucleus	4/323	88/25324	0.026260501	0.451965229	ENSRNOG00000007478;ENSRNOG00000000521;ENSRNOG00000048733;ENSRNOG00000018564	Cry2;Cdkn1a;Nup62;Nup93
18	GO:0043085	BP	positive regulation of catalytic activity	18/323	829/25324	0.026467154	0.452393162	ENSRNOG00000009389;ENSRNOG00000008936;ENSRNOG00000018815;ENSRNOG00000000439;ENSRNOG00000004639;ENSRNOG00000000239;ENSRNOG00000015036;ENSRNOG00000005615;ENSRNOG00000019822;ENSRNOG00000001088;ENSRNOG00000014350;ENSRNOG00000020938;ENSRNOG00000011205;ENSRNOG00000020679;ENSRNOG00000007319;ENSRNOG00000004487;ENSRNOG00000028415;ENSRNOG00000019675	Ripk2;Map3k6;Plk1;Ager;Traf6;Ccl7;Ccn2;Gadd45a;Gadd45b;Rfc3;Ccn1;Ppp1r15a;Ccl3;Icam1;Trib3;Nek2;Cdc20;Pycard
2	GO:0046653	BP	tetrahydrofolate metabolic process	2/323	20/25324	0.026485677	0.452393162	ENSRNOG00000005275;ENSRNOG00000010833	Shmt1;Mthfd2
2	GO:0032673	BP	regulation of interleukin-4 production	2/323	20/25324	0.026485677	0.452393162	ENSRNOG00000057347;ENSRNOG00000010283	Cebpb;Cd28
2	GO:0010614	BP	negative regulation of cardiac muscle hypertrophy	2/323	20/25324	0.026485677	0.452393162	ENSRNOG00000061474;ENSRNOG00000058186	Ctdp1;Errfi1
2	GO:0090025	BP	regulation of monocyte chemotaxis	2/323	20/25324	0.026485677	0.452393162	ENSRNOG00000022256;ENSRNOG00000001414	Cxcl10;Serpine1
2	GO:0010575	BP	positive regulation of vascular endothelial growth factor production	2/323	20/25324	0.026485677	0.452393162	ENSRNOG00000002511;ENSRNOG00000017801	Flt4;Atf4
2	GO:2000758	BP	positive regulation of peptidyl-lysine acetylation	2/323	20/25324	0.026485677	0.452393162	ENSRNOG00000027326;ENSRNOG00000007002	Tada2b;Lif
42	GO:0043232	CC	intracellular non-membrane-bounded organelle	42/323	2361/25324	0.026444613	0.452393162	ENSRNOG00000000521;ENSRNOG00000018815;ENSRNOG00000007319;ENSRNOG00000028461;ENSRNOG00000009131;ENSRNOG00000057760;ENSRNOG00000005387;ENSRNOG00000048733;ENSRNOG00000023799;ENSRNOG00000016231;ENSRNOG00000005807;ENSRNOG00000009389;ENSRNOG00000019147;ENSRNOG00000020391;ENSRNOG00000014124;ENSRNOG00000007281;ENSRNOG00000005513;ENSRNOG00000047067;ENSRNOG00000002714;ENSRNOG00000003657;ENSRNOG00000000529;…	Cdkn1a;Plk1;Trib3;Gnl3;Zc3h12a;Stil;Rbm3;Nup62;Pak1ip1;Polr2d;Ptpn7;Ripk2;Stom;Nip7;Nod2;Flnc;Srsf5;LOC100363537;Mettl22;Pkmyt1;Pim1;Sdcbp2;Hnrnpl;Cenpa;Dyrk1a;Myc;Fscn2;Frmpd1;Traf6;Hmgb2;Utp15;Nek2;Cdt1;Nfkbiz;Akap8;Gem;Hmox1;Isg20;Dtl;Micall2;Nop53;Atf3
2	GO:0030159	MF	signaling receptor complex adaptor activity	2/323	20/25324	0.026485677	0.452393162	ENSRNOG00000011882;ENSRNOG00000048733	Gab2;Nup62
13	GO:0048646	BP	anatomical structure formation involved in morphogenesis	13/323	526/25324	0.026892955	0.458964065	ENSRNOG00000001607;ENSRNOG00000026936;ENSRNOG00000002511;ENSRNOG00000009131;ENSRNOG00000016037;ENSRNOG00000010716;ENSRNOG00000014117;ENSRNOG00000001414;ENSRNOG00000015036;ENSRNOG00000004639;ENSRNOG00000020873;ENSRNOG00000017399;ENSRNOG00000014350	Adamts1;Mpig6b;Flt4;Zc3h12a;Mafb;Atoh8;Hmox1;Serpine1;Ccn2;Traf6;Nphs1;Acrbp;Ccn1
39	GO:0006464	BP	cellular protein modification process	39/323	2163/25324	0.027104673	0.461801828	ENSRNOG00000004003;ENSRNOG00000007319;ENSRNOG00000020599;ENSRNOG00000000529;ENSRNOG00000014061;ENSRNOG00000020136;ENSRNOG00000018815;ENSRNOG00000020938;ENSRNOG00000011205;ENSRNOG00000020873;ENSRNOG00000049517;ENSRNOG00000061474;ENSRNOG00000009389;ENSRNOG00000007002;ENSRNOG00000019749;ENSRNOG00000019913;ENSRNOG00000002511;ENSRNOG00000006961;ENSRNOG00000005807;ENSRNOG00000000123;ENSRNOG00000001662;…	Dusp10;Trib3;Tssk6;Pim1;Dusp5;Tgm1;Plk1;Ppp1r15a;Ccl3;Nphs1;Tnfaip3;Ctdp1;Ripk2;Lif;Ube2j2;Mta2;Flt4;Snrpb;Ptpn7;Rnf19b;Dyrk1a;Acp4;Rab40c;Tada2b;Per2;Cry1;Traf6;Socs3;Nek2;Itpkb;Zfp36;AABR07026112.1;Marchf7;Crtc2;Asb9;Mapkapk2;Dtl;Ankrd39;Cdc20
39	GO:0036211	BP	protein modification process	39/323	2163/25324	0.027104673	0.461801828	ENSRNOG00000004003;ENSRNOG00000007319;ENSRNOG00000020599;ENSRNOG00000000529;ENSRNOG00000014061;ENSRNOG00000020136;ENSRNOG00000018815;ENSRNOG00000020938;ENSRNOG00000011205;ENSRNOG00000020873;ENSRNOG00000049517;ENSRNOG00000061474;ENSRNOG00000009389;ENSRNOG00000007002;ENSRNOG00000019749;ENSRNOG00000019913;ENSRNOG00000002511;ENSRNOG00000006961;ENSRNOG00000005807;ENSRNOG00000000123;ENSRNOG00000001662;…	Dusp10;Trib3;Tssk6;Pim1;Dusp5;Tgm1;Plk1;Ppp1r15a;Ccl3;Nphs1;Tnfaip3;Ctdp1;Ripk2;Lif;Ube2j2;Mta2;Flt4;Snrpb;Ptpn7;Rnf19b;Dyrk1a;Acp4;Rab40c;Tada2b;Per2;Cry1;Traf6;Socs3;Nek2;Itpkb;Zfp36;AABR07026112.1;Marchf7;Crtc2;Asb9;Mapkapk2;Dtl;Ankrd39;Cdc20
20	GO:0051130	BP	positive regulation of cellular component organization	20/323	956/25324	0.027256287	0.462713096	ENSRNOG00000013970;ENSRNOG00000020679;ENSRNOG00000037931;ENSRNOG00000006559;ENSRNOG00000007002;ENSRNOG00000028461;ENSRNOG00000010283;ENSRNOG00000015036;ENSRNOG00000011422;ENSRNOG00000048427;ENSRNOG00000023995;ENSRNOG00000028113;ENSRNOG00000001414;ENSRNOG00000020938;ENSRNOG00000027326;ENSRNOG00000004487;ENSRNOG00000028415;ENSRNOG00000048733;ENSRNOG00000020873;ENSRNOG00000003463	Cdt1;Icam1;Plaur;Akap8;Lif;Gnl3;Cd28;Ccn2;AABR07043951.1;AABR07024825.2;Ankrd39;Whamm;Serpine1;Ppp1r15a;Tada2b;Nek2;Cdc20;Nup62;Nphs1;Srebf1
3	GO:0043154	BP	negative regulation of cysteine-type endopeptidase activity involved in apoptotic process	3/323	51/25324	0.027291139	0.462713096	ENSRNOG00000005731;ENSRNOG00000037931;ENSRNOG00000007607	Birc3;Plaur;Nr4a1
3	GO:1901983	BP	regulation of protein acetylation	3/323	51/25324	0.027291139	0.462713096	ENSRNOG00000027326;ENSRNOG00000010712;ENSRNOG00000007002	Tada2b;Terf2ip;Lif
3	GO:0014015	BP	positive regulation of gliogenesis	3/323	51/25324	0.027291139	0.462713096	ENSRNOG00000000838;ENSRNOG00000010549;ENSRNOG00000007002	Lta;Tspo;Lif
3	GO:1902750	BP	negative regulation of cell cycle G2/M phase transition	3/323	51/25324	0.027291139	0.462713096	ENSRNOG00000018815;ENSRNOG00000013023;ENSRNOG00000004195	Plk1;Nop53;Dtl
5	GO:0046683	BP	response to organophosphorus	5/323	132/25324	0.027294746	0.462713096	ENSRNOG00000003463;ENSRNOG00000020552;ENSRNOG00000001088;ENSRNOG00000047663;ENSRNOG00000007159	Srebf1;Fosl1;Rfc3;Gata1;Ccl2
58	GO:0051179	BP	localization	58/323	3464/25324	0.027660739	0.466997168	ENSRNOG00000000521;ENSRNOG00000018815;ENSRNOG00000025371;ENSRNOG00000018564;ENSRNOG00000010712;ENSRNOG00000048427;ENSRNOG00000009050;ENSRNOG00000057760;ENSRNOG00000004726;ENSRNOG00000028113;ENSRNOG00000053430;ENSRNOG00000020938;ENSRNOG00000052512;ENSRNOG00000011352;ENSRNOG00000020873;ENSRNOG00000031312;ENSRNOG00000010549;ENSRNOG00000001766;ENSRNOG00000014161;ENSRNOG00000039204;ENSRNOG00000014124;…	Cdkn1a;Plk1;Spry1;Nup93;Terf2ip;AABR07024825.2;Amn;Stil;Mapkapk2;Whamm;Slco4a1;Ppp1r15a;Vps37c;Furin;Nphs1;Tnfrsf1a;Tspo;Tfrc;Rbm15b;Pram1;Nod2;Fcgr2b;Ccn2;Kcne2;Edn1;Tnfaip3;LOC100363537;Vps37b;Hhex;Dand5;Cenpa;Mgarp;Sesn2;Rab40c;Slc22a12;Myc;Frmpd1;Fam83d;Cry1;Ccdc103;Ccl3;LOC100359668;Trim72;Ager;Nfkbia;Akap8;Gcgr;Rab43;Tap1;Gem;Crtc2;Polr2d;Nup62;Cry2;Ankrd39;Micall2;Nop53;Atp6v1e2
6	GO:0043406	BP	positive regulation of MAP kinase activity	6/323	179/25324	0.027662333	0.466997168	ENSRNOG00000009389;ENSRNOG00000000439;ENSRNOG00000004639;ENSRNOG00000005615;ENSRNOG00000019822;ENSRNOG00000008936	Ripk2;Ager;Traf6;Gadd45a;Gadd45b;Map3k6
6	GO:0001525	BP	angiogenesis	6/323	179/25324	0.027662333	0.466997168	ENSRNOG00000002511;ENSRNOG00000009131;ENSRNOG00000015036;ENSRNOG00000014350;ENSRNOG00000014117;ENSRNOG00000001414	Flt4;Zc3h12a;Ccn2;Ccn1;Hmox1;Serpine1
13	GO:0055080	BP	cation homeostasis	13/323	532/25324	0.027889508	0.470441613	ENSRNOG00000001766;ENSRNOG00000025764;ENSRNOG00000022256;ENSRNOG00000038047;ENSRNOG00000007159;ENSRNOG00000047663;ENSRNOG00000017528;ENSRNOG00000024688;ENSRNOG00000004500;ENSRNOG00000014117;ENSRNOG00000043098;ENSRNOG00000011205;ENSRNOG00000017801	Tfrc;AC128848.1;Cxcl10;Mt1;Ccl2;Gata1;Gpr157;Erfe;Myc;Hmox1;Mt2A;Ccl3;Atf4
5	GO:0002695	BP	negative regulation of leukocyte activation	5/323	133/25324	0.028075992	0.473194545	ENSRNOG00000057347;ENSRNOG00000006241;ENSRNOG00000014117;ENSRNOG00000008816;ENSRNOG00000049517	Cebpb;Marchf7;Hmox1;Gpnmb;Tnfaip3
4	GO:0071013	CC	catalytic step 2 spliceosome	4/323	90/25324	0.02821914	0.475213115	ENSRNOG00000006961;ENSRNOG00000019235;ENSRNOG00000011932;ENSRNOG00000018194	Snrpb;Rbm22;Snrpa1;Srrm1
3	GO:0002886	BP	regulation of myeloid leukocyte mediated immunity	3/323	52/25324	0.028695955	0.482044607	ENSRNOG00000014117;ENSRNOG00000047663;ENSRNOG00000039204	Hmox1;Gata1;Pram1
3	GO:0043507	BP	positive regulation of JUN kinase activity	3/323	52/25324	0.028695955	0.482044607	ENSRNOG00000009389;ENSRNOG00000000439;ENSRNOG00000004639	Ripk2;Ager;Traf6
3	GO:0051303	BP	establishment of chromosome localization	3/323	52/25324	0.028695955	0.482044607	ENSRNOG00000015794;ENSRNOG00000048733;ENSRNOG00000015160	Fam83d;Nup62;Gem
2	GO:0070741	BP	response to interleukin-6	2/323	21/25324	0.029030932	0.486064849	ENSRNOG00000020679;ENSRNOG00000013987	Icam1;Sbno2
2	GO:0045622	BP	regulation of T-helper cell differentiation	2/323	21/25324	0.029030932	0.486064849	ENSRNOG00000009389;ENSRNOG00000031163	Ripk2;Nfkbiz
2	GO:0060251	BP	regulation of glial cell proliferation	2/323	21/25324	0.029030932	0.486064849	ENSRNOG00000000838;ENSRNOG00000010549	Lta;Tspo
2	GO:2000516	BP	positive regulation of CD4-positive, alpha-beta T cell activation	2/323	21/25324	0.029030932	0.486064849	ENSRNOG00000009389;ENSRNOG00000031163	Ripk2;Nfkbiz
4	GO:0002688	BP	regulation of leukocyte chemotaxis	4/323	91/25324	0.029230208	0.488194908	ENSRNOG00000011205;ENSRNOG00000022256;ENSRNOG00000001414;ENSRNOG00000000239	Ccl3;Cxcl10;Serpine1;Ccl7
4	GO:0051170	BP	import into nucleus	4/323	91/25324	0.029230208	0.488194908	ENSRNOG00000007478;ENSRNOG00000000521;ENSRNOG00000048733;ENSRNOG00000018564	Cry2;Cdkn1a;Nup62;Nup93
5	GO:0051427	MF	hormone receptor binding	5/323	135/25324	0.029680721	0.495312267	ENSRNOG00000057347;ENSRNOG00000007607;ENSRNOG00000007478;ENSRNOG00000006622;ENSRNOG00000048733	Cebpb;Nr4a1;Cry2;Cry1;Nup62
3	GO:0016239	BP	positive regulation of macroautophagy	3/323	53/25324	0.030138464	0.502538485	ENSRNOG00000014117;ENSRNOG00000009389;ENSRNOG00000042785	Hmox1;Ripk2;Sesn2
4	GO:0032755	BP	positive regulation of interleukin-6 production	4/323	92/25324	0.030262526	0.504193534	ENSRNOG00000009389;ENSRNOG00000014124;ENSRNOG00000000439;ENSRNOG00000004639	Ripk2;Nod2;Ager;Traf6
13	GO:0098771	BP	inorganic ion homeostasis	13/323	546/25324	0.030747142	0.511735433	ENSRNOG00000001766;ENSRNOG00000025764;ENSRNOG00000022256;ENSRNOG00000038047;ENSRNOG00000007159;ENSRNOG00000047663;ENSRNOG00000017528;ENSRNOG00000024688;ENSRNOG00000004500;ENSRNOG00000014117;ENSRNOG00000043098;ENSRNOG00000011205;ENSRNOG00000017801	Tfrc;AC128848.1;Cxcl10;Mt1;Ccl2;Gata1;Gpr157;Erfe;Myc;Hmox1;Mt2A;Ccl3;Atf4
17	GO:0051707	BP	response to other organism	17/323	765/25324	0.030765556	0.511735433	ENSRNOG00000010941;ENSRNOG00000022256;ENSRNOG00000006559;ENSRNOG00000057347;ENSRNOG00000014124;ENSRNOG00000014964;ENSRNOG00000013167;ENSRNOG00000000838;ENSRNOG00000054561;ENSRNOG00000043416;ENSRNOG00000033564;ENSRNOG00000033529;ENSRNOG00000001414;ENSRNOG00000010645;ENSRNOG00000049918;ENSRNOG00000009389;ENSRNOG00000015078	Tifa;Cxcl10;Akap8;Cebpb;Nod2;Hp;Hmgb2;Lta;Isg20;Bcl3;Cfd;Amy1a;Serpine1;Lgals3;Lrg1;Ripk2;Ifitm3
10	GO:0010817	BP	regulation of hormone levels	10/323	377/25324	0.031260763	0.518706847	ENSRNOG00000058568;ENSRNOG00000007002;ENSRNOG00000007320;ENSRNOG00000017386;ENSRNOG00000007478;ENSRNOG00000020254;ENSRNOG00000006622;ENSRNOG00000011352;ENSRNOG00000011631;ENSRNOG00000003463	Dhrs9;Lif;Fam3d;Il11;Cry2;Per2;Cry1;Furin;Fst;Srebf1
4	GO:0030595	BP	leukocyte chemotaxis	4/323	93/25324	0.031316151	0.518706847	ENSRNOG00000011205;ENSRNOG00000010645;ENSRNOG00000022256;ENSRNOG00000000239	Ccl3;Lgals3;Cxcl10;Ccl7
4	GO:0060429	BP	epithelium development	4/323	93/25324	0.031316151	0.518706847	ENSRNOG00000058186;ENSRNOG00000012806;ENSRNOG00000007000;ENSRNOG00000025371	Errfi1;Rbbp6;Grhl2;Spry1
4	GO:2000278	BP	regulation of DNA biosynthetic process	4/323	93/25324	0.031316151	0.518706847	ENSRNOG00000004487;ENSRNOG00000000521;ENSRNOG00000001088;ENSRNOG00000013370	Nek2;Cdkn1a;Rfc3;Gfer
5	GO:0034249	BP	negative regulation of cellular amide metabolic process	5/323	137/25324	0.031342186	0.518706847	ENSRNOG00000050108;ENSRNOG00000058388;ENSRNOG00000042785;ENSRNOG00000017801;ENSRNOG00000009131	LOC100911319;Zfp36;Sesn2;Atf4;Zc3h12a
3	GO:2000401	BP	regulation of lymphocyte migration	3/323	54/25324	0.031618559	0.518706847	ENSRNOG00000011205;ENSRNOG00000022256;ENSRNOG00000000239	Ccl3;Cxcl10;Ccl7
3	GO:0050672	BP	negative regulation of lymphocyte proliferation	3/323	54/25324	0.031618559	0.518706847	ENSRNOG00000057347;ENSRNOG00000006241;ENSRNOG00000008816	Cebpb;Marchf7;Gpnmb
3	GO:0032945	BP	negative regulation of mononuclear cell proliferation	3/323	54/25324	0.031618559	0.518706847	ENSRNOG00000057347;ENSRNOG00000006241;ENSRNOG00000008816	Cebpb;Marchf7;Gpnmb
2	GO:0048512	BP	circadian behavior	2/323	22/25324	0.031669546	0.518706847	ENSRNOG00000017528;ENSRNOG00000042717	Gpr157;Ciart
2	GO:0014741	BP	negative regulation of muscle hypertrophy	2/323	22/25324	0.031669546	0.518706847	ENSRNOG00000061474;ENSRNOG00000058186	Ctdp1;Errfi1
2	GO:0070723	BP	response to cholesterol	2/323	22/25324	0.031669546	0.518706847	ENSRNOG00000011205;ENSRNOG00000046261	Ccl3;Acp5
2	GO:0046640	BP	regulation of alpha-beta T cell proliferation	2/323	22/25324	0.031669546	0.518706847	ENSRNOG00000009389;ENSRNOG00000010283	Ripk2;Cd28
2	GO:0045453	BP	bone resorption	2/323	22/25324	0.031669546	0.518706847	ENSRNOG00000046261;ENSRNOG00000004639	Acp5;Traf6
2	GO:0007254	BP	JNK cascade	2/323	22/25324	0.031669546	0.518706847	ENSRNOG00000020873;ENSRNOG00000004639	Nphs1;Traf6
2	GO:0002693	BP	positive regulation of cellular extravasation	2/323	22/25324	0.031669546	0.518706847	ENSRNOG00000020679;ENSRNOG00000000439	Icam1;Ager
2	GO:0036230	BP	granulocyte activation	2/323	22/25324	0.031669546	0.518706847	ENSRNOG00000054218;ENSRNOG00000011205	Il18rap;Ccl3
2	GO:1902893	BP	regulation of pri-miRNA transcription by RNA polymerase II	2/323	22/25324	0.031669546	0.518706847	ENSRNOG00000028461;ENSRNOG00000010716	Gnl3;Atoh8
2	GO:0045191	BP	regulation of isotype switching	2/323	22/25324	0.031669546	0.518706847	ENSRNOG00000001766;ENSRNOG00000010283	Tfrc;Cd28
2	GO:0048027	MF	mRNA 5'-UTR binding	2/323	22/25324	0.031669546	0.518706847	ENSRNOG00000005275;ENSRNOG00000028461	Shmt1;Gnl3
6	GO:0062197	BP	cellular response to chemical stress	6/323	185/25324	0.031774508	0.520006957	ENSRNOG00000010549;ENSRNOG00000054218;ENSRNOG00000016299;ENSRNOG00000049517;ENSRNOG00000017801;ENSRNOG00000058186	Tspo;Il18rap;Klf4;Tnfaip3;Atf4;Errfi1
7	GO:0006351	BP	transcription, DNA-templated	7/323	236/25324	0.032347385	0.528106779	ENSRNOG00000011668;ENSRNOG00000023304;ENSRNOG00000020552;ENSRNOG00000017801;ENSRNOG00000043416;ENSRNOG00000003463;ENSRNOG00000048733	Nfil3;Lin9;Fosl1;Atf4;Bcl3;Srebf1;Nup62
7	GO:0097659	BP	nucleic acid-templated transcription	7/323	236/25324	0.032347385	0.528106779	ENSRNOG00000011668;ENSRNOG00000023304;ENSRNOG00000020552;ENSRNOG00000017801;ENSRNOG00000043416;ENSRNOG00000003463;ENSRNOG00000048733	Nfil3;Lin9;Fosl1;Atf4;Bcl3;Srebf1;Nup62
7	GO:0019216	BP	regulation of lipid metabolic process	7/323	236/25324	0.032347385	0.528106779	ENSRNOG00000021085;ENSRNOG00000007319;ENSRNOG00000010549;ENSRNOG00000016360;ENSRNOG00000024688;ENSRNOG00000014350;ENSRNOG00000003463	Sf1;Trib3;Tspo;Gps2;Erfe;Ccn1;Srebf1
4	GO:2001056	BP	positive regulation of cysteine-type endopeptidase activity	4/323	94/25324	0.032391131	0.528396577	ENSRNOG00000009389;ENSRNOG00000019675;ENSRNOG00000015036;ENSRNOG00000014350	Ripk2;Pycard;Ccn2;Ccn1
6	GO:0051924	BP	regulation of calcium ion transport	6/323	186/25324	0.03249648	0.529690016	ENSRNOG00000022256;ENSRNOG00000010549;ENSRNOG00000029811;ENSRNOG00000020679;ENSRNOG00000011205;ENSRNOG00000010645	Cxcl10;Tspo;Kcne2;Icam1;Ccl3;Lgals3
11	GO:0044283	BP	small molecule biosynthetic process	11/323	449/25324	0.033122118	0.538389077	ENSRNOG00000005275;ENSRNOG00000058568;ENSRNOG00000056337;ENSRNOG00000006320;ENSRNOG00000013532;ENSRNOG00000020254;ENSRNOG00000006622;ENSRNOG00000014456;ENSRNOG00000002969;ENSRNOG00000017801;ENSRNOG00000003745	Shmt1;Dhrs9;Crtc2;Ptges;Pgam2;Per2;Cry1;Coq10b;Itpkb;Atf4;Atf3
3	GO:2000117	BP	negative regulation of cysteine-type endopeptidase activity	3/323	55/25324	0.033136118	0.538389077	ENSRNOG00000005731;ENSRNOG00000037931;ENSRNOG00000007607	Birc3;Plaur;Nr4a1
3	GO:0010332	BP	response to gamma radiation	3/323	55/25324	0.033136118	0.538389077	ENSRNOG00000000521;ENSRNOG00000022256;ENSRNOG00000000239	Cdkn1a;Cxcl10;Ccl7
3	GO:0001649	BP	osteoblast differentiation	3/323	55/25324	0.033136118	0.538389077	ENSRNOG00000011205;ENSRNOG00000008816;ENSRNOG00000014350	Ccl3;Gpnmb;Ccn1
6	GO:0060249	BP	anatomical structure homeostasis	6/323	187/25324	0.03322904	0.539467632	ENSRNOG00000014124;ENSRNOG00000010712;ENSRNOG00000015036;ENSRNOG00000061146;ENSRNOG00000046261;ENSRNOG00000004639	Nod2;Terf2ip;Ccn2;Gar1;Acp5;Traf6
17	GO:0009057	BP	macromolecule catabolic process	17/323	789/25324	0.034327544	0.546165085	ENSRNOG00000002546;ENSRNOG00000058388;ENSRNOG00000000123;ENSRNOG00000016231;ENSRNOG00000012806;ENSRNOG00000050979;ENSRNOG00000029762;ENSRNOG00000019749;ENSRNOG00000054561;ENSRNOG00000015143;ENSRNOG00000007606;ENSRNOG00000004195;ENSRNOG00000047067;ENSRNOG00000028415;ENSRNOG00000001086;ENSRNOG00000022099;ENSRNOG00000023473	Rchy1;Zfp36;Rnf19b;Polr2d;Rbbp6;Ubap1l;Acr;Ube2j2;Isg20;Siah1;Rnf43;Dtl;LOC100363537;Cdc20;Vps37b;Trim72;AABR07026112.1
2	GO:0007622	BP	rhythmic behavior	2/323	23/25324	0.034398739	0.546165085	ENSRNOG00000017528;ENSRNOG00000042717	Gpr157;Ciart
2	GO:0072678	BP	T cell migration	2/323	23/25324	0.034398739	0.546165085	ENSRNOG00000011205;ENSRNOG00000022256	Ccl3;Cxcl10
2	GO:0042771	BP	intrinsic apoptotic signaling pathway in response to DNA damage by p53 class mediator	2/323	23/25324	0.034398739	0.546165085	ENSRNOG00000000521;ENSRNOG00000043416	Cdkn1a;Bcl3
2	GO:0009595	BP	detection of biotic stimulus	2/323	23/25324	0.034398739	0.546165085	ENSRNOG00000014124;ENSRNOG00000010549	Nod2;Tspo
2	GO:0045601	BP	regulation of endothelial cell differentiation	2/323	23/25324	0.034398739	0.546165085	ENSRNOG00000031312;ENSRNOG00000010716	Tnfrsf1a;Atoh8
2	GO:0046627	BP	negative regulation of insulin receptor signaling pathway	2/323	23/25324	0.034398739	0.546165085	ENSRNOG00000002946;ENSRNOG00000022099	Socs3;Trim72
2	GO:0043491	BP	protein kinase B signaling	2/323	23/25324	0.034398739	0.546165085	ENSRNOG00000011205;ENSRNOG00000042785	Ccl3;Sesn2
4	GO:0001894	BP	tissue homeostasis	4/323	96/25324	0.034605327	0.546165085	ENSRNOG00000014124;ENSRNOG00000046261;ENSRNOG00000015036;ENSRNOG00000004639	Nod2;Acp5;Ccn2;Traf6
5	GO:1904018	BP	positive regulation of vasculature development	5/323	141/25324	0.034837162	0.546165085	ENSRNOG00000014117;ENSRNOG00000006736;ENSRNOG00000001414;ENSRNOG00000010645;ENSRNOG00000049918	Hmox1;Ccr3;Serpine1;Lgals3;Lrg1
6	GO:0031330	BP	negative regulation of cellular catabolic process	6/323	190/25324	0.035490695	0.546165085	ENSRNOG00000010549;ENSRNOG00000006241;ENSRNOG00000014117;ENSRNOG00000004726;ENSRNOG00000011352;ENSRNOG00000013023	Tspo;Marchf7;Hmox1;Mapkapk2;Furin;Nop53
4	GO:0006275	BP	regulation of DNA replication	4/323	97/25324	0.035744611	0.546165085	ENSRNOG00000013970;ENSRNOG00000012806;ENSRNOG00000001088;ENSRNOG00000050482	Cdt1;Rbbp6;Rfc3;Dbf4
4	GO:0014013	BP	regulation of gliogenesis	4/323	97/25324	0.035744611	0.546165085	ENSRNOG00000000838;ENSRNOG00000004003;ENSRNOG00000010549;ENSRNOG00000007002	Lta;Dusp10;Tspo;Lif
3	GO:0050000	BP	chromosome localization	3/323	57/25324	0.036283049	0.546165085	ENSRNOG00000015794;ENSRNOG00000048733;ENSRNOG00000015160	Fam83d;Nup62;Gem
3	GO:0046605	BP	regulation of centrosome cycle	3/323	57/25324	0.036283049	0.546165085	ENSRNOG00000057760;ENSRNOG00000004487;ENSRNOG00000048733	Stil;Nek2;Nup62
3	GO:1903035	BP	negative regulation of response to wounding	3/323	57/25324	0.036283049	0.546165085	ENSRNOG00000000439;ENSRNOG00000004003;ENSRNOG00000001414	Ager;Dusp10;Serpine1
3	GO:2000573	BP	positive regulation of DNA biosynthetic process	3/323	57/25324	0.036283049	0.546165085	ENSRNOG00000004487;ENSRNOG00000001088;ENSRNOG00000013370	Nek2;Rfc3;Gfer
7	GO:0008380	BP	RNA splicing	7/323	242/25324	0.036289732	0.546165085	ENSRNOG00000021085;ENSRNOG00000011932;ENSRNOG00000001501;ENSRNOG00000005513;ENSRNOG00000019235;ENSRNOG00000006961;ENSRNOG00000010645	Sf1;Snrpa1;Snrpa;Srsf5;Rbm22;Snrpb;Lgals3
4	GO:1901655	BP	cellular response to ketone	4/323	98/25324	0.036905389	0.546165085	ENSRNOG00000020679;ENSRNOG00000006559;ENSRNOG00000016299;ENSRNOG00000058186	Icam1;Akap8;Klf4;Errfi1
12	GO:0019941	BP	modification-dependent protein catabolic process	12/323	489/25324	0.037074175	0.546165085	ENSRNOG00000012806;ENSRNOG00000000123;ENSRNOG00000002546;ENSRNOG00000050979;ENSRNOG00000019749;ENSRNOG00000015143;ENSRNOG00000007606;ENSRNOG00000004195;ENSRNOG00000028415;ENSRNOG00000001086;ENSRNOG00000022099;ENSRNOG00000023473	Rbbp6;Rnf19b;Rchy1;Ubap1l;Ube2j2;Siah1;Rnf43;Dtl;Cdc20;Vps37b;Trim72;AABR07026112.1
10	GO:0009617	BP	response to bacterium	10/323	395/25324	0.037179195	0.546165085	ENSRNOG00000009389;ENSRNOG00000000838;ENSRNOG00000057347;ENSRNOG00000014124;ENSRNOG00000014964;ENSRNOG00000013167;ENSRNOG00000001414;ENSRNOG00000033529;ENSRNOG00000033564;ENSRNOG00000049918	Ripk2;Lta;Cebpb;Nod2;Hp;Hmgb2;Serpine1;Amy1a;Cfd;Lrg1
2	GO:1903203	BP	regulation of oxidative stress-induced neuron death	2/323	24/25324	0.037215786	0.546165085	ENSRNOG00000017801;ENSRNOG00000013370	Atf4;Gfer
2	GO:0010574	BP	regulation of vascular endothelial growth factor production	2/323	24/25324	0.037215786	0.546165085	ENSRNOG00000002511;ENSRNOG00000017801	Flt4;Atf4
2	GO:0043516	BP	regulation of DNA damage response, signal transduction by p53 class mediator	2/323	24/25324	0.037215786	0.546165085	ENSRNOG00000001662;ENSRNOG00000006241	Dyrk1a;Marchf7
2	GO:0051412	BP	response to corticosterone	2/323	24/25324	0.037215786	0.546165085	ENSRNOG00000020552;ENSRNOG00000000521	Fosl1;Cdkn1a
7	GO:0006935	BP	chemotaxis	7/323	244/25324	0.03767131	0.546165085	ENSRNOG00000006736;ENSRNOG00000022256;ENSRNOG00000000239;ENSRNOG00000018646;ENSRNOG00000013167;ENSRNOG00000011205;ENSRNOG00000010645	Ccr3;Cxcl10;Ccl7;Hbegf;Hmgb2;Ccl3;Lgals3
7	GO:0042330	BP	taxis	7/323	244/25324	0.03767131	0.546165085	ENSRNOG00000006736;ENSRNOG00000022256;ENSRNOG00000000239;ENSRNOG00000018646;ENSRNOG00000013167;ENSRNOG00000011205;ENSRNOG00000010645	Ccr3;Cxcl10;Ccl7;Hbegf;Hmgb2;Ccl3;Lgals3
1	GO:0060264	BP	regulation of respiratory burst involved in inflammatory response	1/323	3/25324	0.037779598	0.546165085	ENSRNOG00000004003	Dusp10
1	GO:0000288	BP	nuclear-transcribed mRNA catabolic process, deadenylation-dependent decay	1/323	3/25324	0.037779598	0.546165085	ENSRNOG00000016231	Polr2d
1	GO:0072656	BP	maintenance of protein location in mitochondrion	1/323	3/25324	0.037779598	0.546165085	ENSRNOG00000010549	Tspo
1	GO:1903984	BP	positive regulation of TRAIL-activated apoptotic signaling pathway	1/323	3/25324	0.037779598	0.546165085	ENSRNOG00000003745	Atf3
1	GO:0071376	BP	cellular response to corticotropin-releasing hormone stimulus	1/323	3/25324	0.037779598	0.546165085	ENSRNOG00000007607	Nr4a1
1	GO:2000660	BP	negative regulation of interleukin-1-mediated signaling pathway	1/323	3/25324	0.037779598	0.546165085	ENSRNOG00000014378	Il1r2
1	GO:0071494	BP	cellular response to UV-C	1/323	3/25324	0.037779598	0.546165085	ENSRNOG00000019195	Polh
1	GO:0035092	BP	sperm chromatin condensation	1/323	3/25324	0.037779598	0.546165085	ENSRNOG00000020599	Tssk6
1	GO:1903243	BP	negative regulation of cardiac muscle hypertrophy in response to stress	1/323	3/25324	0.037779598	0.546165085	ENSRNOG00000058186	Errfi1
1	GO:2001268	BP	negative regulation of cysteine-type endopeptidase activity involved in apoptotic signaling pathway	1/323	3/25324	0.037779598	0.546165085	ENSRNOG00000037931	Plaur
1	GO:0043435	BP	response to corticotropin-releasing hormone	1/323	3/25324	0.037779598	0.546165085	ENSRNOG00000007607	Nr4a1
1	GO:0032803	BP	regulation of low-density lipoprotein particle receptor catabolic process	1/323	3/25324	0.037779598	0.546165085	ENSRNOG00000011352	Furin
1	GO:0000019	BP	regulation of mitotic recombination	1/323	3/25324	0.037779598	0.546165085	ENSRNOG00000017156	Ankle1
[truncated: 203 more rows]
