# Supplementary material for: Unbiased multitissue transcriptomic analysis reveals complex neuroendocrine regulatory networks mediated by spinal cord injury-induced immunodeficiency
Source: J Neuroinflammation. 2023 Sep 30;20:219. doi: 10.1186/s12974-023-02906-7 (PMC10543323; doi:10.1186/s12974-023-02906-7)
Supplement: Supplementary file 4 — Additional file 4: The GO terms enriched of hypothalamus in 185 downregulated DEGs. [file 12974_2023_2906_MOESM4_ESM.csv]

Additional File 4: The GO terms enriched of hypothalamus in 185 downregulated DEGs.
Number	GO ID	Term Type	Description	Ratio_in_study	Ratio_in_pop	Pvalue	Padjust	Gene_ids	Gene_names
5	GO:0042755	BP	eating behavior	5/174	33/25324	2.94E-06	0.059673737	ENSRNOG00000014081;ENSRNOG00000002164;ENSRNOG00000018191;ENSRNOG00000014172;ENSRNOG00000007510	Nmur2;Nmu;Oprm1;Npy5r;Bbs12
5	GO:0003341	BP	cilium movement	5/174	61/25324	6.30E-05	0.392340449	ENSRNOG00000013734;ENSRNOG00000014486;ENSRNOG00000017178;ENSRNOG00000048363;ENSRNOG00000059401	Dnai1;Rfx3;Hydin;Dnah5;Ccdc40
5	GO:0007193	BP	adenylate cyclase-inhibiting G protein-coupled receptor signaling pathway	5/174	64/25324	7.94E-05	0.392340449	ENSRNOG00000028744;ENSRNOG00000018191;ENSRNOG00000013902;ENSRNOG00000046972;ENSRNOG00000000487	Mtnr1a;Oprm1;P2ry12;Chrm2;Grm4
4	GO:0051930	BP	regulation of sensory perception of pain	4/174	38/25324	0.000132425	0.392340449	ENSRNOG00000014081;ENSRNOG00000002164;ENSRNOG00000025634;ENSRNOG00000018191	Nmur2;Nmu;Zfhx2;Oprm1
4	GO:0051931	BP	regulation of sensory perception	4/174	39/25324	0.000146772	0.392340449	ENSRNOG00000014081;ENSRNOG00000002164;ENSRNOG00000025634;ENSRNOG00000018191	Nmur2;Nmu;Zfhx2;Oprm1
7	GO:0007188	BP	adenylate cyclase-modulating G protein-coupled receptor signaling pathway	7/174	173/25324	0.000200341	0.392340449	ENSRNOG00000046972;ENSRNOG00000024120;ENSRNOG00000000487;ENSRNOG00000007782;ENSRNOG00000018191;ENSRNOG00000013902;ENSRNOG00000028744	Chrm2;Rxfp1;Grm4;Ghrh;Oprm1;P2ry12;Mtnr1a
5	GO:0007631	BP	feeding behavior	5/174	80/25324	0.0002292	0.392340449	ENSRNOG00000014081;ENSRNOG00000002164;ENSRNOG00000018191;ENSRNOG00000014172;ENSRNOG00000007510	Nmur2;Nmu;Oprm1;Npy5r;Bbs12
2	GO:1903999	BP	negative regulation of eating behavior	2/174	4/25324	0.000279099	0.392340449	ENSRNOG00000011363;ENSRNOG00000002164	Napepld;Nmu
33	GO:0006355	BP	regulation of transcription, DNA-templated	33/174	2554/25324	0.000341242	0.392340449	ENSRNOG00000016462;ENSRNOG00000004268;ENSRNOG00000048910;ENSRNOG00000042372;ENSRNOG00000033583;ENSRNOG00000037251;ENSRNOG00000033729;ENSRNOG00000009664;ENSRNOG00000056458;ENSRNOG00000040213;ENSRNOG00000056374;ENSRNOG00000007782;ENSRNOG00000017249;ENSRNOG00000018936;ENSRNOG00000017963;ENSRNOG00000028651;ENSRNOG00000009145;ENSRNOG00000047922;ENSRNOG00000017784;ENSRNOG00000025634;ENSRNOG00000017986;…	LOC102547287;Zfp386;Zfp709l1;LOC102553278;LOC100910577;Zfp248;LOC102556967;Ankrd42;Cep290;AABR07014114.1;AC097784.1;Ghrh;Zfp366;Zfp780b-ps1;;RGD1566386;Klf12;AABR07046628.1;Lrif1;Zfhx2;Zfp458;LOC102551340;Rfx3;Fer;LOC102552527;LOC100363372;Npas4;Zfp708;Zfp473;Setd7;Mterf2;Ddr2;Tasor
33	GO:1903506	BP	regulation of nucleic acid-templated transcription	33/174	2559/25324	0.000349352	0.392340449	ENSRNOG00000016462;ENSRNOG00000004268;ENSRNOG00000048910;ENSRNOG00000042372;ENSRNOG00000033583;ENSRNOG00000037251;ENSRNOG00000033729;ENSRNOG00000009664;ENSRNOG00000056458;ENSRNOG00000040213;ENSRNOG00000056374;ENSRNOG00000007782;ENSRNOG00000017249;ENSRNOG00000018936;ENSRNOG00000017963;ENSRNOG00000028651;ENSRNOG00000009145;ENSRNOG00000047922;ENSRNOG00000017784;ENSRNOG00000025634;ENSRNOG00000017986;…	LOC102547287;Zfp386;Zfp709l1;LOC102553278;LOC100910577;Zfp248;LOC102556967;Ankrd42;Cep290;AABR07014114.1;AC097784.1;Ghrh;Zfp366;Zfp780b-ps1;;RGD1566386;Klf12;AABR07046628.1;Lrif1;Zfhx2;Zfp458;LOC102551340;Rfx3;Fer;LOC102552527;LOC100363372;Npas4;Zfp708;Zfp473;Setd7;Mterf2;Ddr2;Tasor
37	GO:0019219	BP	regulation of nucleobase-containing compound metabolic process	37/174	2995/25324	0.000350452	0.392340449	ENSRNOG00000016462;ENSRNOG00000004268;ENSRNOG00000048910;ENSRNOG00000042372;ENSRNOG00000033583;ENSRNOG00000037251;ENSRNOG00000033729;ENSRNOG00000007748;ENSRNOG00000009664;ENSRNOG00000056458;ENSRNOG00000012284;ENSRNOG00000040213;ENSRNOG00000056374;ENSRNOG00000007782;ENSRNOG00000017249;ENSRNOG00000018936;ENSRNOG00000017963;ENSRNOG00000028651;ENSRNOG00000009145;ENSRNOG00000047922;ENSRNOG00000017784;…	LOC102547287;Zfp386;Zfp709l1;LOC102553278;LOC100910577;Zfp248;LOC102556967;Tex15;Ankrd42;Cep290;Khdrbs2;AABR07014114.1;AC097784.1;Ghrh;Zfp366;Zfp780b-ps1;;RGD1566386;Klf12;AABR07046628.1;Lrif1;Zfhx2;Zfp458;LOC102551340;Rfx3;Fer;LOC102552527;LOC100363372;Npas4;Elavl4;Zfp708;Zfp473;Setd7;Mterf2;Ddr2;Tasor;Wrn
33	GO:2001141	BP	regulation of RNA biosynthetic process	33/174	2562/25324	0.000354401	0.392340449	ENSRNOG00000016462;ENSRNOG00000004268;ENSRNOG00000048910;ENSRNOG00000042372;ENSRNOG00000033583;ENSRNOG00000037251;ENSRNOG00000033729;ENSRNOG00000009664;ENSRNOG00000056458;ENSRNOG00000040213;ENSRNOG00000056374;ENSRNOG00000007782;ENSRNOG00000017249;ENSRNOG00000018936;ENSRNOG00000017963;ENSRNOG00000028651;ENSRNOG00000009145;ENSRNOG00000047922;ENSRNOG00000017784;ENSRNOG00000025634;ENSRNOG00000017986;…	LOC102547287;Zfp386;Zfp709l1;LOC102553278;LOC100910577;Zfp248;LOC102556967;Ankrd42;Cep290;AABR07014114.1;AC097784.1;Ghrh;Zfp366;Zfp780b-ps1;;RGD1566386;Klf12;AABR07046628.1;Lrif1;Zfhx2;Zfp458;LOC102551340;Rfx3;Fer;LOC102552527;LOC100363372;Npas4;Zfp708;Zfp473;Setd7;Mterf2;Ddr2;Tasor
35	GO:0051252	BP	regulation of RNA metabolic process	35/174	2783/25324	0.000363395	0.392340449	ENSRNOG00000016462;ENSRNOG00000004268;ENSRNOG00000048910;ENSRNOG00000042372;ENSRNOG00000033583;ENSRNOG00000037251;ENSRNOG00000033729;ENSRNOG00000009664;ENSRNOG00000056458;ENSRNOG00000012284;ENSRNOG00000040213;ENSRNOG00000056374;ENSRNOG00000007782;ENSRNOG00000017249;ENSRNOG00000018936;ENSRNOG00000017963;ENSRNOG00000028651;ENSRNOG00000009145;ENSRNOG00000047922;ENSRNOG00000017784;ENSRNOG00000025634;…	LOC102547287;Zfp386;Zfp709l1;LOC102553278;LOC100910577;Zfp248;LOC102556967;Ankrd42;Cep290;Khdrbs2;AABR07014114.1;AC097784.1;Ghrh;Zfp366;Zfp780b-ps1;;RGD1566386;Klf12;AABR07046628.1;Lrif1;Zfhx2;Zfp458;LOC102551340;Rfx3;Fer;LOC102552527;LOC100363372;Npas4;Elavl4;Zfp708;Zfp473;Setd7;Mterf2;Ddr2;Tasor
8	GO:0007018	BP	microtubule-based movement	8/174	253/25324	0.000378461	0.392340449	ENSRNOG00000048363;ENSRNOG00000017178;ENSRNOG00000061968;ENSRNOG00000013734;ENSRNOG00000014486;ENSRNOG00000059401;ENSRNOG00000052519;ENSRNOG00000007510	Dnah5;Hydin;AABR07064878.1;Dnai1;Rfx3;Ccdc40;Ttc30a1;Bbs12
2	GO:0036042	MF	long-chain fatty acyl-CoA binding	2/174	3/25324	0.000140184	0.392340449	ENSRNOG00000022268;ENSRNOG00000007837	Pnpla3;Acot11
4	GO:0008188	MF	neuropeptide receptor activity	4/174	45/25324	0.00025748	0.392340449	ENSRNOG00000014081;ENSRNOG00000018191;ENSRNOG00000014172;ENSRNOG00000030318	Nmur2;Oprm1;Npy5r;Gpr83
2	GO:0016454	MF	C-palmitoyltransferase activity	2/174	4/25324	0.000279099	0.392340449	ENSRNOG00000009388;ENSRNOG00000004443	Sptssb;Sptlc3
2	GO:0004758	MF	serine C-palmitoyltransferase activity	2/174	4/25324	0.000279099	0.392340449	ENSRNOG00000009388;ENSRNOG00000004443	Sptssb;Sptlc3
7	GO:0007187	BP	G protein-coupled receptor signaling pathway, coupled to cyclic nucleotide second messenger	7/174	197/25324	0.000440226	0.412045675	ENSRNOG00000046972;ENSRNOG00000024120;ENSRNOG00000000487;ENSRNOG00000007782;ENSRNOG00000018191;ENSRNOG00000013902;ENSRNOG00000028744	Chrm2;Rxfp1;Grm4;Ghrh;Oprm1;P2ry12;Mtnr1a
3	GO:0003351	BP	epithelial cilium movement involved in extracellular fluid movement	3/174	22/25324	0.000445981	0.412045675	ENSRNOG00000013734;ENSRNOG00000014486;ENSRNOG00000059401	Dnai1;Rfx3;Ccdc40
13	GO:0007017	BP	microtubule-based process	13/174	649/25324	0.00057417	0.468480816	ENSRNOG00000024280;ENSRNOG00000048363;ENSRNOG00000023627;ENSRNOG00000026217;ENSRNOG00000013734;ENSRNOG00000061968;ENSRNOG00000004882;ENSRNOG00000014486;ENSRNOG00000059401;ENSRNOG00000017178;ENSRNOG00000015898;ENSRNOG00000052519;ENSRNOG00000007510	Ccdc170;Dnah5;Cfap74;Armc2;Dnai1;AABR07064878.1;Capn6;Rfx3;Ccdc40;Hydin;Fer;Ttc30a1;Bbs12
3	GO:0060259	BP	regulation of feeding behavior	3/174	24/25324	0.000580259	0.468480816	ENSRNOG00000011363;ENSRNOG00000002164;ENSRNOG00000006717	Napepld;Nmu;Ankrd26
3	GO:0006858	BP	extracellular transport	3/174	24/25324	0.000580259	0.468480816	ENSRNOG00000013734;ENSRNOG00000014486;ENSRNOG00000059401	Dnai1;Rfx3;Ccdc40
6	GO:0099111	BP	microtubule-based transport	6/174	153/25324	0.000676934	0.468480816	ENSRNOG00000061968;ENSRNOG00000013734;ENSRNOG00000014486;ENSRNOG00000059401;ENSRNOG00000052519;ENSRNOG00000007510	AABR07064878.1;Dnai1;Rfx3;Ccdc40;Ttc30a1;Bbs12
4	GO:0050795	BP	regulation of behavior	4/174	58/25324	0.000684058	0.468480816	ENSRNOG00000011363;ENSRNOG00000002164;ENSRNOG00000006717;ENSRNOG00000007782	Napepld;Nmu;Ankrd26;Ghrh
2	GO:0007197	BP	adenylate cyclase-inhibiting G protein-coupled acetylcholine receptor signaling pathway	2/174	6/25324	0.000691451	0.468480816	ENSRNOG00000018191;ENSRNOG00000046972	Oprm1;Chrm2
2	GO:0060287	BP	epithelial cilium movement involved in determination of left/right asymmetry	2/174	6/25324	0.000691451	0.468480816	ENSRNOG00000014486;ENSRNOG00000059401	Rfx3;Ccdc40
100	GO:0065007	BP	biological regulation	100/174	11280/25324	0.000716095	0.469527048	ENSRNOG00000016462;ENSRNOG00000033583;ENSRNOG00000011460;ENSRNOG00000013171;ENSRNOG00000008554;ENSRNOG00000009664;ENSRNOG00000056458;ENSRNOG00000039063;ENSRNOG00000004828;ENSRNOG00000007782;ENSRNOG00000018936;ENSRNOG00000028651;ENSRNOG00000047922;ENSRNOG00000017784;ENSRNOG00000016696;ENSRNOG00000015365;ENSRNOG00000017986;ENSRNOG00000004882;ENSRNOG00000014486;ENSRNOG00000052406;ENSRNOG00000026458;…	LOC102547287;LOC100910577;Arfgef3;Grm2;Slc9a9;Ankrd42;Cep290;LOC681355;Acvr1c;Ghrh;Zfp780b-ps1;RGD1566386;AABR07046628.1;Lrif1;Angpt2;Col4a3;Zfp458;Capn6;Rfx3;LOC102552527;Tbccd1;Npy5r;Setd7;Mterf2;Akt3;Oxct1;Rxfp1;Ankrd26;Shh;Elavl4;Zfp248;Elovl6;Napepld;AABR07014114.1;Slc38a9;;Fbxl2;Acot11;Ifitm6;Dgkb;Adgra1;P2ry12;Zfp708;LOC102551340;Gucy2d;Oprm1;Ddr2;Gpr34;Kl;Mtnr1a;Zfp386;Zfp709l1;Grm4;Ogn;D…
4	GO:0001578	BP	microtubule bundle formation	4/174	61/25324	0.000828058	0.525972027	ENSRNOG00000026217;ENSRNOG00000023627;ENSRNOG00000004882;ENSRNOG00000059401	Armc2;Cfap74;Capn6;Ccdc40
2	GO:0017059	CC	serine C-palmitoyltransferase complex	2/174	7/25324	0.000963657	0.544091283	ENSRNOG00000009388;ENSRNOG00000004443	Sptssb;Sptlc3
2	GO:0031211	CC	endoplasmic reticulum palmitoyltransferase complex	2/174	7/25324	0.000963657	0.544091283	ENSRNOG00000009388;ENSRNOG00000004443	Sptssb;Sptlc3
2	GO:1905961	CC	protein-cysteine S-palmitoyltransferase complex	2/174	7/25324	0.000963657	0.544091283	ENSRNOG00000009388;ENSRNOG00000004443	Sptssb;Sptlc3
9	GO:0050804	BP	modulation of chemical synaptic transmission	9/174	369/25324	0.001068145	0.586787083	ENSRNOG00000014172;ENSRNOG00000046972;ENSRNOG00000009253;ENSRNOG00000002164;ENSRNOG00000000487;ENSRNOG00000023601;ENSRNOG00000030771;ENSRNOG00000013171;ENSRNOG00000020009	Npy5r;Chrm2;Igsf9b;Nmu;Grm4;Elavl4;Dgkb;Grm2;Npas4
9	GO:0099177	BP	regulation of trans-synaptic signaling	9/174	371/25324	0.00110904	0.593219913	ENSRNOG00000014172;ENSRNOG00000046972;ENSRNOG00000009253;ENSRNOG00000002164;ENSRNOG00000000487;ENSRNOG00000023601;ENSRNOG00000030771;ENSRNOG00000013171;ENSRNOG00000020009	Npy5r;Chrm2;Igsf9b;Nmu;Grm4;Elavl4;Dgkb;Grm2;Npas4
95	GO:0050789	BP	regulation of biological process	95/174	10688/25324	0.001157719	0.603379253	ENSRNOG00000016462;ENSRNOG00000033583;ENSRNOG00000011460;ENSRNOG00000013171;ENSRNOG00000009664;ENSRNOG00000056458;ENSRNOG00000039063;ENSRNOG00000004828;ENSRNOG00000007782;ENSRNOG00000018936;ENSRNOG00000028651;ENSRNOG00000047922;ENSRNOG00000017784;ENSRNOG00000016696;ENSRNOG00000015365;ENSRNOG00000017986;ENSRNOG00000004882;ENSRNOG00000014486;ENSRNOG00000052406;ENSRNOG00000026458;ENSRNOG00000014172;…	LOC102547287;LOC100910577;Arfgef3;Grm2;Ankrd42;Cep290;LOC681355;Acvr1c;Ghrh;Zfp780b-ps1;RGD1566386;AABR07046628.1;Lrif1;Angpt2;Col4a3;Zfp458;Capn6;Rfx3;LOC102552527;Tbccd1;Npy5r;Setd7;Mterf2;Akt3;Oxct1;Rxfp1;Shh;Elavl4;Zfp248;Elovl6;Napepld;AABR07014114.1;Slc38a9;;Fbxl2;Acot11;Ifitm6;Dgkb;Dkk1;Adgra1;P2ry12;Zfp708;LOC102551340;Gucy2d;Oprm1;Ddr2;Gpr34;Kl;Mtnr1a;Zfp386;Zfp709l1;Grm4;Ankrd27;Dnai1;C…
5	GO:0031644	BP	regulation of nervous system process	5/174	115/25324	0.001206691	0.613180113	ENSRNOG00000014081;ENSRNOG00000002164;ENSRNOG00000025634;ENSRNOG00000009253;ENSRNOG00000018191	Nmur2;Nmu;Zfhx2;Igsf9b;Oprm1
2	GO:1903998	BP	regulation of eating behavior	2/174	8/25324	0.001279073	0.634108223	ENSRNOG00000011363;ENSRNOG00000002164	Napepld;Nmu
4	GO:0006865	BP	amino acid transport	4/174	70/25324	0.001386879	0.671183401	ENSRNOG00000013171;ENSRNOG00000009851;ENSRNOG00000004966;ENSRNOG00000000487	Grm2;Slc38a9;Slc38a11;Grm4
3	GO:0035082	BP	axoneme assembly	3/174	33/25324	0.001494839	0.690547596	ENSRNOG00000026217;ENSRNOG00000023627;ENSRNOG00000059401	Armc2;Cfap74;Ccdc40
2	GO:0036157	CC	outer dynein arm	2/174	9/25324	0.0016371	0.73945969	ENSRNOG00000013734;ENSRNOG00000048363	Dnai1;Dnah5
3	GO:0030199	BP	collagen fibril organization	3/174	36/25324	0.001926935	0.833337829	ENSRNOG00000050655;ENSRNOG00000015365;ENSRNOG00000002881	P4ha1;Col4a3;Ddr2
3	GO:0016409	MF	palmitoyltransferase activity	3/174	36/25324	0.001926935	0.833337829	ENSRNOG00000009388;ENSRNOG00000004443;ENSRNOG00000002751	Sptssb;Sptlc3;Zdhhc15
2	GO:0034058	BP	endosomal vesicle fusion	2/174	10/25324	0.002037143	0.845040124	ENSRNOG00000051922;ENSRNOG00000052444	AABR07059663.1;Samd9
2	GO:0002178	CC	palmitoyltransferase complex	2/174	10/25324	0.002037143	0.845040124	ENSRNOG00000009388;ENSRNOG00000004443	Sptssb;Sptlc3
4	GO:0045069	BP	regulation of viral genome replication	4/174	80/25324	0.002268586	0.899648814	ENSRNOG00000014750;ENSRNOG00000001963;ENSRNOG00000027099;ENSRNOG00000036645	Tasor;Mx2;Fbxl2;Ifitm6
90	GO:0050794	BP	regulation of cellular process	90/174	10167/25324	0.002377633	0.899648814	ENSRNOG00000016462;ENSRNOG00000033583;ENSRNOG00000011460;ENSRNOG00000013171;ENSRNOG00000009664;ENSRNOG00000056458;ENSRNOG00000039063;ENSRNOG00000004828;ENSRNOG00000007782;ENSRNOG00000018936;ENSRNOG00000028651;ENSRNOG00000047922;ENSRNOG00000017784;ENSRNOG00000016696;ENSRNOG00000015365;ENSRNOG00000017986;ENSRNOG00000004882;ENSRNOG00000014486;ENSRNOG00000052406;ENSRNOG00000026458;ENSRNOG00000014172;…	LOC102547287;LOC100910577;Arfgef3;Grm2;Ankrd42;Cep290;LOC681355;Acvr1c;Ghrh;Zfp780b-ps1;RGD1566386;AABR07046628.1;Lrif1;Angpt2;Col4a3;Zfp458;Capn6;Rfx3;LOC102552527;Tbccd1;Npy5r;Setd7;Mterf2;Akt3;Oxct1;Rxfp1;Shh;Elavl4;Zfp248;Dkk1;Napepld;AABR07014114.1;Slc38a9;;Fbxl2;Ifitm6;Dgkb;Adgra1;Zfp708;LOC102551340;Gucy2d;Oprm1;Ddr2;Gpr34;Kl;Mtnr1a;Zfp386;Zfp709l1;Grm4;Ankrd27;Dnai1;Chordc1;Tex15;Nmur2;Kh…
2	GO:0051481	BP	negative regulation of cytosolic calcium ion concentration	2/174	11/25324	0.002478615	0.899648814	ENSRNOG00000006645;ENSRNOG00000018191	Ryr3;Oprm1
2	GO:2000252	BP	negative regulation of feeding behavior	2/174	11/25324	0.002478615	0.899648814	ENSRNOG00000011363;ENSRNOG00000002164	Napepld;Nmu
2	GO:0002116	CC	semaphorin receptor complex	2/174	11/25324	0.002478615	0.899648814	ENSRNOG00000060464;ENSRNOG00000007970	Plxna3;Plxnc1
2	GO:0004143	MF	diacylglycerol kinase activity	2/174	11/25324	0.002478615	0.899648814	ENSRNOG00000030771;ENSRNOG00000039323	Dgkb;Dgkk
2	GO:0004983	MF	neuropeptide Y receptor activity	2/174	11/25324	0.002478615	0.899648814	ENSRNOG00000030318;ENSRNOG00000014172	Gpr83;Npy5r
2	GO:0042759	BP	long-chain fatty acid biosynthetic process	2/174	12/25324	0.002960935	0.969854025	ENSRNOG00000010468;ENSRNOG00000007837	Elovl6;Acot11
2	GO:0007213	BP	G protein-coupled acetylcholine receptor signaling pathway	2/174	12/25324	0.002960935	0.969854025	ENSRNOG00000018191;ENSRNOG00000046972	Oprm1;Chrm2
34	GO:2000112	BP	regulation of cellular macromolecule biosynthetic process	34/174	2992/25324	0.00297641	0.969854025	ENSRNOG00000016462;ENSRNOG00000004268;ENSRNOG00000048910;ENSRNOG00000042372;ENSRNOG00000033583;ENSRNOG00000037251;ENSRNOG00000033729;ENSRNOG00000009664;ENSRNOG00000056458;ENSRNOG00000040213;ENSRNOG00000056374;ENSRNOG00000007782;ENSRNOG00000017249;ENSRNOG00000018936;ENSRNOG00000017963;ENSRNOG00000028651;ENSRNOG00000009145;ENSRNOG00000047922;ENSRNOG00000017784;ENSRNOG00000025634;ENSRNOG00000017986;…	LOC102547287;Zfp386;Zfp709l1;LOC102553278;LOC100910577;Zfp248;LOC102556967;Ankrd42;Cep290;AABR07014114.1;AC097784.1;Ghrh;Zfp366;Zfp780b-ps1;;RGD1566386;Klf12;AABR07046628.1;Lrif1;Zfhx2;Zfp458;LOC102551340;Rfx3;Fer;LOC102552527;LOC100363372;Npas4;Elavl4;Zfp708;Zfp473;Setd7;Mterf2;Ddr2;Tasor
2	GO:1902287	BP	semaphorin-plexin signaling pathway involved in axon guidance	2/174	13/25324	0.003483527	0.969854025	ENSRNOG00000060464;ENSRNOG00000007970	Plxna3;Plxnc1
5	GO:0120032	BP	regulation of plasma membrane bounded cell projection assembly	5/174	151/25324	0.00394963	0.969854025	ENSRNOG00000015898;ENSRNOG00000061968;ENSRNOG00000013902;ENSRNOG00000057867;ENSRNOG00000010532	Fer;AABR07064878.1;P2ry12;Mns1;Abitram
2	GO:0007216	BP	G protein-coupled glutamate receptor signaling pathway	2/174	14/25324	0.004045821	0.969854025	ENSRNOG00000013171;ENSRNOG00000000487	Grm2;Grm4
2	GO:1902285	BP	semaphorin-plexin signaling pathway involved in neuron projection guidance	2/174	14/25324	0.004045821	0.969854025	ENSRNOG00000060464;ENSRNOG00000007970	Plxna3;Plxnc1
5	GO:0060491	BP	regulation of cell projection assembly	5/174	152/25324	0.004061725	0.969854025	ENSRNOG00000015898;ENSRNOG00000061968;ENSRNOG00000013902;ENSRNOG00000057867;ENSRNOG00000010532	Fer;AABR07064878.1;P2ry12;Mns1;Abitram
3	GO:0045071	BP	negative regulation of viral genome replication	3/174	48/25324	0.004395153	0.969854025	ENSRNOG00000014750;ENSRNOG00000001963;ENSRNOG00000036645	Tasor;Mx2;Ifitm6
3	GO:0008286	BP	insulin receptor signaling pathway	3/174	48/25324	0.004395153	0.969854025	ENSRNOG00000015898;ENSRNOG00000013734;ENSRNOG00000001092	Fer;Dnai1;Kl
34	GO:0010556	BP	regulation of macromolecule biosynthetic process	34/174	3055/25324	0.004667688	0.969854025	ENSRNOG00000016462;ENSRNOG00000004268;ENSRNOG00000048910;ENSRNOG00000042372;ENSRNOG00000033583;ENSRNOG00000037251;ENSRNOG00000033729;ENSRNOG00000009664;ENSRNOG00000056458;ENSRNOG00000040213;ENSRNOG00000056374;ENSRNOG00000007782;ENSRNOG00000017249;ENSRNOG00000018936;ENSRNOG00000017963;ENSRNOG00000028651;ENSRNOG00000009145;ENSRNOG00000047922;ENSRNOG00000017784;ENSRNOG00000025634;ENSRNOG00000017986;…	LOC102547287;Zfp386;Zfp709l1;LOC102553278;LOC100910577;Zfp248;LOC102556967;Ankrd42;Cep290;AABR07014114.1;AC097784.1;Ghrh;Zfp366;Zfp780b-ps1;;RGD1566386;Klf12;AABR07046628.1;Lrif1;Zfhx2;Zfp458;LOC102551340;Rfx3;Fer;LOC102552527;LOC100363372;Npas4;Elavl4;Zfp708;Zfp473;Setd7;Mterf2;Ddr2;Tasor
3	GO:0007200	BP	phospholipase C-activating G protein-coupled receptor signaling pathway	3/174	50/25324	0.004931031	0.969854025	ENSRNOG00000014081;ENSRNOG00000018191;ENSRNOG00000013902	Nmur2;Oprm1;P2ry12
45	GO:0016043	BP	cellular component organization	45/174	4427/25324	0.004935383	0.969854025	ENSRNOG00000024280;ENSRNOG00000050655;ENSRNOG00000024120;ENSRNOG00000026217;ENSRNOG00000052192;ENSRNOG00000050996;ENSRNOG00000000487;ENSRNOG00000013734;ENSRNOG00000010532;ENSRNOG00000023627;ENSRNOG00000007748;ENSRNOG00000056458;ENSRNOG00000039063;ENSRNOG00000002026;ENSRNOG00000051922;ENSRNOG00000004828;ENSRNOG00000002751;ENSRNOG00000002881;ENSRNOG00000057867;ENSRNOG00000059401;ENSRNOG00000013053;…	Ccdc170;P4ha1;Rxfp1;Armc2;LOC103694079;Kctd4;Grm4;Dnai1;Abitram;Cfap74;Tex15;Cep290;LOC681355;Dnajc28;AABR07059663.1;Acvr1c;Zdhhc15;Ddr2;Mns1;Ccdc40;Trpm6;Npas4;Ppl;Sptssb;AABR07056636.1;Sh3d19;Col4a3;Hlcs;Capn6;Rfx3;Samd9;Ankrd27;Kcna4;Bbs12;Pnpla3;Dnah5;Setd7;AABR07064878.1;P2ry12;Akt3;Crb1;Pclo;Fer;Wrn;Hydin
5	GO:0090276	BP	regulation of peptide hormone secretion	5/174	161/25324	0.005175089	0.969854025	ENSRNOG00000007782;ENSRNOG00000002164;ENSRNOG00000043094;ENSRNOG00000014486;ENSRNOG00000004828	Ghrh;Nmu;Oxct1;Rfx3;Acvr1c
2	GO:0048521	BP	negative regulation of behavior	2/174	16/25324	0.005287265	0.969854025	ENSRNOG00000011363;ENSRNOG00000002164	Napepld;Nmu
8	GO:0048731	BP	system development	8/174	386/25324	0.005375671	0.969854025	ENSRNOG00000014081;ENSRNOG00000009253;ENSRNOG00000016696;ENSRNOG00000017178;ENSRNOG00000015365;ENSRNOG00000023601;ENSRNOG00000013902;ENSRNOG00000008475	Nmur2;Igsf9b;Angpt2;Hydin;Col4a3;Elavl4;P2ry12;Fut9
35	GO:0031326	BP	regulation of cellular biosynthetic process	35/174	3186/25324	0.005473855	0.969854025	ENSRNOG00000016462;ENSRNOG00000004268;ENSRNOG00000048910;ENSRNOG00000042372;ENSRNOG00000033583;ENSRNOG00000037251;ENSRNOG00000033729;ENSRNOG00000009664;ENSRNOG00000056458;ENSRNOG00000040213;ENSRNOG00000056374;ENSRNOG00000018191;ENSRNOG00000007782;ENSRNOG00000017249;ENSRNOG00000018936;ENSRNOG00000017963;ENSRNOG00000028651;ENSRNOG00000009145;ENSRNOG00000047922;ENSRNOG00000017784;ENSRNOG00000025634;…	LOC102547287;Zfp386;Zfp709l1;LOC102553278;LOC100910577;Zfp248;LOC102556967;Ankrd42;Cep290;AABR07014114.1;AC097784.1;Oprm1;Ghrh;Zfp366;Zfp780b-ps1;;RGD1566386;Klf12;AABR07046628.1;Lrif1;Zfhx2;Zfp458;LOC102551340;Rfx3;Fer;LOC102552527;LOC100363372;Npas4;Elavl4;Zfp708;Zfp473;Setd7;Mterf2;Ddr2;Tasor
4	GO:0046467	BP	membrane lipid biosynthetic process	4/174	103/25324	0.005615366	0.969854025	ENSRNOG00000009388;ENSRNOG00000004443;ENSRNOG00000050374;ENSRNOG00000010468	Sptssb;Sptlc3;LOC100910143;Elovl6
2	GO:0036158	BP	outer dynein arm assembly	2/174	17/25324	0.005965305	0.969854025	ENSRNOG00000013734;ENSRNOG00000048363	Dnai1;Dnah5
2	GO:0045187	BP	regulation of circadian sleep/wake cycle, sleep	2/174	17/25324	0.005965305	0.969854025	ENSRNOG00000007782;ENSRNOG00000002164	Ghrh;Nmu
35	GO:0009889	BP	regulation of biosynthetic process	35/174	3253/25324	0.006149102	0.969854025	ENSRNOG00000016462;ENSRNOG00000004268;ENSRNOG00000048910;ENSRNOG00000042372;ENSRNOG00000033583;ENSRNOG00000037251;ENSRNOG00000033729;ENSRNOG00000009664;ENSRNOG00000056458;ENSRNOG00000040213;ENSRNOG00000056374;ENSRNOG00000018191;ENSRNOG00000007782;ENSRNOG00000017249;ENSRNOG00000018936;ENSRNOG00000017963;ENSRNOG00000028651;ENSRNOG00000009145;ENSRNOG00000047922;ENSRNOG00000017784;ENSRNOG00000025634;…	LOC102547287;Zfp386;Zfp709l1;LOC102553278;LOC100910577;Zfp248;LOC102556967;Ankrd42;Cep290;AABR07014114.1;AC097784.1;Oprm1;Ghrh;Zfp366;Zfp780b-ps1;;RGD1566386;Klf12;AABR07046628.1;Lrif1;Zfhx2;Zfp458;LOC102551340;Rfx3;Fer;LOC102552527;LOC100363372;Npas4;Elavl4;Zfp708;Zfp473;Setd7;Mterf2;Ddr2;Tasor
1	GO:0036155	BP	acylglycerol acyl-chain remodeling	1/174	1/25324	0.006870952	0.969854025	ENSRNOG00000022268	Pnpla3
1	GO:0036153	BP	triglyceride acyl-chain remodeling	1/174	1/25324	0.006870952	0.969854025	ENSRNOG00000022268	Pnpla3
1	GO:0032431	BP	activation of phospholipase A2 activity	1/174	1/25324	0.006870952	0.969854025	ENSRNOG00000014081	Nmur2
1	GO:0060427	BP	lung connective tissue development	1/174	1/25324	0.006870952	0.969854025	ENSRNOG00000024120	Rxfp1
1	GO:0044347	BP	cell wall polysaccharide catabolic process	1/174	1/25324	0.006870952	0.969854025	ENSRNOG00000052247	Manba
1	GO:0098530	BP	positive regulation of strand invasion	1/174	1/25324	0.006870952	0.969854025	ENSRNOG00000015440	Wrn
1	GO:0048874	BP	host-mediated regulation of intestinal microbiota composition	1/174	1/25324	0.006870952	0.969854025	ENSRNOG00000011363	Napepld
1	GO:0009229	BP	thiamine diphosphate biosynthetic process	1/174	1/25324	0.006870952	0.969854025	ENSRNOG00000029922	Tpk1
1	GO:0010383	BP	cell wall polysaccharide metabolic process	1/174	1/25324	0.006870952	0.969854025	ENSRNOG00000052247	Manba
1	GO:2000078	BP	positive regulation of type B pancreatic cell development	1/174	1/25324	0.006870952	0.969854025	ENSRNOG00000014486	Rfx3
1	GO:0050928	BP	negative regulation of positive chemotaxis	1/174	1/25324	0.006870952	0.969854025	ENSRNOG00000016696	Angpt2
1	GO:1903568	BP	negative regulation of protein localization to ciliary membrane	1/174	1/25324	0.006870952	0.969854025	ENSRNOG00000006244	Lztfl1
1	GO:1903567	BP	regulation of protein localization to ciliary membrane	1/174	1/25324	0.006870952	0.969854025	ENSRNOG00000006244	Lztfl1
1	GO:1903565	BP	negative regulation of protein localization to cilium	1/174	1/25324	0.006870952	0.969854025	ENSRNOG00000006244	Lztfl1
1	GO:0051038	BP	negative regulation of transcription involved in meiotic cell cycle	1/174	1/25324	0.006870952	0.969854025	ENSRNOG00000004268	Zfp386
1	GO:0044495	BP	modulation of blood pressure in other organism	1/174	1/25324	0.006870952	0.969854025	ENSRNOG00000002164	Nmu
1	GO:0044497	BP	positive regulation of blood pressure in other organism	1/174	1/25324	0.006870952	0.969854025	ENSRNOG00000002164	Nmu
1	GO:0071110	BP	histone biotinylation	1/174	1/25324	0.006870952	0.969854025	ENSRNOG00000001686	Hlcs
1	GO:0120069	BP	positive regulation of stomach fundus smooth muscle contraction	1/174	1/25324	0.006870952	0.969854025	ENSRNOG00000002164	Nmu
1	GO:0120068	BP	regulation of stomach fundus smooth muscle contraction	1/174	1/25324	0.006870952	0.969854025	ENSRNOG00000002164	Nmu
1	GO:0021808	BP	cytosolic calcium signaling involved in initiation of cell movement in glial-mediated radial cell migration	1/174	1/25324	0.006870952	0.969854025	ENSRNOG00000013902	P2ry12
1	GO:0060658	BP	nipple morphogenesis	1/174	1/25324	0.006870952	0.969854025	ENSRNOG00000024120	Rxfp1
1	GO:0043006	BP	activation of phospholipase A2 activity by calcium-mediated signaling	1/174	1/25324	0.006870952	0.969854025	ENSRNOG00000014081	Nmur2
1	GO:0150063	BP	visual system development	1/174	1/25324	0.006870952	0.969854025	ENSRNOG00000013902	P2ry12
1	GO:0061358	BP	negative regulation of Wnt protein secretion	1/174	1/25324	0.006870952	0.969854025	ENSRNOG00000018191	Oprm1
1	GO:0009305	BP	protein biotinylation	1/174	1/25324	0.006870952	0.969854025	ENSRNOG00000001686	Hlcs
1	GO:0010412	BP	mannan metabolic process	1/174	1/25324	0.006870952	0.969854025	ENSRNOG00000052247	Manba
1	GO:0060542	BP	regulation of strand invasion	1/174	1/25324	0.006870952	0.969854025	ENSRNOG00000015440	Wrn
1	GO:0046355	BP	mannan catabolic process	1/174	1/25324	0.006870952	0.969854025	ENSRNOG00000052247	Manba
1	GO:0072560	BP	type B pancreatic cell maturation	1/174	1/25324	0.006870952	0.969854025	ENSRNOG00000014486	Rfx3
1	GO:0018146	BP	keratan sulfate biosynthetic process	1/174	1/25324	0.006870952	0.969854025	ENSRNOG00000021521	Chst5
1	GO:1990718	CC	axonemal central pair projection	1/174	1/25324	0.006870952	0.969854025	ENSRNOG00000017178	Hydin
2	GO:0045028	MF	G protein-coupled purinergic nucleotide receptor activity	2/174	12/25324	0.002960935	0.969854025	ENSRNOG00000013902;ENSRNOG00000039759	P2ry12;Gpr34
3	GO:0022839	MF	ion gated channel activity	3/174	44/25324	0.003433599	0.969854025	ENSRNOG00000014081;ENSRNOG00000013312;ENSRNOG00000020706	Nmur2;Kcnt2;Kcnn3
2	GO:0017154	MF	semaphorin receptor activity	2/174	13/25324	0.003483527	0.969854025	ENSRNOG00000060464;ENSRNOG00000007970	Plxna3;Plxnc1
2	GO:0016408	MF	C-acyltransferase activity	2/174	14/25324	0.004045821	0.969854025	ENSRNOG00000009388;ENSRNOG00000004443	Sptssb;Sptlc3
120	GO:0005488	MF	binding	120/174	14732/25324	0.004197192	0.969854025	ENSRNOG00000016462;ENSRNOG00000026217;ENSRNOG00000033583;ENSRNOG00000053635;ENSRNOG00000011460;ENSRNOG00000009664;ENSRNOG00000056458;ENSRNOG00000014209;ENSRNOG00000011261;ENSRNOG00000004828;ENSRNOG00000007782;ENSRNOG00000002751;ENSRNOG00000018936;ENSRNOG00000028651;ENSRNOG00000018631;ENSRNOG00000047922;ENSRNOG00000017784;ENSRNOG00000016696;ENSRNOG00000025634;ENSRNOG00000017986;ENSRNOG00000020706;…	LOC102547287;Armc2;LOC100910577;Zkscan8;Arfgef3;Ankrd42;Cep290;Utp6;Ttc14;Acvr1c;Ghrh;Zdhhc15;Zfp780b-ps1;RGD1566386;Enkur;AABR07046628.1;Lrif1;Angpt2;Zfhx2;Zfp458;Kcnn3;Capn6;Rfx3;LOC102552527;Prrg3;Prelp;Setd7;Mterf2;Akt3;Oxct1;Znf442;Ccdc170;Rxfp1;Shh;AABR07007642.1;Zfp248;Xpnpep3;Iqca;Ankrd26;Napepld;AABR07014114.1;Zfp804b;Trpm6;Slc38a9;LOC108348154;;AABR07053681.1;Fbxl2;Acot11;Zfp329;Dgkb;Tp…
4	GO:0004620	MF	phospholipase activity	4/174	95/25324	0.004217816	0.969854025	ENSRNOG00000011363;ENSRNOG00000033119;ENSRNOG00000026855;ENSRNOG00000022268	Napepld;Plcb4;Abhd12b;Pnpla3
59	GO:0043167	MF	ion binding	59/174	6241/25324	0.006034534	0.969854025	ENSRNOG00000006806;ENSRNOG00000050655;ENSRNOG00000016462;ENSRNOG00000053635;ENSRNOG00000004268;ENSRNOG00000048910;ENSRNOG00000014975;ENSRNOG00000006120;ENSRNOG00000033583;ENSRNOG00000030285;ENSRNOG00000037251;ENSRNOG00000026643;ENSRNOG00000019196;ENSRNOG00000033729;ENSRNOG00000019592;ENSRNOG00000001963;ENSRNOG00000011363;ENSRNOG00000007931;ENSRNOG00000031306;ENSRNOG00000004828;ENSRNOG00000032490;…	Setmar;P4ha1;LOC102547287;Zkscan8;Zfp386;Zfp709l1;Zfp483;Shh;LOC100910577;Epha3;Zfp248;Chordc1;Xpnpep3;LOC102556967;Iqca;Mx2;Napepld;Gucy2d;Zfp804b;Acvr1c;Cdh7;Zdhhc15;Kcnt2;Trpm6;Slc38a9;Nek10;Zfp780b-ps1;;RGD1566386;Zfp458;Mmut;Acot11;Angpt2;Ryr3;Zfhx2;Hlcs;Nmur2;Plcb4;Sptlc3;Dgkb;LOC102552527;Kcna4;LOC100363372;Bbs12;Tpk1;Pnpla3;Zfp708;Dnah5;LOC102551340;Prrg3;Nudt12;Zfp473;Prelp;Fbxo40;Ddr2;A…
1	GO:0031839	MF	type 1 neuromedin U receptor binding	1/174	1/25324	0.006870952	0.969854025	ENSRNOG00000002164	Nmu
1	GO:0004788	MF	thiamine diphosphokinase activity	1/174	1/25324	0.006870952	0.969854025	ENSRNOG00000029922	Tpk1
1	GO:0031770	MF	growth hormone-releasing hormone receptor binding	1/174	1/25324	0.006870952	0.969854025	ENSRNOG00000007782	Ghrh
1	GO:0018271	MF	biotin-protein ligase activity	1/174	1/25324	0.006870952	0.969854025	ENSRNOG00000001686	Hlcs
1	GO:0004979	MF	beta-endorphin receptor activity	1/174	1/25324	0.006870952	0.969854025	ENSRNOG00000018191	Oprm1
1	GO:0004567	MF	beta-mannosidase activity	1/174	1/25324	0.006870952	0.969854025	ENSRNOG00000052247	Manba
1	GO:0004080	MF	biotin-[propionyl-CoA-carboxylase (ATP-hydrolyzing)] ligase activity	1/174	1/25324	0.006870952	0.969854025	ENSRNOG00000001686	Hlcs
1	GO:0042922	MF	neuromedin U receptor binding	1/174	1/25324	0.006870952	0.969854025	ENSRNOG00000002164	Nmu
1	GO:0031840	MF	type 2 neuromedin U receptor binding	1/174	1/25324	0.006870952	0.969854025	ENSRNOG00000002164	Nmu
1	GO:0004494	MF	methylmalonyl-CoA mutase activity	1/174	1/25324	0.006870952	0.969854025	ENSRNOG00000050843	Mmut
1	GO:0051264	MF	mono-olein transacylation activity	1/174	1/25324	0.006870952	0.969854025	ENSRNOG00000022268	Pnpla3
1	GO:0051265	MF	diolein transacylation activity	1/174	1/25324	0.006870952	0.969854025	ENSRNOG00000022268	Pnpla3
1	GO:0047131	MF	saccharopine dehydrogenase (NAD+, L-glutamate-forming) activity	1/174	1/25324	0.006870952	0.969854025	ENSRNOG00000039494	Aass
1	GO:0005228	MF	intracellular sodium activated potassium channel activity	1/174	1/25324	0.006870952	0.969854025	ENSRNOG00000013312	Kcnt2
1	GO:0004753	MF	saccharopine dehydrogenase activity	1/174	1/25324	0.006870952	0.969854025	ENSRNOG00000039494	Aass
1	GO:0008260	MF	3-oxoacid CoA-transferase activity	1/174	1/25324	0.006870952	0.969854025	ENSRNOG00000043094	Oxct1
1	GO:0000210	MF	NAD+ diphosphatase activity	1/174	1/25324	0.006870952	0.969854025	ENSRNOG00000022576	Nudt12
1	GO:0070089	MF	chloride-activated potassium channel activity	1/174	1/25324	0.006870952	0.969854025	ENSRNOG00000013312	Kcnt2
1	GO:0070337	MF	3'-flap-structured DNA binding	1/174	1/25324	0.006870952	0.969854025	ENSRNOG00000015440	Wrn
1	GO:0038047	MF	morphine receptor activity	1/174	1/25324	0.006870952	0.969854025	ENSRNOG00000018191	Oprm1
1	GO:0004077	MF	biotin-[acetyl-CoA-carboxylase] ligase activity	1/174	1/25324	0.006870952	0.969854025	ENSRNOG00000001686	Hlcs
1	GO:0030975	MF	thiamine binding	1/174	1/25324	0.006870952	0.969854025	ENSRNOG00000029922	Tpk1
1	GO:0102200	MF	N-acetylphosphatidylethanolamine-hydrolysing phospholipase activity	1/174	1/25324	0.006870952	0.969854025	ENSRNOG00000011363	Napepld
46	GO:0051171	BP	regulation of nitrogen compound metabolic process	46/174	4603/25324	0.007395003	1	ENSRNOG00000016462;ENSRNOG00000004268;ENSRNOG00000048910;ENSRNOG00000011752;ENSRNOG00000042372;ENSRNOG00000033583;ENSRNOG00000037251;ENSRNOG00000026643;ENSRNOG00000033729;ENSRNOG00000007748;ENSRNOG00000009664;ENSRNOG00000056458;ENSRNOG00000012284;ENSRNOG00000040213;ENSRNOG00000056374;ENSRNOG00000018191;ENSRNOG00000004828;ENSRNOG00000007782;ENSRNOG00000017249;ENSRNOG00000005883;ENSRNOG00000015365;…	LOC102547287;Zfp386;Zfp709l1;Sh3d19;LOC102553278;LOC100910577;Zfp248;Chordc1;LOC102556967;Tex15;Ankrd42;Cep290;Khdrbs2;AABR07014114.1;AC097784.1;Oprm1;Acvr1c;Ghrh;Zfp366;Nek10;Col4a3;Zfp780b-ps1;;RGD1566386;Klf12;AABR07046628.1;Ankrd26;Lrif1;Zfhx2;Zfp458;LOC102551340;Rfx3;Fer;LOC102552527;LOC100363372;Npas4;Elavl4;Npy5r;Zfp708;Zfp473;Setd7;Mterf2;Ddr2;Kl;Tasor;Wrn
2	GO:0042749	BP	regulation of circadian sleep/wake cycle	2/174	19/25324	0.007433287	1	ENSRNOG00000007782;ENSRNOG00000002164	Ghrh;Nmu
3	GO:0001676	BP	long-chain fatty acid metabolic process	3/174	58/25324	0.00745871	1	ENSRNOG00000022268;ENSRNOG00000007837;ENSRNOG00000010468	Pnpla3;Acot11;Elovl6
4	GO:1903900	BP	regulation of viral life cycle	4/174	112/25324	0.007522809	1	ENSRNOG00000014750;ENSRNOG00000001963;ENSRNOG00000027099;ENSRNOG00000036645	Tasor;Mx2;Fbxl2;Ifitm6
5	GO:0051048	BP	negative regulation of secretion	5/174	179/25324	0.008021306	1	ENSRNOG00000002164;ENSRNOG00000013902;ENSRNOG00000014172;ENSRNOG00000018191;ENSRNOG00000004828	Nmu;P2ry12;Npy5r;Oprm1;Acvr1c
2	GO:0051953	BP	negative regulation of amine transport	2/174	20/25324	0.008222154	1	ENSRNOG00000013902;ENSRNOG00000014172	P2ry12;Npy5r
5	GO:0046942	BP	carboxylic acid transport	5/174	182/25324	0.008583434	1	ENSRNOG00000014081;ENSRNOG00000013171;ENSRNOG00000000487;ENSRNOG00000004966;ENSRNOG00000009851	Nmur2;Grm2;Grm4;Slc38a11;Slc38a9
5	GO:0015849	BP	organic acid transport	5/174	183/25324	0.008776717	1	ENSRNOG00000014081;ENSRNOG00000013171;ENSRNOG00000000487;ENSRNOG00000004966;ENSRNOG00000009851	Nmur2;Grm2;Grm4;Slc38a11;Slc38a9
48	GO:0031323	BP	regulation of cellular metabolic process	48/174	4910/25324	0.009034553	1	ENSRNOG00000016462;ENSRNOG00000004268;ENSRNOG00000048910;ENSRNOG00000011752;ENSRNOG00000042372;ENSRNOG00000033583;ENSRNOG00000037251;ENSRNOG00000026643;ENSRNOG00000011460;ENSRNOG00000033729;ENSRNOG00000007748;ENSRNOG00000009664;ENSRNOG00000056458;ENSRNOG00000012284;ENSRNOG00000040213;ENSRNOG00000056374;ENSRNOG00000018191;ENSRNOG00000004828;ENSRNOG00000007782;ENSRNOG00000017249;ENSRNOG00000005883;…	LOC102547287;Zfp386;Zfp709l1;Sh3d19;LOC102553278;LOC100910577;Zfp248;Chordc1;Arfgef3;LOC102556967;Tex15;Ankrd42;Cep290;Khdrbs2;AABR07014114.1;AC097784.1;Oprm1;Acvr1c;Ghrh;Zfp366;Nek10;Col4a3;Ankrd26;Zfp780b-ps1;;RGD1566386;Klf12;AABR07046628.1;Fbxl2;Lrif1;Zfhx2;Zfp458;LOC102551340;Rfx3;Fer;LOC102552527;LOC100363372;Npas4;Elavl4;Npy5r;Zfp708;Zfp473;Setd7;Mterf2;Ddr2;Kl;Tasor;Wrn
2	GO:0046717	BP	acid secretion	2/174	21/25324	0.009046894	1	ENSRNOG00000002164;ENSRNOG00000000487	Nmu;Grm4
2	GO:0060079	BP	excitatory postsynaptic potential	2/174	21/25324	0.009046894	1	ENSRNOG00000018191;ENSRNOG00000020009	Oprm1;Npas4
3	GO:0030148	BP	sphingolipid biosynthetic process	3/174	63/25324	0.009362896	1	ENSRNOG00000009388;ENSRNOG00000004443;ENSRNOG00000010468	Sptssb;Sptlc3;Elovl6
45	GO:0071840	BP	cellular component organization or biogenesis	45/174	4524/25324	0.009419787	1	ENSRNOG00000024280;ENSRNOG00000050655;ENSRNOG00000024120;ENSRNOG00000026217;ENSRNOG00000052192;ENSRNOG00000050996;ENSRNOG00000000487;ENSRNOG00000013734;ENSRNOG00000010532;ENSRNOG00000023627;ENSRNOG00000007748;ENSRNOG00000056458;ENSRNOG00000039063;ENSRNOG00000002026;ENSRNOG00000051922;ENSRNOG00000004828;ENSRNOG00000002751;ENSRNOG00000002881;ENSRNOG00000057867;ENSRNOG00000059401;ENSRNOG00000013053;…	Ccdc170;P4ha1;Rxfp1;Armc2;LOC103694079;Kctd4;Grm4;Dnai1;Abitram;Cfap74;Tex15;Cep290;LOC681355;Dnajc28;AABR07059663.1;Acvr1c;Zdhhc15;Ddr2;Mns1;Ccdc40;Trpm6;Npas4;Ppl;Sptssb;AABR07056636.1;Sh3d19;Col4a3;Hlcs;Capn6;Rfx3;Samd9;Ankrd27;Kcna4;Bbs12;Pnpla3;Dnah5;Setd7;AABR07064878.1;P2ry12;Akt3;Crb1;Pclo;Fer;Wrn;Hydin
6	GO:0007169	BP	transmembrane receptor protein tyrosine kinase signaling pathway	6/174	261/25324	0.009508013	1	ENSRNOG00000016696;ENSRNOG00000015365;ENSRNOG00000013734;ENSRNOG00000002881;ENSRNOG00000001092;ENSRNOG00000015898	Angpt2;Col4a3;Dnai1;Ddr2;Kl;Fer
2	GO:0006734	BP	NADH metabolic process	2/174	22/25324	0.009906986	1	ENSRNOG00000012891;ENSRNOG00000022576	Mdh1b;Nudt12
3	GO:1903901	BP	negative regulation of viral life cycle	3/174	65/25324	0.010196645	1	ENSRNOG00000014750;ENSRNOG00000001963;ENSRNOG00000036645	Tasor;Mx2;Ifitm6
2	GO:0095500	BP	acetylcholine receptor signaling pathway	2/174	23/25324	0.010801909	1	ENSRNOG00000018191;ENSRNOG00000046972	Oprm1;Chrm2
2	GO:0001659	BP	temperature homeostasis	2/174	23/25324	0.010801909	1	ENSRNOG00000011363;ENSRNOG00000002164	Napepld;Nmu
6	GO:0046486	BP	glycerolipid metabolic process	6/174	269/25324	0.010920366	1	ENSRNOG00000011363;ENSRNOG00000022268;ENSRNOG00000026855;ENSRNOG00000039323;ENSRNOG00000030771;ENSRNOG00000050374	Napepld;Pnpla3;Abhd12b;Dgkk;Dgkb;LOC100910143
10	GO:1903530	BP	regulation of secretion by cell	10/174	622/25324	0.011092596	1	ENSRNOG00000013902;ENSRNOG00000014172;ENSRNOG00000046972;ENSRNOG00000002164;ENSRNOG00000004828;ENSRNOG00000007782;ENSRNOG00000018191;ENSRNOG00000014486;ENSRNOG00000013171;ENSRNOG00000043094	P2ry12;Npy5r;Chrm2;Nmu;Acvr1c;Ghrh;Oprm1;Rfx3;Grm2;Oxct1
46	GO:0080090	BP	regulation of primary metabolic process	46/174	4744/25324	0.011157576	1	ENSRNOG00000016462;ENSRNOG00000004268;ENSRNOG00000048910;ENSRNOG00000011752;ENSRNOG00000042372;ENSRNOG00000033583;ENSRNOG00000037251;ENSRNOG00000026643;ENSRNOG00000033729;ENSRNOG00000007748;ENSRNOG00000009664;ENSRNOG00000056458;ENSRNOG00000012284;ENSRNOG00000040213;ENSRNOG00000056374;ENSRNOG00000018191;ENSRNOG00000004828;ENSRNOG00000007782;ENSRNOG00000017249;ENSRNOG00000005883;ENSRNOG00000015365;…	LOC102547287;Zfp386;Zfp709l1;Sh3d19;LOC102553278;LOC100910577;Zfp248;Chordc1;LOC102556967;Tex15;Ankrd42;Cep290;Khdrbs2;AABR07014114.1;AC097784.1;Oprm1;Acvr1c;Ghrh;Zfp366;Nek10;Col4a3;Zfp780b-ps1;;RGD1566386;Klf12;AABR07046628.1;Ankrd26;Lrif1;Zfhx2;Zfp458;LOC102551340;Rfx3;Fer;LOC102552527;LOC100363372;Npas4;Elavl4;Npy5r;Zfp708;Zfp473;Setd7;Mterf2;Ddr2;Kl;Tasor;Wrn
9	GO:0007610	BP	behavior	9/174	530/25324	0.011293309	1	ENSRNOG00000014081;ENSRNOG00000023601;ENSRNOG00000014172;ENSRNOG00000002164;ENSRNOG00000025634;ENSRNOG00000007782;ENSRNOG00000018191;ENSRNOG00000020009;ENSRNOG00000007510	Nmur2;Elavl4;Npy5r;Nmu;Zfhx2;Ghrh;Oprm1;Npas4;Bbs12
2	GO:0007215	BP	glutamate receptor signaling pathway	2/174	24/25324	0.011731149	1	ENSRNOG00000013171;ENSRNOG00000000487	Grm2;Grm4
3	GO:0006639	BP	acylglycerol metabolic process	3/174	71/25324	0.012950081	1	ENSRNOG00000022268;ENSRNOG00000026855;ENSRNOG00000039323	Pnpla3;Abhd12b;Dgkk
3	GO:0006638	BP	neutral lipid metabolic process	3/174	72/25324	0.013446186	1	ENSRNOG00000022268;ENSRNOG00000026855;ENSRNOG00000039323	Pnpla3;Abhd12b;Dgkk
6	GO:0007568	BP	aging	6/174	282/25324	0.013522908	1	ENSRNOG00000011363;ENSRNOG00000014172;ENSRNOG00000003120;ENSRNOG00000023601;ENSRNOG00000001092;ENSRNOG00000015440	Napepld;Npy5r;Prelp;Elavl4;Kl;Wrn
2	GO:0046464	BP	acylglycerol catabolic process	2/174	26/25324	0.013690557	1	ENSRNOG00000022268;ENSRNOG00000026855	Pnpla3;Abhd12b
2	GO:0046461	BP	neutral lipid catabolic process	2/174	26/25324	0.013690557	1	ENSRNOG00000022268;ENSRNOG00000026855	Pnpla3;Abhd12b
1	GO:0032430	BP	positive regulation of phospholipase A2 activity	1/174	2/25324	0.013694964	1	ENSRNOG00000014081	Nmur2
1	GO:0006930	BP	substrate-dependent cell migration, cell extension	1/174	2/25324	0.013694964	1	ENSRNOG00000013902	P2ry12
1	GO:0060438	BP	trachea development	1/174	2/25324	0.013694964	1	ENSRNOG00000017178	Hydin
1	GO:0002071	BP	glandular epithelial cell maturation	1/174	2/25324	0.013694964	1	ENSRNOG00000014486	Rfx3
1	GO:0044830	BP	modulation by host of viral RNA genome replication	1/174	2/25324	0.013694964	1	ENSRNOG00000027099	Fbxl2
1	GO:1900533	BP	palmitic acid metabolic process	1/174	2/25324	0.013694964	1	ENSRNOG00000007837	Acot11
1	GO:1900535	BP	palmitic acid biosynthetic process	1/174	2/25324	0.013694964	1	ENSRNOG00000007837	Acot11
1	GO:0033626	BP	positive regulation of integrin activation by cell surface receptor linked signal transduction	1/174	2/25324	0.013694964	1	ENSRNOG00000013902	P2ry12
1	GO:1902722	BP	positive regulation of prolactin secretion	1/174	2/25324	0.013694964	1	ENSRNOG00000002164	Nmu
1	GO:0048213	BP	Golgi vesicle prefusion complex stabilization	1/174	2/25324	0.013694964	1	ENSRNOG00000002026	Dnajc28
1	GO:0051037	BP	regulation of transcription involved in meiotic cell cycle	1/174	2/25324	0.013694964	1	ENSRNOG00000004268	Zfp386
1	GO:0035585	BP	calcium-mediated signaling using extracellular calcium source	1/174	2/25324	0.013694964	1	ENSRNOG00000013902	P2ry12
1	GO:0060112	BP	generation of ovulation cycle rhythm	1/174	2/25324	0.013694964	1	ENSRNOG00000014172	Npy5r
1	GO:0120061	BP	negative regulation of gastric emptying	1/174	2/25324	0.013694964	1	ENSRNOG00000002164	Nmu
1	GO:0120060	BP	regulation of gastric emptying	1/174	2/25324	0.013694964	1	ENSRNOG00000002164	Nmu
1	GO:0048880	BP	sensory system development	1/174	2/25324	0.013694964	1	ENSRNOG00000013902	P2ry12
1	GO:0038109	BP	Kit signaling pathway	1/174	2/25324	0.013694964	1	ENSRNOG00000015898	Fer
1	GO:1905653	BP	positive regulation of artery morphogenesis	1/174	2/25324	0.013694964	1	ENSRNOG00000021497	Akt3
1	GO:1905651	BP	regulation of artery morphogenesis	1/174	2/25324	0.013694964	1	ENSRNOG00000021497	Akt3
1	GO:1905793	BP	protein localization to pericentriolar material	1/174	2/25324	0.013694964	1	ENSRNOG00000030314	Golgb1
1	GO:0031635	BP	adenylate cyclase-inhibiting opioid receptor signaling pathway	1/174	2/25324	0.013694964	1	ENSRNOG00000018191	Oprm1
1	GO:0042357	BP	thiamine diphosphate metabolic process	1/174	2/25324	0.013694964	1	ENSRNOG00000029922	Tpk1
1	GO:1904141	BP	positive regulation of microglial cell migration	1/174	2/25324	0.013694964	1	ENSRNOG00000013902	P2ry12
1	GO:1901383	BP	negative regulation of chorionic trophoblast cell proliferation	1/174	2/25324	0.013694964	1	ENSRNOG00000004828	Acvr1c
1	GO:0042748	BP	circadian sleep/wake cycle, non-REM sleep	1/174	2/25324	0.013694964	1	ENSRNOG00000007782	Ghrh
1	GO:0038028	BP	insulin receptor signaling pathway via phosphatidylinositol 3-kinase	1/174	2/25324	0.013694964	1	ENSRNOG00000015898	Fer
1	GO:0097355	BP	protein localization to heterochromatin	1/174	2/25324	0.013694964	1	ENSRNOG00000014750	Tasor
1	GO:0070781	BP	response to biotin	1/174	2/25324	0.013694964	1	ENSRNOG00000001686	Hlcs
5	GO:0046883	BP	regulation of hormone secretion	5/174	205/25324	0.013823412	1	ENSRNOG00000007782;ENSRNOG00000002164;ENSRNOG00000043094;ENSRNOG00000014486;ENSRNOG00000004828	Ghrh;Nmu;Oxct1;Rfx3;Acvr1c
3	GO:0044272	BP	sulfur compound biosynthetic process	3/174	74/25324	0.01447058	1	ENSRNOG00000029922;ENSRNOG00000021521;ENSRNOG00000010468	Tpk1;Chst5;Elovl6
4	GO:0050792	BP	regulation of viral process	4/174	137/25324	0.014918439	1	ENSRNOG00000014750;ENSRNOG00000001963;ENSRNOG00000027099;ENSRNOG00000036645	Tasor;Mx2;Fbxl2;Ifitm6
3	GO:0048525	BP	negative regulation of viral process	3/174	75/25324	0.014998926	1	ENSRNOG00000014750;ENSRNOG00000001963;ENSRNOG00000036645	Tasor;Mx2;Ifitm6
7	GO:0007167	BP	enzyme linked receptor protein signaling pathway	7/174	381/25324	0.016550107	1	ENSRNOG00000016696;ENSRNOG00000015365;ENSRNOG00000004828;ENSRNOG00000013734;ENSRNOG00000002881;ENSRNOG00000001092;ENSRNOG00000015898	Angpt2;Col4a3;Acvr1c;Dnai1;Ddr2;Kl;Fer
2	GO:0098926	BP	postsynaptic signal transduction	2/174	29/25324	0.01687452	1	ENSRNOG00000018191;ENSRNOG00000046972	Oprm1;Chrm2
2	GO:0009395	BP	phospholipid catabolic process	2/174	29/25324	0.01687452	1	ENSRNOG00000011363;ENSRNOG00000026855	Napepld;Abhd12b
5	GO:0044782	BP	cilium organization	5/174	216/25324	0.016958029	1	ENSRNOG00000056458;ENSRNOG00000029837;ENSRNOG00000014486;ENSRNOG00000057867;ENSRNOG00000059401	Cep290;AABR07056636.1;Rfx3;Mns1;Ccdc40
144	GO:0008150	BP	biological_process	144/174	18990/25324	0.017453233	1	ENSRNOG00000016462;ENSRNOG00000026217;ENSRNOG00000021521;ENSRNOG00000033583;ENSRNOG00000011460;ENSRNOG00000013171;ENSRNOG00000008475;ENSRNOG00000004918;ENSRNOG00000009664;ENSRNOG00000056458;ENSRNOG00000039063;ENSRNOG00000002026;ENSRNOG00000004828;ENSRNOG00000007782;ENSRNOG00000002751;ENSRNOG00000018936;ENSRNOG00000028651;ENSRNOG00000047922;ENSRNOG00000017784;ENSRNOG00000016696;ENSRNOG00000025634;…	LOC102547287;Armc2;Chst5;LOC100910577;Arfgef3;Grm2;Fut9;Kcna4;Ankrd42;Cep290;LOC681355;Dnajc28;Acvr1c;Ghrh;Zdhhc15;Zfp780b-ps1;RGD1566386;AABR07046628.1;Lrif1;Angpt2;Zfhx2;Zfp458;Capn6;Rfx3;Thnsl1;LOC102552527;Tbccd1;Npy5r;Prelp;Setd7;Mterf2;Ttc37;Golgb1;Pclo;Oxct1;Gpr83;Ccdc170;Rxfp1;Ankrd26;Shh;AABR07007642.1;Zfp248;Xpnpep3;Elovl6;Napepld;AABR07014114.1;AABR07059663.1;Cfap74;Ccdc40;Trpm6;Slc38a…
3	GO:0071805	BP	potassium ion transmembrane transport	3/174	80/25324	0.017803052	1	ENSRNOG00000008554;ENSRNOG00000013902;ENSRNOG00000013312	Slc9a9;P2ry12;Kcnt2
2	GO:0010762	BP	regulation of fibroblast migration	2/174	30/25324	0.017999179	1	ENSRNOG00000015898;ENSRNOG00000002881	Fer;Ddr2
2	GO:0070286	BP	axonemal dynein complex assembly	2/174	30/25324	0.017999179	1	ENSRNOG00000013734;ENSRNOG00000048363	Dnai1;Dnah5
7	GO:0030001	BP	metal ion transport	7/174	389/25324	0.018321973	1	ENSRNOG00000014081;ENSRNOG00000004966;ENSRNOG00000006645;ENSRNOG00000013902;ENSRNOG00000013312;ENSRNOG00000013053;ENSRNOG00000008554	Nmur2;Slc38a11;Ryr3;P2ry12;Kcnt2;Trpm6;Slc9a9
4	GO:0043903	BP	regulation of symbiotic process	4/174	146/25324	0.018408134	1	ENSRNOG00000014750;ENSRNOG00000001963;ENSRNOG00000027099;ENSRNOG00000036645	Tasor;Mx2;Fbxl2;Ifitm6
3	GO:0045598	BP	regulation of fat cell differentiation	3/174	84/25324	0.020242231	1	ENSRNOG00000011363;ENSRNOG00000006717;ENSRNOG00000007510	Napepld;Ankrd26;Bbs12
1	GO:0021785	BP	branchiomotor neuron axon guidance	1/174	3/25324	0.020472355	1	ENSRNOG00000060464	Plxna3
1	GO:0070292	BP	N-acylphosphatidylethanolamine metabolic process	1/174	3/25324	0.020472355	1	ENSRNOG00000011363	Napepld
1	GO:0006660	BP	phosphatidylserine catabolic process	1/174	3/25324	0.020472355	1	ENSRNOG00000026855	Abhd12b
1	GO:0019677	BP	NAD catabolic process	1/174	3/25324	0.020472355	1	ENSRNOG00000022576	Nudt12
1	GO:0046440	BP	L-lysine metabolic process	1/174	3/25324	0.020472355	1	ENSRNOG00000039494	Aass
1	GO:0090461	BP	glutamate homeostasis	1/174	3/25324	0.020472355	1	ENSRNOG00000013171	Grm2
1	GO:0035426	BP	extracellular matrix-cell signaling	1/174	3/25324	0.020472355	1	ENSRNOG00000015898	Fer
1	GO:0006554	BP	lysine catabolic process	1/174	3/25324	0.020472355	1	ENSRNOG00000039494	Aass
1	GO:1904220	BP	regulation of serine C-palmitoyltransferase activity	1/174	3/25324	0.020472355	1	ENSRNOG00000009388	Sptssb
1	GO:1904158	BP	axonemal central apparatus assembly	1/174	3/25324	0.020472355	1	ENSRNOG00000017178	Hydin
1	GO:0071386	BP	cellular response to corticosterone stimulus	1/174	3/25324	0.020472355	1	ENSRNOG00000020009	Npas4
1	GO:1904139	BP	regulation of microglial cell migration	1/174	3/25324	0.020472355	1	ENSRNOG00000013902	P2ry12
1	GO:0006393	BP	termination of mitochondrial transcription	1/174	3/25324	0.020472355	1	ENSRNOG00000006978	Mterf2
1	GO:0019477	BP	L-lysine catabolic process	1/174	3/25324	0.020472355	1	ENSRNOG00000039494	Aass
1	GO:0051684	BP	maintenance of Golgi location	1/174	3/25324	0.020472355	1	ENSRNOG00000026458	Tbccd1
1	GO:0014050	BP	negative regulation of glutamate secretion	1/174	3/25324	0.020472355	1	ENSRNOG00000014172	Npy5r
1	GO:0030252	BP	growth hormone secretion	1/174	3/25324	0.020472355	1	ENSRNOG00000007782	Ghrh
1	GO:0038003	BP	opioid receptor signaling pathway	1/174	3/25324	0.020472355	1	ENSRNOG00000018191	Oprm1
1	GO:0090080	BP	positive regulation of MAPKKK cascade by fibroblast growth factor receptor signaling pathway	1/174	3/25324	0.020472355	1	ENSRNOG00000001092	Kl
1	GO:0046952	BP	ketone body catabolic process	1/174	3/25324	0.020472355	1	ENSRNOG00000043094	Oxct1
1	GO:0048014	BP	Tie signaling pathway	1/174	3/25324	0.020472355	1	ENSRNOG00000016696	Angpt2
1	GO:2000299	BP	negative regulation of Rho-dependent protein serine/threonine kinase activity	1/174	3/25324	0.020472355	1	ENSRNOG00000026643	Chordc1
51	GO:0019222	BP	regulation of metabolic process	51/174	5500/25324	0.020615487	1	ENSRNOG00000016462;ENSRNOG00000004268;ENSRNOG00000048910;ENSRNOG00000011752;ENSRNOG00000042372;ENSRNOG00000033583;ENSRNOG00000037251;ENSRNOG00000026643;ENSRNOG00000011460;ENSRNOG00000033729;ENSRNOG00000007748;ENSRNOG00000010468;ENSRNOG00000056458;ENSRNOG00000012284;ENSRNOG00000040213;ENSRNOG00000056374;ENSRNOG00000007837;ENSRNOG00000018191;ENSRNOG00000004828;ENSRNOG00000007782;ENSRNOG00000017249;…	LOC102547287;Zfp386;Zfp709l1;Sh3d19;LOC102553278;LOC100910577;Zfp248;Chordc1;Arfgef3;LOC102556967;Tex15;Elovl6;Cep290;Khdrbs2;AABR07014114.1;AC097784.1;Acot11;Oprm1;Acvr1c;Ghrh;Zfp366;Ankrd42;Nek10;Col4a3;Ankrd26;Zfp780b-ps1;;RGD1566386;Klf12;AABR07046628.1;Fbxl2;Lrif1;Zfhx2;Zfp458;Pth2r;LOC102551340;Rfx3;Fer;LOC102552527;LOC100363372;Npas4;Elavl4;Npy5r;Zfp708;Zfp473;Setd7;Mterf2;Ddr2;Kl;Tasor;Wrn
4	GO:0006643	BP	membrane lipid metabolic process	4/174	153/25324	0.021445232	1	ENSRNOG00000009388;ENSRNOG00000004443;ENSRNOG00000050374;ENSRNOG00000010468	Sptssb;Sptlc3;LOC100910143;Elovl6
3	GO:0090277	BP	positive regulation of peptide hormone secretion	3/174	86/25324	0.021527348	1	ENSRNOG00000007782;ENSRNOG00000002164;ENSRNOG00000043094	Ghrh;Nmu;Oxct1
9	GO:0120035	BP	regulation of plasma membrane bounded cell projection organization	9/174	593/25324	0.021778667	1	ENSRNOG00000060464;ENSRNOG00000023601;ENSRNOG00000061968;ENSRNOG00000013902;ENSRNOG00000057867;ENSRNOG00000010532;ENSRNOG00000052814;ENSRNOG00000015898;ENSRNOG00000007970	Plxna3;Elavl4;AABR07064878.1;P2ry12;Mns1;Abitram;Ankrd27;Fer;Plxnc1
18	GO:0051240	BP	positive regulation of multicellular organismal process	18/174	1503/25324	0.022264516	1	ENSRNOG00000023601;ENSRNOG00000013902;ENSRNOG00000009253;ENSRNOG00000002881;ENSRNOG00000016696;ENSRNOG00000002164;ENSRNOG00000018384;ENSRNOG00000015259;ENSRNOG00000007782;ENSRNOG00000060464;ENSRNOG00000018191;ENSRNOG00000014486;ENSRNOG00000021497;ENSRNOG00000001092;ENSRNOG00000052814;ENSRNOG00000009664;ENSRNOG00000007970;ENSRNOG00000010468	Elavl4;P2ry12;Igsf9b;Ddr2;Angpt2;Nmu;Adam12;Pth2r;Ghrh;Plxna3;Oprm1;Rfx3;Akt3;Kl;Ankrd27;Ankrd42;Plxnc1;Elovl6
2	GO:0045599	BP	negative regulation of fat cell differentiation	2/174	34/25324	0.02280182	1	ENSRNOG00000006717;ENSRNOG00000007510	Ankrd26;Bbs12
3	GO:0032006	BP	regulation of TOR signaling	3/174	89/25324	0.023537026	1	ENSRNOG00000009851;ENSRNOG00000021497;ENSRNOG00000012880	Slc38a9;Akt3;Tti1
9	GO:0031344	BP	regulation of cell projection organization	9/174	602/25324	0.023710576	1	ENSRNOG00000060464;ENSRNOG00000023601;ENSRNOG00000061968;ENSRNOG00000013902;ENSRNOG00000057867;ENSRNOG00000010532;ENSRNOG00000052814;ENSRNOG00000015898;ENSRNOG00000007970	Plxna3;Elavl4;AABR07064878.1;P2ry12;Mns1;Abitram;Ankrd27;Fer;Plxnc1
2	GO:0032228	BP	regulation of synaptic transmission, GABAergic	2/174	35/25324	0.024076157	1	ENSRNOG00000014172;ENSRNOG00000020009	Npy5r;Npas4
4	GO:1903531	BP	negative regulation of secretion by cell	4/174	159/25324	0.024279014	1	ENSRNOG00000018191;ENSRNOG00000013902;ENSRNOG00000014172;ENSRNOG00000004828	Oprm1;P2ry12;Npy5r;Acvr1c
2	GO:0051642	BP	centrosome localization	2/174	36/25324	0.025379053	1	ENSRNOG00000061968;ENSRNOG00000026458	AABR07064878.1;Tbccd1
3	GO:0006813	BP	potassium ion transport	3/174	92/25324	0.025645078	1	ENSRNOG00000008554;ENSRNOG00000013902;ENSRNOG00000013312	Slc9a9;P2ry12;Kcnt2
31	GO:0065008	BP	regulation of biological quality	31/174	3056/25324	0.02575554	1	ENSRNOG00000010532;ENSRNOG00000006120;ENSRNOG00000023601;ENSRNOG00000007477;ENSRNOG00000013171;ENSRNOG00000010468;ENSRNOG00000011363;ENSRNOG00000015259;ENSRNOG00000002164;ENSRNOG00000004828;ENSRNOG00000007782;ENSRNOG00000013312;ENSRNOG00000014081;ENSRNOG00000046972;ENSRNOG00000006717;ENSRNOG00000007837;ENSRNOG00000006645;ENSRNOG00000014486;ENSRNOG00000008554;ENSRNOG00000026458;ENSRNOG00000043094;…	Abitram;Shh;Elavl4;Edn3;Grm2;Elovl6;Napepld;Pth2r;Nmu;Acvr1c;Ghrh;Kcnt2;Nmur2;Chrm2;Ankrd26;Acot11;Ryr3;Rfx3;Slc9a9;Tbccd1;Oxct1;Npas4;Pnpla3;Igsf9b;Plxna3;Oprm1;Akt3;Kl;Fer;Wrn;Plxnc1
2	GO:0061842	BP	microtubule organizing center localization	2/174	37/25324	0.026710059	1	ENSRNOG00000061968;ENSRNOG00000026458	AABR07064878.1;Tbccd1
2	GO:0003333	BP	amino acid transmembrane transport	2/174	37/25324	0.026710059	1	ENSRNOG00000009851;ENSRNOG00000004966	Slc38a9;Slc38a11
2	GO:0071526	BP	semaphorin-plexin signaling pathway	2/174	37/25324	0.026710059	1	ENSRNOG00000060464;ENSRNOG00000007970	Plxna3;Plxnc1
2	GO:0032008	BP	positive regulation of TOR signaling	2/174	37/25324	0.026710059	1	ENSRNOG00000009851;ENSRNOG00000021497	Slc38a9;Akt3
3	GO:0050729	BP	positive regulation of inflammatory response	3/174	94/25324	0.027105028	1	ENSRNOG00000011363;ENSRNOG00000014172;ENSRNOG00000009664	Napepld;Npy5r;Ankrd42
1	GO:0072012	BP	glomerulus vasculature development	1/174	4/25324	0.02720344	1	ENSRNOG00000016696	Angpt2
1	GO:0036006	BP	cellular response to macrophage colony-stimulating factor stimulus	1/174	4/25324	0.02720344	1	ENSRNOG00000015898	Fer
1	GO:0046010	BP	positive regulation of circadian sleep/wake cycle, non-REM sleep	1/174	4/25324	0.02720344	1	ENSRNOG00000007782	Ghrh
1	GO:0080144	BP	amino acid homeostasis	1/174	4/25324	0.02720344	1	ENSRNOG00000013171	Grm2
1	GO:1905333	BP	regulation of gastric motility	1/174	4/25324	0.02720344	1	ENSRNOG00000002164	Nmu
1	GO:0006553	BP	lysine metabolic process	1/174	4/25324	0.02720344	1	ENSRNOG00000039494	Aass
1	GO:0097151	BP	positive regulation of inhibitory postsynaptic potential	1/174	4/25324	0.02720344	1	ENSRNOG00000009253	Igsf9b
1	GO:0007196	BP	adenylate cyclase-inhibiting G protein-coupled glutamate receptor signaling pathway	1/174	4/25324	0.02720344	1	ENSRNOG00000000487	Grm4
1	GO:0006742	BP	NADP catabolic process	1/174	4/25324	0.02720344	1	ENSRNOG00000022576	Nudt12
1	GO:0090091	BP	positive regulation of extracellular matrix disassembly	1/174	4/25324	0.02720344	1	ENSRNOG00000002881	Ddr2
1	GO:2000074	BP	regulation of type B pancreatic cell development	1/174	4/25324	0.02720344	1	ENSRNOG00000014486	Rfx3
1	GO:0098828	BP	modulation of inhibitory postsynaptic potential	1/174	4/25324	0.02720344	1	ENSRNOG00000009253	Igsf9b
1	GO:0070291	BP	N-acylethanolamine metabolic process	1/174	4/25324	0.02720344	1	ENSRNOG00000011363	Napepld
1	GO:0032429	BP	regulation of phospholipase A2 activity	1/174	4/25324	0.02720344	1	ENSRNOG00000014081	Nmur2
1	GO:0032097	BP	positive regulation of response to food	1/174	4/25324	0.02720344	1	ENSRNOG00000018191	Oprm1
1	GO:0061440	BP	kidney vasculature development	1/174	4/25324	0.02720344	1	ENSRNOG00000016696	Angpt2
1	GO:0021637	BP	trigeminal nerve structural organization	1/174	4/25324	0.02720344	1	ENSRNOG00000060464	Plxna3
1	GO:0036005	BP	response to macrophage colony-stimulating factor	1/174	4/25324	0.02720344	1	ENSRNOG00000015898	Fer
1	GO:0002069	BP	columnar/cuboidal epithelial cell maturation	1/174	4/25324	0.02720344	1	ENSRNOG00000014486	Rfx3
1	GO:0032106	BP	positive regulation of response to extracellular stimulus	1/174	4/25324	0.02720344	1	ENSRNOG00000018191	Oprm1
1	GO:0032100	BP	positive regulation of appetite	1/174	4/25324	0.02720344	1	ENSRNOG00000018191	Oprm1
1	GO:0032109	BP	positive regulation of response to nutrient levels	1/174	4/25324	0.02720344	1	ENSRNOG00000018191	Oprm1
1	GO:1900034	BP	regulation of cellular response to heat	1/174	4/25324	0.02720344	1	ENSRNOG00000026643	Chordc1
1	GO:0061356	BP	regulation of Wnt protein secretion	1/174	4/25324	0.02720344	1	ENSRNOG00000018191	Oprm1
1	GO:0006772	BP	thiamine metabolic process	1/174	4/25324	0.02720344	1	ENSRNOG00000029922	Tpk1
1	GO:0042723	BP	thiamine-containing compound metabolic process	1/174	4/25324	0.02720344	1	ENSRNOG00000029922	Tpk1
1	GO:0002021	BP	response to dietary excess	1/174	4/25324	0.02720344	1	ENSRNOG00000004828	Acvr1c
1	GO:0031022	BP	nuclear migration along microfilament	1/174	4/25324	0.02720344	1	ENSRNOG00000061968	AABR07064878.1
1	GO:1901382	BP	regulation of chorionic trophoblast cell proliferation	1/174	4/25324	0.02720344	1	ENSRNOG00000004828	Acvr1c
1	GO:0042339	BP	keratan sulfate metabolic process	1/174	4/25324	0.02720344	1	ENSRNOG00000021521	Chst5
1	GO:0061437	BP	renal system vasculature development	1/174	4/25324	0.02720344	1	ENSRNOG00000016696	Angpt2
1	GO:2000298	BP	regulation of Rho-dependent protein serine/threonine kinase activity	1/174	4/25324	0.02720344	1	ENSRNOG00000026643	Chordc1
5	GO:0006790	BP	sulfur compound metabolic process	5/174	245/25324	0.027383451	1	ENSRNOG00000029922;ENSRNOG00000010468;ENSRNOG00000050843;ENSRNOG00000007837;ENSRNOG00000021521	Tpk1;Elovl6;Mmut;Acot11;Chst5
10	GO:0051046	BP	regulation of secretion	10/174	676/25324	0.027649998	1	ENSRNOG00000013902;ENSRNOG00000014172;ENSRNOG00000046972;ENSRNOG00000002164;ENSRNOG00000004828;ENSRNOG00000007782;ENSRNOG00000018191;ENSRNOG00000014486;ENSRNOG00000013171;ENSRNOG00000043094	P2ry12;Npy5r;Chrm2;Nmu;Acvr1c;Ghrh;Oprm1;Rfx3;Grm2;Oxct1
7	GO:0044057	BP	regulation of system process	7/174	425/25324	0.027959475	1	ENSRNOG00000014081;ENSRNOG00000046972;ENSRNOG00000009253;ENSRNOG00000002164;ENSRNOG00000025634;ENSRNOG00000018191;ENSRNOG00000007477	Nmur2;Chrm2;Igsf9b;Nmu;Zfhx2;Oprm1;Edn3
2	GO:0046503	BP	glycerolipid catabolic process	2/174	38/25324	0.028068732	1	ENSRNOG00000022268;ENSRNOG00000026855	Pnpla3;Abhd12b
6	GO:0055074	BP	calcium ion homeostasis	6/174	335/25324	0.028615541	1	ENSRNOG00000014081;ENSRNOG00000006645;ENSRNOG00000007782;ENSRNOG00000018191;ENSRNOG00000001092;ENSRNOG00000002164	Nmur2;Ryr3;Ghrh;Oprm1;Kl;Nmu
5	GO:0051480	BP	regulation of cytosolic calcium ion concentration	5/174	248/25324	0.028650623	1	ENSRNOG00000007782;ENSRNOG00000014081;ENSRNOG00000018191;ENSRNOG00000006645;ENSRNOG00000002164	Ghrh;Nmur2;Oprm1;Ryr3;Nmu
10	GO:0030334	BP	regulation of cell migration	10/174	701/25324	0.030859337	1	ENSRNOG00000002881;ENSRNOG00000016696;ENSRNOG00000004828;ENSRNOG00000060464;ENSRNOG00000061968;ENSRNOG00000013902;ENSRNOG00000021497;ENSRNOG00000015898;ENSRNOG00000026458;ENSRNOG00000007970	Ddr2;Angpt2;Acvr1c;Plxna3;AABR07064878.1;P2ry12;Akt3;Fer;Tbccd1;Plxnc1
2	GO:0051851	BP	modulation by host of symbiont process	2/174	40/25324	0.030867333	1	ENSRNOG00000011363;ENSRNOG00000027099	Napepld;Fbxl2
2	GO:0042073	BP	intraciliary transport	2/174	40/25324	0.030867333	1	ENSRNOG00000052519;ENSRNOG00000007510	Ttc30a1;Bbs12
2	GO:0042220	BP	response to cocaine	2/174	40/25324	0.030867333	1	ENSRNOG00000023601;ENSRNOG00000018191	Elavl4;Oprm1
2	GO:0050805	BP	negative regulation of synaptic transmission	2/174	41/25324	0.032306398	1	ENSRNOG00000014172;ENSRNOG00000000487	Npy5r;Grm4
2	GO:0061448	BP	connective tissue development	2/174	41/25324	0.032306398	1	ENSRNOG00000024120;ENSRNOG00000043094	Rxfp1;Oxct1
27	GO:0051239	BP	regulation of multicellular organismal process	27/174	2617/25324	0.032513322	1	ENSRNOG00000018384;ENSRNOG00000023601;ENSRNOG00000007477;ENSRNOG00000010468;ENSRNOG00000014081;ENSRNOG00000015259;ENSRNOG00000002164;ENSRNOG00000004828;ENSRNOG00000007782;ENSRNOG00000009664;ENSRNOG00000015365;ENSRNOG00000006717;ENSRNOG00000046972;ENSRNOG00000011692;ENSRNOG00000007837;ENSRNOG00000016696;ENSRNOG00000025634;ENSRNOG00000013902;ENSRNOG00000052814;ENSRNOG00000014486;ENSRNOG00000009253;…	Adam12;Elavl4;Edn3;Elovl6;Nmur2;Pth2r;Nmu;Acvr1c;Ghrh;Ankrd42;Col4a3;Ankrd26;Chrm2;Dkk1;Acot11;Angpt2;Zfhx2;P2ry12;Ankrd27;Rfx3;Igsf9b;Plxna3;Oprm1;Ddr2;Akt3;Kl;Plxnc1
2	GO:0006940	BP	regulation of smooth muscle contraction	2/174	42/25324	0.033771404	1	ENSRNOG00000002164;ENSRNOG00000046972	Nmu;Chrm2
2	GO:0060078	BP	regulation of postsynaptic membrane potential	2/174	42/25324	0.033771404	1	ENSRNOG00000018191;ENSRNOG00000020009	Oprm1;Npas4
2	GO:0051966	BP	regulation of synaptic transmission, glutamatergic	2/174	42/25324	0.033771404	1	ENSRNOG00000013171;ENSRNOG00000000487	Grm2;Grm4
1	GO:0016998	BP	cell wall macromolecule catabolic process	1/174	5/25324	0.033888535	1	ENSRNOG00000052247	Manba
1	GO:0021817	BP	nucleokinesis involved in cell motility in cerebral cortex radial glia guided migration	1/174	5/25324	0.033888535	1	ENSRNOG00000061968	AABR07064878.1
1	GO:0001302	BP	replicative cell aging	1/174	5/25324	0.033888535	1	ENSRNOG00000015440	Wrn
1	GO:0007260	BP	tyrosine phosphorylation of STAT protein	1/174	5/25324	0.033888535	1	ENSRNOG00000015898	Fer
1	GO:0060455	BP	negative regulation of gastric acid secretion	1/174	5/25324	0.033888535	1	ENSRNOG00000002164	Nmu
1	GO:0014047	BP	glutamate secretion	1/174	5/25324	0.033888535	1	ENSRNOG00000013171	Grm2
1	GO:0072577	BP	endothelial cell apoptotic process	1/174	5/25324	0.033888535	1	ENSRNOG00000015365	Col4a3
1	GO:0032229	BP	negative regulation of synaptic transmission, GABAergic	1/174	5/25324	0.033888535	1	ENSRNOG00000014172	Npy5r
1	GO:1904306	BP	positive regulation of gastro-intestinal system smooth muscle contraction	1/174	5/25324	0.033888535	1	ENSRNOG00000002164	Nmu
1	GO:1904304	BP	regulation of gastro-intestinal system smooth muscle contraction	1/174	5/25324	0.033888535	1	ENSRNOG00000002164	Nmu
1	GO:2000821	BP	regulation of grooming behavior	1/174	5/25324	0.033888535	1	ENSRNOG00000002164	Nmu
1	GO:0035588	BP	G protein-coupled purinergic receptor signaling pathway	1/174	5/25324	0.033888535	1	ENSRNOG00000013902	P2ry12
1	GO:1901164	BP	negative regulation of trophoblast cell migration	1/174	5/25324	0.033888535	1	ENSRNOG00000004828	Acvr1c
1	GO:0019364	BP	pyridine nucleotide catabolic process	1/174	5/25324	0.033888535	1	ENSRNOG00000022576	Nudt12
1	GO:0001973	BP	G protein-coupled adenosine receptor signaling pathway	1/174	5/25324	0.033888535	1	ENSRNOG00000013902	P2ry12
1	GO:0021860	BP	pyramidal neuron development	1/174	5/25324	0.033888535	1	ENSRNOG00000060464	Plxna3
1	GO:0070102	BP	interleukin-6-mediated signaling pathway	1/174	5/25324	0.033888535	1	ENSRNOG00000015898	Fer
1	GO:0044806	BP	G-quadruplex DNA unwinding	1/174	5/25324	0.033888535	1	ENSRNOG00000015440	Wrn
1	GO:0040009	BP	regulation of growth rate	1/174	5/25324	0.033888535	1	ENSRNOG00000015440	Wrn
1	GO:0002023	BP	reduction of food intake in response to dietary excess	1/174	5/25324	0.033888535	1	ENSRNOG00000014081	Nmur2
1	GO:0014051	BP	gamma-aminobutyric acid secretion	1/174	5/25324	0.033888535	1	ENSRNOG00000000487	Grm4
3	GO:0046434	BP	organophosphate catabolic process	3/174	103/25324	0.03421238	1	ENSRNOG00000011363;ENSRNOG00000026855;ENSRNOG00000022576	Napepld;Abhd12b;Nudt12
10	GO:0044255	BP	cellular lipid metabolic process	10/174	722/25324	0.034340634	1	ENSRNOG00000011363;ENSRNOG00000009388;ENSRNOG00000026855;ENSRNOG00000022268;ENSRNOG00000007837;ENSRNOG00000039323;ENSRNOG00000004443;ENSRNOG00000030771;ENSRNOG00000050374;ENSRNOG00000010468	Napepld;Sptssb;Abhd12b;Pnpla3;Acot11;Dgkk;Sptlc3;Dgkb;LOC100910143;Elovl6
5	GO:0120031	BP	plasma membrane bounded cell projection assembly	5/174	261/25324	0.034568244	1	ENSRNOG00000056458;ENSRNOG00000029837;ENSRNOG00000013902;ENSRNOG00000014486;ENSRNOG00000059401	Cep290;AABR07056636.1;P2ry12;Rfx3;Ccdc40
46	GO:0060255	BP	regulation of macromolecule metabolic process	46/174	5049/25324	0.035939859	1	ENSRNOG00000016462;ENSRNOG00000004268;ENSRNOG00000048910;ENSRNOG00000011752;ENSRNOG00000042372;ENSRNOG00000033583;ENSRNOG00000037251;ENSRNOG00000026643;ENSRNOG00000033729;ENSRNOG00000007748;ENSRNOG00000009664;ENSRNOG00000056458;ENSRNOG00000012284;ENSRNOG00000040213;ENSRNOG00000056374;ENSRNOG00000018191;ENSRNOG00000004828;ENSRNOG00000007782;ENSRNOG00000017249;ENSRNOG00000005883;ENSRNOG00000015365;…	LOC102547287;Zfp386;Zfp709l1;Sh3d19;LOC102553278;LOC100910577;Zfp248;Chordc1;LOC102556967;Tex15;Ankrd42;Cep290;Khdrbs2;AABR07014114.1;AC097784.1;Oprm1;Acvr1c;Ghrh;Zfp366;Nek10;Col4a3;Zfp780b-ps1;;RGD1566386;Klf12;AABR07046628.1;Ankrd26;Lrif1;Zfhx2;Zfp458;LOC102551340;Rfx3;Fer;LOC102552527;LOC100363372;Npas4;Elavl4;Npy5r;Zfp708;Zfp473;Setd7;Mterf2;Ddr2;Kl;Tasor;Wrn
2	GO:0043949	BP	regulation of cAMP-mediated signaling	2/174	45/25324	0.038317898	1	ENSRNOG00000007782;ENSRNOG00000018191	Ghrh;Oprm1
2	GO:0046834	BP	lipid phosphorylation	2/174	45/25324	0.038317898	1	ENSRNOG00000030771;ENSRNOG00000039323	Dgkb;Dgkk
28	GO:0010646	BP	regulation of cell communication	28/174	2792/25324	0.038370696	1	ENSRNOG00000006717;ENSRNOG00000000487;ENSRNOG00000056151;ENSRNOG00000011460;ENSRNOG00000013171;ENSRNOG00000011692;ENSRNOG00000039063;ENSRNOG00000002164;ENSRNOG00000004828;ENSRNOG00000007782;ENSRNOG00000017249;ENSRNOG00000009851;ENSRNOG00000005883;ENSRNOG00000046972;ENSRNOG00000027099;ENSRNOG00000013902;ENSRNOG00000030771;ENSRNOG00000020009;ENSRNOG00000023601;ENSRNOG00000014172;ENSRNOG00000009253;…	Ankrd26;Grm4;AABR07007642.1;Arfgef3;Grm2;Dkk1;LOC681355;Nmu;Acvr1c;Ghrh;Zfp366;Slc38a9;Nek10;Chrm2;Fbxl2;P2ry12;Dgkb;Npas4;Elavl4;Npy5r;Igsf9b;Oprm1;Rfx3;Akt3;Kl;Fer;Oxct1;Tti1
12	GO:0006629	BP	lipid metabolic process	12/174	930/25324	0.038520154	1	ENSRNOG00000011363;ENSRNOG00000009388;ENSRNOG00000026855;ENSRNOG00000022268;ENSRNOG00000007837;ENSRNOG00000006120;ENSRNOG00000039323;ENSRNOG00000033119;ENSRNOG00000004443;ENSRNOG00000030771;ENSRNOG00000050374;ENSRNOG00000010468	Napepld;Sptssb;Abhd12b;Pnpla3;Acot11;Shh;Dgkk;Plcb4;Sptlc3;Dgkb;LOC100910143;Elovl6
3	GO:0006665	BP	sphingolipid metabolic process	3/174	108/25324	0.0385375	1	ENSRNOG00000009388;ENSRNOG00000004443;ENSRNOG00000010468	Sptssb;Sptlc3;Elovl6
6	GO:0031346	BP	positive regulation of cell projection organization	6/174	360/25324	0.038545586	1	ENSRNOG00000060464;ENSRNOG00000023601;ENSRNOG00000013902;ENSRNOG00000057867;ENSRNOG00000052814;ENSRNOG00000007970	Plxna3;Elavl4;P2ry12;Mns1;Ankrd27;Plxnc1
3	GO:0046887	BP	positive regulation of hormone secretion	3/174	109/25324	0.039434436	1	ENSRNOG00000007782;ENSRNOG00000002164;ENSRNOG00000043094	Ghrh;Nmu;Oxct1
3	GO:0008360	BP	regulation of cell shape	3/174	109/25324	0.039434436	1	ENSRNOG00000060464;ENSRNOG00000026458;ENSRNOG00000007970	Plxna3;Tbccd1;Plxnc1
14	GO:0051094	BP	positive regulation of developmental process	14/174	1137/25324	0.039556001	1	ENSRNOG00000011363;ENSRNOG00000023601;ENSRNOG00000014486;ENSRNOG00000002881;ENSRNOG00000016696;ENSRNOG00000018384;ENSRNOG00000007782;ENSRNOG00000060464;ENSRNOG00000018191;ENSRNOG00000013902;ENSRNOG00000021497;ENSRNOG00000001092;ENSRNOG00000052814;ENSRNOG00000007970	Napepld;Elavl4;Rfx3;Ddr2;Angpt2;Adam12;Ghrh;Plxna3;Oprm1;P2ry12;Akt3;Kl;Ankrd27;Plxnc1
5	GO:0030031	BP	cell projection assembly	5/174	271/25324	0.03960034	1	ENSRNOG00000056458;ENSRNOG00000029837;ENSRNOG00000013902;ENSRNOG00000014486;ENSRNOG00000059401	Cep290;AABR07056636.1;P2ry12;Rfx3;Ccdc40
10	GO:2000145	BP	regulation of cell motility	10/174	748/25324	0.039666127	1	ENSRNOG00000002881;ENSRNOG00000016696;ENSRNOG00000004828;ENSRNOG00000060464;ENSRNOG00000061968;ENSRNOG00000013902;ENSRNOG00000021497;ENSRNOG00000015898;ENSRNOG00000026458;ENSRNOG00000007970	Ddr2;Angpt2;Acvr1c;Plxna3;AABR07064878.1;P2ry12;Akt3;Fer;Tbccd1;Plxnc1
1	GO:0051661	BP	maintenance of centrosome location	1/174	6/25324	0.040527952	1	ENSRNOG00000026458	Tbccd1
1	GO:0099547	BP	regulation of translation at synapse, modulating synaptic transmission	1/174	6/25324	0.040527952	1	ENSRNOG00000023601	Elavl4
1	GO:0022410	BP	circadian sleep/wake cycle process	1/174	6/25324	0.040527952	1	ENSRNOG00000007782	Ghrh
1	GO:0030262	BP	apoptotic nuclear changes	1/174	6/25324	0.040527952	1	ENSRNOG00000004828	Acvr1c
1	GO:0044036	BP	cell wall macromolecule metabolic process	1/174	6/25324	0.040527952	1	ENSRNOG00000052247	Manba
1	GO:0071389	BP	cellular response to mineralocorticoid stimulus	1/174	6/25324	0.040527952	1	ENSRNOG00000020009	Npas4
1	GO:0003416	BP	endochondral bone growth	1/174	6/25324	0.040527952	1	ENSRNOG00000002881	Ddr2
1	GO:0010700	BP	negative regulation of norepinephrine secretion	1/174	6/25324	0.040527952	1	ENSRNOG00000013902	P2ry12
1	GO:1903977	BP	positive regulation of glial cell migration	1/174	6/25324	0.040527952	1	ENSRNOG00000013902	P2ry12
1	GO:0031652	BP	positive regulation of heat generation	1/174	6/25324	0.040527952	1	ENSRNOG00000002164	Nmu
1	GO:0061820	BP	telomeric D-loop disassembly	1/174	6/25324	0.040527952	1	ENSRNOG00000015440	Wrn
1	GO:0046950	BP	cellular ketone body metabolic process	1/174	6/25324	0.040527952	1	ENSRNOG00000043094	Oxct1
1	GO:0140243	BP	regulation of translation at synapse	1/174	6/25324	0.040527952	1	ENSRNOG00000023601	Elavl4
1	GO:0035590	BP	purinergic nucleotide receptor signaling pathway	1/174	6/25324	0.040527952	1	ENSRNOG00000013902	P2ry12
6	GO:0072507	BP	divalent inorganic cation homeostasis	6/174	365/25324	0.040764937	1	ENSRNOG00000014081;ENSRNOG00000006645;ENSRNOG00000007782;ENSRNOG00000018191;ENSRNOG00000001092;ENSRNOG00000002164	Nmur2;Ryr3;Ghrh;Oprm1;Kl;Nmu
4	GO:0030198	BP	extracellular matrix organization	4/174	188/25324	0.041068961	1	ENSRNOG00000024120;ENSRNOG00000015365;ENSRNOG00000002881;ENSRNOG00000050655	Rxfp1;Col4a3;Ddr2;P4ha1
2	GO:0050922	BP	negative regulation of chemotaxis	2/174	47/25324	0.041471023	1	ENSRNOG00000016696;ENSRNOG00000060464	Angpt2;Plxna3
2	GO:0019233	BP	sensory perception of pain	2/174	47/25324	0.041471023	1	ENSRNOG00000002164;ENSRNOG00000018191	Nmu;Oprm1
4	GO:0043062	BP	extracellular structure organization	4/174	190/25324	0.042418702	1	ENSRNOG00000024120;ENSRNOG00000015365;ENSRNOG00000002881;ENSRNOG00000050655	Rxfp1;Col4a3;Ddr2;P4ha1
21	GO:0006996	BP	organelle organization	21/174	1932/25324	0.042798861	1	ENSRNOG00000056458;ENSRNOG00000024280;ENSRNOG00000002026;ENSRNOG00000051922;ENSRNOG00000014486;ENSRNOG00000022268;ENSRNOG00000052444;ENSRNOG00000026217;ENSRNOG00000029837;ENSRNOG00000011752;ENSRNOG00000009388;ENSRNOG00000004882;ENSRNOG00000002751;ENSRNOG00000021497;ENSRNOG00000059401;ENSRNOG00000015898;ENSRNOG00000015440;ENSRNOG00000023627;ENSRNOG00000002930;ENSRNOG00000007748;ENSRNOG00000057867	Cep290;Ccdc170;Dnajc28;AABR07059663.1;Rfx3;Pnpla3;Samd9;Armc2;AABR07056636.1;Sh3d19;Sptssb;Capn6;Zdhhc15;Akt3;Ccdc40;Fer;Wrn;Cfap74;Ppl;Tex15;Mns1
2	GO:0040014	BP	regulation of multicellular organism growth	2/174	48/25324	0.043083017	1	ENSRNOG00000007782;ENSRNOG00000006717	Ghrh;Ankrd26
2	GO:0045103	BP	intermediate filament-based process	2/174	48/25324	0.043083017	1	ENSRNOG00000002930;ENSRNOG00000008118	Ppl;Sync
5	GO:0015711	BP	organic anion transport	5/174	278/25324	0.043375171	1	ENSRNOG00000014081;ENSRNOG00000013171;ENSRNOG00000000487;ENSRNOG00000004966;ENSRNOG00000009851	Nmur2;Grm2;Grm4;Slc38a11;Slc38a9
4	GO:0007268	BP	chemical synaptic transmission	4/174	192/25324	0.043793312	1	ENSRNOG00000013171;ENSRNOG00000014172;ENSRNOG00000046972;ENSRNOG00000000487	Grm2;Npy5r;Chrm2;Grm4
4	GO:0098916	BP	anterograde trans-synaptic signaling	4/174	192/25324	0.043793312	1	ENSRNOG00000013171;ENSRNOG00000014172;ENSRNOG00000046972;ENSRNOG00000000487	Grm2;Npy5r;Chrm2;Grm4
2	GO:0030500	BP	regulation of bone mineralization	2/174	49/25324	0.044718107	1	ENSRNOG00000002881;ENSRNOG00000001092	Ddr2;Kl
3	GO:0009749	BP	response to glucose	3/174	116/25324	0.046007062	1	ENSRNOG00000016696;ENSRNOG00000015365;ENSRNOG00000004828	Angpt2;Col4a3;Acvr1c
6	GO:0010817	BP	regulation of hormone levels	6/174	377/25324	0.046416889	1	ENSRNOG00000002164;ENSRNOG00000006120;ENSRNOG00000004828;ENSRNOG00000007782;ENSRNOG00000014486;ENSRNOG00000043094	Nmu;Shh;Acvr1c;Ghrh;Rfx3;Oxct1
1	GO:0046462	BP	monoacylglycerol metabolic process	1/174	7/25324	0.047122001	1	ENSRNOG00000026855	Abhd12b
1	GO:0060124	BP	positive regulation of growth hormone secretion	1/174	7/25324	0.047122001	1	ENSRNOG00000007782	Ghrh
1	GO:0045938	BP	positive regulation of circadian sleep/wake cycle, sleep	1/174	7/25324	0.047122001	1	ENSRNOG00000007782	Ghrh
1	GO:0038095	BP	Fc-epsilon receptor signaling pathway	1/174	7/25324	0.047122001	1	ENSRNOG00000015898	Fer
1	GO:0038092	BP	nodal signaling pathway	1/174	7/25324	0.047122001	1	ENSRNOG00000004828	Acvr1c
1	GO:0015812	BP	gamma-aminobutyric acid transport	1/174	7/25324	0.047122001	1	ENSRNOG00000000487	Grm4
1	GO:0002865	BP	negative regulation of acute inflammatory response to antigenic stimulus	1/174	7/25324	0.047122001	1	ENSRNOG00000014172	Npy5r
1	GO:0007567	BP	parturition	1/174	7/25324	0.047122001	1	ENSRNOG00000024120	Rxfp1
1	GO:1904058	BP	positive regulation of sensory perception of pain	1/174	7/25324	0.047122001	1	ENSRNOG00000002164	Nmu
1	GO:1901569	BP	fatty acid derivative catabolic process	1/174	7/25324	0.047122001	1	ENSRNOG00000043094	Oxct1
1	GO:0050904	BP	diapedesis	1/174	7/25324	0.047122001	1	ENSRNOG00000015898	Fer
1	GO:0033625	BP	positive regulation of integrin activation	1/174	7/25324	0.047122001	1	ENSRNOG00000013902	P2ry12
1	GO:0021984	BP	adenohypophysis development	1/174	7/25324	0.047122001	1	ENSRNOG00000007782	Ghrh
1	GO:1902224	BP	ketone body metabolic process	1/174	7/25324	0.047122001	1	ENSRNOG00000043094	Oxct1
1	GO:0033007	BP	negative regulation of mast cell activation involved in immune response	1/174	7/25324	0.047122001	1	ENSRNOG00000015898	Fer
1	GO:0045188	BP	regulation of circadian sleep/wake cycle, non-REM sleep	1/174	7/25324	0.047122001	1	ENSRNOG00000007782	Ghrh
1	GO:0042439	BP	ethanolamine-containing compound metabolic process	1/174	7/25324	0.047122001	1	ENSRNOG00000011363	Napepld
1	GO:0003214	BP	cardiac left ventricle morphogenesis	1/174	7/25324	0.047122001	1	ENSRNOG00000014172	Npy5r
1	GO:0006921	BP	cellular component disassembly involved in execution phase of apoptosis	1/174	7/25324	0.047122001	1	ENSRNOG00000004828	Acvr1c
1	GO:0052651	BP	monoacylglycerol catabolic process	1/174	7/25324	0.047122001	1	ENSRNOG00000026855	Abhd12b
1	GO:0090657	BP	telomeric loop disassembly	1/174	7/25324	0.047122001	1	ENSRNOG00000015440	Wrn
7	GO:0010720	BP	positive regulation of cell development	7/174	478/25324	0.047646444	1	ENSRNOG00000014486;ENSRNOG00000060464;ENSRNOG00000023601;ENSRNOG00000018191;ENSRNOG00000013902;ENSRNOG00000052814;ENSRNOG00000007970	Rfx3;Plxna3;Elavl4;Oprm1;P2ry12;Ankrd27;Plxnc1
6	GO:0008610	BP	lipid biosynthetic process	6/174	380/25324	0.047902348	1	ENSRNOG00000009388;ENSRNOG00000022268;ENSRNOG00000007837;ENSRNOG00000004443;ENSRNOG00000050374;ENSRNOG00000010468	Sptssb;Pnpla3;Acot11;Sptlc3;LOC100910143;Elovl6
2	GO:0031646	BP	positive regulation of nervous system process	2/174	51/25324	0.048056017	1	ENSRNOG00000002164;ENSRNOG00000009253	Nmu;Igsf9b
2	GO:0099118	BP	microtubule-based protein transport	2/174	51/25324	0.048056017	1	ENSRNOG00000052519;ENSRNOG00000007510	Ttc30a1;Bbs12
2	GO:0098840	BP	protein transport along microtubule	2/174	51/25324	0.048056017	1	ENSRNOG00000052519;ENSRNOG00000007510	Ttc30a1;Bbs12
2	GO:0007416	BP	synapse assembly	2/174	51/25324	0.048056017	1	ENSRNOG00000005726;ENSRNOG00000020009	Pclo;Npas4
3	GO:0009746	BP	response to hexose	3/174	119/25324	0.048979491	1	ENSRNOG00000016696;ENSRNOG00000015365;ENSRNOG00000004828	Angpt2;Col4a3;Acvr1c
6	GO:0000226	BP	microtubule cytoskeleton organization	6/174	383/25324	0.049417	1	ENSRNOG00000024280;ENSRNOG00000026217;ENSRNOG00000004882;ENSRNOG00000059401;ENSRNOG00000015898;ENSRNOG00000023627	Ccdc170;Armc2;Capn6;Ccdc40;Fer;Cfap74
2	GO:1902017	BP	regulation of cilium assembly	2/174	52/25324	0.049758071	1	ENSRNOG00000061968;ENSRNOG00000057867	AABR07064878.1;Mns1
6	GO:0002791	BP	regulation of peptide secretion	6/174	384/25324	0.049928387	1	ENSRNOG00000002164;ENSRNOG00000004828;ENSRNOG00000007782;ENSRNOG00000018191;ENSRNOG00000014486;ENSRNOG00000043094	Nmu;Acvr1c;Ghrh;Oprm1;Rfx3;Oxct1
4	GO:0005635	CC	nuclear envelope	4/174	112/25324	0.007522809	1	ENSRNOG00000023601;ENSRNOG00000011363;ENSRNOG00000061968;ENSRNOG00000057867	Elavl4;Napepld;AABR07064878.1;Mns1
2	GO:0005858	CC	axonemal dynein complex	2/174	20/25324	0.008222154	1	ENSRNOG00000013734;ENSRNOG00000048363	Dnai1;Dnah5
4	GO:0031975	CC	envelope	4/174	118/25324	0.009006049	1	ENSRNOG00000023601;ENSRNOG00000011363;ENSRNOG00000061968;ENSRNOG00000057867	Elavl4;Napepld;AABR07064878.1;Mns1
4	GO:0031967	CC	organelle envelope	4/174	118/25324	0.009006049	1	ENSRNOG00000023601;ENSRNOG00000011363;ENSRNOG00000061968;ENSRNOG00000057867	Elavl4;Napepld;AABR07064878.1;Mns1
3	GO:0043195	CC	terminal bouton	3/174	65/25324	0.010196645	1	ENSRNOG00000007782;ENSRNOG00000002164;ENSRNOG00000000487	Ghrh;Nmu;Grm4
1	GO:0016222	CC	procollagen-proline 4-dioxygenase complex	1/174	2/25324	0.013694964	1	ENSRNOG00000050655	P4ha1
1	GO:0099629	CC	postsynaptic specialization of symmetric synapse	1/174	2/25324	0.013694964	1	ENSRNOG00000009253	Igsf9b
2	GO:0033017	CC	sarcoplasmic reticulum membrane	2/174	27/25324	0.014719724	1	ENSRNOG00000006645;ENSRNOG00000061968	Ryr3;AABR07064878.1
17	GO:0042995	CC	cell projection	17/174	1375/25324	0.017542102	1	ENSRNOG00000023601;ENSRNOG00000014172;ENSRNOG00000046972;ENSRNOG00000009253;ENSRNOG00000048363;ENSRNOG00000016696;ENSRNOG00000010903;ENSRNOG00000007782;ENSRNOG00000018191;ENSRNOG00000015898;ENSRNOG00000057867;ENSRNOG00000010532;ENSRNOG00000052814;ENSRNOG00000013171;ENSRNOG00000015440;ENSRNOG00000030318;ENSRNOG00000007510	Elavl4;Npy5r;Chrm2;Igsf9b;Dnah5;Angpt2;Crb1;Ghrh;Oprm1;Fer;Mns1;Abitram;Ankrd27;Grm2;Wrn;Gpr83;Bbs12
4	GO:0005694	CC	chromosome	4/174	149/25324	0.019674642	1	ENSRNOG00000006806;ENSRNOG00000013045;ENSRNOG00000015440;ENSRNOG00000017784	Setmar;Setd7;Wrn;Lrif1
1	GO:1905103	CC	integral component of lysosomal membrane	1/174	3/25324	0.020472355	1	ENSRNOG00000009851	Slc38a9
1	GO:0005588	CC	collagen type V trimer	1/174	3/25324	0.020472355	1	ENSRNOG00000015365	Col4a3
1	GO:0097444	CC	spine apparatus	1/174	3/25324	0.020472355	1	ENSRNOG00000018191	Oprm1
1	GO:0055087	CC	Ski complex	1/174	3/25324	0.020472355	1	ENSRNOG00000040297	Ttc37
3	GO:0005930	CC	axoneme	3/174	89/25324	0.023537026	1	ENSRNOG00000023627;ENSRNOG00000057867;ENSRNOG00000059401	Cfap74;Mns1;Ccdc40
16	GO:0120025	CC	plasma membrane bounded cell projection	16/174	1324/25324	0.025263726	1	ENSRNOG00000023601;ENSRNOG00000014172;ENSRNOG00000046972;ENSRNOG00000009253;ENSRNOG00000048363;ENSRNOG00000010903;ENSRNOG00000007782;ENSRNOG00000018191;ENSRNOG00000015898;ENSRNOG00000057867;ENSRNOG00000010532;ENSRNOG00000052814;ENSRNOG00000013171;ENSRNOG00000015440;ENSRNOG00000030318;ENSRNOG00000007510	Elavl4;Npy5r;Chrm2;Igsf9b;Dnah5;Crb1;Ghrh;Oprm1;Fer;Mns1;Abitram;Ankrd27;Grm2;Wrn;Gpr83;Bbs12
1	GO:0005652	CC	nuclear lamina	1/174	4/25324	0.02720344	1	ENSRNOG00000001686	Hlcs
1	GO:0031981	CC	nuclear lumen	1/174	4/25324	0.02720344	1	ENSRNOG00000061968	AABR07064878.1
1	GO:0048179	CC	activin receptor complex	1/174	4/25324	0.02720344	1	ENSRNOG00000004828	Acvr1c
1	GO:0032280	CC	symmetric synapse	1/174	4/25324	0.02720344	1	ENSRNOG00000046972	Chrm2
1	GO:0070209	CC	ASTRA complex	1/174	4/25324	0.02720344	1	ENSRNOG00000012880	Tti1
6	GO:0043235	CC	receptor complex	6/174	337/25324	0.029339852	1	ENSRNOG00000039063;ENSRNOG00000060464;ENSRNOG00000004828;ENSRNOG00000002881;ENSRNOG00000028744;ENSRNOG00000007970	LOC681355;Plxna3;Acvr1c;Ddr2;Mtnr1a;Plxnc1
1	GO:0031310	CC	intrinsic component of vacuolar membrane	1/174	5/25324	0.033888535	1	ENSRNOG00000009851	Slc38a9
1	GO:0097422	CC	tubular endosome	1/174	5/25324	0.033888535	1	ENSRNOG00000052814	Ankrd27
1	GO:0031166	CC	integral component of vacuolar membrane	1/174	5/25324	0.033888535	1	ENSRNOG00000009851	Slc38a9
2	GO:0042734	CC	presynaptic membrane	2/174	43/25324	0.035261933	1	ENSRNOG00000013171;ENSRNOG00000000487	Grm2;Grm4
12	GO:0005887	CC	integral component of plasma membrane	12/174	925/25324	0.037905026	1	ENSRNOG00000046972;ENSRNOG00000059746;ENSRNOG00000060464;ENSRNOG00000000487;ENSRNOG00000055124;ENSRNOG00000018191;ENSRNOG00000002881;ENSRNOG00000025384;ENSRNOG00000013171;ENSRNOG00000030285;ENSRNOG00000028744;ENSRNOG00000007970	Chrm2;AABR07041411.1;Plxna3;Grm4;AABR07001942.1;Oprm1;Ddr2;Slc2a10;Grm2;Epha3;Mtnr1a;Plxnc1
2	GO:0097729	CC	9+2 motile cilium	2/174	45/25324	0.038317898	1	ENSRNOG00000057867;ENSRNOG00000048363	Mns1;Dnah5
3	GO:0030018	CC	Z disc	3/174	109/25324	0.039434436	1	ENSRNOG00000006645;ENSRNOG00000061968;ENSRNOG00000008118	Ryr3;AABR07064878.1;Sync
1	GO:0034388	CC	Pwp2p-containing subcomplex of 90S preribosome	1/174	6/25324	0.040527952	1	ENSRNOG00000014209	Utp6
1	GO:0031931	CC	TORC1 complex	1/174	6/25324	0.040527952	1	ENSRNOG00000012880	Tti1
1	GO:0098642	CC	network-forming collagen trimer	1/174	6/25324	0.040527952	1	ENSRNOG00000015365	Col4a3
1	GO:0005587	CC	collagen type IV trimer	1/174	6/25324	0.040527952	1	ENSRNOG00000015365	Col4a3
1	GO:0001740	CC	Barr body	1/174	6/25324	0.040527952	1	ENSRNOG00000017784	Lrif1
3	GO:0099055	CC	integral component of postsynaptic membrane	3/174	112/25324	0.042188529	1	ENSRNOG00000013171;ENSRNOG00000018191;ENSRNOG00000046972	Grm2;Oprm1;Chrm2
9	GO:0005815	CC	microtubule organizing center	9/174	639/25324	0.044483339	1	ENSRNOG00000056458;ENSRNOG00000024280;ENSRNOG00000006717;ENSRNOG00000017784;ENSRNOG00000061968;ENSRNOG00000013734;ENSRNOG00000015440;ENSRNOG00000026458;ENSRNOG00000052519	Cep290;Ccdc170;Ankrd26;Lrif1;AABR07064878.1;Dnai1;Wrn;Tbccd1;Ttc30a1
1	GO:0098651	CC	basement membrane collagen trimer	1/174	7/25324	0.047122001	1	ENSRNOG00000015365	Col4a3
39	GO:0046872	MF	metal ion binding	39/174	3781/25324	0.007499083	1	ENSRNOG00000006806;ENSRNOG00000050655;ENSRNOG00000016462;ENSRNOG00000053635;ENSRNOG00000004268;ENSRNOG00000048910;ENSRNOG00000014975;ENSRNOG00000006120;ENSRNOG00000033583;ENSRNOG00000037251;ENSRNOG00000026643;ENSRNOG00000019196;ENSRNOG00000033729;ENSRNOG00000011363;ENSRNOG00000031306;ENSRNOG00000032490;ENSRNOG00000002751;ENSRNOG00000009851;ENSRNOG00000018936;ENSRNOG00000017963;ENSRNOG00000028651;…	Setmar;P4ha1;LOC102547287;Zkscan8;Zfp386;Zfp709l1;Zfp483;Shh;LOC100910577;Zfp248;Chordc1;Xpnpep3;LOC102556967;Napepld;Zfp804b;Cdh7;Zdhhc15;Slc38a9;Zfp780b-ps1;;RGD1566386;Mmut;Angpt2;Ryr3;Zfhx2;Zfp458;Plcb4;Dgkb;LOC102552527;Kcna4;LOC100363372;Zfp708;LOC102551340;Prrg3;Nudt12;Zfp473;Fbxo40;Crb1;Wrn
62	GO:1901363	MF	heterocyclic compound binding	62/174	6720/25324	0.007545025	1	ENSRNOG00000016462;ENSRNOG00000004268;ENSRNOG00000048910;ENSRNOG00000014975;ENSRNOG00000028651;ENSRNOG00000042372;ENSRNOG00000033583;ENSRNOG00000030285;ENSRNOG00000037251;ENSRNOG00000026643;ENSRNOG00000053635;ENSRNOG00000056062;ENSRNOG00000017249;ENSRNOG00000033729;ENSRNOG00000019592;ENSRNOG00000017963;ENSRNOG00000012284;ENSRNOG00000040213;ENSRNOG00000031306;ENSRNOG00000052690;ENSRNOG00000011261;…	LOC102547287;Zfp386;Zfp709l1;Zfp483;RGD1566386;LOC102553278;LOC100910577;Epha3;Zfp248;Chordc1;Zkscan8;AABR07002893.1;Zfp366;LOC102556967;Iqca;;Khdrbs2;AABR07014114.1;Zfp804b;AABR07042361.1;Ttc14;Dzip3;Acvr1c;Mx2;Kcnt2;Trpm6;Npas4;Nek10;Zfp780b-ps1;Nmur2;Zbtb26;Zfp458;AABR07046628.1;Mmut;Acot11;Zfhx2;Hlcs;Utp6;LOC102551340;Zfp329;Rfx3;Dgkb;LOC102552527;LOC100363372;Bbs12;Tpk1;Elavl4;Pnpla3;Zfp708;…
63	GO:0097159	MF	organic cyclic compound binding	63/174	6798/25324	0.007547806	1	ENSRNOG00000016462;ENSRNOG00000004268;ENSRNOG00000048910;ENSRNOG00000014975;ENSRNOG00000028651;ENSRNOG00000042372;ENSRNOG00000033583;ENSRNOG00000030285;ENSRNOG00000037251;ENSRNOG00000026643;ENSRNOG00000053635;ENSRNOG00000056062;ENSRNOG00000017249;ENSRNOG00000033729;ENSRNOG00000019592;ENSRNOG00000017963;ENSRNOG00000012284;ENSRNOG00000040213;ENSRNOG00000031306;ENSRNOG00000052690;ENSRNOG00000011261;…	LOC102547287;Zfp386;Zfp709l1;Zfp483;RGD1566386;LOC102553278;LOC100910577;Epha3;Zfp248;Chordc1;Zkscan8;AABR07002893.1;Zfp366;LOC102556967;Iqca;;Khdrbs2;AABR07014114.1;Zfp804b;AABR07042361.1;Ttc14;Dzip3;Acvr1c;Mx2;Kcnt2;Trpm6;Npas4;Nek10;Zfp780b-ps1;Nmur2;Zbtb26;Zfp458;AABR07046628.1;Mmut;Acot11;Zfhx2;Hlcs;Utp6;LOC102551340;Zfp329;Rfx3;Fer;Dgkb;LOC102552527;LOC100363372;Bbs12;Tpk1;Elavl4;Pnpla3;Zfp…
2	GO:0001614	MF	purinergic nucleotide receptor activity	2/174	20/25324	0.008222154	1	ENSRNOG00000013902;ENSRNOG00000039759	P2ry12;Gpr34
2	GO:0016502	MF	nucleotide receptor activity	2/174	20/25324	0.008222154	1	ENSRNOG00000013902;ENSRNOG00000039759	P2ry12;Gpr34
4	GO:0016298	MF	lipase activity	4/174	125/25324	0.010963202	1	ENSRNOG00000011363;ENSRNOG00000033119;ENSRNOG00000026855;ENSRNOG00000022268	Napepld;Plcb4;Abhd12b;Pnpla3
2	GO:0045503	MF	dynein light chain binding	2/174	24/25324	0.011731149	1	ENSRNOG00000013734;ENSRNOG00000048363	Dnai1;Dnah5
5	GO:1901681	MF	sulfur compound binding	5/174	203/25324	0.013298933	1	ENSRNOG00000029922;ENSRNOG00000022268;ENSRNOG00000001686;ENSRNOG00000003120;ENSRNOG00000007837	Tpk1;Pnpla3;Hlcs;Prelp;Acot11
1	GO:0016608	MF	growth hormone-releasing hormone activity	1/174	2/25324	0.013694964	1	ENSRNOG00000007782	Ghrh
1	GO:0061459	MF	L-arginine transmembrane transporter activity	1/174	2/25324	0.013694964	1	ENSRNOG00000009851	Slc38a9
1	GO:0042924	MF	neuromedin U binding	1/174	2/25324	0.013694964	1	ENSRNOG00000014081	Nmur2
1	GO:0051267	MF	CP2 mannose-ethanolamine phosphotransferase activity	1/174	2/25324	0.013694964	1	ENSRNOG00000050374	LOC100910143
1	GO:1905773	MF	8-hydroxy-2'-deoxyguanosine DNA binding	1/174	2/25324	0.013694964	1	ENSRNOG00000015440	Wrn
1	GO:0061749	MF	forked DNA-dependent helicase activity	1/174	2/25324	0.013694964	1	ENSRNOG00000015440	Wrn
1	GO:0001602	MF	pancreatic polypeptide receptor activity	1/174	2/25324	0.013694964	1	ENSRNOG00000014172	Npy5r
1	GO:0001607	MF	neuromedin U receptor activity	1/174	2/25324	0.013694964	1	ENSRNOG00000014081	Nmur2
1	GO:0001641	MF	group II metabotropic glutamate receptor activity	1/174	2/25324	0.013694964	1	ENSRNOG00000013171	Grm2
1	GO:0038062	MF	protein tyrosine kinase collagen receptor activity	1/174	2/25324	0.013694964	1	ENSRNOG00000002881	Ddr2
1	GO:0015658	MF	branched-chain amino acid transmembrane transporter activity	1/174	2/25324	0.013694964	1	ENSRNOG00000009851	Slc38a9
1	GO:0015190	MF	L-leucine transmembrane transporter activity	1/174	2/25324	0.013694964	1	ENSRNOG00000009851	Slc38a9
39	GO:0043169	MF	cation binding	39/174	3873/25324	0.014478573	1	ENSRNOG00000006806;ENSRNOG00000050655;ENSRNOG00000016462;ENSRNOG00000053635;ENSRNOG00000004268;ENSRNOG00000048910;ENSRNOG00000014975;ENSRNOG00000006120;ENSRNOG00000033583;ENSRNOG00000037251;ENSRNOG00000026643;ENSRNOG00000019196;ENSRNOG00000033729;ENSRNOG00000011363;ENSRNOG00000031306;ENSRNOG00000032490;ENSRNOG00000002751;ENSRNOG00000009851;ENSRNOG00000018936;ENSRNOG00000017963;ENSRNOG00000028651;…	Setmar;P4ha1;LOC102547287;Zkscan8;Zfp386;Zfp709l1;Zfp483;Shh;LOC100910577;Zfp248;Chordc1;Xpnpep3;LOC102556967;Napepld;Zfp804b;Cdh7;Zdhhc15;Slc38a9;Zfp780b-ps1;;RGD1566386;Mmut;Angpt2;Ryr3;Zfhx2;Zfp458;Plcb4;Dgkb;LOC102552527;Kcna4;LOC100363372;Zfp708;LOC102551340;Prrg3;Nudt12;Zfp473;Fbxo40;Crb1;Wrn
2	GO:0071855	MF	neuropeptide receptor binding	2/174	27/25324	0.014719724	1	ENSRNOG00000007782;ENSRNOG00000002164	Ghrh;Nmu
4	GO:0008528	MF	G protein-coupled peptide receptor activity	4/174	139/25324	0.015654303	1	ENSRNOG00000030318;ENSRNOG00000014081;ENSRNOG00000018191;ENSRNOG00000014172	Gpr83;Nmur2;Oprm1;Npy5r
2	GO:0000062	MF	fatty-acyl-CoA binding	2/174	28/25324	0.015781207	1	ENSRNOG00000022268;ENSRNOG00000007837	Pnpla3;Acot11
3	GO:0019199	MF	transmembrane receptor protein kinase activity	3/174	79/25324	0.01722051	1	ENSRNOG00000030285;ENSRNOG00000002881;ENSRNOG00000004828	Epha3;Ddr2;Acvr1c
4	GO:0001653	MF	peptide receptor activity	4/174	145/25324	0.017997559	1	ENSRNOG00000030318;ENSRNOG00000014081;ENSRNOG00000018191;ENSRNOG00000014172	Gpr83;Nmur2;Oprm1;Npy5r
4	GO:0015079	MF	potassium ion transmembrane transporter activity	4/174	145/25324	0.017997559	1	ENSRNOG00000004918;ENSRNOG00000008554;ENSRNOG00000013312;ENSRNOG00000020706	Kcna4;Slc9a9;Kcnt2;Kcnn3
2	GO:0008066	MF	glutamate receptor activity	2/174	30/25324	0.017999179	1	ENSRNOG00000013171;ENSRNOG00000000487	Grm2;Grm4
5	GO:0016747	MF	transferase activity, transferring acyl groups other than amino-acyl groups	5/174	220/25324	0.018205776	1	ENSRNOG00000009388;ENSRNOG00000022268;ENSRNOG00000004443;ENSRNOG00000002751;ENSRNOG00000010468	Sptssb;Pnpla3;Sptlc3;Zdhhc15;Elovl6
2	GO:0120227	MF	acyl-CoA binding	2/174	32/25324	0.020340636	1	ENSRNOG00000022268;ENSRNOG00000007837	Pnpla3;Acot11
1	GO:0062037	MF	D-loop DNA binding	1/174	3/25324	0.020472355	1	ENSRNOG00000015440	Wrn
1	GO:0008502	MF	melatonin receptor activity	1/174	3/25324	0.020472355	1	ENSRNOG00000028744	Mtnr1a
1	GO:0030060	MF	L-malate dehydrogenase activity	1/174	3/25324	0.020472355	1	ENSRNOG00000012891	Mdh1b
1	GO:0008410	MF	CoA-transferase activity	1/174	3/25324	0.020472355	1	ENSRNOG00000043094	Oxct1
1	GO:0009374	MF	biotin binding	1/174	3/25324	0.020472355	1	ENSRNOG00000001686	Hlcs
1	GO:0001621	MF	G protein-coupled ADP receptor activity	1/174	3/25324	0.020472355	1	ENSRNOG00000013902	P2ry12
1	GO:0001601	MF	peptide YY receptor activity	1/174	3/25324	0.020472355	1	ENSRNOG00000014172	Npy5r
1	GO:0061821	MF	telomeric D-loop binding	1/174	3/25324	0.020472355	1	ENSRNOG00000015440	Wrn
6	GO:0005261	MF	cation channel activity	6/174	314/25324	0.021715941	1	ENSRNOG00000006645;ENSRNOG00000020706;ENSRNOG00000018191;ENSRNOG00000013312;ENSRNOG00000013053;ENSRNOG00000004918	Ryr3;Kcnn3;Oprm1;Kcnt2;Trpm6;Kcna4
2	GO:1901567	MF	fatty acid derivative binding	2/174	34/25324	0.02280182	1	ENSRNOG00000022268;ENSRNOG00000007837	Pnpla3;Acot11
1	GO:0016361	MF	activin receptor activity, type I	1/174	4/25324	0.02720344	1	ENSRNOG00000004828	Acvr1c
1	GO:0070290	MF	N-acylphosphatidylethanolamine-specific phospholipase D activity	1/174	4/25324	0.02720344	1	ENSRNOG00000011363	Napepld
1	GO:0051377	MF	mannose-ethanolamine phosphotransferase activity	1/174	4/25324	0.02720344	1	ENSRNOG00000050374	LOC100910143
1	GO:0098988	MF	G protein-coupled glutamate receptor activity	1/174	4/25324	0.02720344	1	ENSRNOG00000013171	Grm2
1	GO:0046920	MF	alpha-(1->3)-fucosyltransferase activity	1/174	4/25324	0.02720344	1	ENSRNOG00000008475	Fut9
1	GO:0048763	MF	calcium-induced calcium release activity	1/174	4/25324	0.02720344	1	ENSRNOG00000006645	Ryr3
1	GO:0004656	MF	procollagen-proline 4-dioxygenase activity	1/174	4/25324	0.02720344	1	ENSRNOG00000050655	P4ha1
1	GO:0038100	MF	nodal binding	1/174	4/25324	0.02720344	1	ENSRNOG00000004828	Acvr1c
1	GO:0043237	MF	laminin-1 binding	1/174	4/25324	0.02720344	1	ENSRNOG00000006120	Shh
1	GO:0070336	MF	flap-structured DNA binding	1/174	4/25324	0.02720344	1	ENSRNOG00000015440	Wrn
1	GO:0001640	MF	adenylate cyclase inhibiting G protein-coupled glutamate receptor activity	1/174	4/25324	0.02720344	1	ENSRNOG00000013171	Grm2
6	GO:0022836	MF	gated channel activity	6/174	332/25324	0.027551391	1	ENSRNOG00000014081;ENSRNOG00000006645;ENSRNOG00000020706;ENSRNOG00000018191;ENSRNOG00000013312;ENSRNOG00000004918	Nmur2;Ryr3;Kcnn3;Oprm1;Kcnt2;Kcna4
7	GO:0005216	MF	ion channel activity	7/174	425/25324	0.027959475	1	ENSRNOG00000014081;ENSRNOG00000006645;ENSRNOG00000020706;ENSRNOG00000018191;ENSRNOG00000013312;ENSRNOG00000013053;ENSRNOG00000004918	Nmur2;Ryr3;Kcnn3;Oprm1;Kcnt2;Trpm6;Kcna4
5	GO:0016746	MF	transferase activity, transferring acyl groups	5/174	251/25324	0.029954422	1	ENSRNOG00000009388;ENSRNOG00000022268;ENSRNOG00000004443;ENSRNOG00000002751;ENSRNOG00000010468	Sptssb;Pnpla3;Sptlc3;Zdhhc15;Elovl6
11	GO:0015318	MF	inorganic molecular entity transmembrane transporter activity	11/174	821/25324	0.029966838	1	ENSRNOG00000014081;ENSRNOG00000004966;ENSRNOG00000025384;ENSRNOG00000006645;ENSRNOG00000020706;ENSRNOG00000018191;ENSRNOG00000013312;ENSRNOG00000013053;ENSRNOG00000009851;ENSRNOG00000008554;ENSRNOG00000004918	Nmur2;Slc38a11;Slc2a10;Ryr3;Kcnn3;Oprm1;Kcnt2;Trpm6;Slc38a9;Slc9a9;Kcna4
1	GO:0035529	MF	NADH pyrophosphatase activity	1/174	5/25324	0.033888535	1	ENSRNOG00000022576	Nudt12
1	GO:0001517	MF	N-acetylglucosamine 6-O-sulfotransferase activity	1/174	5/25324	0.033888535	1	ENSRNOG00000021521	Chst5
1	GO:0017002	MF	activin-activated receptor activity	1/174	5/25324	0.033888535	1	ENSRNOG00000004828	Acvr1c
1	GO:0005113	MF	patched binding	1/174	5/25324	0.033888535	1	ENSRNOG00000006120	Shh
1	GO:0009378	MF	four-way junction helicase activity	1/174	5/25324	0.033888535	1	ENSRNOG00000015440	Wrn
1	GO:0005219	MF	ryanodine-sensitive calcium-release channel activity	1/174	5/25324	0.033888535	1	ENSRNOG00000006645	Ryr3
1	GO:0016907	MF	G protein-coupled acetylcholine receptor activity	1/174	5/25324	0.033888535	1	ENSRNOG00000046972	Chrm2
1	GO:0035727	MF	lysophosphatidic acid binding	1/174	5/25324	0.033888535	1	ENSRNOG00000022268	Pnpla3
1	GO:0120170	MF	intraciliary transport particle B binding	1/174	5/25324	0.033888535	1	ENSRNOG00000052519	Ttc30a1
10	GO:0016773	MF	phosphotransferase activity, alcohol group as acceptor	10/174	744/25324	0.038772744	1	ENSRNOG00000007931;ENSRNOG00000039323;ENSRNOG00000004828;ENSRNOG00000030285;ENSRNOG00000030771;ENSRNOG00000002881;ENSRNOG00000021497;ENSRNOG00000013053;ENSRNOG00000015898;ENSRNOG00000005883	Gucy2d;Dgkk;Acvr1c;Epha3;Dgkb;Ddr2;Akt3;Trpm6;Fer;Nek10
2	GO:0016790	MF	thiolester hydrolase activity	2/174	46/25324	0.039882517	1	ENSRNOG00000026855;ENSRNOG00000007837	Abhd12b;Acot11
1	GO:0000403	MF	Y-form DNA binding	1/174	6/25324	0.040527952	1	ENSRNOG00000015440	Wrn
1	GO:0031545	MF	peptidyl-proline 4-dioxygenase activity	1/174	6/25324	0.040527952	1	ENSRNOG00000050655	P4ha1
1	GO:0004977	MF	melanocortin receptor activity	1/174	6/25324	0.040527952	1	ENSRNOG00000018191	Oprm1
1	GO:0016286	MF	small conductance calcium-activated potassium channel activity	1/174	6/25324	0.040527952	1	ENSRNOG00000020706	Kcnn3
1	GO:0015386	MF	potassium:proton antiporter activity	1/174	6/25324	0.040527952	1	ENSRNOG00000008554	Slc9a9
1	GO:0032405	MF	MutLalpha complex binding	1/174	6/25324	0.040527952	1	ENSRNOG00000015440	Wrn
1	GO:0001609	MF	G protein-coupled adenosine receptor activity	1/174	6/25324	0.040527952	1	ENSRNOG00000013902	P2ry12
7	GO:0015267	MF	channel activity	7/174	461/25324	0.040574393	1	ENSRNOG00000014081;ENSRNOG00000006645;ENSRNOG00000020706;ENSRNOG00000018191;ENSRNOG00000013312;ENSRNOG00000013053;ENSRNOG00000004918	Nmur2;Ryr3;Kcnn3;Oprm1;Kcnt2;Trpm6;Kcna4
7	GO:0022803	MF	passive transmembrane transporter activity	7/174	461/25324	0.040574393	1	ENSRNOG00000014081;ENSRNOG00000006645;ENSRNOG00000020706;ENSRNOG00000018191;ENSRNOG00000013312;ENSRNOG00000013053;ENSRNOG00000004918	Nmur2;Ryr3;Kcnn3;Oprm1;Kcnt2;Trpm6;Kcna4
40	GO:0003676	MF	nucleic acid binding	40/174	4272/25324	0.041383585	1	ENSRNOG00000016462;ENSRNOG00000004268;ENSRNOG00000048910;ENSRNOG00000014975;ENSRNOG00000009346;ENSRNOG00000042372;ENSRNOG00000033583;ENSRNOG00000037251;ENSRNOG00000053635;ENSRNOG00000033729;ENSRNOG00000017963;ENSRNOG00000012284;ENSRNOG00000014209;ENSRNOG00000031306;ENSRNOG00000052690;ENSRNOG00000011261;ENSRNOG00000001956;ENSRNOG00000017249;ENSRNOG00000018936;ENSRNOG00000028651;ENSRNOG00000015188;…	LOC102547287;Zfp386;Zfp709l1;Zfp483;Zbtb26;LOC102553278;LOC100910577;Zfp248;Zkscan8;LOC102556967;;Khdrbs2;Utp6;Zfp804b;AABR07042361.1;Ttc14;Dzip3;Zfp366;Zfp780b-ps1;RGD1566386;AABR07053681.1;AABR07046628.1;Zfhx2;Zfp458;AABR07014114.1;LOC102551340;Zfp329;Rfx3;LOC102552527;LOC100363372;Npas4;Elavl4;Zfp708;Zfp473;Klf12;AC097784.1;Mterf2;AABR07002893.1;Wrn;Znf442
9	GO:0008324	MF	cation transmembrane transporter activity	9/174	631/25324	0.042974274	1	ENSRNOG00000025384;ENSRNOG00000006645;ENSRNOG00000020706;ENSRNOG00000018191;ENSRNOG00000013312;ENSRNOG00000013053;ENSRNOG00000009851;ENSRNOG00000008554;ENSRNOG00000004918	Slc2a10;Ryr3;Kcnn3;Oprm1;Kcnt2;Trpm6;Slc38a9;Slc9a9;Kcna4
2	GO:0018024	MF	histone-lysine N-methyltransferase activity	2/174	49/25324	0.044718107	1	ENSRNOG00000006806;ENSRNOG00000013045	Setmar;Setd7
3	GO:0004713	MF	protein tyrosine kinase activity	3/174	116/25324	0.046007062	1	ENSRNOG00000030285;ENSRNOG00000015898;ENSRNOG00000002881	Epha3;Fer;Ddr2
2	GO:0030145	MF	manganese ion binding	2/174	50/25324	0.046375901	1	ENSRNOG00000015440;ENSRNOG00000019196	Wrn;Xpnpep3
1	GO:0005351	MF	carbohydrate:proton symporter activity	1/174	7/25324	0.047122001	1	ENSRNOG00000025384	Slc2a10
1	GO:0031419	MF	cobalamin binding	1/174	7/25324	0.047122001	1	ENSRNOG00000050843	Mmut
1	GO:0019798	MF	procollagen-proline dioxygenase activity	1/174	7/25324	0.047122001	1	ENSRNOG00000050655	P4ha1
1	GO:0015181	MF	arginine transmembrane transporter activity	1/174	7/25324	0.047122001	1	ENSRNOG00000009851	Slc38a9
1	GO:0004985	MF	opioid receptor activity	1/174	7/25324	0.047122001	1	ENSRNOG00000018191	Oprm1
1	GO:0016615	MF	malate dehydrogenase activity	1/174	7/25324	0.047122001	1	ENSRNOG00000012891	Mdh1b
1	GO:0038064	MF	collagen receptor activity	1/174	7/25324	0.047122001	1	ENSRNOG00000002881	Ddr2
3	GO:0005267	MF	potassium channel activity	3/174	118/25324	0.047978423	1	ENSRNOG00000004918;ENSRNOG00000013312;ENSRNOG00000020706	Kcna4;Kcnt2;Kcnn3
