# Supplementary material for: Unbiased multitissue transcriptomic analysis reveals complex neuroendocrine regulatory networks mediated by spinal cord injury-induced immunodeficiency
Source: J Neuroinflammation. 2023 Sep 30;20:219. doi: 10.1186/s12974-023-02906-7 (PMC10543323; doi:10.1186/s12974-023-02906-7)
Supplement: Supplementary file 5 — Additional file 5: The GO terms enriched of spinal cord in 741upregulated DEGs. [file 12974_2023_2906_MOESM5_ESM.csv]

Additional File 5: The GO terms enriched of spinal cord in 741upregulated DEGs.
Number	GO ID	Term Type	Description	Ratio_in_study	Ratio_in_pop	Pvalue	Padjust	Gene_ids	Gene_names
14	GO:0071347	BP	cellular response to interleukin-1	14/683	71/22191	2.23E-07	0.000451193	ENSRNOG00000017783;ENSRNOG00000028036;ENSRNOG00000013973;ENSRNOG00000007159;ENSRNOG00000057347;ENSRNOG00000018488;ENSRNOG00000004500;ENSRNOG00000014205;ENSRNOG00000014361;ENSRNOG00000002792;ENSRNOG00000016093;ENSRNOG00000020679;ENSRNOG00000011205;ENSRNOG00000000866	Sfrp1;Adamts7;Lcn2;Ccl2;Cebpb;Cd40;Myc;Klf2;Edn1;Cxcl2;Hyal3;Icam1;Ccl3;Rbmx
20	GO:0070555	BP	response to interleukin-1	20/683	96/22191	2.35E-07	0.000451193	ENSRNOG00000017783;ENSRNOG00000028036;ENSRNOG00000013014;ENSRNOG00000002723;ENSRNOG00000007159;ENSRNOG00000016543;ENSRNOG00000057347;ENSRNOG00000018488;ENSRNOG00000004500;ENSRNOG00000014205;ENSRNOG00000014361;ENSRNOG00000004226;ENSRNOG00000013973;ENSRNOG00000002792;ENSRNOG00000021817;ENSRNOG00000004639;ENSRNOG00000016093;ENSRNOG00000020679;ENSRNOG00000011205;ENSRNOG00000000866	Sfrp1;Adamts7;Cyba;Sele;Ccl2;Trim63;Cebpb;Cd40;Myc;Klf2;Edn1;Irak3;Lcn2;Cxcl2;Irak2;Traf6;Hyal3;Icam1;Ccl3;Rbmx
12	GO:0070373	BP	negative regulation of ERK1 and ERK2 cascade	12/683	60/22191	2.37E-07	0.000451193	ENSRNOG00000023896;ENSRNOG00000007002;ENSRNOG00000017453;ENSRNOG00000018524;ENSRNOG00000003977;ENSRNOG00000016299;ENSRNOG00000058186;ENSRNOG00000028930;ENSRNOG00000004303;ENSRNOG00000015616;ENSRNOG00000025371;ENSRNOG00000003745	Dusp6;Lif;Ptpn2;Ezr;Dusp1;Klf4;Errfi1;Dab2;Timp3;Rgs14;Spry1;Atf3
20	GO:0031348	BP	negative regulation of defense response	20/683	155/22191	3.18E-07	0.000451193	ENSRNOG00000012576;ENSRNOG00000058388;ENSRNOG00000020979;ENSRNOG00000010265;ENSRNOG00000048812;ENSRNOG00000006715;ENSRNOG00000017453;ENSRNOG00000046202;ENSRNOG00000011071;ENSRNOG00000038999;ENSRNOG00000047394;ENSRNOG00000016575;ENSRNOG00000004226;ENSRNOG00000023376;ENSRNOG00000023214;ENSRNOG00000002946;ENSRNOG00000057832;ENSRNOG00000046699;ENSRNOG00000031312;ENSRNOG00000014378	Selenos;Zfp36;Psmb4;Ada;Gpx1;Ccr1;Ptpn2;Metrnl;Nt5e;RT1-A1;Ufd1l;Tnfrsf1b;Irak3;Riok3;Il20rb;Socs3;Rnf125;Slpi;Tnfrsf1a;Il1r2
11	GO:0002762	BP	negative regulation of myeloid leukocyte differentiation	11/683	41/22191	3.38E-07	0.000451193	ENSRNOG00000017783;ENSRNOG00000012804;ENSRNOG00000017453;ENSRNOG00000004100;ENSRNOG00000007302;ENSRNOG00000016037;ENSRNOG00000004500;ENSRNOG00000009311;ENSRNOG00000001704;ENSRNOG00000011205;ENSRNOG00000002671	Sfrp1;C1qc;Ptpn2;Trib1;Fbn1;Mafb;Myc;Fstl3;Runx1;Ccl3;Nme2
9	GO:1902622	BP	regulation of neutrophil migration	9/683	32/22191	3.50E-07	0.000451193	ENSRNOG00000047800;ENSRNOG00000002802;ENSRNOG00000003064;ENSRNOG00000017897;ENSRNOG00000014361;ENSRNOG00000014532;ENSRNOG00000002792;ENSRNOG00000028015;ENSRNOG00000012471	C5ar1;Cxcl1;Bst1;Adam8;Edn1;Lbp;Cxcl2;Pf4;Thbs4
18	GO:0071222	BP	cellular response to lipopolysaccharide	18/683	127/22191	3.74E-07	0.000451193	ENSRNOG00000012576;ENSRNOG00000058388;ENSRNOG00000022256;ENSRNOG00000010549;ENSRNOG00000007159;ENSRNOG00000057347;ENSRNOG00000018488;ENSRNOG00000017819;ENSRNOG00000013805;ENSRNOG00000013987;ENSRNOG00000014532;ENSRNOG00000001414;ENSRNOG00000016575;ENSRNOG00000004639;ENSRNOG00000020679;ENSRNOG00000002792;ENSRNOG00000018251;ENSRNOG00000013973	Selenos;Zfp36;Cxcl10;Tspo;Ccl2;Cebpb;Cd40;Cd14;Tnip2;Sbno2;Lbp;Serpine1;Tnfrsf1b;Traf6;Icam1;Cxcl2;Mrc1;Lcn2
26	GO:1901342	BP	regulation of vasculature development	26/683	239/22191	4.13E-07	0.000451193	ENSRNOG00000003546;ENSRNOG00000004725;ENSRNOG00000001414;ENSRNOG00000039593;ENSRNOG00000023546;ENSRNOG00000022256;ENSRNOG00000047800;ENSRNOG00000028015;ENSRNOG00000057451;ENSRNOG00000003622;ENSRNOG00000021166;ENSRNOG00000007081;ENSRNOG00000010626;ENSRNOG00000023972;ENSRNOG00000016299;ENSRNOG00000016416;ENSRNOG00000001704;ENSRNOG00000017800;ENSRNOG00000049918;ENSRNOG00000010529;ENSRNOG00000007159;…	Tnfrsf12a;Cela1;Serpine1;Ecscr;Hspb1;Cxcl10;C5ar1;Pf4;Itga5;Cybb;Ecm1;Xdh;Sphk1;Col4a2;Klf4;Rnh1;Runx1;Foxc1;Lrg1;Thbs2;Ccl2;Dll1;Hmox1;Adm;Id1;Thbs4
15	GO:0045638	BP	negative regulation of myeloid cell differentiation	15/683	75/22191	4.34E-07	0.000451193	ENSRNOG00000017783;ENSRNOG00000058388;ENSRNOG00000012804;ENSRNOG00000007390;ENSRNOG00000017453;ENSRNOG00000004100;ENSRNOG00000007302;ENSRNOG00000016037;ENSRNOG00000004500;ENSRNOG00000028015;ENSRNOG00000009311;ENSRNOG00000001704;ENSRNOG00000011205;ENSRNOG00000059984;ENSRNOG00000002671	Sfrp1;Zfp36;C1qc;Nfkbia;Ptpn2;Trib1;Fbn1;Mafb;Myc;Pf4;Fstl3;Runx1;Ccl3;Dll1;Nme2
25	GO:0031960	BP	response to corticosteroid	25/683	191/22191	4.90E-07	0.000451193	ENSRNOG00000016543;ENSRNOG00000020552;ENSRNOG00000013014;ENSRNOG00000018566;ENSRNOG00000012582;ENSRNOG00000000521;ENSRNOG00000013441;ENSRNOG00000005871;ENSRNOG00000047175;ENSRNOG00000013954;ENSRNOG00000003897;ENSRNOG00000014361;ENSRNOG00000008015;ENSRNOG00000020679;ENSRNOG00000000158;ENSRNOG00000003622;ENSRNOG00000059947;ENSRNOG00000011824;ENSRNOG00000003977;ENSRNOG00000002946;ENSRNOG00000007159;…	Trim63;Fosl1;Cyba;Ctsl;Eif4ebp1;Cdkn1a;Gnrh1;Il1rn;Cryaa;Alpl;Col1a1;Edn1;Fos;Icam1;Cdo1;Cybb;Sdc1;Trh;Dusp1;Socs3;Ccl2;Igfbp2;Adm;Cxcl2;Errfi1
16	GO:0002761	BP	regulation of myeloid leukocyte differentiation	16/683	102/22191	5.28E-07	0.000451193	ENSRNOG00000017783;ENSRNOG00000012804;ENSRNOG00000009311;ENSRNOG00000007002;ENSRNOG00000057347;ENSRNOG00000004100;ENSRNOG00000007302;ENSRNOG00000016037;ENSRNOG00000004500;ENSRNOG00000006118;ENSRNOG00000017453;ENSRNOG00000004639;ENSRNOG00000008015;ENSRNOG00000001704;ENSRNOG00000011205;ENSRNOG00000002671	Sfrp1;C1qc;Fstl3;Lif;Cebpb;Trib1;Fbn1;Mafb;Myc;Klf10;Ptpn2;Traf6;Fos;Runx1;Ccl3;Nme2
21	GO:0051384	BP	response to glucocorticoid	21/683	176/22191	5.39E-07	0.000451193	ENSRNOG00000016543;ENSRNOG00000020552;ENSRNOG00000018566;ENSRNOG00000007159;ENSRNOG00000012582;ENSRNOG00000016957;ENSRNOG00000011824;ENSRNOG00000000521;ENSRNOG00000003977;ENSRNOG00000047175;ENSRNOG00000014361;ENSRNOG00000027030;ENSRNOG00000005871;ENSRNOG00000002792;ENSRNOG00000008015;ENSRNOG00000020679;ENSRNOG00000002946;ENSRNOG00000000158;ENSRNOG00000059947;ENSRNOG00000013954;ENSRNOG00000058186	Trim63;Fosl1;Ctsl;Ccl2;Eif4ebp1;Igfbp2;Trh;Cdkn1a;Dusp1;Cryaa;Edn1;Adm;Il1rn;Cxcl2;Fos;Icam1;Socs3;Cdo1;Sdc1;Alpl;Errfi1
40	GO:0034097	BP	response to cytokine	40/683	391/22191	5.79E-07	0.000451193	ENSRNOG00000016543;ENSRNOG00000020552;ENSRNOG00000013014;ENSRNOG00000028036;ENSRNOG00000018488;ENSRNOG00000020150;ENSRNOG00000054218;ENSRNOG00000002792;ENSRNOG00000013987;ENSRNOG00000003897;ENSRNOG00000010208;ENSRNOG00000021817;ENSRNOG00000057347;ENSRNOG00000029191;ENSRNOG00000014205;ENSRNOG00000014361;ENSRNOG00000004226;ENSRNOG00000008015;ENSRNOG00000016093;ENSRNOG00000020679;ENSRNOG00000017783;…	Trim63;Fosl1;Cyba;Adamts7;Cd40;Il18bp;Il18rap;Cxcl2;Sbno2;Col1a1;Timp1;Irak2;Cebpb;LOC685067;Klf2;Edn1;Irak3;Fos;Hyal3;Icam1;Sfrp1;Sele;Egr1;Myc;Sec61a1;Ifit2;Traf6;Ccl3;Foxc1;Mrc1;Rbmx;Zfp36;Lcn2;Nfkbia;Ccl2;Rps2;Cd14;Ptges;Mt2A;RT1-Bb
20	GO:0002685	BP	regulation of leukocyte migration	20/683	162/22191	6.34E-07	0.000451193	ENSRNOG00000047800;ENSRNOG00000022256;ENSRNOG00000010265;ENSRNOG00000007159;ENSRNOG00000011984;ENSRNOG00000002802;ENSRNOG00000022298;ENSRNOG00000006715;ENSRNOG00000017897;ENSRNOG00000003064;ENSRNOG00000021166;ENSRNOG00000014361;ENSRNOG00000014532;ENSRNOG00000001414;ENSRNOG00000030118;ENSRNOG00000011205;ENSRNOG00000020679;ENSRNOG00000002792;ENSRNOG00000028015;ENSRNOG00000012471	C5ar1;Cxcl10;Ada;Ccl2;Cxcl14;Cxcl1;Cxcl11;Ccr1;Adam8;Bst1;Ecm1;Edn1;Lbp;Serpine1;Msn;Ccl3;Icam1;Cxcl2;Pf4;Thbs4
18	GO:0019882	BP	antigen processing and presentation	18/683	132/22191	6.53E-07	0.000451193	ENSRNOG00000000457;ENSRNOG00000000723;ENSRNOG00000050183;ENSRNOG00000016451;ENSRNOG00000039744;ENSRNOG00000038999;ENSRNOG00000050210;ENSRNOG00000047706;ENSRNOG00000020679;ENSRNOG00000019387;ENSRNOG00000047864;ENSRNOG00000000777;ENSRNOG00000004639;ENSRNOG00000031090;ENSRNOG00000014258;ENSRNOG00000047854;ENSRNOG00000032708;ENSRNOG00000061639	Tap1;RT1-CE5;RT1-CE1;Cd1d1;RT1-CE4;RT1-A1;RT1-CE10;RT1-CE16;Icam1;Ifi30;RT1-DMa;RT1-S3;Traf6;RT1-CE7;Rab32;LOC108348072;RT1-Bb;RT1-CE6
14	GO:0002690	BP	positive regulation of leukocyte chemotaxis	14/683	91/22191	7.18E-07	0.000451193	ENSRNOG00000001414;ENSRNOG00000022256;ENSRNOG00000007159;ENSRNOG00000047800;ENSRNOG00000002802;ENSRNOG00000022298;ENSRNOG00000006715;ENSRNOG00000014361;ENSRNOG00000014532;ENSRNOG00000002792;ENSRNOG00000011984;ENSRNOG00000028015;ENSRNOG00000011205;ENSRNOG00000012471	Serpine1;Cxcl10;Ccl2;C5ar1;Cxcl1;Cxcl11;Ccr1;Edn1;Lbp;Cxcl2;Cxcl14;Pf4;Ccl3;Thbs4
19	GO:0050921	BP	positive regulation of chemotaxis	19/683	133/22191	7.27E-07	0.000451193	ENSRNOG00000023546;ENSRNOG00000017445;ENSRNOG00000022256;ENSRNOG00000007159;ENSRNOG00000011984;ENSRNOG00000002802;ENSRNOG00000022298;ENSRNOG00000006715;ENSRNOG00000021013;ENSRNOG00000047800;ENSRNOG00000014361;ENSRNOG00000014532;ENSRNOG00000001414;ENSRNOG00000052745;ENSRNOG00000011205;ENSRNOG00000001300;ENSRNOG00000002792;ENSRNOG00000028015;ENSRNOG00000012471	Hspb1;Tubb2b;Cxcl10;Ccl2;Cxcl14;Cxcl1;Cxcl11;Ccr1;Stx3;C5ar1;Edn1;Lbp;Serpine1;Met;Ccl3;P2rx4;Cxcl2;Pf4;Thbs4
29	GO:0048545	BP	response to steroid hormone	29/683	248/22191	8.09E-07	0.000451193	ENSRNOG00000016543;ENSRNOG00000020552;ENSRNOG00000013014;ENSRNOG00000018566;ENSRNOG00000012582;ENSRNOG00000000521;ENSRNOG00000013441;ENSRNOG00000005871;ENSRNOG00000047175;ENSRNOG00000013954;ENSRNOG00000003897;ENSRNOG00000014361;ENSRNOG00000008015;ENSRNOG00000020679;ENSRNOG00000000158;ENSRNOG00000014426;ENSRNOG00000010549;ENSRNOG00000003622;ENSRNOG00000059947;ENSRNOG00000011824;ENSRNOG00000003977;…	Trim63;Fosl1;Cyba;Ctsl;Eif4ebp1;Cdkn1a;Gnrh1;Il1rn;Cryaa;Alpl;Col1a1;Edn1;Fos;Icam1;Cdo1;Lox;Tspo;Cybb;Sdc1;Trh;Dusp1;Socs3;Ccl2;Ptger2;Adm;Cxcl2;Igfbp2;Errfi1;Spp1
15	GO:0002688	BP	regulation of leukocyte chemotaxis	15/683	106/22191	8.76E-07	0.000451193	ENSRNOG00000001414;ENSRNOG00000022256;ENSRNOG00000007159;ENSRNOG00000047800;ENSRNOG00000002802;ENSRNOG00000022298;ENSRNOG00000006715;ENSRNOG00000003064;ENSRNOG00000014361;ENSRNOG00000014532;ENSRNOG00000002792;ENSRNOG00000011984;ENSRNOG00000028015;ENSRNOG00000011205;ENSRNOG00000012471	Serpine1;Cxcl10;Ccl2;C5ar1;Cxcl1;Cxcl11;Ccr1;Bst1;Edn1;Lbp;Cxcl2;Cxcl14;Pf4;Ccl3;Thbs4
32	GO:0071396	BP	cellular response to lipid	32/683	379/22191	8.78E-07	0.000451193	ENSRNOG00000004639;ENSRNOG00000010306;ENSRNOG00000018488;ENSRNOG00000001414;ENSRNOG00000030118;ENSRNOG00000003897;ENSRNOG00000022256;ENSRNOG00000057347;ENSRNOG00000012582;ENSRNOG00000013987;ENSRNOG00000014361;ENSRNOG00000014532;ENSRNOG00000020679;ENSRNOG00000002671;ENSRNOG00000012183;ENSRNOG00000017783;ENSRNOG00000012576;ENSRNOG00000010549;ENSRNOG00000004500;ENSRNOG00000016575;ENSRNOG00000016299;…	Traf6;H2afz;Cd40;Serpine1;Msn;Col1a1;Cxcl10;Cebpb;Eif4ebp1;Sbno2;Edn1;Lbp;Icam1;Nme2;Glrx;Sfrp1;Selenos;Tspo;Myc;Tnfrsf1b;Klf4;Ptk7;Mrc1;Zfp36;Lcn2;Ccl2;Ptger2;Tnip2;Cxcl2;Cd14;Errfi1;Spp1
18	GO:0043409	BP	negative regulation of MAPK cascade	18/683	150/22191	8.88E-07	0.000451193	ENSRNOG00000017783;ENSRNOG00000007387;ENSRNOG00000016360;ENSRNOG00000023896;ENSRNOG00000007002;ENSRNOG00000017453;ENSRNOG00000058186;ENSRNOG00000018524;ENSRNOG00000014061;ENSRNOG00000013862;ENSRNOG00000004226;ENSRNOG00000016299;ENSRNOG00000003977;ENSRNOG00000028930;ENSRNOG00000004303;ENSRNOG00000015616;ENSRNOG00000025371;ENSRNOG00000003745	Sfrp1;Per1;Gps2;Dusp6;Lif;Ptpn2;Errfi1;Ezr;Dusp5;Dusp2;Irak3;Klf4;Dusp1;Dab2;Timp3;Rgs14;Spry1;Atf3
25	GO:0045765	BP	regulation of angiogenesis	25/683	215/22191	9.07E-07	0.000451193	ENSRNOG00000003546;ENSRNOG00000004725;ENSRNOG00000001414;ENSRNOG00000039593;ENSRNOG00000023546;ENSRNOG00000022256;ENSRNOG00000047800;ENSRNOG00000028015;ENSRNOG00000057451;ENSRNOG00000003622;ENSRNOG00000021166;ENSRNOG00000010626;ENSRNOG00000023972;ENSRNOG00000016299;ENSRNOG00000016416;ENSRNOG00000001704;ENSRNOG00000017800;ENSRNOG00000049918;ENSRNOG00000010529;ENSRNOG00000007159;ENSRNOG00000059984;…	Tnfrsf12a;Cela1;Serpine1;Ecscr;Hspb1;Cxcl10;C5ar1;Pf4;Itga5;Cybb;Ecm1;Sphk1;Col4a2;Klf4;Rnh1;Runx1;Foxc1;Lrg1;Thbs2;Ccl2;Dll1;Hmox1;Adm;Id1;Thbs4
40	GO:0002237	BP	response to molecule of bacterial origin	40/683	305/22191	9.84E-07	0.000451193	ENSRNOG00000018488;ENSRNOG00000020150;ENSRNOG00000013441;ENSRNOG00000002792;ENSRNOG00000019264;ENSRNOG00000013954;ENSRNOG00000022256;ENSRNOG00000047800;ENSRNOG00000057347;ENSRNOG00000013987;ENSRNOG00000014361;ENSRNOG00000004226;ENSRNOG00000014532;ENSRNOG00000008015;ENSRNOG00000004100;ENSRNOG00000020679;ENSRNOG00000012576;ENSRNOG00000008680;ENSRNOG00000010549;ENSRNOG00000022298;ENSRNOG00000042838;…	Cd40;Il18bp;Gnrh1;Cxcl2;Ltbr;Alpl;Cxcl10;C5ar1;Cebpb;Sbno2;Edn1;Irak3;Lbp;Fos;Trib1;Icam1;Selenos;Loxl1;Tspo;Cxcl11;Junb;Tnfrsf1b;Pf4;Csf2rb;Relt;Traf6;Mgst2;Socs3;Mrc1;Zfp36;Lcn2;Nfkbia;Ccl2;Ptger2;Tnip2;Ptges;Adm;Serpine1;Cd14;Cfb
40	GO:0032496	BP	response to lipopolysaccharide	40/683	287/22191	1.01E-06	0.000451193	ENSRNOG00000018488;ENSRNOG00000020150;ENSRNOG00000013441;ENSRNOG00000002792;ENSRNOG00000019264;ENSRNOG00000013954;ENSRNOG00000022256;ENSRNOG00000047800;ENSRNOG00000057347;ENSRNOG00000013987;ENSRNOG00000014361;ENSRNOG00000004226;ENSRNOG00000014532;ENSRNOG00000008015;ENSRNOG00000004100;ENSRNOG00000020679;ENSRNOG00000012576;ENSRNOG00000008680;ENSRNOG00000010549;ENSRNOG00000022298;ENSRNOG00000042838;…	Cd40;Il18bp;Gnrh1;Cxcl2;Ltbr;Alpl;Cxcl10;C5ar1;Cebpb;Sbno2;Edn1;Irak3;Lbp;Fos;Trib1;Icam1;Selenos;Loxl1;Tspo;Cxcl11;Junb;Tnfrsf1b;Pf4;Csf2rb;Relt;Traf6;Mgst2;Socs3;Mrc1;Zfp36;Lcn2;Nfkbia;Ccl2;Ptger2;Tnip2;Ptges;Adm;Serpine1;Cd14;Cfb
39	GO:0010035	BP	response to inorganic substance	39/683	474/22191	1.01E-06	0.000451193	ENSRNOG00000027990;ENSRNOG00000020552;ENSRNOG00000010265;ENSRNOG00000048812;ENSRNOG00000020470;ENSRNOG00000011071;ENSRNOG00000020150;ENSRNOG00000013912;ENSRNOG00000013441;ENSRNOG00000047175;ENSRNOG00000009311;ENSRNOG00000003897;ENSRNOG00000007136;ENSRNOG00000009088;ENSRNOG00000014205;ENSRNOG00000012002;ENSRNOG00000014361;ENSRNOG00000008015;ENSRNOG00000042838;ENSRNOG00000020679;ENSRNOG00000001229;…	Crip1;Fosl1;Ada;Gpx1;Slc25a24;Nt5e;Il18bp;Slc30a7;Gnrh1;Cryaa;Fstl3;Col1a1;Anxa7;Txnrd1;Klf2;Iqgap1;Edn1;Fos;Junb;Icam1;Col18a1;Mt1;Tspo;Cybb;Sdc1;Ldha;Myc;Dusp1;Cryab;Klf4;Krt8;Atf4;Il18rap;Lcn2;Igfbp2;Ptges;Hmox1;Mt2A;Cd14
8	GO:1902624	BP	positive regulation of neutrophil migration	8/683	27/22191	1.02E-06	0.000451193	ENSRNOG00000047800;ENSRNOG00000002802;ENSRNOG00000017897;ENSRNOG00000014361;ENSRNOG00000014532;ENSRNOG00000002792;ENSRNOG00000028015;ENSRNOG00000012471	C5ar1;Cxcl1;Adam8;Edn1;Lbp;Cxcl2;Pf4;Thbs4
34	GO:2000147	BP	positive regulation of cell motility	34/683	422/22191	1.07E-06	0.000451193	ENSRNOG00000014288;ENSRNOG00000017897;ENSRNOG00000018646;ENSRNOG00000002792;ENSRNOG00000052745;ENSRNOG00000001300;ENSRNOG00000010516;ENSRNOG00000004072;ENSRNOG00000012002;ENSRNOG00000023546;ENSRNOG00000022256;ENSRNOG00000047800;ENSRNOG00000003897;ENSRNOG00000014361;ENSRNOG00000014532;ENSRNOG00000028930;ENSRNOG00000020679;ENSRNOG00000057451;ENSRNOG00000001229;ENSRNOG00000006715;ENSRNOG00000002802;…	Fn1;Adam8;Hbegf;Cxcl2;Met;P2rx4;Plau;Myo1c;Iqgap1;Hspb1;Cxcl10;C5ar1;Col1a1;Edn1;Lbp;Dab2;Icam1;Itga5;Col18a1;Ccr1;Cxcl1;Cxcl11;Ackr3;Myc;Sphk1;Pf4;Lamc2;Ccl3;Trip6;Ccl2;Cyr61;Cxcl14;Serpine1;Thbs4
34	GO:0046677	BP	response to antibiotic	34/683	345/22191	1.14E-06	0.000451193	ENSRNOG00000027990;ENSRNOG00000020552;ENSRNOG00000010265;ENSRNOG00000048812;ENSRNOG00000012582;ENSRNOG00000020150;ENSRNOG00000054218;ENSRNOG00000013441;ENSRNOG00000047175;ENSRNOG00000011893;ENSRNOG00000013954;ENSRNOG00000003897;ENSRNOG00000050647;ENSRNOG00000014205;ENSRNOG00000014361;ENSRNOG00000016093;ENSRNOG00000020679;ENSRNOG00000000158;ENSRNOG00000003622;ENSRNOG00000059947;ENSRNOG00000013009;…	Crip1;Fosl1;Ada;Gpx1;Eif4ebp1;Il18bp;Il18rap;Gnrh1;Cryaa;Rps3a;Alpl;Col1a1;Hspa1b;Klf2;Edn1;Hyal3;Icam1;Cdo1;Cybb;Sdc1;Ldha;Trh;Myc;Hspa1a;Cryab;Klf4;Dusp1;Lcn2;Ccl2;Rps2;Cd14;Hmox1;Nqo1;Id1
29	GO:0071345	BP	cellular response to cytokine stimulus	29/683	271/22191	1.17E-06	0.000451193	ENSRNOG00000028036;ENSRNOG00000013014;ENSRNOG00000018488;ENSRNOG00000020150;ENSRNOG00000054218;ENSRNOG00000002792;ENSRNOG00000013987;ENSRNOG00000003897;ENSRNOG00000057347;ENSRNOG00000032708;ENSRNOG00000014205;ENSRNOG00000014361;ENSRNOG00000016093;ENSRNOG00000020679;ENSRNOG00000017783;ENSRNOG00000019422;ENSRNOG00000004500;ENSRNOG00000036604;ENSRNOG00000011205;ENSRNOG00000017800;ENSRNOG00000018251;…	Adamts7;Cyba;Cd40;Il18bp;Il18rap;Cxcl2;Sbno2;Col1a1;Cebpb;RT1-Bb;Klf2;Edn1;Hyal3;Icam1;Sfrp1;Egr1;Myc;Ifit2;Ccl3;Foxc1;Mrc1;Rbmx;Zfp36;Lcn2;Nfkbia;Ccl2;Rps2;Mt2A;LOC685067
34	GO:0009636	BP	response to toxic substance	34/683	424/22191	1.19E-06	0.000451193	ENSRNOG00000020552;ENSRNOG00000010265;ENSRNOG00000048812;ENSRNOG00000012582;ENSRNOG00000020150;ENSRNOG00000000521;ENSRNOG00000054218;ENSRNOG00000013441;ENSRNOG00000047175;ENSRNOG00000011893;ENSRNOG00000003897;ENSRNOG00000050647;ENSRNOG00000014205;ENSRNOG00000014361;ENSRNOG00000008015;ENSRNOG00000020679;ENSRNOG00000000158;ENSRNOG00000003622;ENSRNOG00000059947;ENSRNOG00000013009;ENSRNOG00000011824;…	Fosl1;Ada;Gpx1;Eif4ebp1;Il18bp;Cdkn1a;Il18rap;Gnrh1;Cryaa;Rps3a;Col1a1;Hspa1b;Klf2;Edn1;Fos;Icam1;Cdo1;Cybb;Sdc1;Ldha;Trh;Myc;Hspa1a;Cryab;Klf4;Dusp1;Ccl3;Lcn2;Ccl2;Rps2;Cd14;Hmox1;Nqo1;Cxcl2
20	GO:0045637	BP	regulation of myeloid cell differentiation	20/683	185/22191	1.19E-06	0.000451193	ENSRNOG00000017783;ENSRNOG00000058388;ENSRNOG00000028015;ENSRNOG00000007390;ENSRNOG00000009311;ENSRNOG00000007002;ENSRNOG00000057347;ENSRNOG00000004100;ENSRNOG00000007302;ENSRNOG00000016037;ENSRNOG00000017453;ENSRNOG00000006118;ENSRNOG00000012804;ENSRNOG00000004639;ENSRNOG00000008015;ENSRNOG00000001704;ENSRNOG00000011205;ENSRNOG00000004500;ENSRNOG00000059984;ENSRNOG00000002671	Sfrp1;Zfp36;Pf4;Nfkbia;Fstl3;Lif;Cebpb;Trib1;Fbn1;Mafb;Ptpn2;Klf10;C1qc;Traf6;Fos;Runx1;Ccl3;Myc;Dll1;Nme2
38	GO:0006954	BP	inflammatory response	38/683	346/22191	1.21E-06	0.000451193	ENSRNOG00000013014;ENSRNOG00000018488;ENSRNOG00000014288;ENSRNOG00000009331;ENSRNOG00000010635;ENSRNOG00000004725;ENSRNOG00000005871;ENSRNOG00000002792;ENSRNOG00000019264;ENSRNOG00000031312;ENSRNOG00000022256;ENSRNOG00000047800;ENSRNOG00000006715;ENSRNOG00000021817;ENSRNOG00000023214;ENSRNOG00000014532;ENSRNOG00000016093;ENSRNOG00000020679;ENSRNOG00000022298;ENSRNOG00000003622;ENSRNOG00000059947;…	Cyba;Cd40;Fn1;Hck;Igfbp4;Cela1;Il1rn;Cxcl2;Ltbr;Tnfrsf1a;Cxcl10;C5ar1;Ccr1;Irak2;Il20rb;Lbp;Hyal3;Icam1;Cxcl11;Cybb;Sdc1;Adam8;Tnfrsf1b;Sphk1;Ecm1;Pf4;Kng1;Relt;Ccl3;Nfkbiz;Ccl2;Ptger2;Cxcl1;Ptges;S1pr3;Il4r;Cd14;Spp1
16	GO:1903707	BP	negative regulation of hemopoiesis	16/683	123/22191	1.21E-06	0.000451193	ENSRNOG00000017783;ENSRNOG00000058388;ENSRNOG00000012804;ENSRNOG00000007390;ENSRNOG00000017453;ENSRNOG00000004100;ENSRNOG00000007302;ENSRNOG00000016037;ENSRNOG00000004500;ENSRNOG00000028015;ENSRNOG00000009311;ENSRNOG00000059984;ENSRNOG00000001704;ENSRNOG00000011205;ENSRNOG00000015441;ENSRNOG00000002671	Sfrp1;Zfp36;C1qc;Nfkbia;Ptpn2;Trib1;Fbn1;Mafb;Myc;Pf4;Fstl3;Dll1;Runx1;Ccl3;Il4r;Nme2
18	GO:0071219	BP	cellular response to molecule of bacterial origin	18/683	138/22191	1.23E-06	0.000451193	ENSRNOG00000012576;ENSRNOG00000058388;ENSRNOG00000022256;ENSRNOG00000010549;ENSRNOG00000007159;ENSRNOG00000057347;ENSRNOG00000018488;ENSRNOG00000017819;ENSRNOG00000013805;ENSRNOG00000013987;ENSRNOG00000014532;ENSRNOG00000001414;ENSRNOG00000016575;ENSRNOG00000004639;ENSRNOG00000020679;ENSRNOG00000002792;ENSRNOG00000018251;ENSRNOG00000013973	Selenos;Zfp36;Cxcl10;Tspo;Ccl2;Cebpb;Cd40;Cd14;Tnip2;Sbno2;Lbp;Serpine1;Tnfrsf1b;Traf6;Icam1;Cxcl2;Mrc1;Lcn2
34	GO:0002683	BP	negative regulation of immune system process	34/683	366/22191	1.26E-06	0.000451193	ENSRNOG00000017319;ENSRNOG00000010265;ENSRNOG00000048812;ENSRNOG00000004100;ENSRNOG00000018524;ENSRNOG00000016037;ENSRNOG00000013441;ENSRNOG00000009311;ENSRNOG00000005917;ENSRNOG00000020979;ENSRNOG00000057347;ENSRNOG00000000855;ENSRNOG00000023214;ENSRNOG00000004226;ENSRNOG00000023376;ENSRNOG00000028015;ENSRNOG00000002671;ENSRNOG00000017783;ENSRNOG00000012576;ENSRNOG00000006715;ENSRNOG00000007302;…	Mertk;Ada;Gpx1;Trib1;Ezr;Mafb;Gnrh1;Fstl3;Pawr;Psmb4;Cebpb;Lst1;Il20rb;Irak3;Riok3;Pf4;Nme2;Sfrp1;Selenos;Ccr1;Fbn1;Myc;Runx1;Ccl3;Zfp36;C1qc;Nfkbia;RT1-A1;Ufd1l;Dll1;Hmox1;Ptpn2;Il4r;Rnf125
36	GO:0040017	BP	positive regulation of locomotion	36/683	453/22191	1.28E-06	0.000451193	ENSRNOG00000014288;ENSRNOG00000017897;ENSRNOG00000021013;ENSRNOG00000018646;ENSRNOG00000002792;ENSRNOG00000052745;ENSRNOG00000001300;ENSRNOG00000010516;ENSRNOG00000004072;ENSRNOG00000012002;ENSRNOG00000023546;ENSRNOG00000022256;ENSRNOG00000047800;ENSRNOG00000003897;ENSRNOG00000014361;ENSRNOG00000014532;ENSRNOG00000028930;ENSRNOG00000020679;ENSRNOG00000057451;ENSRNOG00000001229;ENSRNOG00000006715;…	Fn1;Adam8;Stx3;Hbegf;Cxcl2;Met;P2rx4;Plau;Myo1c;Iqgap1;Hspb1;Cxcl10;C5ar1;Col1a1;Edn1;Lbp;Dab2;Icam1;Itga5;Col18a1;Ccr1;Cxcl1;Cxcl11;Ackr3;Myc;Sphk1;Pf4;Lamc2;Ccl3;Trip6;Tubb2b;Ccl2;Cyr61;Cxcl14;Serpine1;Thbs4
26	GO:0032102	BP	negative regulation of response to external stimulus	26/683	273/22191	1.33E-06	0.000451193	ENSRNOG00000010265;ENSRNOG00000048812;ENSRNOG00000010362;ENSRNOG00000004100;ENSRNOG00000011071;ENSRNOG00000001414;ENSRNOG00000010516;ENSRNOG00000020979;ENSRNOG00000031312;ENSRNOG00000017453;ENSRNOG00000023214;ENSRNOG00000004226;ENSRNOG00000023376;ENSRNOG00000012576;ENSRNOG00000006715;ENSRNOG00000046699;ENSRNOG00000058388;ENSRNOG00000016575;ENSRNOG00000030387;ENSRNOG00000002946;ENSRNOG00000046202;…	Ada;Gpx1;Anxa2;Trib1;Nt5e;Serpine1;Plau;Psmb4;Tnfrsf1a;Ptpn2;Il20rb;Irak3;Riok3;Selenos;Ccr1;Slpi;Zfp36;Tnfrsf1b;Kng1;Socs3;Metrnl;Spp1;RT1-A1;Ufd1l;Rnf125;Il1r2
31	GO:0019221	BP	cytokine-mediated signaling pathway	31/683	310/22191	1.35E-06	0.000451193	ENSRNOG00000018488;ENSRNOG00000002792;ENSRNOG00000002946;ENSRNOG00000019264;ENSRNOG00000031312;ENSRNOG00000006094;ENSRNOG00000022256;ENSRNOG00000047367;ENSRNOG00000004226;ENSRNOG00000021817;ENSRNOG00000023214;ENSRNOG00000028015;ENSRNOG00000012460;ENSRNOG00000033192;ENSRNOG00000019422;ENSRNOG00000006715;ENSRNOG00000002802;ENSRNOG00000022298;ENSRNOG00000019622;ENSRNOG00000016575;ENSRNOG00000000187;…	Cd40;Cxcl2;Socs3;Ltbr;Tnfrsf1a;Cd44;Cxcl10;Card14;Irak3;Irak2;Il20rb;Pf4;Cntf;Osmr;Egr1;Ccr1;Cxcl1;Cxcl11;Ackr3;Tnfrsf1b;Csf2rb;Krt8;Relt;Traf6;Ccl3;Foxc1;Nfkbia;Ccl2;Tnip2;Il4r;Il1r2
65	GO:0051241	BP	negative regulation of multicellular organismal process	65/683	1011/22191	1.38E-06	0.000451193	ENSRNOG00000017319;ENSRNOG00000010265;ENSRNOG00000010362;ENSRNOG00000028036;ENSRNOG00000042460;ENSRNOG00000004100;ENSRNOG00000018524;ENSRNOG00000014288;ENSRNOG00000016543;ENSRNOG00000016037;ENSRNOG00000009134;ENSRNOG00000013441;ENSRNOG00000011352;ENSRNOG00000001414;ENSRNOG00000039593;ENSRNOG00000009311;ENSRNOG00000001300;ENSRNOG00000010516;ENSRNOG00000010208;ENSRNOG00000019330;ENSRNOG00000022256;…	Mertk;Ada;Anxa2;Adamts7;Hmga2;Trib1;Ezr;Fn1;Trim63;Mafb;Mad2l2;Gnrh1;Furin;Serpine1;Ecscr;Fstl3;P2rx4;Plau;Timp1;Procr;Cxcl10;Lbp;Ptpn2;Il20rb;Klf2;Spp1;Etv4;Irak3;Vim;Pf4;Nme2;Cntf;Sfrp1;Selenos;Lgmn;Tspo;Ecm1;Xdh;Fbn1;Myc;Hspa1a;Col4a2;Klf4;Nepro;Runx1;Ccl3;Rnf125;Foxc1;Thbs2;Zfp36;C1qc;Mcc;Nfkbia;Ccl2;Thbs4;Ufd1l;Dll1;Hmox1;Adm;Kng1;Hspa1b;Il4r;Id1;Errfi1;Il1r2
42	GO:0043068	BP	positive regulation of programmed cell death	42/683	566/22191	1.39E-06	0.000451193	ENSRNOG00000020552;ENSRNOG00000003546;ENSRNOG00000042460;ENSRNOG00000018488;ENSRNOG00000012049;ENSRNOG00000017897;ENSRNOG00000000521;ENSRNOG00000061910;ENSRNOG00000019264;ENSRNOG00000005917;ENSRNOG00000050473;ENSRNOG00000017453;ENSRNOG00000016496;ENSRNOG00000012502;ENSRNOG00000019822;ENSRNOG00000004303;ENSRNOG00000039666;ENSRNOG00000013090;ENSRNOG00000013250;ENSRNOG00000017783;ENSRNOG00000001229;…	Fosl1;Tnfrsf12a;Hmga2;Cd40;Sox7;Adam8;Cdkn1a;Igfbp3;Ltbr;Pawr;Rps27l;Ptpn2;Ctsc;Stk17b;Gadd45b;Timp3;Srpx;Gadd45g;NEWGENE_1310561;Sfrp1;Col18a1;Osgin1;Tspo;Dusp6;Ldha;Xdh;Myc;Spdef;Acer2;Ifit2;Dusp1;Ccl3;Gadd45a;Atf4;Plaur;Cyr61;Hmox1;Adm;Nqo1;Siah1;Bid;Atf3
8	GO:0090022	BP	regulation of neutrophil chemotaxis	8/683	28/22191	1.39E-06	0.000451193	ENSRNOG00000014361;ENSRNOG00000002802;ENSRNOG00000003064;ENSRNOG00000047800;ENSRNOG00000014532;ENSRNOG00000002792;ENSRNOG00000028015;ENSRNOG00000012471	Edn1;Cxcl1;Bst1;C5ar1;Lbp;Cxcl2;Pf4;Thbs4
62	GO:0051248	BP	negative regulation of protein metabolic process	62/683	1014/22191	1.44E-06	0.000451193	ENSRNOG00000017783;ENSRNOG00000001414;ENSRNOG00000048812;ENSRNOG00000010362;ENSRNOG00000012582;ENSRNOG00000004100;ENSRNOG00000018524;ENSRNOG00000000521;ENSRNOG00000014061;ENSRNOG00000061910;ENSRNOG00000006767;ENSRNOG00000018646;ENSRNOG00000011352;ENSRNOG00000047175;ENSRNOG00000020938;ENSRNOG00000013862;ENSRNOG00000010513;ENSRNOG00000025371;ENSRNOG00000016408;ENSRNOG00000023546;ENSRNOG00000006094;…	Sfrp1;Serpine1;Gpx1;Anxa2;Eif4ebp1;Trib1;Ezr;Cdkn1a;Dusp5;Igfbp3;Cst7;Hbegf;Furin;Cryaa;Ppp1r15a;Dusp2;Tfpi2;Spry1;Kirrel;Hspb1;Cd44;Ptx3;Lif;Ptpn2;Gas1;Gadd45b;Edn1;Irak3;Dab2;Timp3;Timp1;Gps2;Crtapl1;Cstb;Dnajc3;Tspo;Dusp6;Per1;Ecm1;Hspa1b;Slpi;Xdh;Acer2;Hspa1a;Cryab;Klf4;Dusp1;Ptma;Socs3;Mad2l2;Atf4;Zfp36;Plaur;Serpinb8;Serpinb1a;Gadd45a;Kng1;Wfikkn1;Atf3;Rgs14;Errfi1;Il1r2
58	GO:0043066	BP	negative regulation of apoptotic process	58/683	825/22191	1.46E-06	0.000451193	ENSRNOG00000017319;ENSRNOG00000000521;ENSRNOG00000010265;ENSRNOG00000048812;ENSRNOG00000042460;ENSRNOG00000000529;ENSRNOG00000009331;ENSRNOG00000013805;ENSRNOG00000013441;ENSRNOG00000015845;ENSRNOG00000047175;ENSRNOG00000019203;ENSRNOG00000038047;ENSRNOG00000013480;ENSRNOG00000000827;ENSRNOG00000010208;ENSRNOG00000023546;ENSRNOG00000006094;ENSRNOG00000021817;ENSRNOG00000057347;ENSRNOG00000016866;…	Mertk;Cdkn1a;Ada;Gpx1;Hmga2;Pim1;Hck;Tnip2;Gnrh1;Fam129b;Cryaa;Eya2;Mt1;Ing2;Ier3;Timp1;Hspb1;Cd44;Irak2;Cebpb;Fhl2;Rps3a;Edn1;Ackr3;Dab2;Creb3l1;Icam1;Nme2;Cntf;Itga5;Sfrp1;Selenos;Dnajc3;Lgmn;Adam8;Lmna;Dusp1;Sphk1;C5ar1;Cryab;Klf4;Hspa1a;Ptma;Socs3;Clcf1;Foxc1;Nes;Plaur;Tmbim1;Card14;Cyr61;Dll1;Hmox1;Nqo1;Serpine1;Hspa1b;Bid;Id1
45	GO:0001817	BP	regulation of cytokine production	45/683	536/22191	1.50E-06	0.000451193	ENSRNOG00000017319;ENSRNOG00000013014;ENSRNOG00000019466;ENSRNOG00000027655;ENSRNOG00000018488;ENSRNOG00000018524;ENSRNOG00000014288;ENSRNOG00000017897;ENSRNOG00000047394;ENSRNOG00000054999;ENSRNOG00000001414;ENSRNOG00000014532;ENSRNOG00000011352;ENSRNOG00000012002;ENSRNOG00000023546;ENSRNOG00000007387;ENSRNOG00000057347;ENSRNOG00000023214;ENSRNOG00000014205;ENSRNOG00000006227;ENSRNOG00000047800;…	Mertk;Cyba;Agpat2;Clec4b2;Cd40;Ezr;Fn1;Adam8;Ufd1l;Hilpda;Serpine1;Lbp;Furin;Iqgap1;Hspb1;Per1;Cebpb;Il20rb;Klf2;Ifih1;C5ar1;Irak3;Riok3;Selenos;Tspo;Egr1;Cybb;Sphk1;Klf4;Traf6;Runx1;Ccl3;Rnf125;Atf4;Zfp36;Il4r;Ccl2;Cd14;Clec4e;Dll1;Hmox1;S1pr3;Mapk13;Errfi1;Il1r2
16	GO:0002687	BP	positive regulation of leukocyte migration	16/683	125/22191	1.51E-06	0.000451193	ENSRNOG00000047800;ENSRNOG00000022256;ENSRNOG00000007159;ENSRNOG00000011984;ENSRNOG00000002802;ENSRNOG00000022298;ENSRNOG00000006715;ENSRNOG00000017897;ENSRNOG00000014361;ENSRNOG00000014532;ENSRNOG00000001414;ENSRNOG00000011205;ENSRNOG00000020679;ENSRNOG00000002792;ENSRNOG00000028015;ENSRNOG00000012471	C5ar1;Cxcl10;Ccl2;Cxcl14;Cxcl1;Cxcl11;Ccr1;Adam8;Edn1;Lbp;Serpine1;Ccl3;Icam1;Cxcl2;Pf4;Thbs4
34	GO:0030335	BP	positive regulation of cell migration	34/683	409/22191	1.54E-06	0.000451193	ENSRNOG00000014288;ENSRNOG00000017897;ENSRNOG00000018646;ENSRNOG00000002792;ENSRNOG00000052745;ENSRNOG00000001300;ENSRNOG00000010516;ENSRNOG00000004072;ENSRNOG00000012002;ENSRNOG00000023546;ENSRNOG00000022256;ENSRNOG00000047800;ENSRNOG00000003897;ENSRNOG00000014361;ENSRNOG00000014532;ENSRNOG00000028930;ENSRNOG00000020679;ENSRNOG00000057451;ENSRNOG00000001229;ENSRNOG00000006715;ENSRNOG00000002802;…	Fn1;Adam8;Hbegf;Cxcl2;Met;P2rx4;Plau;Myo1c;Iqgap1;Hspb1;Cxcl10;C5ar1;Col1a1;Edn1;Lbp;Dab2;Icam1;Itga5;Col18a1;Ccr1;Cxcl1;Cxcl11;Ackr3;Myc;Sphk1;Pf4;Lamc2;Ccl3;Trip6;Ccl2;Cyr61;Cxcl14;Serpine1;Thbs4
55	GO:0022610	BP	biological adhesion	55/683	830/22191	1.57E-06	0.000451193	ENSRNOG00000017319;ENSRNOG00000010265;ENSRNOG00000010362;ENSRNOG00000012216;ENSRNOG00000018524;ENSRNOG00000014288;ENSRNOG00000017897;ENSRNOG00000029212;ENSRNOG00000048932;ENSRNOG00000001691;ENSRNOG00000015845;ENSRNOG00000011774;ENSRNOG00000030118;ENSRNOG00000019202;ENSRNOG00000010994;ENSRNOG00000053448;ENSRNOG00000002680;ENSRNOG00000012002;ENSRNOG00000016408;ENSRNOG00000023546;ENSRNOG00000006094;…	Mertk;Ada;Anxa2;Tgfbi;Ezr;Fn1;Adam8;Vcan;Smagp;Cldn14;Fam129b;Fblim1;Msn;PVR;Has1;Rn50_10_0892.1;Lamc1;Iqgap1;Kirrel;Hspb1;Cd44;Tnfrsf12a;Myo1g;Sele;Ctgf;Gldn;Ackr3;Icam1;Pxn;Nme2;Nt5e;Itga5;Arhgap18;Col18a1;Capg;Sdc1;Ldha;Fbn1;Itgax;Ptk7;Cd63;Trip6;Thbs2;Ninj1;Spp1;Serpinb8;Tagln2;Gprc5a;Egfl7;Igfals;Cdh5;LOC685067;Cyr61;Id1;Thbs4
61	GO:0006952	BP	defense response	61/683	942/22191	1.57E-06	0.000451193	ENSRNOG00000047800;ENSRNOG00000013014;ENSRNOG00000010181;ENSRNOG00000027655;ENSRNOG00000018488;ENSRNOG00000014288;ENSRNOG00000009331;ENSRNOG00000010635;ENSRNOG00000004725;ENSRNOG00000014936;ENSRNOG00000002792;ENSRNOG00000021151;ENSRNOG00000019264;ENSRNOG00000006227;ENSRNOG00000031312;ENSRNOG00000013973;ENSRNOG00000022256;ENSRNOG00000012280;ENSRNOG00000021817;ENSRNOG00000057347;ENSRNOG00000013859;…	C5ar1;Cyba;Clec4d;Clec4b2;Cd40;Fn1;Hck;Igfbp4;Cela1;Ifitm2;Cxcl2;Ppp1r14b;Ltbr;Ifih1;Tnfrsf1a;Lcn2;Cxcl10;Ptx3;Irak2;Cebpb;Bpifa1;Ccr1;Trem1;Sdc1;Il20rb;Lbp;Hyal3;Icam1;Ifitm3;Cybb;Ecm1;Cxcl11;Hspa1b;Itgax;Hspa1a;Sphk1;Pf4;Ifit2;Tnfrsf1b;Adam8;Ccl3;Cxcl1;Batf;Relt;C1qc;Nfkbiz;Ccl2;Cd14;Tap1;Clec4e;Ptges;Plscr1;Adm;Kng1;S1pr3;Il1rn;Serpine1;LOC685067;Il4r;Ptger2;Spp1
41	GO:0080135	BP	regulation of cellular response to stress	41/683	571/22191	1.60E-06	0.000451193	ENSRNOG00000000488;ENSRNOG00000048812;ENSRNOG00000012081;ENSRNOG00000042460;ENSRNOG00000018524;ENSRNOG00000005615;ENSRNOG00000026235;ENSRNOG00000052745;ENSRNOG00000020938;ENSRNOG00000019203;ENSRNOG00000005917;ENSRNOG00000013480;ENSRNOG00000000827;ENSRNOG00000013090;ENSRNOG00000023546;ENSRNOG00000006094;ENSRNOG00000018564;ENSRNOG00000017453;ENSRNOG00000015036;ENSRNOG00000015622;ENSRNOG00000014361;…	Hmga1;Gpx1;Txn1;Hmga2;Ezr;Gadd45a;Hk3;Met;Ppp1r15a;Eya2;Pawr;Ing2;Ier3;Gadd45g;Hspb1;Cd44;Nup93;Ptpn2;Ctgf;Fbxo4;Edn1;Gadd45b;Creb3l1;Glrx;Sfrp1;Selenos;Dnajc3;Rpa2;Per1;Ackr3;Gps2;Xdh;Myc;Klf4;Traf6;Atf4;Ltbr;Edar;Usp1;Bid;Spp1
21	GO:0050920	BP	regulation of chemotaxis	21/683	189/22191	1.67E-06	0.000451193	ENSRNOG00000023546;ENSRNOG00000017445;ENSRNOG00000022256;ENSRNOG00000007159;ENSRNOG00000011984;ENSRNOG00000002802;ENSRNOG00000022298;ENSRNOG00000006715;ENSRNOG00000021013;ENSRNOG00000003064;ENSRNOG00000017453;ENSRNOG00000047800;ENSRNOG00000014361;ENSRNOG00000014532;ENSRNOG00000001414;ENSRNOG00000052745;ENSRNOG00000011205;ENSRNOG00000001300;ENSRNOG00000002792;ENSRNOG00000028015;ENSRNOG00000012471	Hspb1;Tubb2b;Cxcl10;Ccl2;Cxcl14;Cxcl1;Cxcl11;Ccr1;Stx3;Bst1;Ptpn2;C5ar1;Edn1;Lbp;Serpine1;Met;Ccl3;P2rx4;Cxcl2;Pf4;Thbs4
53	GO:0043408	BP	regulation of MAPK cascade	53/683	660/22191	1.69E-06	0.000451193	ENSRNOG00000016378;ENSRNOG00000014828;ENSRNOG00000010635;ENSRNOG00000037409;ENSRNOG00000018488;ENSRNOG00000018524;ENSRNOG00000014288;ENSRNOG00000017897;ENSRNOG00000014061;ENSRNOG00000061910;ENSRNOG00000025075;ENSRNOG00000008936;ENSRNOG00000013862;ENSRNOG00000019264;ENSRNOG00000012002;ENSRNOG00000025371;ENSRNOG00000013090;ENSRNOG00000006094;ENSRNOG00000007002;ENSRNOG00000017453;ENSRNOG00000019822;…	Map3k8;Avpi1;Igfbp4;Scimp;Cd40;Ezr;Fn1;Adam8;Dusp5;Igfbp3;Relt;Map3k6;Dusp2;Ltbr;Iqgap1;Spry1;Gadd45g;Cd44;Lif;Ptpn2;Gadd45b;Edn1;Irak3;Ctgf;Dab2;Trib1;Icam1;Gdf3;Vrk2;Sfrp1;Gdf15;Dusp6;Per1;Ackr3;Gps2;Xdh;Dusp1;C5ar1;Timp3;Klf4;Tnfrsf1b;Traf6;Ccl3;Gadd45a;Prkcdbp;Ccl2;Edar;Cyr61;Rgs14;Il11;Id1;Errfi1;Atf3
80	GO:0071310	BP	cellular response to organic substance	80/683	1156/22191	1.70E-06	0.000451193	ENSRNOG00000028036;ENSRNOG00000013014;ENSRNOG00000013973;ENSRNOG00000039976;ENSRNOG00000010331;ENSRNOG00000010306;ENSRNOG00000018488;ENSRNOG00000018524;ENSRNOG00000020150;ENSRNOG00000050968;ENSRNOG00000028449;ENSRNOG00000016957;ENSRNOG00000016281;ENSRNOG00000002792;ENSRNOG00000014532;ENSRNOG00000010994;ENSRNOG00000001300;ENSRNOG00000013874;ENSRNOG00000013954;ENSRNOG00000012002;ENSRNOG00000013987;…	Adamts7;Cyba;Lcn2;Ptk7;Ctsb;H2afz;Cd40;Ezr;Il18bp;Ptger2;LOC100360449;Igfbp2;Col4a1;Cxcl2;Lbp;Has1;P2rx4;Rplp1;Alpl;Iqgap1;Sbno2;Hspb1;Cd44;Cxcl10;Egr1;Cebpb;RT1-Bb;Eif4ebp1;Klf2;Col1a1;Edn1;Riok3;Fos;Hyal3;Icam1;Sdf2l1;Nme2;Glrx;Sfrp1;Selenos;Egr2;Col6a1;Tspo;LOC103689931;Cybb;Gas1;Fbn1;Myc;Dusp1;Timp3;Atf4;Klf4;Tnfrsf1b;Traf6;Klf10;Ccl3;Ipo5;Foxc1;Mrc1;Rbmx;Il18rap;Zfp36;Sp5;Nfkbia;Ccl2;Col4a2;…
69	GO:0009607	BP	response to biotic stimulus	69/683	987/22191	1.72E-06	0.000451193	ENSRNOG00000000488;ENSRNOG00000013014;ENSRNOG00000013973;ENSRNOG00000048812;ENSRNOG00000027655;ENSRNOG00000042460;ENSRNOG00000018488;ENSRNOG00000020150;ENSRNOG00000013805;ENSRNOG00000013441;ENSRNOG00000014936;ENSRNOG00000002792;ENSRNOG00000014532;ENSRNOG00000021151;ENSRNOG00000019264;ENSRNOG00000013954;ENSRNOG00000031312;ENSRNOG00000010181;ENSRNOG00000023546;ENSRNOG00000022256;ENSRNOG00000012280;…	Hmga1;Cyba;Lcn2;Gpx1;Clec4b2;Hmga2;Cd40;Il18bp;Tnip2;Gnrh1;Ifitm2;Cxcl2;Lbp;Ppp1r14b;Ltbr;Alpl;Tnfrsf1a;Clec4d;Hspb1;Cxcl10;Ptx3;C5ar1;Cebpb;Bpifa1;Trem1;Sbno2;Ifih1;Edn1;Irak3;Riok3;Fos;Hyal3;Icam1;Ifitm3;Selenos;Loxl1;Tspo;Cxcl11;Cybb;Hck;Junb;Myc;Tnfrsf1b;Itgax;Pf4;Csf2rb;Ifit2;Krt8;Relt;Traf6;Mgst2;Socs3;Mrc1;Batf;Zfp36;C1qc;Nfkbia;Ccl2;Cd14;Clec4e;Ptges;Plscr1;Adm;Trib1;Serpine1;LOC685067;Il…
19	GO:0000302	BP	response to reactive oxygen species	19/683	173/22191	1.73E-06	0.000451193	ENSRNOG00000014117;ENSRNOG00000020552;ENSRNOG00000013973;ENSRNOG00000010265;ENSRNOG00000048812;ENSRNOG00000059947;ENSRNOG00000013009;ENSRNOG00000009088;ENSRNOG00000020150;ENSRNOG00000014205;ENSRNOG00000054218;ENSRNOG00000014361;ENSRNOG00000010524;ENSRNOG00000016299;ENSRNOG00000047175;ENSRNOG00000003977;ENSRNOG00000008015;ENSRNOG00000003897;ENSRNOG00000001149	Hmox1;Fosl1;Lcn2;Ada;Gpx1;Sdc1;Ldha;Txnrd1;Il18bp;Klf2;Il18rap;Edn1;Cryab;Klf4;Cryaa;Dusp1;Fos;Col1a1;Pxn
63	GO:0022603	BP	regulation of anatomical structure morphogenesis	63/683	874/22191	1.77E-06	0.000451193	ENSRNOG00000047800;ENSRNOG00000010265;ENSRNOG00000039976;ENSRNOG00000003546;ENSRNOG00000042460;ENSRNOG00000018524;ENSRNOG00000014288;ENSRNOG00000009331;ENSRNOG00000004725;ENSRNOG00000047786;ENSRNOG00000005871;ENSRNOG00000001414;ENSRNOG00000039593;ENSRNOG00000059947;ENSRNOG00000025371;ENSRNOG00000007136;ENSRNOG00000023546;ENSRNOG00000022256;ENSRNOG00000023896;ENSRNOG00000007002;ENSRNOG00000015278;…	C5ar1;Ada;Ptk7;Tnfrsf12a;Hmga2;Ezr;Fn1;Hck;Cela1;Ogn;Il1rn;Serpine1;Ecscr;Sdc1;Spry1;Anxa7;Hspb1;Cxcl10;Dusp6;Lif;Myl12a;Pim1;Arhgap18;Etv4;Edn1;Msn;Dab2;Icam1;Rhoj;Cntf;Itga5;Vrk2;Sfrp1;Gdf15;Gpc4;Cybb;Ecm1;Xdh;Myc;Sphk1;Pf4;Klf4;Rnh1;Runx1;Ccl3;Foxc1;Lrg1;Thbs2;Tubb2b;Syne3;Spp1;Ccl2;Col4a2;Tmbim1;Dll1;Hmox1;Adm;;S100a10;Il4r;Id1;Osr2;Thbs4
68	GO:0043207	BP	response to external biotic stimulus	68/683	951/22191	1.78E-06	0.000451193	ENSRNOG00000000488;ENSRNOG00000013014;ENSRNOG00000013973;ENSRNOG00000048812;ENSRNOG00000027655;ENSRNOG00000042460;ENSRNOG00000018488;ENSRNOG00000020150;ENSRNOG00000013805;ENSRNOG00000013441;ENSRNOG00000014936;ENSRNOG00000002792;ENSRNOG00000014532;ENSRNOG00000021151;ENSRNOG00000019264;ENSRNOG00000013954;ENSRNOG00000031312;ENSRNOG00000010181;ENSRNOG00000023546;ENSRNOG00000022256;ENSRNOG00000012280;…	Hmga1;Cyba;Lcn2;Gpx1;Clec4b2;Hmga2;Cd40;Il18bp;Tnip2;Gnrh1;Ifitm2;Cxcl2;Lbp;Ppp1r14b;Ltbr;Alpl;Tnfrsf1a;Clec4d;Hspb1;Cxcl10;Ptx3;C5ar1;Cebpb;Bpifa1;Trem1;Sbno2;Ifih1;Edn1;Irak3;Riok3;Fos;Hyal3;Icam1;Ifitm3;Selenos;Loxl1;Tspo;Cxcl11;Cybb;Hck;Junb;Itgax;Tnfrsf1b;Pf4;Csf2rb;Ifit2;Krt8;Relt;Traf6;Mgst2;Socs3;Mrc1;Batf;Zfp36;C1qc;Nfkbia;Ccl2;Cd14;Clec4e;Ptges;Plscr1;Adm;Trib1;Serpine1;LOC685067;Il4r;P…
51	GO:0043086	BP	negative regulation of catalytic activity	51/683	768/22191	1.80E-06	0.000451193	ENSRNOG00000017783;ENSRNOG00000001414;ENSRNOG00000048812;ENSRNOG00000010362;ENSRNOG00000004100;ENSRNOG00000000521;ENSRNOG00000014061;ENSRNOG00000009134;ENSRNOG00000006767;ENSRNOG00000011352;ENSRNOG00000047175;ENSRNOG00000020938;ENSRNOG00000013862;ENSRNOG00000010513;ENSRNOG00000025371;ENSRNOG00000010208;ENSRNOG00000023546;ENSRNOG00000006094;ENSRNOG00000016416;ENSRNOG00000012280;ENSRNOG00000017453;…	Sfrp1;Serpine1;Gpx1;Anxa2;Trib1;Cdkn1a;Dusp5;Mad2l2;Cst7;Furin;Cryaa;Ppp1r15a;Dusp2;Tfpi2;Spry1;Timp1;Hspb1;Cd44;Rnh1;Ptx3;Ptpn2;Ppp1r14b;Gadd45b;Kng1;Irak3;Timp3;Etfbkmt;Cstb;Dnajc3;Ipo5;Dusp6;Ecm1;Slpi;Hspa1b;Zfp36;Dusp1;Cryab;Klf4;Hspa1a;Ptma;Socs3;Gadd45a;Nes;Plaur;Serpinb8;Serpinb1a;Tmbim1;Nqo1;Wfikkn1;Rgs14;Errfi1
98	GO:0070887	BP	cellular response to chemical stimulus	98/683	1402/22191	1.90E-06	0.000451193	ENSRNOG00000028036;ENSRNOG00000019638;ENSRNOG00000018488;ENSRNOG00000018524;ENSRNOG00000020150;ENSRNOG00000010994;ENSRNOG00000012002;ENSRNOG00000006094;ENSRNOG00000057347;ENSRNOG00000029191;ENSRNOG00000014205;ENSRNOG00000014361;ENSRNOG00000023376;ENSRNOG00000007864;ENSRNOG00000017783;ENSRNOG00000012576;ENSRNOG00000003645;ENSRNOG00000042838;ENSRNOG00000023972;ENSRNOG00000016299;ENSRNOG00000004639;…	Adamts7;Lmna;Cd40;Ezr;Il18bp;Has1;Iqgap1;Cd44;Cebpb;LOC685067;Klf2;Edn1;Riok3;Vrk2;Sfrp1;Selenos;LOC103689931;Junb;Col4a2;Klf4;Traf6;Nfkbia;Ccl2;Rps2;Igfbp2;Mt2A;Msr1;Cd14;H2afz;Il18rap;Serpine1;P2rx4;Pxn;Sbno2;Kcne2;Lbp;Sdf2l1;Nme2;Glrx;Col6a1;Tspo;Cybb;Acer2;Dusp1;Klf10;Foxc1;Atf4;Srxn1;Zfp36;RT1-Bb;Eftud2;Adam8;LOC100360449;Cxcl2;Msn;Alpl;Col1a1;Egr2;Mrc1;Eif4ebp1;Dab2;Timp3;Rbmx;Mt1;Gas1;Lcn2…
103	GO:1901700	BP	response to oxygen-containing compound	103/683	1353/22191	1.90E-06	0.000451193	ENSRNOG00000020552;ENSRNOG00000048812;ENSRNOG00000018488;ENSRNOG00000018524;ENSRNOG00000020150;ENSRNOG00000013441;ENSRNOG00000002946;ENSRNOG00000012002;ENSRNOG00000010208;ENSRNOG00000007387;ENSRNOG00000057347;ENSRNOG00000009088;ENSRNOG00000014205;ENSRNOG00000014361;ENSRNOG00000004226;ENSRNOG00000004100;ENSRNOG00000017783;ENSRNOG00000012576;ENSRNOG00000008680;ENSRNOG00000003645;ENSRNOG00000022298;…	Fosl1;Gpx1;Cd40;Ezr;Il18bp;Gnrh1;Socs3;Iqgap1;Timp1;Per1;Cebpb;Txnrd1;Klf2;Edn1;Irak3;Trib1;Sfrp1;Selenos;Loxl1;LOC103689931;Cxcl11;Icam1;Klf4;Traf6;Nfkbia;Ccl2;Rps2;Igfbp2;Adm;Nqo1;Cd14;Ada;H2afz;Col6a2;Il18rap;Serpine1;P2rx4;Ltbr;Pxn;Sbno2;Lbp;Cdo1;Nme2;Glrx;Col6a1;Tspo;Cybb;Sdc1;Fbn1;Acer2;Hspa1a;Dusp1;Klf10;Atf4;Zfp36;Ptges;Mgst2;Eftud2;Cdkn1a;Ctsl;Cxcl2;Msn;Alpl;Col1a1;Egr2;Rplp1;Eif4ebp1;Mt…
72	GO:0033993	BP	response to lipid	72/683	803/22191	1.92E-06	0.000451193	ENSRNOG00000025075;ENSRNOG00000016543;ENSRNOG00000001414;ENSRNOG00000013014;ENSRNOG00000018566;ENSRNOG00000039976;ENSRNOG00000014426;ENSRNOG00000010306;ENSRNOG00000018488;ENSRNOG00000020150;ENSRNOG00000020552;ENSRNOG00000013805;ENSRNOG00000016957;ENSRNOG00000013441;ENSRNOG00000005871;ENSRNOG00000047175;ENSRNOG00000030118;ENSRNOG00000011205;ENSRNOG00000019264;ENSRNOG00000013954;ENSRNOG00000058388;…	Relt;Trim63;Serpine1;Cyba;Ctsl;Ptk7;Lox;H2afz;Cd40;Il18bp;Fosl1;Tnip2;Igfbp2;Gnrh1;Il1rn;Cryaa;Msn;Ccl3;Ltbr;Alpl;Zfp36;Cxcl10;C5ar1;Cebpb;Eif4ebp1;Sbno2;Col1a1;Edn1;Irak3;Lbp;Fos;Junb;Icam1;Cdkn1a;Cdo1;Nme2;Glrx;Sfrp1;Selenos;Loxl1;Tspo;Cybb;Sdc1;Cxcl11;Trh;Myc;Dusp1;Arpc1b;Pf4;Csf2rb;Klf4;Tnfrsf1b;Traf6;Mgst2;Socs3;Mrc1;Acer2;Lcn2;Nfkbia;Ccl2;Cd14;Cryab;Ptges;Adm;Nqo1;Trib1;Cfb;Cxcl2;Bid;Ptger2…
61	GO:0043069	BP	negative regulation of programmed cell death	61/683	841/22191	1.95E-06	0.000451193	ENSRNOG00000017319;ENSRNOG00000000521;ENSRNOG00000010265;ENSRNOG00000048812;ENSRNOG00000042460;ENSRNOG00000000529;ENSRNOG00000009331;ENSRNOG00000013805;ENSRNOG00000013441;ENSRNOG00000026235;ENSRNOG00000015845;ENSRNOG00000047175;ENSRNOG00000052745;ENSRNOG00000019203;ENSRNOG00000038047;ENSRNOG00000013480;ENSRNOG00000000827;ENSRNOG00000010208;ENSRNOG00000023546;ENSRNOG00000006094;ENSRNOG00000021817;…	Mertk;Cdkn1a;Ada;Gpx1;Hmga2;Pim1;Hck;Tnip2;Gnrh1;Hk3;Fam129b;Cryaa;Met;Eya2;Mt1;Ing2;Ier3;Timp1;Hspb1;Cd44;Irak2;Cebpb;Fhl2;Rps3a;Edn1;Ackr3;Dab2;Creb3l1;Icam1;Nme2;Glrx;Itga5;Sfrp1;Selenos;Dnajc3;Lgmn;Adam8;Lmna;Dusp1;Sphk1;C5ar1;Cryab;Klf4;Hspa1a;Ptma;Socs3;Clcf1;Foxc1;Cntf;Nes;Plaur;Tmbim1;Card14;Cyr61;Dll1;Hmox1;Nqo1;Serpine1;Hspa1b;Bid;Id1
86	GO:0051247	BP	positive regulation of protein metabolic process	86/683	1406/22191	1.95E-06	0.000451193	ENSRNOG00000016378;ENSRNOG00000010362;ENSRNOG00000037409;ENSRNOG00000018488;ENSRNOG00000018524;ENSRNOG00000014288;ENSRNOG00000005615;ENSRNOG00000018646;ENSRNOG00000011893;ENSRNOG00000020938;ENSRNOG00000002946;ENSRNOG00000027833;ENSRNOG00000012002;ENSRNOG00000031312;ENSRNOG00000006094;ENSRNOG00000012081;ENSRNOG00000014205;ENSRNOG00000015622;ENSRNOG00000014361;ENSRNOG00000004100;ENSRNOG00000000123;…	Map3k8;Anxa2;Scimp;Cd40;Ezr;Fn1;Gadd45a;Hbegf;Rps3a;Ppp1r15a;Socs3;Fnip2;Iqgap1;Tnfrsf1a;Cd44;Txn1;Klf2;Fbxo4;Edn1;Trib1;Rnf19b;Nkd2;Xdh;Klf4;Traf6;Prkcdbp;Nfkbia;Ccl2;Il11;Rnf125;Avpi1;Cks1b;Arrdc4;Rps27l;Lif;Kcne2;Lbp;Cntf;Gdf15;Cybb;Acer2;Clcf1;Bid;Angptl8;Thbs4;Cdkn1a;Adam8;Mad2l2;Msn;Map3k6;Sox7;Ing2;Ctgf;Dab2;Gdf3;Relt;Ccl3;Igfbp4;Edar;Rbpms;Cyr61;Rnf138;Gnl3;Igfbp3;Cryaa;Pawr;Ltbr;Gadd45g;…
80	GO:0001932	BP	regulation of protein phosphorylation	80/683	1262/22191	1.98E-06	0.000451193	ENSRNOG00000016378;ENSRNOG00000000521;ENSRNOG00000014828;ENSRNOG00000042561;ENSRNOG00000008936;ENSRNOG00000010362;ENSRNOG00000037409;ENSRNOG00000018488;ENSRNOG00000018524;ENSRNOG00000014288;ENSRNOG00000017897;ENSRNOG00000014061;ENSRNOG00000061910;ENSRNOG00000025075;ENSRNOG00000018646;ENSRNOG00000010352;ENSRNOG00000047175;ENSRNOG00000020938;ENSRNOG00000011205;ENSRNOG00000013862;ENSRNOG00000027833;…	Map3k8;Cdkn1a;Avpi1;Cks1b;Map3k6;Anxa2;Scimp;Cd40;Ezr;Fn1;Adam8;Dusp5;Igfbp3;Relt;Hbegf;Dnajc3;Cryaa;Ppp1r15a;Ccl3;Dusp2;Fnip2;Ltbr;Iqgap1;Spry1;Kirrel;Hspb1;Cd44;Txn1;Ccnyl1;Lif;Ptpn2;Sfn;Gadd45b;Clcf1;Edn1;Irak3;Ctgf;Dab2;Trib1;Timp3;Gadd45g;Gdf3;Itga5;Vrk2;Sfrp1;Gdf15;Dusp6;Per1;Ackr3;Gps2;Bst1;Xdh;Dusp1;Sphk1;C5ar1;Icam1;Klf4;Tnfrsf1b;Traf6;Socs3;Igfbp4;Mad2l2;Rplp1;Cntf;Prkcdbp;Plaur;Cyr61;C…
86	GO:0048585	BP	negative regulation of response to stimulus	86/683	1311/22191	2.01E-06	0.000451193	ENSRNOG00000048812;ENSRNOG00000010362;ENSRNOG00000042460;ENSRNOG00000004100;ENSRNOG00000011071;ENSRNOG00000020150;ENSRNOG00000020938;ENSRNOG00000019203;ENSRNOG00000010516;ENSRNOG00000031312;ENSRNOG00000019638;ENSRNOG00000006094;ENSRNOG00000012081;ENSRNOG00000004226;ENSRNOG00000023376;ENSRNOG00000043304;ENSRNOG00000018524;ENSRNOG00000017783;ENSRNOG00000012576;ENSRNOG00000007089;ENSRNOG00000016103;…	Gpx1;Anxa2;Hmga2;Trib1;Nt5e;Il18bp;Ppp1r15a;Eya2;Plau;Tnfrsf1a;Lmna;Cd44;Txn1;Irak3;Riok3;Apcdd1;Ezr;Sfrp1;Selenos;Lgmn;Nkd2;Xdh;Klf4;Prkcdbp;Mcc;Nfkbia;RT1-A1;Ufd1l;Rnf125;Ada;Dusp5;Hk3;Serpine1;Met;Egr1;Lif;Il20rb;Rgs16;Glrx;Per1;Fbn1;Slpi;Dusp1;Atf4;Zfp36;Bid;Tmbim1;Il1r2;Rgs14;Atf3;Nup93;Mad2l2;Il1rn;Psmb4;Ing2;Rgs1;Ptpn2;Dab2;Creb3l1;Timp3;Gdf3;Crtc3;Ecm1;Metrnl;Socs3;Trim72;Il4r;Spp1;Rnf43;…
83	GO:0042325	BP	regulation of phosphorylation	83/683	1361/22191	2.04E-06	0.000451193	ENSRNOG00000016378;ENSRNOG00000008936;ENSRNOG00000014828;ENSRNOG00000042561;ENSRNOG00000021151;ENSRNOG00000010362;ENSRNOG00000037409;ENSRNOG00000018488;ENSRNOG00000018524;ENSRNOG00000014288;ENSRNOG00000017897;ENSRNOG00000000521;ENSRNOG00000014061;ENSRNOG00000061910;ENSRNOG00000025075;ENSRNOG00000018646;ENSRNOG00000010352;ENSRNOG00000047175;ENSRNOG00000020938;ENSRNOG00000011205;ENSRNOG00000013862;…	Map3k8;Map3k6;Avpi1;Cks1b;Ppp1r14b;Anxa2;Scimp;Cd40;Ezr;Fn1;Adam8;Cdkn1a;Dusp5;Igfbp3;Relt;Hbegf;Dnajc3;Cryaa;Ppp1r15a;Ccl3;Dusp2;Fnip2;Ltbr;Iqgap1;Spry1;Kirrel;Hspb1;Cd44;Txn1;Ccnyl1;Lif;Ptpn2;Sfn;Gadd45b;Clcf1;Edn1;Irak3;Ctgf;Dab2;Trib1;Timp3;Gadd45g;Gdf3;Itga5;Vrk2;Sfrp1;Gdf15;Dusp6;Per1;Ackr3;Gps2;Bst1;Xdh;Myc;Dusp1;Sphk1;C5ar1;Icam1;Klf4;Tnfrsf1b;Traf6;Socs3;Igfbp4;Mad2l2;Lmo4;Rplp1;Cntf;Prk…
66	GO:0060548	BP	negative regulation of cell death	66/683	921/22191	2.05E-06	0.000451193	ENSRNOG00000017319;ENSRNOG00000000521;ENSRNOG00000010265;ENSRNOG00000048812;ENSRNOG00000012081;ENSRNOG00000042460;ENSRNOG00000000529;ENSRNOG00000019203;ENSRNOG00000009331;ENSRNOG00000013805;ENSRNOG00000013441;ENSRNOG00000026235;ENSRNOG00000015845;ENSRNOG00000047175;ENSRNOG00000052745;ENSRNOG00000002946;ENSRNOG00000038047;ENSRNOG00000013480;ENSRNOG00000000827;ENSRNOG00000010208;ENSRNOG00000023546;…	Mertk;Cdkn1a;Ada;Gpx1;Txn1;Hmga2;Pim1;Eya2;Hck;Tnip2;Gnrh1;Hk3;Fam129b;Cryaa;Met;Socs3;Mt1;Ing2;Ier3;Timp1;Hspb1;Cd44;Nup93;Irak2;Cebpb;Fhl2;Rps3a;Edn1;Ackr3;Dab2;Creb3l1;Icam1;Nme2;Glrx;Itga5;Sfrp1;Selenos;Dnajc3;Lgmn;Adam8;Lmna;Myc;Hspa1a;Sphk1;C5ar1;Cryab;Klf4;Dusp1;Ptma;Rad18;Clcf1;Foxc1;Atf4;Cntf;Nes;Plaur;Tmbim1;Card14;Cyr61;Dll1;Hmox1;Nqo1;Serpine1;Hspa1b;Bid;Id1
35	GO:0051272	BP	positive regulation of cellular component movement	35/683	446/22191	2.07E-06	0.000451193	ENSRNOG00000014288;ENSRNOG00000017897;ENSRNOG00000018646;ENSRNOG00000002792;ENSRNOG00000052745;ENSRNOG00000001300;ENSRNOG00000010516;ENSRNOG00000004072;ENSRNOG00000012002;ENSRNOG00000023546;ENSRNOG00000022256;ENSRNOG00000047800;ENSRNOG00000003897;ENSRNOG00000014361;ENSRNOG00000014532;ENSRNOG00000028930;ENSRNOG00000020679;ENSRNOG00000057451;ENSRNOG00000001229;ENSRNOG00000006715;ENSRNOG00000002802;…	Fn1;Adam8;Hbegf;Cxcl2;Met;P2rx4;Plau;Myo1c;Iqgap1;Hspb1;Cxcl10;C5ar1;Col1a1;Edn1;Lbp;Dab2;Icam1;Itga5;Col18a1;Ccr1;Cxcl1;Cxcl11;Ackr3;Myc;Sphk1;Pf4;Lamc2;Ccl3;Trip6;Tubb2b;Ccl2;Cyr61;Cxcl14;Serpine1;Thbs4
51	GO:1901701	BP	cellular response to oxygen-containing compound	51/683	739/22191	2.08E-06	0.000451193	ENSRNOG00000013014;ENSRNOG00000039976;ENSRNOG00000010306;ENSRNOG00000018488;ENSRNOG00000018524;ENSRNOG00000020150;ENSRNOG00000050968;ENSRNOG00000054218;ENSRNOG00000016281;ENSRNOG00000002792;ENSRNOG00000013987;ENSRNOG00000001300;ENSRNOG00000001249;ENSRNOG00000003897;ENSRNOG00000001149;ENSRNOG00000022256;ENSRNOG00000057347;ENSRNOG00000012582;ENSRNOG00000014205;ENSRNOG00000013874;ENSRNOG00000014361;…	Cyba;Ptk7;H2afz;Cd40;Ezr;Il18bp;Ptger2;Il18rap;Col4a1;Cxcl2;Sbno2;P2rx4;Col6a1;Col1a1;Pxn;Cxcl10;Cebpb;Eif4ebp1;Klf2;Rplp1;Edn1;Lbp;Fos;Icam1;Nme2;Glrx;Sfrp1;Selenos;Mt1;Tspo;LOC103689931;Cybb;Fbn1;Myc;Tnfrsf1b;Atf4;Klf4;Traf6;Klf10;Ipo5;Mrc1;Zfp36;Lcn2;Ccl2;Cd14;Tnip2;Serpine1;Spp1;Id1;Errfi1;Msn
53	GO:0008284	BP	positive regulation of cell population proliferation	53/683	814/22191	2.12E-06	0.000451193	ENSRNOG00000047800;ENSRNOG00000000521;ENSRNOG00000013014;ENSRNOG00000010265;ENSRNOG00000007637;ENSRNOG00000010362;ENSRNOG00000042460;ENSRNOG00000018488;ENSRNOG00000000529;ENSRNOG00000014288;ENSRNOG00000009331;ENSRNOG00000021013;ENSRNOG00000037134;ENSRNOG00000009982;ENSRNOG00000018646;ENSRNOG00000054999;ENSRNOG00000010549;ENSRNOG00000014117;ENSRNOG00000022256;ENSRNOG00000007002;ENSRNOG00000011893;…	C5ar1;Cdkn1a;Cyba;Ada;Acer2;Anxa2;Hmga2;Cd40;Pim1;Fn1;Hck;Stx3;Shc4;Pnp;Hbegf;Hilpda;Tspo;Hmox1;Cxcl10;Lif;Rps3a;Edn1;Timp1;Nme2;Cntf;Sfrp1;Col18a1;S100a6;Cd1d1;Ecm1;Bst1;Myc;Sphk1;Egfl7;Traf6;Clcf1;Lrg1;Tgm1;Nes;Ccl2;Fosl2;Igfbp2;Cxcl1;Cyr61;Dll1;Osmr;Il11;Adm;Lamc2;Thbs4;Id1;Osr2;Atf3
99	GO:0030154	BP	cell differentiation	99/683	1740/22191	2.14E-06	0.000451193	ENSRNOG00000017319;ENSRNOG00000048812;ENSRNOG00000042460;ENSRNOG00000018524;ENSRNOG00000014288;ENSRNOG00000008602;ENSRNOG00000002946;ENSRNOG00000004639;ENSRNOG00000019638;ENSRNOG00000057347;ENSRNOG00000014205;ENSRNOG00000020792;ENSRNOG00000018087;ENSRNOG00000017783;ENSRNOG00000042838;ENSRNOG00000024689;ENSRNOG00000054344;ENSRNOG00000023972;ENSRNOG00000016299;ENSRNOG00000025731;ENSRNOG00000001704;…	Mertk;Gpx1;Hmga2;Ezr;Fn1;Steap4;Socs3;Traf6;Lmna;Cebpb;Klf2;Etv4;Vim;Sfrp1;Junb;Hopx;Ier2;Col4a2;Klf4;Ptma;Runx1;LOC100911313;Pex11a;Dusp6;Erf;Ada;Tgfbi;Eya2;Tgm1;Col4a1;Ltbr;Anxa7;Egr1;Lif;Adm;RGD1561149;Sap30;Apold1;Vcan;Col6a1;Sdc1;Hspa1a;Clcf1;Sfn;Foxc1;Rbmx;Batf;Metrnl;Clec4e;Angptl8;Siah1;Atf3;Ctsl;Osr2;Hck;Mafb;Shc4;Msn;Alpl;Col1a1;Ptpn2;Lmo4;Fhl2;Egr2;Dab2;Creb3l1;Tcp11;Hspa1b;Hormad1;Ptk…
58	GO:0042493	BP	response to drug	58/683	816/22191	2.18E-06	0.000451193	ENSRNOG00000002818;ENSRNOG00000020552;ENSRNOG00000013014;ENSRNOG00000010265;ENSRNOG00000048812;ENSRNOG00000012582;ENSRNOG00000018488;ENSRNOG00000020150;ENSRNOG00000050968;ENSRNOG00000009982;ENSRNOG00000013441;ENSRNOG00000047175;ENSRNOG00000011893;ENSRNOG00000011205;ENSRNOG00000001300;ENSRNOG00000003897;ENSRNOG00000007060;ENSRNOG00000050647;ENSRNOG00000014205;ENSRNOG00000029811;ENSRNOG00000014361;…	Eftud2;Fosl1;Cyba;Ada;Gpx1;Eif4ebp1;Cd40;Il18bp;Ptger2;Pnp;Gnrh1;Cryaa;Rps3a;Ccl3;P2rx4;Col1a1;Plin2;Hspa1b;Klf2;Kcne2;Edn1;Fos;Icam1;Cdkn1a;Cdo1;Sfrp1;Lox;Col18a1;Tspo;Dusp6;Cybb;Sdc1;Ldha;Trh;Myc;Hspa1a;Acer2;Igfbp2;Cryab;Klf4;Rbm22;Dusp1;Agpat2;S100a10;Socs3;Atf4;Il18rap;Lcn2;Nfkbia;Ccl2;Rps2;Cd14;Hmox1;Nqo1;Mt2A;Cxcl2;Id1;Errfi1
13	GO:0048002	BP	antigen processing and presentation of peptide antigen	13/683	86/22191	2.19E-06	0.000451193	ENSRNOG00000000457;ENSRNOG00000000723;ENSRNOG00000050183;ENSRNOG00000039744;ENSRNOG00000038999;ENSRNOG00000050210;ENSRNOG00000047706;ENSRNOG00000019387;ENSRNOG00000000777;ENSRNOG00000004639;ENSRNOG00000031090;ENSRNOG00000032708;ENSRNOG00000061639	Tap1;RT1-CE5;RT1-CE1;RT1-CE4;RT1-A1;RT1-CE10;RT1-CE16;Ifi30;RT1-S3;Traf6;RT1-CE7;RT1-Bb;RT1-CE6
71	GO:0009719	BP	response to endogenous stimulus	71/683	1051/22191	2.22E-06	0.000451193	ENSRNOG00000028036;ENSRNOG00000020552;ENSRNOG00000013014;ENSRNOG00000018566;ENSRNOG00000010362;ENSRNOG00000016543;ENSRNOG00000010306;ENSRNOG00000018524;ENSRNOG00000000521;ENSRNOG00000028449;ENSRNOG00000013441;ENSRNOG00000005871;ENSRNOG00000047175;ENSRNOG00000000640;ENSRNOG00000010994;ENSRNOG00000001300;ENSRNOG00000013954;ENSRNOG00000012002;ENSRNOG00000010208;ENSRNOG00000006094;ENSRNOG00000019422;…	Adamts7;Fosl1;Cyba;Ctsl;Anxa2;Trim63;H2afz;Ezr;Cdkn1a;LOC100360449;Gnrh1;Il1rn;Cryaa;Egr2;Has1;P2rx4;Alpl;Iqgap1;Timp1;Cd44;Egr1;Cebpb;Eif4ebp1;Fhl2;Klf2;Col1a1;Edn1;Fos;Icam1;Cdo1;Nme2;Glrx;Sfrp1;Lox;Col6a1;Tspo;LOC103689931;Cybb;Sdc1;Trh;Fbn1;Myc;Dusp1;Arpc1b;Col4a2;Atf4;Klf4;Ier2;Ctsb;Klf10;Socs3;Ipo5;Foxc1;Rplp1;Zfp36;Spp1;Igfbp2;Ccl2;Dab2;Ptger2;Cryab;NEWGENE_1310561;Col4a1;Adm;Nqo1;Cfb;Cxcl…
54	GO:0007155	BP	cell adhesion	54/683	818/22191	2.25E-06	0.000451193	ENSRNOG00000017319;ENSRNOG00000010265;ENSRNOG00000010362;ENSRNOG00000012216;ENSRNOG00000018524;ENSRNOG00000014288;ENSRNOG00000017897;ENSRNOG00000029212;ENSRNOG00000048932;ENSRNOG00000001691;ENSRNOG00000015845;ENSRNOG00000011774;ENSRNOG00000030118;ENSRNOG00000019202;ENSRNOG00000010994;ENSRNOG00000053448;ENSRNOG00000002680;ENSRNOG00000012002;ENSRNOG00000016408;ENSRNOG00000023546;ENSRNOG00000006094;…	Mertk;Ada;Anxa2;Tgfbi;Ezr;Fn1;Adam8;Vcan;Smagp;Cldn14;Fam129b;Fblim1;Msn;PVR;Has1;Rn50_10_0892.1;Lamc1;Iqgap1;Kirrel;Hspb1;Cd44;Tnfrsf12a;Myo1g;Sele;Ctgf;Gldn;Ackr3;Icam1;Pxn;Nme2;Nt5e;Itga5;Arhgap18;Col18a1;Capg;Sdc1;Ldha;Fbn1;Itgax;Ptk7;Cd63;Trip6;Thbs2;Ninj1;Spp1;Serpinb8;Tagln2;Gprc5a;Egfl7;Igfals;Cdh5;Cyr61;Id1;Thbs4
62	GO:0014070	BP	response to organic cyclic compound	62/683	818/22191	2.25E-06	0.000451193	ENSRNOG00000002818;ENSRNOG00000020552;ENSRNOG00000013014;ENSRNOG00000010265;ENSRNOG00000016543;ENSRNOG00000010306;ENSRNOG00000018488;ENSRNOG00000018524;ENSRNOG00000000521;ENSRNOG00000016957;ENSRNOG00000013441;ENSRNOG00000005871;ENSRNOG00000047175;ENSRNOG00000030118;ENSRNOG00000011205;ENSRNOG00000001300;ENSRNOG00000018566;ENSRNOG00000013954;ENSRNOG00000003897;ENSRNOG00000007136;ENSRNOG00000007387;…	Eftud2;Fosl1;Cyba;Ada;Trim63;H2afz;Cd40;Ezr;Cdkn1a;Igfbp2;Gnrh1;Il1rn;Cryaa;Msn;Ccl3;P2rx4;Ctsl;Alpl;Col1a1;Anxa7;Per1;Cxcl10;Cebpb;Eif4ebp1;Klf2;Atf4;Edn1;Irak3;Riok3;Fos;Icam1;Cdo1;Glrx;Sfrp1;Lox;Tspo;Dusp6;Cybb;Sdc1;Ldha;Trh;Myc;Dusp1;Arpc1b;Plin2;Cryab;Klf4;Socs3;Rplp1;Sp5;Nfkbia;Ccl2;Ptger2;Ptges;Adm;Nqo1;Msr1;Cxcl2;Bid;Id1;Errfi1;Spp1
95	GO:0009605	BP	response to external stimulus	95/683	1580/22191	2.28E-06	0.000451193	ENSRNOG00000020552;ENSRNOG00000048812;ENSRNOG00000042460;ENSRNOG00000018488;ENSRNOG00000020150;ENSRNOG00000005615;ENSRNOG00000013441;ENSRNOG00000021151;ENSRNOG00000006227;ENSRNOG00000031312;ENSRNOG00000007387;ENSRNOG00000057347;ENSRNOG00000014361;ENSRNOG00000004226;ENSRNOG00000023376;ENSRNOG00000004100;ENSRNOG00000015078;ENSRNOG00000017783;ENSRNOG00000012576;ENSRNOG00000008680;ENSRNOG00000022298;…	Fosl1;Gpx1;Hmga2;Cd40;Il18bp;Gadd45a;Gnrh1;Ppp1r14b;Ifih1;Tnfrsf1a;Per1;Cebpb;Edn1;Irak3;Riok3;Trib1;Ifitm3;Sfrp1;Selenos;Loxl1;Cxcl11;Junb;Itgax;Icam1;Traf6;Cd63;Nfkbia;Ccl2;Igfbp2;Bhlhe40;Plscr1;Adm;Nqo1;Ptger2;Ada;Clec4b2;Eif4ebp1;Ifitm2;Serpine1;P2rx4;Ltbr;Bpifa1;Sbno2;Trem1;Lbp;Gnat2;Glrx;Tspo;Cybb;Hspa1a;Klf10;Atf4;Batf;Zfp36;Clec4e;Ptges;Mgst2;LOC685067;Atf3;Hmga1;Cdkn1a;Ctsl;Hck;Cxcl2;Alp…
94	GO:0002376	BP	immune system process	94/683	1583/22191	2.30E-06	0.000451193	ENSRNOG00000016378;ENSRNOG00000050183;ENSRNOG00000017319;ENSRNOG00000018488;ENSRNOG00000020150;ENSRNOG00000009982;ENSRNOG00000021151;ENSRNOG00000031090;ENSRNOG00000006227;ENSRNOG00000031312;ENSRNOG00000019330;ENSRNOG00000002385;ENSRNOG00000057347;ENSRNOG00000022859;ENSRNOG00000014205;ENSRNOG00000047706;ENSRNOG00000021817;ENSRNOG00000004226;ENSRNOG00000015078;ENSRNOG00000016451;ENSRNOG00000022298;…	Map3k8;RT1-CE1;Mertk;Cd40;Il18bp;Pnp;Ppp1r14b;RT1-CE7;Ifih1;Tnfrsf1a;Procr;Prg4;Cebpb;Trem1;Klf2;RT1-CE16;Irak2;Irak3;Ifitm3;Cd1d1;Cxcl11;RT1-CE10;Itgax;Icam1;Orai1;Traf6;Nfkbia;Ccl2;Tap1;Plscr1;Adm;LOC108348072;Ada;Clec4b2;RT1-A1;Ifitm2;Hck;Ltbr;C1r;Lif;Bpifa1;Sbno2;Il20rb;Lbp;C1qb;Cybb;Cxcl1;Clcf1;Batf;Clec4e;Cxcl14;Sectm1b;Rab32;RT1-Bb;RT1-DMa;RT1-CE4;Adam8;Mafb;Il1rn;Cxcl2;Msn;RT1-CE5;Ptx3;My…
82	GO:0080134	BP	regulation of response to stress	82/683	1182/22191	2.32E-06	0.000451193	ENSRNOG00000000488;ENSRNOG00000013805;ENSRNOG00000013014;ENSRNOG00000010265;ENSRNOG00000048812;ENSRNOG00000003546;ENSRNOG00000042460;ENSRNOG00000058388;ENSRNOG00000011071;ENSRNOG00000019203;ENSRNOG00000006227;ENSRNOG00000022859;ENSRNOG00000015036;ENSRNOG00000018646;ENSRNOG00000026235;ENSRNOG00000001414;ENSRNOG00000052745;ENSRNOG00000020938;ENSRNOG00000011205;ENSRNOG00000010516;ENSRNOG00000019264;…	Hmga1;Tnip2;Cyba;Ada;Gpx1;Tnfrsf12a;Hmga2;Zfp36;Nt5e;Eya2;Ifih1;Trem1;Ctgf;Hbegf;Hk3;Serpine1;Met;Ppp1r15a;Ccl3;Plau;Ltbr;Psmb4;Ing2;Pawr;Edar;Gadd45g;Hspb1;Cd44;Anxa2;Lbp;Irak2;Ptpn2;Nup93;Ccr1;Il20rb;Sbno2;Ier3;Fbxo4;Edn1;Irak3;Riok3;Tnfrsf1a;Creb3l1;Snrpb;Glrx;Sfrp1;Selenos;Txn1;Dnajc3;Rpa2;Per1;Cxcl1;Adam8;Slpi;Bst1;Xdh;Myc;Tnfrsf1b;Hopx;Ackr3;Klf4;Gadd45b;Traf6;Socs3;Gadd45a;Atf4;Gps2;Metrnl…
60	GO:0032269	BP	negative regulation of cellular protein metabolic process	60/683	969/22191	2.34E-06	0.000451193	ENSRNOG00000017783;ENSRNOG00000001414;ENSRNOG00000048812;ENSRNOG00000010362;ENSRNOG00000012582;ENSRNOG00000004100;ENSRNOG00000018524;ENSRNOG00000000521;ENSRNOG00000014061;ENSRNOG00000061910;ENSRNOG00000006767;ENSRNOG00000011352;ENSRNOG00000047175;ENSRNOG00000020938;ENSRNOG00000013862;ENSRNOG00000010513;ENSRNOG00000025371;ENSRNOG00000016408;ENSRNOG00000023546;ENSRNOG00000006094;ENSRNOG00000007002;…	Sfrp1;Serpine1;Gpx1;Anxa2;Eif4ebp1;Trib1;Ezr;Cdkn1a;Dusp5;Igfbp3;Cst7;Furin;Cryaa;Ppp1r15a;Dusp2;Tfpi2;Spry1;Kirrel;Hspb1;Cd44;Lif;Ptpn2;Gas1;Gadd45b;Edn1;Irak3;Dab2;Timp3;Timp1;Gps2;Crtapl1;Cstb;Dnajc3;Tspo;Dusp6;Per1;Ecm1;Hspa1b;Slpi;Xdh;Acer2;Hspa1a;Cryab;Klf4;Dusp1;Ptma;Socs3;Mad2l2;Atf4;Zfp36;Plaur;Serpinb8;Serpinb1a;Gadd45a;Kng1;Wfikkn1;Atf3;Rgs14;Errfi1;Il1r2
60	GO:0006955	BP	immune response	60/683	934/22191	2.34E-06	0.000451193	ENSRNOG00000036673;ENSRNOG00000013014;ENSRNOG00000010181;ENSRNOG00000027655;ENSRNOG00000000457;ENSRNOG00000020150;ENSRNOG00000009982;ENSRNOG00000047864;ENSRNOG00000002792;ENSRNOG00000021151;ENSRNOG00000031090;ENSRNOG00000019264;ENSRNOG00000011796;ENSRNOG00000006227;ENSRNOG00000031312;ENSRNOG00000013973;ENSRNOG00000019330;ENSRNOG00000000723;ENSRNOG00000022256;ENSRNOG00000002385;ENSRNOG00000012280;…	Sectm1b;Cyba;Clec4d;Clec4b2;Tap1;Il18bp;Pnp;RT1-DMa;Cxcl2;Ppp1r14b;RT1-CE7;Ltbr;C1r;Ifih1;Tnfrsf1a;Lcn2;Procr;RT1-CE5;Cxcl10;Prg4;Ptx3;Lif;Bpifa1;Ccr1;Ctsc;Il20rb;Lbp;Cxcl11;Icam1;C1qb;Cd1d1;Cybb;Cxcl1;Hck;RT1-CE10;Tnfrsf1b;RT1-CE1;Pf4;RT1-CE4;Orai1;Relt;Traf6;Ccl3;Enpp3;LOC108348072;C1qc;Ccl2;Cd14;Myo1g;RT1-A1;Clec4e;Plscr1;Adm;Cxcl14;Il1rn;RT1-Bb;Il4r;Lst1;Cfb;RT1-CE6
92	GO:2000026	BP	regulation of multicellular organismal development	92/683	1695/22191	2.35E-06	0.000451193	ENSRNOG00000028036;ENSRNOG00000048812;ENSRNOG00000042460;ENSRNOG00000018488;ENSRNOG00000014288;ENSRNOG00000009982;ENSRNOG00000013441;ENSRNOG00000039593;ENSRNOG00000012002;ENSRNOG00000031312;ENSRNOG00000010208;ENSRNOG00000057347;ENSRNOG00000020792;ENSRNOG00000014361;ENSRNOG00000018087;ENSRNOG00000004100;ENSRNOG00000017783;ENSRNOG00000007081;ENSRNOG00000024689;ENSRNOG00000023972;ENSRNOG00000016299;…	Adamts7;Gpx1;Hmga2;Cd40;Fn1;Pnp;Gnrh1;Ecscr;Iqgap1;Tnfrsf1a;Timp1;Cebpb;Etv4;Edn1;Vim;Trib1;Sfrp1;Xdh;Hopx;Col4a2;Klf4;Traf6;Runx1;Nfkbia;Ccl2;RT1-A1;Adm;S1pr3;Thbs4;Ada;Cela1;Serpine1;Tspo;Gpc4;Lif;Nme2;Cntf;Apold1;Foxd1;Cybb;Cxcl1;Hspa1a;Sfn;Klf10;Clcf1;Foxc1;Tubb2b;Zfp36;Rgs14;Tnfrsf12a;Osr2;Pim1;Adam8;Mafb;Mad2l2;Il1rn;Col1a1;Rnh1;Ptpn2;Irak3;Ctgf;Dab2;Gdf3;Ecm1;Hspa1b;Nepro;Ptk7;Ccl3;Lrg1;Th…
106	GO:0042127	BP	regulation of cell population proliferation	106/683	1482/22191	2.42E-06	0.000451193	ENSRNOG00000020552;ENSRNOG00000048812;ENSRNOG00000010362;ENSRNOG00000042460;ENSRNOG00000018488;ENSRNOG00000014288;ENSRNOG00000021013;ENSRNOG00000009982;ENSRNOG00000018646;ENSRNOG00000054999;ENSRNOG00000010516;ENSRNOG00000031312;ENSRNOG00000019638;ENSRNOG00000047800;ENSRNOG00000057347;ENSRNOG00000020792;ENSRNOG00000014361;ENSRNOG00000004100;ENSRNOG00000039666;ENSRNOG00000017783;ENSRNOG00000001229;…	Fosl1;Gpx1;Anxa2;Hmga2;Cd40;Fn1;Stx3;Pnp;Hbegf;Hilpda;Plau;Tnfrsf1a;Lmna;C5ar1;Cebpb;Etv4;Edn1;Trib1;Srpx;Sfrp1;Col18a1;Cd1d1;Cxcl11;Xdh;Klf4;Traf6;Mcc;Nfkbia;Ccl2;Gnrh1;Igfbp2;Il11;Adm;Lamc2;Thbs4;Btg3;Mtbp;S100a6;Cela1;Fam129b;Ltbr;Lif;Il20rb;Timp1;Nme2;Cntf;Tspo;Cxcl1;Acer2;Hspa1a;Clcf1;Sfn;Bid;Ptges;Atf3;Hmga1;Cdkn1a;Ctsl;Osr2;Pim1;Hck;Shc4;Cxcl2;Ada;Sox7;Ing2;Rn50_10_0701.2;Fbxo4;Ptpn2;Fosl2…
22	GO:1901654	BP	response to ketone	22/683	228/22191	2.42E-06	0.000451193	ENSRNOG00000020552;ENSRNOG00000013014;ENSRNOG00000012582;ENSRNOG00000000521;ENSRNOG00000013441;ENSRNOG00000030118;ENSRNOG00000014205;ENSRNOG00000014361;ENSRNOG00000008015;ENSRNOG00000020679;ENSRNOG00000017783;ENSRNOG00000010549;ENSRNOG00000003622;ENSRNOG00000011824;ENSRNOG00000004500;ENSRNOG00000003977;ENSRNOG00000016299;ENSRNOG00000002946;ENSRNOG00000007159;ENSRNOG00000050968;ENSRNOG00000058186;…	Fosl1;Cyba;Eif4ebp1;Cdkn1a;Gnrh1;Msn;Klf2;Edn1;Fos;Icam1;Sfrp1;Tspo;Cybb;Trh;Myc;Dusp1;Klf4;Socs3;Ccl2;Ptger2;Errfi1;Spp1
86	GO:0023056	BP	positive regulation of signaling	86/683	1485/22191	2.45E-06	0.000451193	ENSRNOG00000016378;ENSRNOG00000048812;ENSRNOG00000010362;ENSRNOG00000037409;ENSRNOG00000018488;ENSRNOG00000021013;ENSRNOG00000005615;ENSRNOG00000018646;ENSRNOG00000002946;ENSRNOG00000012002;ENSRNOG00000031312;ENSRNOG00000006094;ENSRNOG00000018564;ENSRNOG00000014361;ENSRNOG00000039666;ENSRNOG00000017783;ENSRNOG00000022298;ENSRNOG00000007081;ENSRNOG00000020679;ENSRNOG00000004639;ENSRNOG00000007650;…	Map3k8;Gpx1;Anxa2;Scimp;Cd40;Stx3;Gadd45a;Hbegf;Socs3;Iqgap1;Tnfrsf1a;Cd44;Nup93;Edn1;Srpx;Sfrp1;Cxcl11;Xdh;Icam1;Traf6;Cd63;Hcst;Prkcdbp;Ccl2;Cntf;Il11;Avpi1;Ada;Clec4b2;P2rx4;Ltbr;Lif;Lbp;Glrx;Gdf15;Foxd1;Ackr3;Clcf1;Trip6;Siah1;Runx1;Rgs14;Atf3;LOC102546716;Tnfrsf12a;Adam8;Map3k6;Ing2;Col1a1;Ptpn2;Ctgf;F2rl3;Ece1;Timp3;Gdf3;Dab2;Ecm1;Nepro;Relt;Ccl3;Igfbp4;Lrg1;Cd14;Edar;Tnip2;Myo1c;Rbpms;Bid;…
40	GO:0043065	BP	positive regulation of apoptotic process	40/683	560/22191	2.46E-06	0.000451193	ENSRNOG00000020552;ENSRNOG00000003546;ENSRNOG00000042460;ENSRNOG00000018488;ENSRNOG00000017897;ENSRNOG00000061910;ENSRNOG00000019264;ENSRNOG00000012049;ENSRNOG00000050473;ENSRNOG00000017453;ENSRNOG00000016496;ENSRNOG00000012502;ENSRNOG00000019822;ENSRNOG00000004303;ENSRNOG00000039666;ENSRNOG00000013090;ENSRNOG00000013250;ENSRNOG00000017783;ENSRNOG00000001229;ENSRNOG00000014948;ENSRNOG00000010549;…	Fosl1;Tnfrsf12a;Hmga2;Cd40;Adam8;Igfbp3;Ltbr;Sox7;Rps27l;Ptpn2;Ctsc;Stk17b;Gadd45b;Timp3;Srpx;Gadd45g;NEWGENE_1310561;Sfrp1;Col18a1;Osgin1;Tspo;Dusp6;Ldha;Xdh;Myc;Spdef;Acer2;Ifit2;Dusp1;Ccl3;Gadd45a;Atf4;Plaur;Cyr61;Hmox1;Adm;Nqo1;Siah1;Bid;Atf3
85	GO:0002682	BP	regulation of immune system process	85/683	1283/22191	2.46E-06	0.000451193	ENSRNOG00000016037;ENSRNOG00000017319;ENSRNOG00000000521;ENSRNOG00000013014;ENSRNOG00000010265;ENSRNOG00000048812;ENSRNOG00000018564;ENSRNOG00000027655;ENSRNOG00000050647;ENSRNOG00000018488;ENSRNOG00000018524;ENSRNOG00000017897;ENSRNOG00000022859;ENSRNOG00000013805;ENSRNOG00000047394;ENSRNOG00000009982;ENSRNOG00000001704;ENSRNOG00000002792;ENSRNOG00000014532;ENSRNOG00000009311;ENSRNOG00000011205;…	Mafb;Mertk;Cdkn1a;Cyba;Ada;Gpx1;Nup93;Clec4b2;Hspa1b;Cd40;Ezr;Adam8;Trem1;Tnip2;Ufd1l;Pnp;Runx1;Cxcl2;Lbp;Fstl3;Ccl3;Pawr;Psmb4;C1r;Ifih1;Clec4d;C5ar1;Cxcl10;Pram1;Myo1g;Cebpb;Lst1;Il20rb;Edn1;Irak3;Riok3;Msn;Fos;Trib1;Snrpb;Nme2;Sfrp1;Selenos;Cd1d1;Ccr1;Ecm1;Cxcl11;Bst1;Fbn1;Myc;Hspa1a;Clcf1;Ackr3;Pf4;C1qc;Traf6;Klf10;Socs3;Hcst;Foxc1;Cxcl1;Tap1;Zfp36;Icam1;Hmox1;Nfkbia;Ccl2;Gnrh1;RT1-S3;Cd14;Li…
79	GO:0009967	BP	positive regulation of signal transduction	79/683	1332/22191	2.48E-06	0.000451193	ENSRNOG00000016378;ENSRNOG00000004262;ENSRNOG00000013014;ENSRNOG00000003897;ENSRNOG00000048812;ENSRNOG00000003546;ENSRNOG00000037409;ENSRNOG00000018488;ENSRNOG00000013250;ENSRNOG00000061910;ENSRNOG00000018646;ENSRNOG00000014828;ENSRNOG00000047800;ENSRNOG00000008936;ENSRNOG00000011205;ENSRNOG00000001300;ENSRNOG00000010265;ENSRNOG00000019264;ENSRNOG00000059984;ENSRNOG00000013480;ENSRNOG00000012002;…	Map3k8;LOC102546716;Cyba;Col1a1;Gpx1;Tnfrsf12a;Scimp;Cd40;NEWGENE_1310561;Igfbp3;Hbegf;Avpi1;C5ar1;Map3k6;Ccl3;P2rx4;Ada;Ltbr;Dll1;Ing2;Iqgap1;Tnfrsf1a;Gadd45g;Cd44;F2rl3;Cxcl10;Nup93;Lif;Ptpn2;Clec4b2;Ctgf;Ctsc;Trip6;Edn1;Gadd45b;Lbp;Dab2;Timp3;Srpx;Glrx;Adam8;Clcf1;Sfrp1;Gdf15;Foxd1;Tnip2;Ecm1;Cxcl11;Xdh;Tnfrsf1b;Sphk1;Ackr3;Pf4;Plaur;Nepro;Relt;Traf6;Cd63;Socs3;Igfbp4;Hcst;Lrg1;Cntf;Prkcdbp;Ic…
18	GO:0071216	BP	cellular response to biotic stimulus	18/683	161/22191	2.50E-06	0.000451193	ENSRNOG00000012576;ENSRNOG00000058388;ENSRNOG00000022256;ENSRNOG00000010549;ENSRNOG00000007159;ENSRNOG00000057347;ENSRNOG00000018488;ENSRNOG00000017819;ENSRNOG00000013805;ENSRNOG00000013987;ENSRNOG00000014532;ENSRNOG00000001414;ENSRNOG00000016575;ENSRNOG00000004639;ENSRNOG00000020679;ENSRNOG00000002792;ENSRNOG00000018251;ENSRNOG00000013973	Selenos;Zfp36;Cxcl10;Tspo;Ccl2;Cebpb;Cd40;Cd14;Tnip2;Sbno2;Lbp;Serpine1;Tnfrsf1b;Traf6;Icam1;Cxcl2;Mrc1;Lcn2
48	GO:0030334	BP	regulation of cell migration	48/683	687/22191	2.53E-06	0.000451193	ENSRNOG00000001414;ENSRNOG00000010265;ENSRNOG00000019638;ENSRNOG00000004100;ENSRNOG00000014288;ENSRNOG00000017897;ENSRNOG00000061910;ENSRNOG00000018646;ENSRNOG00000002792;ENSRNOG00000052745;ENSRNOG00000010994;ENSRNOG00000001300;ENSRNOG00000010516;ENSRNOG00000003897;ENSRNOG00000010208;ENSRNOG00000023546;ENSRNOG00000022256;ENSRNOG00000047800;ENSRNOG00000006715;ENSRNOG00000012002;ENSRNOG00000014361;…	Serpine1;Ada;Lmna;Trib1;Fn1;Adam8;Igfbp3;Hbegf;Cxcl2;Met;Has1;P2rx4;Plau;Col1a1;Timp1;Hspb1;Cxcl10;C5ar1;Ccr1;Iqgap1;Edn1;Lbp;Msn;Dab2;Icam1;Itga5;Sfrp1;Col18a1;Cxcl14;Ecm1;Cxcl11;Bst1;Ackr3;Myc;Sphk1;Pf4;Klf4;Ccl3;Lmo4;Trip6;Mcc;Ccl2;Gnrh1;Cxcl1;Cyr61;Myo1c;Lamc2;Thbs4
64	GO:0009628	BP	response to abiotic stimulus	64/683	1059/22191	2.54E-06	0.000451193	ENSRNOG00000027990;ENSRNOG00000020552;ENSRNOG00000010402;ENSRNOG00000010265;ENSRNOG00000048812;ENSRNOG00000012081;ENSRNOG00000016543;ENSRNOG00000012582;ENSRNOG00000018488;ENSRNOG00000017897;ENSRNOG00000000521;ENSRNOG00000005615;ENSRNOG00000013014;ENSRNOG00000047175;ENSRNOG00000002946;ENSRNOG00000010516;ENSRNOG00000019264;ENSRNOG00000003897;ENSRNOG00000031312;ENSRNOG00000007136;ENSRNOG00000007387;…	Crip1;Fosl1;Hspb2;Ada;Gpx1;Txn1;Trim63;Eif4ebp1;Cd40;Adam8;Cdkn1a;Gadd45a;Cyba;Cryaa;Socs3;Plau;Ltbr;Col1a1;Tnfrsf1a;Anxa7;Per1;Cxcl10;Lmna;Hspa1b;Fbxo4;Edn1;Suv39h1l1;Gnat2;Fos;Hyal3;Icam1;Apold1;Col18a1;Dnajc3;Lgmn;Tspo;Egr1;Cybb;Ldha;Trh;Aen;Hspa1a;Myc;Igfbp2;Cryab;Krt8;Dusp1;Usp1;Rad18;Kmo;Atf4;Metrnl;Hmox1;Nfkbia;Ccl2;Cd14;Bhlhe40;Casp7;Adm;Sfrp1;Cxcl2;Rgs14;Errfi1;Mapk13
61	GO:0032101	BP	regulation of response to external stimulus	61/683	865/22191	2.59E-06	0.000451193	ENSRNOG00000047800;ENSRNOG00000013014;ENSRNOG00000010265;ENSRNOG00000048812;ENSRNOG00000010362;ENSRNOG00000004100;ENSRNOG00000011071;ENSRNOG00000017897;ENSRNOG00000021013;ENSRNOG00000013805;ENSRNOG00000002792;ENSRNOG00000052745;ENSRNOG00000011205;ENSRNOG00000001300;ENSRNOG00000010516;ENSRNOG00000020979;ENSRNOG00000006227;ENSRNOG00000031312;ENSRNOG00000013987;ENSRNOG00000023546;ENSRNOG00000007387;…	C5ar1;Cyba;Ada;Gpx1;Anxa2;Trib1;Nt5e;Adam8;Stx3;Tnip2;Cxcl2;Met;Ccl3;P2rx4;Plau;Psmb4;Ifih1;Tnfrsf1a;Sbno2;Hspb1;Per1;Zfp36;Cxcl10;Nup93;Lbp;Irak2;Ptpn2;Irak3;Kng1;Edn1;Il20rb;Riok3;Snrpb;Selenos;Ccr1;Cxcl1;Cxcl11;Slpi;Bst1;Ackr3;Hopx;Tnfrsf1b;Pf4;Klf4;Traf6;Socs3;Trem1;Tubb2b;Metrnl;Spp1;Nfkbia;Ccl2;Cd14;RT1-A1;Ufd1l;Plscr1;Cxcl14;Rnf125;Serpine1;Thbs4;Il1r2
100	GO:0043067	BP	regulation of programmed cell death	100/683	1393/22191	2.64E-06	0.000451193	ENSRNOG00000017319;ENSRNOG00000020552;ENSRNOG00000048812;ENSRNOG00000042460;ENSRNOG00000018488;ENSRNOG00000005615;ENSRNOG00000013441;ENSRNOG00000011893;ENSRNOG00000019203;ENSRNOG00000002946;ENSRNOG00000010208;ENSRNOG00000006094;ENSRNOG00000057347;ENSRNOG00000021817;ENSRNOG00000039666;ENSRNOG00000017783;ENSRNOG00000012576;ENSRNOG00000001229;ENSRNOG00000007089;ENSRNOG00000017897;ENSRNOG00000007081;…	Mertk;Fosl1;Gpx1;Hmga2;Cd40;Gadd45a;Gnrh1;Rps3a;Eya2;Socs3;Timp1;Cd44;Cebpb;Irak2;Srpx;Sfrp1;Selenos;Col18a1;Lgmn;Adam8;Xdh;Klf4;Traf6;Glrx;Adm;Nqo1;Ada;Hk3;Fam129b;Serpine1;Met;Ltbr;Rps27l;Egr1;Stk17b;Sdf2l1;Nme2;Cntf;Gdf15;Tspo;Lmna;Acer2;Dusp1;Clcf1;Hspa1a;Foxc1;Atf4;Tmbim1;Siah1;Atf3;Cdkn1a;Tnfrsf12a;Pim1;Hck;Sox7;Ing2;Edn1;Ptpn2;Fhl2;Dab2;Creb3l1;Timp3;Gdf3;Mt1;Ldha;Ptma;Spdef;Cryab;Relt;Ccl…
65	GO:0009968	BP	negative regulation of signal transduction	65/683	1023/22191	2.64E-06	0.000451193	ENSRNOG00000010265;ENSRNOG00000048812;ENSRNOG00000042460;ENSRNOG00000004100;ENSRNOG00000018524;ENSRNOG00000020150;ENSRNOG00000014061;ENSRNOG00000009134;ENSRNOG00000005871;ENSRNOG00000001414;ENSRNOG00000007606;ENSRNOG00000009311;ENSRNOG00000019203;ENSRNOG00000013862;ENSRNOG00000005917;ENSRNOG00000013480;ENSRNOG00000025371;ENSRNOG00000003895;ENSRNOG00000023546;ENSRNOG00000006094;ENSRNOG00000023896;…	Ada;Gpx1;Hmga2;Trib1;Ezr;Il18bp;Dusp5;Mad2l2;Il1rn;Serpine1;Rnf43;Fstl3;Eya2;Dusp2;Pawr;Ing2;Spry1;Rgs1;Hspb1;Cd44;Dusp6;Lif;Ptpn2;Plaur;Irak3;Riok3;Rgs16;Dab2;Creb3l1;Icam1;Apcdd1;Gdf3;Crtc3;Sfrp1;Selenos;Ackr3;Lgmn;Egr1;Per1;Ecm1;Nkd2;Gps2;Xdh;Dusp1;Met;Timp3;Klf4;Lmna;Socs3;Egfl7;Trim72;Prkcdbp;Bid;Mcc;Nfkbia;Tmbim1;Ufd1l;Glrx;Hmox1;Rnf125;Atf3;Fbn1;Rgs14;Errfi1;Il1r2
62	GO:0044092	BP	negative regulation of molecular function	62/683	1024/22191	2.66E-06	0.000451193	ENSRNOG00000017783;ENSRNOG00000001414;ENSRNOG00000048812;ENSRNOG00000010362;ENSRNOG00000042460;ENSRNOG00000004100;ENSRNOG00000000529;ENSRNOG00000000521;ENSRNOG00000014061;ENSRNOG00000009134;ENSRNOG00000006767;ENSRNOG00000011352;ENSRNOG00000047175;ENSRNOG00000052745;ENSRNOG00000020938;ENSRNOG00000013862;ENSRNOG00000010513;ENSRNOG00000025371;ENSRNOG00000010208;ENSRNOG00000023546;ENSRNOG00000006094;…	Sfrp1;Serpine1;Gpx1;Anxa2;Hmga2;Trib1;Pim1;Cdkn1a;Dusp5;Mad2l2;Cst7;Furin;Cryaa;Met;Ppp1r15a;Dusp2;Tfpi2;Spry1;Timp1;Hspb1;Cd44;Ptx3;Ptpn2;Ppp1r14b;Gadd45b;Kng1;Kcne2;Irak2;Irak3;Nqo1;Dab2;Timp3;Etfbkmt;Cstb;Dnajc3;Ipo5;Dusp6;Ecm1;Hspa1b;Slpi;Ptma;Zfp36;Hspa1a;Cryab;Klf4;Dusp1;Rnh1;Socs3;Gadd45a;Nes;Plaur;Serpinb8;Nfkbia;Serpinb1a;Tmbim1;Bhlhe40;Rgs14;Hmox1;Ifit2;Wfikkn1;Id1;Errfi1
162	GO:0042221	BP	response to chemical	162/683	2507/22191	2.67E-06	0.000451193	ENSRNOG00000028036;ENSRNOG00000020552;ENSRNOG00000048812;ENSRNOG00000010362;ENSRNOG00000016543;ENSRNOG00000018488;ENSRNOG00000018524;ENSRNOG00000020150;ENSRNOG00000013912;ENSRNOG00000013441;ENSRNOG00000011893;ENSRNOG00000010994;ENSRNOG00000012002;ENSRNOG00000011205;ENSRNOG00000010208;ENSRNOG00000006094;ENSRNOG00000007060;ENSRNOG00000057347;ENSRNOG00000009088;ENSRNOG00000014205;ENSRNOG00000014361;…	Adamts7;Fosl1;Gpx1;Anxa2;Trim63;Cd40;Ezr;Il18bp;Slc30a7;Gnrh1;Rps3a;Has1;Iqgap1;Ccl3;Timp1;Cd44;Plin2;Cebpb;Txnrd1;Klf2;Edn1;Irak3;Riok3;Trib1;Nt5e;Vrk2;Sfrp1;Selenos;Col18a1;LOC103689931;Cxcl11;Junb;Ier2;Icam1;Klf4;Traf6;Pnp;Nfkbia;Ccl2;Rps2;Igfbp2;Ufd1l;Adm;Nqo1;Mt2A;Msr1;Rbm22;Ptger2;Thbs4;Ada;H2afz;Col6a2;Il18rap;Serpine1;P2rx4;Sele;Ltbr;Anxa7;Dusp6;RT1-Bb;Cybb;Sbno2;Kcne2;Lbp;Sdf2l1;Cdo1;Nme…
87	GO:1902531	BP	regulation of intracellular signal transduction	87/683	1446/22191	2.70E-06	0.000451193	ENSRNOG00000016378;ENSRNOG00000048812;ENSRNOG00000037409;ENSRNOG00000018488;ENSRNOG00000018524;ENSRNOG00000014288;ENSRNOG00000005615;ENSRNOG00000018646;ENSRNOG00000012868;ENSRNOG00000012002;ENSRNOG00000031312;ENSRNOG00000006094;ENSRNOG00000014361;ENSRNOG00000004226;ENSRNOG00000023376;ENSRNOG00000004100;ENSRNOG00000007864;ENSRNOG00000017783;ENSRNOG00000012576;ENSRNOG00000022298;ENSRNOG00000007081;…	Map3k8;Gpx1;Scimp;Cd40;Ezr;Fn1;Gadd45a;Hbegf;Uaca;Iqgap1;Tnfrsf1a;Cd44;Edn1;Irak3;Riok3;Trib1;Vrk2;Sfrp1;Selenos;Cxcl11;Xdh;Icam1;Klf4;Traf6;Hcst;Prkcdbp;Ccl2;Ufd1l;Il11;Rnf125;Avpi1;Ada;Clec4b2;Dusp5;Met;P2rx4;Ltbr;Lif;Arhgap18;Glrx;Gdf15;Per1;Dusp1;Trip6;Siah1;Rgs14;Atf3;Adam8;Map3k6;Ptpn2;Ctgf;F2rl3;Plekhg2;Dab2;Creb3l1;Timp3;Gdf3;Crtc3;Tcp11;Ecm1;Relt;Ccl3;Igfbp4;Cd14;Edar;Tnip2;Bid;Id1;Igfbp…
78	GO:0033554	BP	cellular response to stress	78/683	1446/22191	2.70E-06	0.000451193	ENSRNOG00000000488;ENSRNOG00000027990;ENSRNOG00000000521;ENSRNOG00000018566;ENSRNOG00000015645;ENSRNOG00000018564;ENSRNOG00000020470;ENSRNOG00000042460;ENSRNOG00000004100;ENSRNOG00000020150;ENSRNOG00000009134;ENSRNOG00000054218;ENSRNOG00000001598;ENSRNOG00000020938;ENSRNOG00000058388;ENSRNOG00000027833;ENSRNOG00000019367;ENSRNOG00000031312;ENSRNOG00000013005;ENSRNOG00000017714;ENSRNOG00000004972;…	Hmga1;Crip1;Cdkn1a;Ctsl;Rnf138;Nup93;Slc25a24;Hmga2;Trib1;Il18bp;Mad2l2;Il18rap;Usp16;Ppp1r15a;Zfp36;Fnip2;Dclre1b;Tnfrsf1a;Rpa2;Usp3;Upp1;Cxcl10;Lmna;Cebpb;Tfpi2;Eif4ebp1;Faap24;Trem1;Klf2;Edn1;Suv39h1l1;Adamts7;Fos;Creb3l1;Icam1;Sdf2l1;Srpx;Snrpf;Nme2;Vrk2;Sfrp1;Selenos;Dnajc3;Tspo;Egr1;Cybb;Mcm8;Adam8;Pxn;Rps27l;Myc;Hspa1a;Sec61a1;Snrpb;Cryab;Klf4;Tnfrsf1b;Traf6;Klf10;Rad18;Gadd45a;Atf4;Erp27;…
53	GO:0002684	BP	positive regulation of immune system process	53/683	869/22191	2.74E-06	0.000451193	ENSRNOG00000047800;ENSRNOG00000000521;ENSRNOG00000013014;ENSRNOG00000010265;ENSRNOG00000027655;ENSRNOG00000018488;ENSRNOG00000017897;ENSRNOG00000009982;ENSRNOG00000001704;ENSRNOG00000002792;ENSRNOG00000011796;ENSRNOG00000006227;ENSRNOG00000014117;ENSRNOG00000022256;ENSRNOG00000007002;ENSRNOG00000014361;ENSRNOG00000004226;ENSRNOG00000014532;ENSRNOG00000008015;ENSRNOG00000004100;ENSRNOG00000020679;…	C5ar1;Cdkn1a;Cyba;Ada;Clec4b2;Cd40;Adam8;Pnp;Runx1;Cxcl2;C1r;Ifih1;Hmox1;Cxcl10;Lif;Edn1;Irak3;Lbp;Fos;Trib1;Icam1;Pf4;Cd1d1;Ccr1;Cxcl1;Cxcl11;Bst1;Hspa1b;Hspa1a;Clcf1;Riok3;Traf6;Klf10;Ccl3;Foxc1;Tap1;C1qc;Nfkbia;Ccl2;RT1-S3;Cd14;Myo1g;RT1-A1;Tnip2;Plscr1;Cxcl14;Irak2;Serpine1;RT1-Bb;Il4r;Igfbp2;Cfb;Thbs4
51	GO:0010243	BP	response to organonitrogen compound	51/683	792/22191	2.74E-06	0.000451193	ENSRNOG00000002818;ENSRNOG00000020552;ENSRNOG00000013014;ENSRNOG00000010265;ENSRNOG00000018488;ENSRNOG00000018524;ENSRNOG00000000521;ENSRNOG00000013441;ENSRNOG00000002792;ENSRNOG00000000640;ENSRNOG00000001300;ENSRNOG00000012002;ENSRNOG00000010208;ENSRNOG00000007387;ENSRNOG00000019422;ENSRNOG00000047800;ENSRNOG00000057347;ENSRNOG00000016281;ENSRNOG00000014205;ENSRNOG00000003897;ENSRNOG00000014361;…	Eftud2;Fosl1;Cyba;Ada;Cd40;Ezr;Cdkn1a;Gnrh1;Cxcl2;Egr2;P2rx4;Iqgap1;Timp1;Per1;Egr1;C5ar1;Cebpb;Col4a1;Klf2;Col1a1;Edn1;Irak3;Fos;Icam1;Sdf2l1;Cdo1;Pxn;Nme2;Sfrp1;Selenos;Col6a1;Tspo;LOC103689931;Cybb;Sdc1;Ldha;Fbn1;Myc;Dusp1;Atf4;Klf4;Klf10;Ipo5;Rplp1;Nfkbia;Ccl2;Ufd1l;Adm;Mgst2;Id1;Errfi1
105	GO:0010941	BP	regulation of cell death	105/683	1500/22191	2.78E-06	0.000451193	ENSRNOG00000017319;ENSRNOG00000020552;ENSRNOG00000048812;ENSRNOG00000012081;ENSRNOG00000042460;ENSRNOG00000018488;ENSRNOG00000005615;ENSRNOG00000013441;ENSRNOG00000011893;ENSRNOG00000019203;ENSRNOG00000011205;ENSRNOG00000010208;ENSRNOG00000006094;ENSRNOG00000018564;ENSRNOG00000057347;ENSRNOG00000021817;ENSRNOG00000039666;ENSRNOG00000017783;ENSRNOG00000012576;ENSRNOG00000001229;ENSRNOG00000007089;…	Mertk;Fosl1;Gpx1;Txn1;Hmga2;Cd40;Gadd45a;Gnrh1;Rps3a;Eya2;Ccl3;Timp1;Cd44;Nup93;Cebpb;Irak2;Srpx;Sfrp1;Selenos;Col18a1;Lgmn;Adam8;Xdh;Klf4;Traf6;Cntf;Adm;Nqo1;Ada;Hk3;Fam129b;Serpine1;Met;Ltbr;Rps27l;Egr1;Stk17b;Sdf2l1;Nme2;Glrx;Rad18;Gdf15;Tspo;Lmna;Acer2;Dusp1;Clcf1;Hspa1a;Foxc1;Atf4;Tmbim1;Siah1;Atf3;Cdkn1a;Tnfrsf12a;Pim1;Hck;Sox7;Ing2;Edn1;Ptpn2;Fhl2;Dab2;Creb3l1;Timp3;Gdf3;Mt1;Ldha;Ptma;Spde…
52	GO:0040012	BP	regulation of locomotion	52/683	795/22191	2.80E-06	0.000451193	ENSRNOG00000001414;ENSRNOG00000010265;ENSRNOG00000019638;ENSRNOG00000004100;ENSRNOG00000014288;ENSRNOG00000017897;ENSRNOG00000021013;ENSRNOG00000061910;ENSRNOG00000018646;ENSRNOG00000002792;ENSRNOG00000052745;ENSRNOG00000010994;ENSRNOG00000001300;ENSRNOG00000010516;ENSRNOG00000004072;ENSRNOG00000012002;ENSRNOG00000010208;ENSRNOG00000023546;ENSRNOG00000022256;ENSRNOG00000047800;ENSRNOG00000017453;…	Serpine1;Ada;Lmna;Trib1;Fn1;Adam8;Stx3;Igfbp3;Hbegf;Cxcl2;Met;Has1;P2rx4;Plau;Myo1c;Iqgap1;Timp1;Hspb1;Cxcl10;C5ar1;Ptpn2;Arhgap18;Col1a1;Edn1;Lbp;Msn;Dab2;Icam1;Itga5;Sfrp1;Col18a1;Ccr1;Ecm1;Cxcl11;Bst1;Ackr3;Myc;Sphk1;Pf4;Klf4;Ccl3;Lmo4;Trip6;Tubb2b;Mcc;Ccl2;Gnrh1;Cxcl1;Cyr61;Cxcl14;Lamc2;Thbs4
15	GO:0042542	BP	response to hydrogen peroxide	15/683	116/22191	2.80E-06	0.000451193	ENSRNOG00000014117;ENSRNOG00000020552;ENSRNOG00000013973;ENSRNOG00000010265;ENSRNOG00000048812;ENSRNOG00000059947;ENSRNOG00000013009;ENSRNOG00000020150;ENSRNOG00000014205;ENSRNOG00000054218;ENSRNOG00000010524;ENSRNOG00000016299;ENSRNOG00000047175;ENSRNOG00000003977;ENSRNOG00000003897	Hmox1;Fosl1;Lcn2;Ada;Gpx1;Sdc1;Ldha;Il18bp;Klf2;Il18rap;Cryab;Klf4;Cryaa;Dusp1;Col1a1
138	GO:0051246	BP	regulation of protein metabolic process	138/683	2516/22191	2.81E-06	0.000451193	ENSRNOG00000016378;ENSRNOG00000048812;ENSRNOG00000010362;ENSRNOG00000037409;ENSRNOG00000018488;ENSRNOG00000018524;ENSRNOG00000014288;ENSRNOG00000005615;ENSRNOG00000018646;ENSRNOG00000011893;ENSRNOG00000020938;ENSRNOG00000011205;ENSRNOG00000023807;ENSRNOG00000027833;ENSRNOG00000010513;ENSRNOG00000012002;ENSRNOG00000031312;ENSRNOG00000010208;ENSRNOG00000006094;ENSRNOG00000012081;ENSRNOG00000047800;…	Map3k8;Gpx1;Anxa2;Scimp;Cd40;Ezr;Fn1;Gadd45a;Hbegf;Rps3a;Ppp1r15a;Ccl3;Ccnyl1;Fnip2;Tfpi2;Iqgap1;Tnfrsf1a;Timp1;Cd44;Txn1;C5ar1;Cebpb;Klf2;Fbxo4;Edn1;Irak3;Trib1;Crtapl1;Vrk2;Sfrp1;Rnf19b;Nkd2;Xdh;Klf4;Traf6;Prkcdbp;Nfkbia;Ccl2;Serpinb1a;Cnppd1;Il11;Magoh;Thbs4;Avpi1;Cks1b;Ppp1r14b;Eif4ebp1;Dusp5;Serpine1;Arrdc4;Rps27l;Dusp6;Lif;Cybb;Kcne2;Lbp;Cntf;Gdf15;Tspo;Per1;Slpi;Acer2;Hspa1a;Clcf1;Dusp1;Sf…
113	GO:0048584	BP	positive regulation of response to stimulus	113/683	1905/22191	2.81E-06	0.000451193	ENSRNOG00000016378;ENSRNOG00000048812;ENSRNOG00000037409;ENSRNOG00000042460;ENSRNOG00000018488;ENSRNOG00000021013;ENSRNOG00000005615;ENSRNOG00000018646;ENSRNOG00000020938;ENSRNOG00000002946;ENSRNOG00000006227;ENSRNOG00000031312;ENSRNOG00000006094;ENSRNOG00000018564;ENSRNOG00000014361;ENSRNOG00000004226;ENSRNOG00000023376;ENSRNOG00000039666;ENSRNOG00000017783;ENSRNOG00000000419;ENSRNOG00000022298;…	Map3k8;Gpx1;Scimp;Hmga2;Cd40;Stx3;Gadd45a;Hbegf;Ppp1r15a;Socs3;Ifih1;Tnfrsf1a;Cd44;Nup93;Edn1;Irak3;Riok3;Srpx;Sfrp1;Cfb;Cxcl11;Xdh;Hopx;Icam1;Traf6;Cd63;Hcst;Prkcdbp;Nfkbia;Ccl2;RT1-A1;Cntf;Plscr1;Il11;Thbs4;Avpi1;Ada;Clec4b2;Eya2;Serpine1;Met;P2rx4;Ltbr;C1r;Lif;Iqgap1;Lbp;Glrx;Gdf15;Foxd1;Cxcl1;Hspa1a;Clcf1;Trip6;Tubb2b;Bid;Cxcl14;Siah1;Irak2;Runx1;RT1-Bb;Atf3;Hmga1;LOC102546716;Tnfrsf12a;Adam8…
83	GO:0019220	BP	regulation of phosphate metabolic process	83/683	1501/22191	2.81E-06	0.000451193	ENSRNOG00000016378;ENSRNOG00000008936;ENSRNOG00000014828;ENSRNOG00000042561;ENSRNOG00000021151;ENSRNOG00000010362;ENSRNOG00000037409;ENSRNOG00000018488;ENSRNOG00000018524;ENSRNOG00000014288;ENSRNOG00000017897;ENSRNOG00000000521;ENSRNOG00000014061;ENSRNOG00000061910;ENSRNOG00000025075;ENSRNOG00000018646;ENSRNOG00000010352;ENSRNOG00000047175;ENSRNOG00000020938;ENSRNOG00000011205;ENSRNOG00000013862;…	Map3k8;Map3k6;Avpi1;Cks1b;Ppp1r14b;Anxa2;Scimp;Cd40;Ezr;Fn1;Adam8;Cdkn1a;Dusp5;Igfbp3;Relt;Hbegf;Dnajc3;Cryaa;Ppp1r15a;Ccl3;Dusp2;Fnip2;Ltbr;Iqgap1;Spry1;Kirrel;Hspb1;Cd44;Txn1;Ccnyl1;Lif;Ptpn2;Sfn;Gadd45b;Clcf1;Edn1;Irak3;Ctgf;Dab2;Trib1;Timp3;Gadd45g;Gdf3;Itga5;Vrk2;Sfrp1;Gdf15;Dusp6;Per1;Ackr3;Gps2;Bst1;Xdh;Myc;Dusp1;Sphk1;C5ar1;Icam1;Klf4;Tnfrsf1b;Traf6;Socs3;Igfbp4;Mad2l2;Lmo4;Rplp1;Cntf;Prk…
137	GO:0010033	BP	response to organic substance	137/683	2032/22191	2.82E-06	0.000451193	ENSRNOG00000028036;ENSRNOG00000020552;ENSRNOG00000010331;ENSRNOG00000010362;ENSRNOG00000016543;ENSRNOG00000018488;ENSRNOG00000018524;ENSRNOG00000020150;ENSRNOG00000013441;ENSRNOG00000011893;ENSRNOG00000010994;ENSRNOG00000012002;ENSRNOG00000011205;ENSRNOG00000010208;ENSRNOG00000006094;ENSRNOG00000007060;ENSRNOG00000057347;ENSRNOG00000029191;ENSRNOG00000014205;ENSRNOG00000014361;ENSRNOG00000004226;…	Adamts7;Fosl1;Ctsb;Anxa2;Trim63;Cd40;Ezr;Il18bp;Gnrh1;Rps3a;Has1;Iqgap1;Ccl3;Timp1;Cd44;Plin2;Cebpb;LOC685067;Klf2;Edn1;Irak3;Riok3;Trib1;Sfrp1;Selenos;Loxl1;LOC103689931;Cxcl11;Junb;Ier2;Icam1;Klf4;Traf6;Nfkbia;Ccl2;Rps2;Igfbp2;Ufd1l;Adm;Nqo1;Mt2A;Msr1;Ptger2;Thbs4;Ada;Per1;H2afz;Col6a2;Il18rap;Serpine1;P2rx4;Ltbr;Anxa7;Dusp6;Sbno2;Lbp;Sdf2l1;Cdo1;Nme2;Glrx;Lox;Col6a1;Tspo;Cybb;Sdc1;Fbn1;Acer2;H…
83	GO:0051174	BP	regulation of phosphorus metabolic process	83/683	1502/22191	2.85E-06	0.000451193	ENSRNOG00000016378;ENSRNOG00000008936;ENSRNOG00000014828;ENSRNOG00000042561;ENSRNOG00000021151;ENSRNOG00000010362;ENSRNOG00000037409;ENSRNOG00000018488;ENSRNOG00000018524;ENSRNOG00000014288;ENSRNOG00000017897;ENSRNOG00000000521;ENSRNOG00000014061;ENSRNOG00000061910;ENSRNOG00000025075;ENSRNOG00000018646;ENSRNOG00000010352;ENSRNOG00000047175;ENSRNOG00000020938;ENSRNOG00000011205;ENSRNOG00000013862;…	Map3k8;Map3k6;Avpi1;Cks1b;Ppp1r14b;Anxa2;Scimp;Cd40;Ezr;Fn1;Adam8;Cdkn1a;Dusp5;Igfbp3;Relt;Hbegf;Dnajc3;Cryaa;Ppp1r15a;Ccl3;Dusp2;Fnip2;Ltbr;Iqgap1;Spry1;Kirrel;Hspb1;Cd44;Txn1;Ccnyl1;Lif;Ptpn2;Sfn;Gadd45b;Clcf1;Edn1;Irak3;Ctgf;Dab2;Trib1;Timp3;Gadd45g;Gdf3;Itga5;Vrk2;Sfrp1;Gdf15;Dusp6;Per1;Ackr3;Gps2;Bst1;Xdh;Myc;Dusp1;Sphk1;C5ar1;Icam1;Klf4;Tnfrsf1b;Traf6;Socs3;Igfbp4;Mad2l2;Lmo4;Rplp1;Cntf;Prk…
14	GO:0071356	BP	cellular response to tumor necrosis factor	14/683	102/22191	2.93E-06	0.000451193	ENSRNOG00000017783;ENSRNOG00000028036;ENSRNOG00000058388;ENSRNOG00000013014;ENSRNOG00000007159;ENSRNOG00000018488;ENSRNOG00000020150;ENSRNOG00000014205;ENSRNOG00000014361;ENSRNOG00000013973;ENSRNOG00000016093;ENSRNOG00000020679;ENSRNOG00000011205;ENSRNOG00000003897	Sfrp1;Adamts7;Zfp36;Cyba;Ccl2;Cd40;Il18bp;Klf2;Edn1;Lcn2;Hyal3;Icam1;Ccl3;Col1a1
142	GO:0009966	BP	regulation of signal transduction	142/683	2455/22191	2.94E-06	0.000451193	ENSRNOG00000016378;ENSRNOG00000048812;ENSRNOG00000010362;ENSRNOG00000037409;ENSRNOG00000042460;ENSRNOG00000018488;ENSRNOG00000018524;ENSRNOG00000014288;ENSRNOG00000020150;ENSRNOG00000005615;ENSRNOG00000018646;ENSRNOG00000011205;ENSRNOG00000012868;ENSRNOG00000012002;ENSRNOG00000031312;ENSRNOG00000010208;ENSRNOG00000006094;ENSRNOG00000018564;ENSRNOG00000014361;ENSRNOG00000004226;ENSRNOG00000023376;…	Map3k8;Gpx1;Anxa2;Scimp;Hmga2;Cd40;Ezr;Fn1;Il18bp;Gadd45a;Hbegf;Ccl3;Uaca;Iqgap1;Tnfrsf1a;Timp1;Cd44;Nup93;Edn1;Irak3;Riok3;Trib1;Apcdd1;Vrk2;Sfrp1;Selenos;Srpx;Lgmn;Nkd2;Xdh;Icam1;Klf4;Traf6;Cd63;Hcst;Prkcdbp;Mcc;Nfkbia;Ccl2;Igfbp2;Ufd1l;Cntf;Plscr1;Il11;Il1r2;Avpi1;Ada;Clec4b2;Eya2;Dusp5;Serpine1;Met;Plau;P2rx4;Ltbr;Pxn;Dusp6;Lif;Arhgap18;Lbp;Rgs16;Igfbp6;Glrx;Gdf15;Foxd1;Per1;Ackr3;Lmna;Dusp1;…
132	GO:0051239	BP	regulation of multicellular organismal process	132/683	2536/22191	3.02E-06	0.000451193	ENSRNOG00000017319;ENSRNOG00000048812;ENSRNOG00000010362;ENSRNOG00000028036;ENSRNOG00000042460;ENSRNOG00000018488;ENSRNOG00000018524;ENSRNOG00000014288;ENSRNOG00000009982;ENSRNOG00000018646;ENSRNOG00000054999;ENSRNOG00000039593;ENSRNOG00000010516;ENSRNOG00000029811;ENSRNOG00000006227;ENSRNOG00000031312;ENSRNOG00000010208;ENSRNOG00000019330;ENSRNOG00000007387;ENSRNOG00000057347;ENSRNOG00000002413;…	Mertk;Gpx1;Anxa2;Adamts7;Hmga2;Cd40;Ezr;Fn1;Pnp;Hbegf;Hilpda;Ecscr;Plau;Kcne2;Ifih1;Tnfrsf1a;Timp1;Procr;Per1;Cebpb;Gpc4;Klf2;Etv4;Edn1;Irak3;Riok3;Trib1;Sfrp1;Selenos;Lgmn;Xdh;Hopx;Icam1;Klf4;Traf6;Runx1;Mcc;Nfkbia;Ccl2;Gnrh1;Dusp6;RT1-A1;Ufd1l;P2ry2;Adm;S1pr3;Il1r2;Ada;Clec4b2;Cela1;Serpine1;Met;P2rx4;Foxd1;Cebpd;Lif;Iqgap1;Il20rb;Lbp;Nme2;Cntf;Apold1;Tspo;Cybb;Cxcl1;Lmna;Hspa1a;Clcf1;Agpat2;Kl…
50	GO:0051270	BP	regulation of cellular component movement	50/683	802/22191	3.03E-06	0.000451193	ENSRNOG00000001414;ENSRNOG00000010265;ENSRNOG00000019638;ENSRNOG00000004100;ENSRNOG00000014288;ENSRNOG00000017897;ENSRNOG00000061910;ENSRNOG00000018646;ENSRNOG00000002792;ENSRNOG00000052745;ENSRNOG00000010994;ENSRNOG00000001300;ENSRNOG00000010516;ENSRNOG00000004072;ENSRNOG00000003897;ENSRNOG00000010208;ENSRNOG00000023546;ENSRNOG00000022256;ENSRNOG00000047800;ENSRNOG00000011245;ENSRNOG00000012002;…	Serpine1;Ada;Lmna;Trib1;Fn1;Adam8;Igfbp3;Hbegf;Cxcl2;Met;Has1;P2rx4;Plau;Myo1c;Col1a1;Timp1;Hspb1;Cxcl10;C5ar1;Arhgap18;Iqgap1;Edn1;Lbp;Msn;Dab2;Icam1;Itga5;Sfrp1;Col18a1;Ccr1;Ecm1;Cxcl11;Bst1;Ackr3;Myc;Sphk1;Pf4;Klf4;Ccl3;Lmo4;Trip6;Tubb2b;Mcc;Ccl2;Gnrh1;Cxcl1;Cyr61;Cxcl14;Lamc2;Thbs4
49	GO:2000145	BP	regulation of cell motility	49/683	730/22191	3.05E-06	0.000451193	ENSRNOG00000001414;ENSRNOG00000010265;ENSRNOG00000019638;ENSRNOG00000004100;ENSRNOG00000014288;ENSRNOG00000017897;ENSRNOG00000061910;ENSRNOG00000018646;ENSRNOG00000002792;ENSRNOG00000052745;ENSRNOG00000010994;ENSRNOG00000001300;ENSRNOG00000010516;ENSRNOG00000003897;ENSRNOG00000010208;ENSRNOG00000023546;ENSRNOG00000022256;ENSRNOG00000047800;ENSRNOG00000006715;ENSRNOG00000011245;ENSRNOG00000012002;…	Serpine1;Ada;Lmna;Trib1;Fn1;Adam8;Igfbp3;Hbegf;Cxcl2;Met;Has1;P2rx4;Plau;Col1a1;Timp1;Hspb1;Cxcl10;C5ar1;Ccr1;Arhgap18;Iqgap1;Edn1;Lbp;Msn;Dab2;Icam1;Itga5;Sfrp1;Col18a1;Cxcl14;Ecm1;Cxcl11;Bst1;Ackr3;Myc;Sphk1;Pf4;Klf4;Ccl3;Lmo4;Trip6;Mcc;Ccl2;Gnrh1;Cxcl1;Cyr61;Myo1c;Lamc2;Thbs4
42	GO:0010942	BP	positive regulation of cell death	42/683	602/22191	3.09E-06	0.000451193	ENSRNOG00000020552;ENSRNOG00000003546;ENSRNOG00000042460;ENSRNOG00000018488;ENSRNOG00000012049;ENSRNOG00000017897;ENSRNOG00000000521;ENSRNOG00000061910;ENSRNOG00000019264;ENSRNOG00000005917;ENSRNOG00000050473;ENSRNOG00000017453;ENSRNOG00000016496;ENSRNOG00000012502;ENSRNOG00000019822;ENSRNOG00000004303;ENSRNOG00000039666;ENSRNOG00000013090;ENSRNOG00000013250;ENSRNOG00000017783;ENSRNOG00000001229;…	Fosl1;Tnfrsf12a;Hmga2;Cd40;Sox7;Adam8;Cdkn1a;Igfbp3;Ltbr;Pawr;Rps27l;Ptpn2;Ctsc;Stk17b;Gadd45b;Timp3;Srpx;Gadd45g;NEWGENE_1310561;Sfrp1;Col18a1;Osgin1;Tspo;Dusp6;Ldha;Xdh;Myc;Spdef;Acer2;Ifit2;Dusp1;Ccl3;Gadd45a;Atf4;Plaur;Cyr61;Hmox1;Adm;Nqo1;Siah1;Bid;Atf3
88	GO:0009891	BP	positive regulation of biosynthetic process	88/683	1681/22191	3.10E-06	0.000451193	ENSRNOG00000020552;ENSRNOG00000004639;ENSRNOG00000042460;ENSRNOG00000018488;ENSRNOG00000011071;ENSRNOG00000020938;ENSRNOG00000031312;ENSRNOG00000007387;ENSRNOG00000057347;ENSRNOG00000014205;ENSRNOG00000020792;ENSRNOG00000014361;ENSRNOG00000036839;ENSRNOG00000007159;ENSRNOG00000017783;ENSRNOG00000028015;ENSRNOG00000016299;ENSRNOG00000025731;ENSRNOG00000001134;ENSRNOG00000001704;ENSRNOG00000007390;…	Fosl1;Traf6;Hmga2;Cd40;Nt5e;Ppp1r15a;Tnfrsf1a;Per1;Cebpb;Klf2;Etv4;Edn1;Hnrnpa1;Ccl2;Sfrp1;Pf4;Klf4;Ptma;Rfc5;Runx1;Nfkbia;Tead1;Zfp496;Plscr1;Il11;Cks1b;H2afz;Cela1;Fam129b;Met;Rps27l;Cebpd;Lif;Sbno2;Lbp;Nme2;Tead3;Foxd1;Cybb;Foxc1;Atf4;Rbmx;Batf;AABR07055878.1;Atf3;Hmga1;LOC102546716;Osr2;Mafb;Mad2l2;Rn50_20_0472.1;Sox7;Ing2;Col1a1;Fbxo4;Ptx3;Ptpn2;Lmo4;Egr2;Rfc3;Dab2;Creb3l1;Fosl2;Crtc3;Spdef;…
68	GO:0010648	BP	negative regulation of cell communication	68/683	1126/22191	3.11E-06	0.000451193	ENSRNOG00000010265;ENSRNOG00000048812;ENSRNOG00000042460;ENSRNOG00000004100;ENSRNOG00000018524;ENSRNOG00000020150;ENSRNOG00000014061;ENSRNOG00000009134;ENSRNOG00000005871;ENSRNOG00000001414;ENSRNOG00000007606;ENSRNOG00000009311;ENSRNOG00000019203;ENSRNOG00000013862;ENSRNOG00000005917;ENSRNOG00000013480;ENSRNOG00000025371;ENSRNOG00000003895;ENSRNOG00000023546;ENSRNOG00000006094;ENSRNOG00000023896;…	Ada;Gpx1;Hmga2;Trib1;Ezr;Il18bp;Dusp5;Mad2l2;Il1rn;Serpine1;Rnf43;Fstl3;Eya2;Dusp2;Pawr;Ing2;Spry1;Rgs1;Hspb1;Cd44;Dusp6;Lif;Ptpn2;Plaur;Edn1;Irak3;Riok3;Rgs16;Dab2;Creb3l1;Icam1;Apcdd1;Gdf3;Crtc3;Sfrp1;Selenos;Ackr3;Lgmn;Egr1;Per1;Ecm1;Nkd2;Gps2;Xdh;Dusp1;Met;Timp3;Klf4;Lmna;Socs3;Egfl7;Trim72;Fam3d;Prkcdbp;Bid;Mcc;Nfkbia;Tmbim1;Ufd1l;Glrx;Hmox1;Il11;Rnf125;Atf3;Fbn1;Rgs14;Errfi1;Il1r2
148	GO:0010604	BP	positive regulation of macromolecule metabolic process	148/683	2779/22191	3.13E-06	0.000451193	ENSRNOG00000016378;ENSRNOG00000020552;ENSRNOG00000004639;ENSRNOG00000010362;ENSRNOG00000037409;ENSRNOG00000042460;ENSRNOG00000018488;ENSRNOG00000018524;ENSRNOG00000014288;ENSRNOG00000000521;ENSRNOG00000005615;ENSRNOG00000018646;ENSRNOG00000011893;ENSRNOG00000020938;ENSRNOG00000011205;ENSRNOG00000027833;ENSRNOG00000012002;ENSRNOG00000031312;ENSRNOG00000019638;ENSRNOG00000006094;ENSRNOG00000012081;…	Map3k8;Fosl1;Traf6;Anxa2;Scimp;Hmga2;Cd40;Ezr;Fn1;Cdkn1a;Gadd45a;Hbegf;Rps3a;Ppp1r15a;Ccl3;Fnip2;Iqgap1;Tnfrsf1a;Lmna;Cd44;Txn1;Cebpb;Klf2;Fbxo4;Edn1;Vim;Hnrnpa1;Trib1;Sfrp1;Rnf19b;Nkd2;Xdh;Icam1;Klf4;Ptma;Rfc5;Cd63;Nfkbia;Prkcdbp;Ccl2;Tead1;Zfp496;Plscr1;Il11;Thbs4;Avpi1;Cks1b;H2afz;Eya2;Cela1;Fam129b;Met;Arrdc4;Rps27l;Cebpd;Lif;Cybb;Sbno2;Kcne2;Lbp;Nme2;Cntf;Tead3;Gdf15;Foxd1;Per1;Acer2;Clcf1;L…
90	GO:0031399	BP	regulation of protein modification process	90/683	1575/22191	3.16E-06	0.000451193	ENSRNOG00000016378;ENSRNOG00000010362;ENSRNOG00000037409;ENSRNOG00000018488;ENSRNOG00000018524;ENSRNOG00000014288;ENSRNOG00000005615;ENSRNOG00000018646;ENSRNOG00000021151;ENSRNOG00000002946;ENSRNOG00000023807;ENSRNOG00000027833;ENSRNOG00000012002;ENSRNOG00000031312;ENSRNOG00000006094;ENSRNOG00000012081;ENSRNOG00000015622;ENSRNOG00000014361;ENSRNOG00000004226;ENSRNOG00000004100;ENSRNOG00000009878;…	Map3k8;Anxa2;Scimp;Cd40;Ezr;Fn1;Gadd45a;Hbegf;Ppp1r14b;Socs3;Ccnyl1;Fnip2;Iqgap1;Tnfrsf1a;Cd44;Txn1;Fbxo4;Edn1;Irak3;Trib1;Crtapl1;Vrk2;Sfrp1;Xdh;Klf4;Traf6;Prkcdbp;Ccl2;Cnppd1;Il11;Thbs4;Avpi1;Cks1b;Ppp1r15a;Dusp5;Arrdc4;Egr1;Lif;Cntf;Gdf15;Tspo;Per1;Acer2;Dusp1;Sfn;Clcf1;Rgs14;Atf3;Cdkn1a;Adam8;Mad2l2;Map3k6;Ing2;Ptpn2;Ctgf;RGD1308750;Dab2;Timp3;Gdf3;Relt;Ccl3;Igfbp4;Edar;Rbpms;Id1;Gnl3;Igfbp3;…
68	GO:0023057	BP	negative regulation of signaling	68/683	1129/22191	3.18E-06	0.000451193	ENSRNOG00000010265;ENSRNOG00000048812;ENSRNOG00000042460;ENSRNOG00000004100;ENSRNOG00000018524;ENSRNOG00000020150;ENSRNOG00000014061;ENSRNOG00000009134;ENSRNOG00000005871;ENSRNOG00000001414;ENSRNOG00000007606;ENSRNOG00000009311;ENSRNOG00000019203;ENSRNOG00000013862;ENSRNOG00000005917;ENSRNOG00000013480;ENSRNOG00000025371;ENSRNOG00000003895;ENSRNOG00000023546;ENSRNOG00000006094;ENSRNOG00000023896;…	Ada;Gpx1;Hmga2;Trib1;Ezr;Il18bp;Dusp5;Mad2l2;Il1rn;Serpine1;Rnf43;Fstl3;Eya2;Dusp2;Pawr;Ing2;Spry1;Rgs1;Hspb1;Cd44;Dusp6;Lif;Ptpn2;Plaur;Edn1;Irak3;Riok3;Rgs16;Dab2;Creb3l1;Icam1;Apcdd1;Gdf3;Crtc3;Sfrp1;Selenos;Ackr3;Lgmn;Egr1;Per1;Ecm1;Nkd2;Gps2;Xdh;Dusp1;Met;Timp3;Klf4;Lmna;Socs3;Egfl7;Trim72;Fam3d;Prkcdbp;Bid;Mcc;Nfkbia;Tmbim1;Ufd1l;Glrx;Hmox1;Il11;Rnf125;Atf3;Fbn1;Rgs14;Errfi1;Il1r2
83	GO:0010557	BP	positive regulation of macromolecule biosynthetic process	83/683	1576/22191	3.19E-06	0.000451193	ENSRNOG00000000488;ENSRNOG00000004262;ENSRNOG00000028930;ENSRNOG00000042561;ENSRNOG00000009311;ENSRNOG00000013805;ENSRNOG00000042460;ENSRNOG00000028461;ENSRNOG00000012049;ENSRNOG00000020552;ENSRNOG00000009134;ENSRNOG00000004725;ENSRNOG00000015845;ENSRNOG00000052745;ENSRNOG00000020938;ENSRNOG00000020792;ENSRNOG00000016037;ENSRNOG00000005917;ENSRNOG00000013480;ENSRNOG00000003897;ENSRNOG00000031312;…	Hmga1;LOC102546716;Dab2;Cks1b;Fstl3;Tnip2;Hmga2;Gnl3;Sox7;Fosl1;Mad2l2;Cela1;Fam129b;Met;Ppp1r15a;Etv4;Mafb;Pawr;Ing2;Col1a1;Tnfrsf1a;Rps27l;Hspb1;Per1;Rfc4;Egr1;Dnajc3;Lif;Cebpb;Foxc1;Klf2;Atf4;Fbxo4;Edn1;Lbp;Hnrnpa1;Fos;Cd40;Pf4;Rfc3;Usp16;Nme2;Tead3;Sfrp1;Cdt1;Egr2;Foxd1;Cebpd;Cybb;Creb3l1;Ptma;Myc;Spdef;Rps3a;Klf4;Sertad1;Junb;Traf6;Rfc5;Runx1;Ccl3;Lmo4;Rplp1;Nfkbia;Rbmx;Batf;Spp1;Tead1;Ccl2;…
48	GO:0009725	BP	response to hormone	48/683	734/22191	3.19E-06	0.000451193	ENSRNOG00000016543;ENSRNOG00000020552;ENSRNOG00000013014;ENSRNOG00000018566;ENSRNOG00000010362;ENSRNOG00000010306;ENSRNOG00000000521;ENSRNOG00000013441;ENSRNOG00000005871;ENSRNOG00000047175;ENSRNOG00000030118;ENSRNOG00000013954;ENSRNOG00000003897;ENSRNOG00000010208;ENSRNOG00000012582;ENSRNOG00000016866;ENSRNOG00000000640;ENSRNOG00000012002;ENSRNOG00000014361;ENSRNOG00000008015;ENSRNOG00000020679;…	Trim63;Fosl1;Cyba;Ctsl;Anxa2;H2afz;Cdkn1a;Gnrh1;Il1rn;Cryaa;Msn;Alpl;Col1a1;Timp1;Eif4ebp1;Fhl2;Egr2;Iqgap1;Edn1;Fos;Icam1;Cdo1;Nme2;Glrx;Sfrp1;Lox;Tspo;Egr1;Cybb;Sdc1;Fbn1;Trh;Myc;Dusp1;Arpc1b;Cryab;Ctsb;Socs3;Ccl2;Ptger2;Adm;Nqo1;Cfb;Cxcl2;Bid;Igfbp2;Errfi1;Spp1
150	GO:0023051	BP	regulation of signaling	150/683	2790/22191	3.22E-06	0.000451193	ENSRNOG00000016378;ENSRNOG00000048812;ENSRNOG00000010362;ENSRNOG00000037409;ENSRNOG00000042460;ENSRNOG00000018488;ENSRNOG00000018524;ENSRNOG00000014288;ENSRNOG00000020150;ENSRNOG00000021013;ENSRNOG00000005615;ENSRNOG00000018646;ENSRNOG00000011205;ENSRNOG00000012868;ENSRNOG00000012002;ENSRNOG00000031312;ENSRNOG00000010208;ENSRNOG00000006094;ENSRNOG00000018564;ENSRNOG00000014361;ENSRNOG00000004226;…	Map3k8;Gpx1;Anxa2;Scimp;Hmga2;Cd40;Ezr;Fn1;Il18bp;Stx3;Gadd45a;Hbegf;Ccl3;Uaca;Iqgap1;Tnfrsf1a;Timp1;Cd44;Nup93;Edn1;Irak3;Riok3;Trib1;Apcdd1;Vrk2;Sfrp1;Selenos;Srpx;Lgmn;Nkd2;Xdh;Fam3d;Icam1;Klf4;Traf6;Cd63;Hcst;Prkcdbp;Mcc;Nfkbia;Ccl2;Igfbp2;Ufd1l;Cntf;Plscr1;Il11;Il1r2;Avpi1;Ada;Clec4b2;Eya2;Dusp5;Serpine1;Met;Plau;P2rx4;Ltbr;Pxn;Dusp6;Lif;Arhgap18;Lbp;Rgs16;Igfbp6;Glrx;Gdf15;Foxd1;Per1;Fbn1;L…
71	GO:0051094	BP	positive regulation of developmental process	71/683	1177/22191	3.28E-06	0.000451193	ENSRNOG00000000488;ENSRNOG00000047800;ENSRNOG00000028930;ENSRNOG00000010265;ENSRNOG00000039976;ENSRNOG00000003546;ENSRNOG00000042460;ENSRNOG00000018488;ENSRNOG00000018524;ENSRNOG00000014288;ENSRNOG00000017897;ENSRNOG00000061910;ENSRNOG00000004725;ENSRNOG00000001704;ENSRNOG00000001414;ENSRNOG00000033153;ENSRNOG00000011205;ENSRNOG00000005917;ENSRNOG00000012002;ENSRNOG00000025371;ENSRNOG00000043332;…	Hmga1;C5ar1;Dab2;Ada;Ptk7;Tnfrsf12a;Hmga2;Cd40;Ezr;Fn1;Adam8;Igfbp3;Cela1;Runx1;Serpine1;Sfn;Ccl3;Pawr;Iqgap1;Spry1;Foxd1;Hspb1;Zfp36;Lif;Cebpb;Pim1;Ctgf;Hopx;Col1a1;Edn1;Irak3;Pnp;Fos;Junb;Nme2;Gdf3;Itga5;Sfrp1;Gdf15;Tspo;Cebpd;Cybb;Ecm1;Hspa1b;Lmna;Myc;Hspa1a;Sphk1;Spdef;Traf6;Klf10;Socs3;Clcf1;Foxc1;Lrg1;Thbs2;Cxcl1;Tubb2b;Metrnl;Medag;RT1-A1;Cyr61;Dll1;Hmox1;Adm;Trib1;Msr1;S100a10;Il4r;Rgs14;…
84	GO:0010647	BP	positive regulation of cell communication	84/683	1472/22191	3.28E-06	0.000451193	ENSRNOG00000016378;ENSRNOG00000004262;ENSRNOG00000013014;ENSRNOG00000003897;ENSRNOG00000048812;ENSRNOG00000003546;ENSRNOG00000037409;ENSRNOG00000018488;ENSRNOG00000043451;ENSRNOG00000013250;ENSRNOG00000021013;ENSRNOG00000061910;ENSRNOG00000018646;ENSRNOG00000014828;ENSRNOG00000047800;ENSRNOG00000008936;ENSRNOG00000011205;ENSRNOG00000001300;ENSRNOG00000010265;ENSRNOG00000019264;ENSRNOG00000059984;…	Map3k8;LOC102546716;Cyba;Col1a1;Gpx1;Tnfrsf12a;Scimp;Cd40;Spp1;NEWGENE_1310561;Stx3;Igfbp3;Hbegf;Avpi1;C5ar1;Map3k6;Ccl3;P2rx4;Ada;Ltbr;Dll1;Ing2;Iqgap1;Tnfrsf1a;Gadd45g;Cd44;F2rl3;Cxcl10;Nup93;Lif;Ptpn2;Clec4b2;Ctgf;Ctsc;Trip6;Edn1;Gadd45b;Lbp;Dab2;Cxcl11;Timp3;Srpx;Glrx;Adam8;Clcf1;Sfrp1;Gdf15;Foxd1;Tnip2;Ecm1;Trh;Xdh;Tnfrsf1b;Sphk1;Ackr3;Pf4;Plaur;Nepro;Relt;Traf6;Cd63;Socs3;Igfbp4;Hcst;Lrg1;C…
33	GO:1902532	BP	negative regulation of intracellular signal transduction	33/683	437/22191	3.31E-06	0.000451193	ENSRNOG00000048812;ENSRNOG00000018524;ENSRNOG00000014061;ENSRNOG00000052745;ENSRNOG00000013862;ENSRNOG00000025371;ENSRNOG00000023546;ENSRNOG00000007387;ENSRNOG00000007002;ENSRNOG00000017453;ENSRNOG00000004226;ENSRNOG00000023376;ENSRNOG00000028930;ENSRNOG00000005413;ENSRNOG00000004303;ENSRNOG00000011975;ENSRNOG00000017783;ENSRNOG00000012576;ENSRNOG00000023896;ENSRNOG00000006094;ENSRNOG00000019622;…	Gpx1;Ezr;Dusp5;Met;Dusp2;Spry1;Hspb1;Per1;Lif;Ptpn2;Irak3;Riok3;Dab2;Creb3l1;Timp3;Crtc3;Sfrp1;Selenos;Dusp6;Cd44;Ackr3;Gps2;Xdh;Dusp1;Klf4;Prkcdbp;Bid;Plaur;Ufd1l;Atf3;Rgs14;Errfi1;Rnf125
131	GO:0048869	BP	cellular developmental process	131/683	2487/22191	3.36E-06	0.000451193	ENSRNOG00000017319;ENSRNOG00000048812;ENSRNOG00000010362;ENSRNOG00000042460;ENSRNOG00000018524;ENSRNOG00000014288;ENSRNOG00000008602;ENSRNOG00000011893;ENSRNOG00000011205;ENSRNOG00000004639;ENSRNOG00000019638;ENSRNOG00000057347;ENSRNOG00000014205;ENSRNOG00000020792;ENSRNOG00000014361;ENSRNOG00000018087;ENSRNOG00000019296;ENSRNOG00000017783;ENSRNOG00000001229;ENSRNOG00000017897;ENSRNOG00000042838;…	Mertk;Gpx1;Anxa2;Hmga2;Ezr;Fn1;Steap4;Rps3a;Ccl3;Traf6;Lmna;Cebpb;Klf2;Etv4;Edn1;Vim;Gnat2;Sfrp1;Col18a1;Adam8;Junb;Hopx;Ier2;Col4a2;Klf4;Ptma;Runx1;LOC100911313;Pex11a;Dusp6;Adm;Ada;Tgfbi;Eya2;Tgm1;Serpine1;Met;Col4a1;Ltbr;Anxa7;Bin3;Egr1;Lif;Erf;RGD1561149;Sap30;Cntf;Tead3;Apold1;Rdh10;Vcan;Gdf15;Col6a1;Sdc1;Ackr3;Hspa1a;Clcf1;Sfn;Lmo4;Rbmx;Batf;Metrnl;Rp2;Clec4e;Angptl8;Siah1;Atf3;Hmga1;Cdkn1a…
141	GO:0051173	BP	positive regulation of nitrogen compound metabolic process	141/683	2636/22191	3.37E-06	0.000451193	ENSRNOG00000016378;ENSRNOG00000020552;ENSRNOG00000004639;ENSRNOG00000010362;ENSRNOG00000037409;ENSRNOG00000042460;ENSRNOG00000018488;ENSRNOG00000018524;ENSRNOG00000014288;ENSRNOG00000000521;ENSRNOG00000005615;ENSRNOG00000018646;ENSRNOG00000011893;ENSRNOG00000020938;ENSRNOG00000011205;ENSRNOG00000027833;ENSRNOG00000012002;ENSRNOG00000031312;ENSRNOG00000006094;ENSRNOG00000012081;ENSRNOG00000057347;…	Map3k8;Fosl1;Traf6;Anxa2;Scimp;Hmga2;Cd40;Ezr;Fn1;Cdkn1a;Gadd45a;Hbegf;Rps3a;Ppp1r15a;Ccl3;Fnip2;Iqgap1;Tnfrsf1a;Cd44;Txn1;Cebpb;Klf2;Fbxo4;Edn1;Hnrnpa1;Trib1;Sfrp1;Rnf19b;Nkd2;Xdh;Icam1;Klf4;Ptma;Rfc5;Runx1;Nfkbia;Prkcdbp;Ccl2;Tead1;Zfp496;Plscr1;Il11;Thbs4;Avpi1;Cks1b;H2afz;Eya2;Cela1;Fam129b;Met;Arrdc4;Rps27l;Cebpd;Lif;Cybb;Sbno2;Kcne2;Lbp;Nme2;Cntf;Tead3;Gdf15;Foxd1;Per1;Acer2;Clcf1;Lmo4;Atf4…
156	GO:0006950	BP	response to stress	156/683	2799/22191	3.39E-06	0.000451193	ENSRNOG00000028036;ENSRNOG00000020552;ENSRNOG00000048812;ENSRNOG00000042460;ENSRNOG00000018488;ENSRNOG00000014288;ENSRNOG00000020150;ENSRNOG00000005615;ENSRNOG00000018646;ENSRNOG00000020938;ENSRNOG00000002946;ENSRNOG00000027833;ENSRNOG00000010513;ENSRNOG00000006227;ENSRNOG00000011205;ENSRNOG00000010208;ENSRNOG00000017714;ENSRNOG00000057347;ENSRNOG00000009088;ENSRNOG00000039576;ENSRNOG00000014205;…	Adamts7;Fosl1;Gpx1;Hmga2;Cd40;Fn1;Il18bp;Gadd45a;Hbegf;Ppp1r15a;Socs3;Fnip2;Tfpi2;Ifih1;Ccl3;Timp1;Usp3;Cebpb;Txnrd1;Suv39h1l1;Klf2;Edn1;Trib1;Srpx;Vrk2;Sfrp1;Selenos;Col18a1;Cxcl11;Pxn;Itgax;Icam1;Klf4;Traf6;Ccl2;Tap1;Ufd1l;Plscr1;Adm;Nqo1;S1pr3;Ptger2;Mapk13;Ada;Ppp1r14b;Clec4b2;Eif4ebp1;Cela1;Ifitm2;Serpine1;Plau;P2rx4;Ltbr;Anxa7;Dusp6;Bpifa1;Cxcl1;Il20rb;Lbp;Tnfrsf1a;Snrpb;Sdf2l1;Nme2;Glrx;Ap…
9	GO:0071622	BP	regulation of granulocyte chemotaxis	9/683	41/22191	3.41E-06	0.000451193	ENSRNOG00000007159;ENSRNOG00000014361;ENSRNOG00000002802;ENSRNOG00000003064;ENSRNOG00000047800;ENSRNOG00000014532;ENSRNOG00000002792;ENSRNOG00000028015;ENSRNOG00000012471	Ccl2;Edn1;Cxcl1;Bst1;C5ar1;Lbp;Cxcl2;Pf4;Thbs4
127	GO:0050793	BP	regulation of developmental process	127/683	2204/22191	3.43E-06	0.000451193	ENSRNOG00000028036;ENSRNOG00000048812;ENSRNOG00000010362;ENSRNOG00000042460;ENSRNOG00000018488;ENSRNOG00000018524;ENSRNOG00000014288;ENSRNOG00000009982;ENSRNOG00000013441;ENSRNOG00000039593;ENSRNOG00000011205;ENSRNOG00000012002;ENSRNOG00000031312;ENSRNOG00000010448;ENSRNOG00000057347;ENSRNOG00000015278;ENSRNOG00000020792;ENSRNOG00000014361;ENSRNOG00000004226;ENSRNOG00000004100;ENSRNOG00000007864;…	Adamts7;Gpx1;Anxa2;Hmga2;Cd40;Ezr;Fn1;Pnp;Gnrh1;Ecscr;Ccl3;Iqgap1;Tnfrsf1a;Ptbp1;Cebpb;Myl12a;Etv4;Edn1;Irak3;Trib1;Vrk2;Sfrp1;Lgmn;Adam8;Xdh;Hopx;Icam1;Klf4;Traf6;Runx1;Syne3;Nfkbia;Ccl2;Dusp6;RT1-A1;Adm;S1pr3;Msr1;Thbs4;Ada;Cela1;Serpine1;Anxa7;Gpc4;Lif;Arhgap18;Cxcl1;Tspo;Timp1;Nme2;Cntf;Apold1;Gdf15;Foxd1;Cybb;Sdc1;Lmna;Hspa1a;Clcf1;Klf10;Sfn;Lmo4;Tubb2b;Metrnl;Tmbim1;Cxcl14;Rgs14;Hmga1;Tnfrs…
96	GO:0042981	BP	regulation of apoptotic process	96/683	1376/22191	3.45E-06	0.000451193	ENSRNOG00000017319;ENSRNOG00000020552;ENSRNOG00000048812;ENSRNOG00000042460;ENSRNOG00000018488;ENSRNOG00000005615;ENSRNOG00000013441;ENSRNOG00000016496;ENSRNOG00000019203;ENSRNOG00000002946;ENSRNOG00000010208;ENSRNOG00000006094;ENSRNOG00000057347;ENSRNOG00000021817;ENSRNOG00000039666;ENSRNOG00000017783;ENSRNOG00000012576;ENSRNOG00000001229;ENSRNOG00000007089;ENSRNOG00000017897;ENSRNOG00000007081;…	Mertk;Fosl1;Gpx1;Hmga2;Cd40;Gadd45a;Gnrh1;Ctsc;Eya2;Socs3;Timp1;Cd44;Cebpb;Irak2;Srpx;Sfrp1;Selenos;Col18a1;Lgmn;Adam8;Xdh;Klf4;Traf6;Adm;Nqo1;Ada;Fam129b;Serpine1;Ltbr;Rps27l;Egr1;Stk17b;Sdf2l1;Nme2;Cntf;Gdf15;Tspo;Lmna;Acer2;Dusp1;Clcf1;Hspa1a;Foxc1;Atf4;Tmbim1;Siah1;Atf3;Cdkn1a;Tnfrsf12a;Pim1;Hck;Sox7;Ing2;Edn1;Ptpn2;Fhl2;Dab2;Creb3l1;Timp3;Gdf3;Mt1;Ldha;Ptma;Spdef;Cryab;Relt;Ccl3;Nes;Tnip2;Bi…
80	GO:0032270	BP	positive regulation of cellular protein metabolic process	80/683	1326/22191	3.46E-06	0.000451193	ENSRNOG00000016378;ENSRNOG00000008936;ENSRNOG00000014828;ENSRNOG00000042561;ENSRNOG00000015645;ENSRNOG00000010362;ENSRNOG00000037409;ENSRNOG00000028461;ENSRNOG00000018524;ENSRNOG00000014288;ENSRNOG00000017897;ENSRNOG00000000521;ENSRNOG00000061910;ENSRNOG00000018646;ENSRNOG00000010352;ENSRNOG00000047175;ENSRNOG00000011893;ENSRNOG00000020938;ENSRNOG00000011205;ENSRNOG00000027833;ENSRNOG00000010775;…	Map3k8;Map3k6;Avpi1;Cks1b;Rnf138;Anxa2;Scimp;Gnl3;Ezr;Fn1;Adam8;Cdkn1a;Igfbp3;Hbegf;Dnajc3;Cryaa;Rps3a;Ppp1r15a;Ccl3;Fnip2;Arrdc4;Ing2;Iqgap1;Tnfrsf1a;Rps27l;Cd44;Gadd45g;Txn1;Lif;Angptl8;Ctgf;Ctsc;Kcne2;Fbxo4;Edn1;Gadd45b;Ackr3;Msn;Dab2;Cd40;Icam1;Acer2;Usp16;Gdf3;Itga5;Gdf15;Rnf19b;Nkd2;Xdh;Myc;Tnfrsf1b;Sphk1;Sox7;Klf4;Relt;Traf6;C5ar1;Socs3;Igfbp4;Mad2l2;Trib1;Rplp1;Cntf;Prkcdbp;Plaur;Nfkbia;C…
10	GO:0042611	CC	MHC protein complex	10/683	37/22191	1.17E-07	0.000451193	ENSRNOG00000000723;ENSRNOG00000050183;ENSRNOG00000039744;ENSRNOG00000038999;ENSRNOG00000050210;ENSRNOG00000047864;ENSRNOG00000031090;ENSRNOG00000047854;ENSRNOG00000032708;ENSRNOG00000061639	RT1-CE5;RT1-CE1;RT1-CE4;RT1-A1;RT1-CE10;RT1-DMa;RT1-CE7;LOC108348072;RT1-Bb;RT1-CE6
16	GO:0062023	CC	collagen-containing extracellular matrix	16/683	96/22191	2.35E-07	0.000451193	ENSRNOG00000001607;ENSRNOG00000010362;ENSRNOG00000012216;ENSRNOG00000012471;ENSRNOG00000016281;ENSRNOG00000014288;ENSRNOG00000002680;ENSRNOG00000001229;ENSRNOG00000023972;ENSRNOG00000008680;ENSRNOG00000020579;ENSRNOG00000004303;ENSRNOG00000002667;ENSRNOG00000010529;ENSRNOG00000007302;ENSRNOG00000010208	Adamts1;Anxa2;Tgfbi;Thbs4;Col4a1;Fn1;Lamc1;Col18a1;Col4a2;Loxl1;Col7a1;Timp3;Lamc2;Thbs2;Fbn1;Timp1
16	GO:0005604	CC	basement membrane	16/683	85/22191	3.03E-07	0.000451193	ENSRNOG00000001607;ENSRNOG00000010362;ENSRNOG00000012216;ENSRNOG00000012471;ENSRNOG00000016281;ENSRNOG00000014288;ENSRNOG00000002680;ENSRNOG00000001229;ENSRNOG00000023972;ENSRNOG00000008680;ENSRNOG00000020579;ENSRNOG00000004303;ENSRNOG00000002667;ENSRNOG00000010529;ENSRNOG00000007302;ENSRNOG00000010208	Adamts1;Anxa2;Tgfbi;Thbs4;Col4a1;Fn1;Lamc1;Col18a1;Col4a2;Loxl1;Col7a1;Timp3;Lamc2;Thbs2;Fbn1;Timp1
46	GO:0031012	CC	extracellular matrix	46/683	461/22191	1.48E-06	0.000451193	ENSRNOG00000002818;ENSRNOG00000005574;ENSRNOG00000019638;ENSRNOG00000010362;ENSRNOG00000028036;ENSRNOG00000012216;ENSRNOG00000001254;ENSRNOG00000021015;ENSRNOG00000008680;ENSRNOG00000001414;ENSRNOG00000016281;ENSRNOG00000013954;ENSRNOG00000029212;ENSRNOG00000010513;ENSRNOG00000003897;ENSRNOG00000007338;ENSRNOG00000023546;ENSRNOG00000001607;ENSRNOG00000028021;ENSRNOG00000015036;ENSRNOG00000024082;…	Eftud2;Adamts8;Lmna;Anxa2;Adamts7;Tgfbi;Col6a2;Sbsn;Loxl1;Serpine1;Col4a1;Alpl;Vcan;Tfpi2;Col1a1;Fbln2;Hspb1;Adamts1;LOC684988;Ctgf;Gldn;Vim;Col7a1;Timp3;Timp1;Crtapl1;Sfrp1;Lox;Col18a1;Fn1;Col6a1;Gpc4;Ecm1;Lamc1;Fbn1;Col4a2;Eif4a1;Ogn;Thbs2;Nes;Cyr61;Plscr1;Lamc2;Egfl7;Fgfbp3;Thbs4
7	GO:0042612	CC	MHC class I protein complex	7/683	21/22191	2.02E-06	0.000451193	ENSRNOG00000000723;ENSRNOG00000050183;ENSRNOG00000039744;ENSRNOG00000050210;ENSRNOG00000038999;ENSRNOG00000031090;ENSRNOG00000061639	RT1-CE5;RT1-CE1;RT1-CE4;RT1-CE10;RT1-A1;RT1-CE7;RT1-CE6
103	GO:0005615	CC	extracellular space	103/683	1437/22191	2.51E-06	0.000451193	ENSRNOG00000017319;ENSRNOG00000010362;ENSRNOG00000028036;ENSRNOG00000018488;ENSRNOG00000018524;ENSRNOG00000014288;ENSRNOG00000020150;ENSRNOG00000018646;ENSRNOG00000021155;ENSRNOG00000033529;ENSRNOG00000010516;ENSRNOG00000031312;ENSRNOG00000010208;ENSRNOG00000057153;ENSRNOG00000014361;ENSRNOG00000009878;ENSRNOG00000017783;ENSRNOG00000001229;ENSRNOG00000022298;ENSRNOG00000024688;ENSRNOG00000020679;…	Mertk;Anxa2;Adamts7;Cd40;Ezr;Fn1;Il18bp;Hbegf;Ctsk;Amy1a;Plau;Tnfrsf1a;Timp1;Pla1a;Edn1;Crtapl1;Sfrp1;Col18a1;Cxcl11;Erfe;Icam1;Cd63;Cbr3;Napsa;Ccl2;Gnrh1;Igfbp2;Serpinb1a;Hilpda;Cntf;Il11;Adm;Lamc2;Thbs4;Ada;Tgfbi;Col6a2;Cela1;Serpine1;Col4a1;C1r;Fbln2;Lif;Bpifa1;Lbp;Igfbp6;C1qb;Lox;Vcan;Gdf15;Col6a1;Cxcl1;Rbmx;Metrnl;Ctsl;Il1rn;Cxcl2;Cpxm1;Alpl;Col1a1;Ptx3;Timp3;Gdf3;Ecm1;Lcn2;Ctsb;Ccl3;Igfbp4;…
142	GO:0070062	CC	extracellular exosome	142/683	2779/22191	3.13E-06	0.000451193	ENSRNOG00000048812;ENSRNOG00000010362;ENSRNOG00000013973;ENSRNOG00000018488;ENSRNOG00000011071;ENSRNOG00000014288;ENSRNOG00000020150;ENSRNOG00000021013;ENSRNOG00000013912;ENSRNOG00000007650;ENSRNOG00000011893;ENSRNOG00000012868;ENSRNOG00000012002;ENSRNOG00000010448;ENSRNOG00000019330;ENSRNOG00000006094;ENSRNOG00000008555;ENSRNOG00000012081;ENSRNOG00000009088;ENSRNOG00000018087;ENSRNOG00000036839;…	Gpx1;Anxa2;Lcn2;Cd40;Nt5e;Fn1;Il18bp;Stx3;Slc30a7;Cd63;Rps3a;Uaca;Iqgap1;Ptbp1;Procr;Cd44;Rps20;Txn1;Txnrd1;Vim;Hnrnpa1;Gipc2;Nt5c;Ezr;Sfrp1;Col18a1;Sbsn;Lgmn;Col4a2;Adgre5;Steap4;Pla1a;Pnp;Ctsb;Napsa;Igfbp2;Glrx;Nqo1;Thbs4;Calml5;Tgfbi;Col6a2;S100a6;Tgm1;Fam129b;Serpine1;Plau;P2rx4;C1r;Fbln2;Lbp;Snrpb;Igfbp6;Timp1;Nme2;C1qb;Gdf15;Col6a1;Tspo;Sdc1;Lamc1;Clcf1;Rn50_10_0705.2;Rbmx;Tubb2b;Metrnl;Tpm…
76	GO:0005576	CC	extracellular region	76/683	1127/22191	3.13E-06	0.000451193	ENSRNOG00000028036;ENSRNOG00000001414;ENSRNOG00000018566;ENSRNOG00000010362;ENSRNOG00000013791;ENSRNOG00000001254;ENSRNOG00000014288;ENSRNOG00000061910;ENSRNOG00000048651;ENSRNOG00000018646;ENSRNOG00000005871;ENSRNOG00000002792;ENSRNOG00000009311;ENSRNOG00000016281;ENSRNOG00000001249;ENSRNOG00000011796;ENSRNOG00000003897;ENSRNOG00000007338;ENSRNOG00000059947;ENSRNOG00000022256;ENSRNOG00000016957;…	Adamts7;Serpine1;Ctsl;Anxa2;Enpp3;Col6a2;Fn1;Igfbp3;Nrtn;Hbegf;Il1rn;Cxcl2;Fstl3;Col4a1;Col6a1;C1r;Col1a1;Fbln2;Sdc1;Cxcl10;Igfbp2;Txn1;Arsi;Lif;Thbs2;Apol9a;Bpifa1;Ctgf;LOC100912427;Spp1;Edn1;RGD1562114;Pla2g12a;Hyal3;Pf4;Igfbp6;Timp1;Gdf3;Apold1;Lox;Gdf15;Capg;Cxcl11;Ecm1;Trh;Slpi;Fbn1;Gnrh1;Clcf1;Timp3;Lcn2;Ccl3;Igfbp4;Pla1a;Ifi30;Pnp;Metrnl;C1qc;Erfe;Ccl2;Col4a2;Thbs4;Cd14;Cxcl1;Cyr61;C1qb;An…
143	GO:1903561	CC	extracellular vesicle	143/683	2794/22191	3.29E-06	0.000451193	ENSRNOG00000048812;ENSRNOG00000010362;ENSRNOG00000013973;ENSRNOG00000018488;ENSRNOG00000011071;ENSRNOG00000014288;ENSRNOG00000020150;ENSRNOG00000021013;ENSRNOG00000013912;ENSRNOG00000007650;ENSRNOG00000011893;ENSRNOG00000012868;ENSRNOG00000012002;ENSRNOG00000010448;ENSRNOG00000019330;ENSRNOG00000006094;ENSRNOG00000008555;ENSRNOG00000012081;ENSRNOG00000009088;ENSRNOG00000018087;ENSRNOG00000036839;…	Gpx1;Anxa2;Lcn2;Cd40;Nt5e;Fn1;Il18bp;Stx3;Slc30a7;Cd63;Rps3a;Uaca;Iqgap1;Ptbp1;Procr;Cd44;Rps20;Txn1;Txnrd1;Vim;Hnrnpa1;Gipc2;Nt5c;Ezr;Sfrp1;Col18a1;Sbsn;Lgmn;Col4a2;Adgre5;Steap4;Pla1a;Pnp;Ctsb;Napsa;Igfbp2;Glrx;Nqo1;Thbs4;Calml5;Tgfbi;Col6a2;S100a6;Tgm1;Fam129b;Serpine1;Plau;P2rx4;C1r;Fbln2;Lbp;Snrpb;Igfbp6;Timp1;Nme2;C1qb;Gdf15;Col6a1;Tspo;Sdc1;Lamc1;Clcf1;Rn50_10_0705.2;Rbmx;Tubb2b;Metrnl;Tpm…
143	GO:0043230	CC	extracellular organelle	143/683	2795/22191	3.31E-06	0.000451193	ENSRNOG00000048812;ENSRNOG00000010362;ENSRNOG00000013973;ENSRNOG00000018488;ENSRNOG00000011071;ENSRNOG00000014288;ENSRNOG00000020150;ENSRNOG00000021013;ENSRNOG00000013912;ENSRNOG00000007650;ENSRNOG00000011893;ENSRNOG00000012868;ENSRNOG00000012002;ENSRNOG00000010448;ENSRNOG00000019330;ENSRNOG00000006094;ENSRNOG00000008555;ENSRNOG00000012081;ENSRNOG00000009088;ENSRNOG00000018087;ENSRNOG00000036839;…	Gpx1;Anxa2;Lcn2;Cd40;Nt5e;Fn1;Il18bp;Stx3;Slc30a7;Cd63;Rps3a;Uaca;Iqgap1;Ptbp1;Procr;Cd44;Rps20;Txn1;Txnrd1;Vim;Hnrnpa1;Gipc2;Nt5c;Ezr;Sfrp1;Col18a1;Sbsn;Lgmn;Col4a2;Adgre5;Steap4;Pla1a;Pnp;Ctsb;Napsa;Igfbp2;Glrx;Nqo1;Thbs4;Calml5;Tgfbi;Col6a2;S100a6;Tgm1;Fam129b;Serpine1;Plau;P2rx4;C1r;Fbln2;Lbp;Snrpb;Igfbp6;Timp1;Nme2;C1qb;Gdf15;Col6a1;Tspo;Sdc1;Lamc1;Clcf1;Rn50_10_0705.2;Rbmx;Tubb2b;Metrnl;Tpm…
15	GO:0002020	MF	protease binding	15/683	117/22191	3.12E-06	0.000451193	ENSRNOG00000001201;ENSRNOG00000012576;ENSRNOG00000013973;ENSRNOG00000010362;ENSRNOG00000021166;ENSRNOG00000014288;ENSRNOG00000050647;ENSRNOG00000045654;ENSRNOG00000006767;ENSRNOG00000011352;ENSRNOG00000023376;ENSRNOG00000001414;ENSRNOG00000004303;ENSRNOG00000003897;ENSRNOG00000010208	Cstb;Selenos;Lcn2;Anxa2;Ecm1;Fn1;Hspa1b;Hspa1a;Cst7;Furin;Riok3;Serpine1;Timp3;Col1a1;Timp1
85	GO:0005102	MF	signaling receptor binding	85/683	1529/22191	3.36E-06	0.000451193	ENSRNOG00000000488;ENSRNOG00000036673;ENSRNOG00000047394;ENSRNOG00000050183;ENSRNOG00000010181;ENSRNOG00000012216;ENSRNOG00000000457;ENSRNOG00000043451;ENSRNOG00000014288;ENSRNOG00000058856;ENSRNOG00000037134;ENSRNOG00000013564;ENSRNOG00000048651;ENSRNOG00000018646;ENSRNOG00000054999;ENSRNOG00000005871;ENSRNOG00000002792;ENSRNOG00000007606;ENSRNOG00000009331;ENSRNOG00000048881;ENSRNOG00000001300;…	Hmga1;Sectm1b;Ufd1l;RT1-CE1;Clec4d;Tgfbi;Tap1;Spp1;Fn1;Tslp;Shc4;Dok3;Nrtn;Hbegf;Hilpda;Il1rn;Cxcl2;Rnf43;Hck;LOC680910;P2rx4;Myo1c;Anxa7;RT1-CE5;Cxcl10;Gusb;Erfe;Il11;Cebpb;Myl12a;Angptl8;Ctgf;Clcf1;Lrg1;RT1-CE16;Edn1;Lbp;Rtp4;Gnat2;Cxcl11;Pf4;Rtp2;Timp1;Gdf3;Itga5;Sfrp1;Gdf15;Osgin1;Ecm1;Trh;Pxn;Fbn1;Ptpn2;Icam1;LOC100910669;Kng1;Smagp;Traf6;Dll1;Ogn;Ccl3;Hcst;Trip6;Cxcl1;Cntf;Metrnl;Plaur;RGD1…
161	GO:0009893	BP	positive regulation of metabolic process	161/683	3072/22191	3.54E-06	0.000459483	ENSRNOG00000016378;ENSRNOG00000043332;ENSRNOG00000004639;ENSRNOG00000010362;ENSRNOG00000037409;ENSRNOG00000042460;ENSRNOG00000018488;ENSRNOG00000011071;ENSRNOG00000014288;ENSRNOG00000020552;ENSRNOG00000005615;ENSRNOG00000018646;ENSRNOG00000011893;ENSRNOG00000020938;ENSRNOG00000011205;ENSRNOG00000027833;ENSRNOG00000012002;ENSRNOG00000031312;ENSRNOG00000019638;ENSRNOG00000006094;ENSRNOG00000012081;…	Map3k8;Foxd1;Traf6;Anxa2;Scimp;Hmga2;Cd40;Nt5e;Fn1;Fosl1;Gadd45a;Hbegf;Rps3a;Ppp1r15a;Ccl3;Fnip2;Iqgap1;Tnfrsf1a;Lmna;Cd44;Txn1;Cebpb;Klf2;Fbxo4;Edn1;Vim;Adamts7;Hnrnpa1;LOC100911615;Trib1;Ezr;Sfrp1;Rnf19b;Nkd2;Xdh;Icam1;Klf4;Ptma;Rfc5;Cd63;Nfkbia;Prkcdbp;Ccl2;Tead1;Zfp496;Plscr1;Il11;Usp16;Thbs4;Avpi1;Cks1b;H2afz;Eya2;Cela1;Fam129b;Met;Arrdc4;Rps27l;Cebpd;Lif;Cybb;Sbno2;Kcne2;Trem1;Lbp;Snrpb;Cdk…
132	GO:0032268	BP	regulation of cellular protein metabolic process	132/683	2357/22191	3.61E-06	0.000464018	ENSRNOG00000016378;ENSRNOG00000048812;ENSRNOG00000010362;ENSRNOG00000037409;ENSRNOG00000018488;ENSRNOG00000018524;ENSRNOG00000014288;ENSRNOG00000005615;ENSRNOG00000018646;ENSRNOG00000011893;ENSRNOG00000020938;ENSRNOG00000011205;ENSRNOG00000023807;ENSRNOG00000027833;ENSRNOG00000010513;ENSRNOG00000012002;ENSRNOG00000031312;ENSRNOG00000010208;ENSRNOG00000006094;ENSRNOG00000012081;ENSRNOG00000047800;…	Map3k8;Gpx1;Anxa2;Scimp;Cd40;Ezr;Fn1;Gadd45a;Hbegf;Rps3a;Ppp1r15a;Ccl3;Ccnyl1;Fnip2;Tfpi2;Iqgap1;Tnfrsf1a;Timp1;Cd44;Txn1;C5ar1;Fbxo4;Edn1;Irak3;Trib1;Crtapl1;Vrk2;Sfrp1;Rnf19b;Nkd2;Xdh;Klf4;Traf6;Prkcdbp;Nfkbia;Ccl2;Serpinb1a;Cnppd1;Il11;Magoh;Thbs4;Avpi1;Cks1b;Ppp1r14b;Eif4ebp1;Dusp5;Serpine1;Arrdc4;Rps27l;Dusp6;Lif;Kcne2;Cntf;Gdf15;Tspo;Per1;Slpi;Acer2;Hspa1a;Clcf1;Dusp1;Sfn;Atf4;Zfp36;Angptl8…
53	GO:0001934	BP	positive regulation of protein phosphorylation	53/683	852/22191	3.64E-06	0.000464018	ENSRNOG00000016378;ENSRNOG00000000521;ENSRNOG00000014828;ENSRNOG00000042561;ENSRNOG00000008936;ENSRNOG00000010362;ENSRNOG00000037409;ENSRNOG00000018488;ENSRNOG00000017897;ENSRNOG00000061910;ENSRNOG00000018646;ENSRNOG00000047175;ENSRNOG00000020938;ENSRNOG00000011205;ENSRNOG00000027833;ENSRNOG00000019264;ENSRNOG00000012002;ENSRNOG00000031312;ENSRNOG00000013090;ENSRNOG00000006094;ENSRNOG00000012081;…	Map3k8;Cdkn1a;Avpi1;Cks1b;Map3k6;Anxa2;Scimp;Cd40;Adam8;Igfbp3;Hbegf;Cryaa;Ppp1r15a;Ccl3;Fnip2;Ltbr;Iqgap1;Tnfrsf1a;Gadd45g;Cd44;Txn1;Lif;Ctgf;Clcf1;Edn1;Gadd45b;Dab2;Icam1;Gdf3;Itga5;Gdf15;Ackr3;Xdh;Tnfrsf1b;Sphk1;C5ar1;Relt;Traf6;Socs3;Igfbp4;Mad2l2;Rplp1;Prkcdbp;Plaur;Ccl2;Card14;Edar;Cyr61;Gadd45a;Cntf;Il11;Rbpms;Thbs4
11	GO:0002474	BP	antigen processing and presentation of peptide antigen via MHC class I	11/683	64/22191	3.65E-06	0.000464018	ENSRNOG00000000723;ENSRNOG00000050183;ENSRNOG00000039744;ENSRNOG00000000457;ENSRNOG00000050210;ENSRNOG00000047706;ENSRNOG00000038999;ENSRNOG00000019387;ENSRNOG00000000777;ENSRNOG00000031090;ENSRNOG00000061639	RT1-CE5;RT1-CE1;RT1-CE4;Tap1;RT1-CE10;RT1-CE16;RT1-A1;Ifi30;RT1-S3;RT1-CE7;RT1-CE6
23	GO:0070372	BP	regulation of ERK1 and ERK2 cascade	23/683	252/22191	3.71E-06	0.000464018	ENSRNOG00000037409;ENSRNOG00000018524;ENSRNOG00000014288;ENSRNOG00000025371;ENSRNOG00000006094;ENSRNOG00000007002;ENSRNOG00000017453;ENSRNOG00000015036;ENSRNOG00000047800;ENSRNOG00000028930;ENSRNOG00000020679;ENSRNOG00000023896;ENSRNOG00000019622;ENSRNOG00000003977;ENSRNOG00000004303;ENSRNOG00000016299;ENSRNOG00000011205;ENSRNOG00000017914;ENSRNOG00000007159;ENSRNOG00000014350;ENSRNOG00000015616;…	Scimp;Ezr;Fn1;Spry1;Cd44;Lif;Ptpn2;Ctgf;C5ar1;Dab2;Icam1;Dusp6;Ackr3;Dusp1;Timp3;Klf4;Ccl3;Prkcdbp;Ccl2;Cyr61;Rgs14;Errfi1;Atf3
148	GO:0048856	BP	anatomical structure development	148/683	3088/22191	3.78E-06	0.000464018	ENSRNOG00000017319;ENSRNOG00000043332;ENSRNOG00000019536;ENSRNOG00000048812;ENSRNOG00000010362;ENSRNOG00000042460;ENSRNOG00000011071;ENSRNOG00000007540;ENSRNOG00000020552;ENSRNOG00000018646;ENSRNOG00000019203;ENSRNOG00000010208;ENSRNOG00000006094;ENSRNOG00000001607;ENSRNOG00000057347;ENSRNOG00000014205;ENSRNOG00000014361;ENSRNOG00000018087;ENSRNOG00000019622;ENSRNOG00000043304;ENSRNOG00000018524;…	Mertk;Foxd1;Smim3;Gpx1;Anxa2;Hmga2;Nt5e;Msc;Fosl1;Hbegf;Eya2;Timp1;Cd44;Adamts1;Cebpb;Klf2;Edn1;Vim;Ackr3;Apcdd1;Ezr;Sfrp1;Loxl1;Plcd1;Junb;Usp1;Hopx;Klf4;Traf6;Runx1;Nfkbia;Ninj1;Ccl2;Tead1;Gnrh1;Igfbp2;Ufd1l;Cntf;Adm;Lamc2;Ada;Lox;Eif4ebp1;Cela1;Ifitm2;Col4a1;Ltbr;Anxa7;Bin3;Lif;Sbno2;Kcne2;Gnat2;C1qb;Tead3;Apold1;Rdh10;Vcan;Gdf15;Tspo;Sdc1;Lamc1;Lmna;Sfn;Sec61a1;Agpat2;Klf10;Lmo4;Tubb2b;Eif2s2…
188	GO:0048583	BP	regulation of response to stimulus	188/683	3365/22191	3.80E-06	0.000464018	ENSRNOG00000016378;ENSRNOG00000048812;ENSRNOG00000010362;ENSRNOG00000037409;ENSRNOG00000042460;ENSRNOG00000018488;ENSRNOG00000018524;ENSRNOG00000014288;ENSRNOG00000020150;ENSRNOG00000021013;ENSRNOG00000005615;ENSRNOG00000018646;ENSRNOG00000020938;ENSRNOG00000011205;ENSRNOG00000012868;ENSRNOG00000012002;ENSRNOG00000031312;ENSRNOG00000010208;ENSRNOG00000006094;ENSRNOG00000012081;ENSRNOG00000022859;…	Map3k8;Gpx1;Anxa2;Scimp;Hmga2;Cd40;Ezr;Fn1;Il18bp;Stx3;Gadd45a;Hbegf;Ppp1r15a;Ccl3;Uaca;Iqgap1;Tnfrsf1a;Timp1;Cd44;Txn1;Trem1;Fbxo4;Edn1;Irak3;Riok3;Trib1;Apcdd1;Nt5e;Vrk2;Sfrp1;Selenos;Srpx;Lgmn;Cfb;Nkd2;Xdh;Hopx;Icam1;Klf4;Traf6;Cd63;Hcst;Prkcdbp;Mcc;Nfkbia;Ccl2;Igfbp2;RT1-A1;Ufd1l;Cntf;Plscr1;Il11;Il1r2;F2rl3;Avpi1;Ada;Clec4b2;Eya2;Dusp5;Hk3;Serpine1;Met;Plau;P2rx4;Ltbr;C1r;Pxn;Dusp6;Pram1;Lif…
216	GO:0005737	CC	cytoplasm	216/683	4984/22191	3.73E-06	0.000464018	ENSRNOG00000016378;ENSRNOG00000048812;ENSRNOG00000010362;ENSRNOG00000017319;ENSRNOG00000018488;ENSRNOG00000011071;ENSRNOG00000016543;ENSRNOG00000002425;ENSRNOG00000013564;ENSRNOG00000013912;ENSRNOG00000008215;ENSRNOG00000021155;ENSRNOG00000011893;ENSRNOG00000021151;ENSRNOG00000010994;ENSRNOG00000027833;ENSRNOG00000012002;ENSRNOG00000015941;ENSRNOG00000017714;ENSRNOG00000007387;ENSRNOG00000046621;…	Map3k8;Gpx1;Anxa2;Mertk;Cd40;Nt5e;Trim63;Pctp;Dok3;Slc30a7;Trim47;Ctsk;Rps3a;Ppp1r14b;Has1;Fnip2;Iqgap1;Fkbp10;Usp3;Per1;AABR07043748.1;Txn1;Dhrs9;Nip7;Cebpb;Fbxo4;Edn1;Irak3;Hnrnpa1;Gipc2;Trib1;Rassf1;Ezr;Vrk2;Loxl1;Cd1d1;Nkd2;Ier2;Klf4;Traf6;Runx1;Gadd45a;Nxt1;Pnp;Prkcdbp;Mcc;Nfkbia;Ccl2;Qtrt1;Serpinb1a;Ufd1l;Cntf;Il11;Adm;Nqo1;Mt2A;Lamc2;LOC103689927;Mis18a;Il1r2;Btg3;Eif4ebp1;LOC100911615;Fam…
57	GO:0044877	MF	protein-containing complex binding	57/683	972/22191	3.72E-06	0.000464018	ENSRNOG00000047394;ENSRNOG00000028113;ENSRNOG00000018566;ENSRNOG00000010362;ENSRNOG00000042460;ENSRNOG00000018524;ENSRNOG00000014288;ENSRNOG00000000521;ENSRNOG00000013564;ENSRNOG00000021155;ENSRNOG00000032232;ENSRNOG00000011893;ENSRNOG00000009311;ENSRNOG00000007292;ENSRNOG00000013480;ENSRNOG00000012002;ENSRNOG00000007136;ENSRNOG00000017453;ENSRNOG00000022540;ENSRNOG00000015036;ENSRNOG00000007281;…	Ufd1l;Whamm;Ctsl;Anxa2;Hmga2;Ezr;Fn1;Cdkn1a;Dok3;Ctsk;Snrpg;Rps3a;Fstl3;Spdl1;Ing2;Iqgap1;Anxa7;Ptpn2;Trex1;Ctgf;Flnc;Ifih1;Tgfbi;Vim;Gnat2;Icam1;Pxn;Nme2;Pim1;Crtapl1;Capg;Cenpa;LOC103689931;Fbn1;Nes;Arpc1b;Sec61a1;Rab32;Krt8;Ctsb;Rad18;Myc;Snrpa;Rplp1;Nfkbia;Syne3;Tpm3;Rps2;H2afz;Cyr61;Myo1c;Itga5;S1pr3;Myl12a;Msr1;Id1;Thbs4
24	GO:0007568	BP	aging	24/683	271/22191	3.87E-06	0.00046741	ENSRNOG00000000488;ENSRNOG00000000521;ENSRNOG00000010265;ENSRNOG00000042460;ENSRNOG00000013441;ENSRNOG00000001414;ENSRNOG00000018566;ENSRNOG00000010208;ENSRNOG00000016496;ENSRNOG00000029811;ENSRNOG00000015622;ENSRNOG00000014361;ENSRNOG00000008015;ENSRNOG00000020679;ENSRNOG00000012183;ENSRNOG00000010549;ENSRNOG00000016575;ENSRNOG00000010524;ENSRNOG00000002946;ENSRNOG00000007159;ENSRNOG00000016957;…	Hmga1;Cdkn1a;Ada;Hmga2;Gnrh1;Serpine1;Ctsl;Timp1;Ctsc;Kcne2;Fbxo4;Edn1;Fos;Icam1;Glrx;Tspo;Tnfrsf1b;Cryab;Socs3;Ccl2;Igfbp2;Casp7;Adm;Nqo1
205	GO:0044421	CC	extracellular region part	205/683	4113/22191	3.86E-06	0.00046741	ENSRNOG00000017319;ENSRNOG00000048812;ENSRNOG00000010362;ENSRNOG00000028036;ENSRNOG00000018488;ENSRNOG00000011071;ENSRNOG00000014288;ENSRNOG00000020150;ENSRNOG00000021013;ENSRNOG00000013912;ENSRNOG00000018646;ENSRNOG00000021155;ENSRNOG00000033529;ENSRNOG00000011893;ENSRNOG00000007650;ENSRNOG00000012868;ENSRNOG00000010513;ENSRNOG00000012002;ENSRNOG00000031312;ENSRNOG00000010448;ENSRNOG00000019330;…	Mertk;Gpx1;Anxa2;Adamts7;Cd40;Nt5e;Fn1;Il18bp;Stx3;Slc30a7;Hbegf;Ctsk;Amy1a;Rps3a;Cd63;Uaca;Tfpi2;Iqgap1;Tnfrsf1a;Ptbp1;Procr;Cd44;Adamts1;Rps20;Txn1;Txnrd1;Cbr3;Edn1;Vim;Hnrnpa1;Gipc2;Nt5c;Ezr;Crtapl1;Sfrp1;Selenos;Col18a1;Sbsn;Lgmn;Cfb;Cxcl11;Xdh;Icam1;Adgre5;Steap4;Pla1a;Pnp;Ctsb;Napsa;Ccl2;Gnrh1;Igfbp2;Serpinb1a;Hilpda;Glrx;Plscr1;Il11;Adm;Nqo1;Lamc2;Thbs4;Calml5;Ada;Tgfbi;Col6a2;S100a6;Cela1…
145	GO:0051716	BP	cellular response to stimulus	145/683	2527/22191	3.92E-06	0.000470465	ENSRNOG00000028036;ENSRNOG00000020552;ENSRNOG00000010331;ENSRNOG00000042460;ENSRNOG00000018488;ENSRNOG00000018524;ENSRNOG00000020150;ENSRNOG00000005615;ENSRNOG00000020938;ENSRNOG00000010994;ENSRNOG00000027833;ENSRNOG00000010513;ENSRNOG00000012002;ENSRNOG00000011205;ENSRNOG00000019638;ENSRNOG00000017714;ENSRNOG00000006094;ENSRNOG00000057347;ENSRNOG00000014205;ENSRNOG00000015622;ENSRNOG00000014361;…	Adamts7;Fosl1;Ctsb;Hmga2;Cd40;Ezr;Il18bp;Gadd45a;Ppp1r15a;Has1;Fnip2;Tfpi2;Iqgap1;Ccl3;Lmna;Usp3;Cd44;Cebpb;Klf2;Fbxo4;Edn1;Riok3;Trib1;Srpx;Vrk2;Sfrp1;Selenos;LOC103689931;Junb;Usp1;Col4a2;Klf4;Traf6;Cd63;LOC100360449;Nfkbia;Ccl2;Rps2;Igfbp2;Ufd1l;Adm;Mt2A;Msr1;Ptger2;Thbs4;H2afz;Il18rap;Serpine1;P2rx4;Ltbr;Rps27l;RT1-Bb;Sbno2;Kcne2;Trem1;Lbp;Tnfrsf1a;Snrpb;Sdf2l1;Nme2;Glrx;Col6a1;Tspo;Cybb;Acer…
149	GO:0010646	BP	regulation of cell communication	149/683	2764/22191	3.97E-06	0.000472963	ENSRNOG00000016378;ENSRNOG00000048812;ENSRNOG00000010362;ENSRNOG00000037409;ENSRNOG00000042460;ENSRNOG00000018488;ENSRNOG00000018524;ENSRNOG00000014288;ENSRNOG00000020150;ENSRNOG00000021013;ENSRNOG00000005615;ENSRNOG00000018646;ENSRNOG00000011205;ENSRNOG00000012868;ENSRNOG00000012002;ENSRNOG00000031312;ENSRNOG00000010208;ENSRNOG00000006094;ENSRNOG00000018564;ENSRNOG00000014361;ENSRNOG00000004226;…	Map3k8;Gpx1;Anxa2;Scimp;Hmga2;Cd40;Ezr;Fn1;Il18bp;Stx3;Gadd45a;Hbegf;Ccl3;Uaca;Iqgap1;Tnfrsf1a;Timp1;Cd44;Nup93;Edn1;Irak3;Riok3;Trib1;Apcdd1;Vrk2;Sfrp1;Selenos;Srpx;Lgmn;Nkd2;Xdh;Fam3d;Icam1;Klf4;Traf6;Cd63;Hcst;Prkcdbp;Mcc;Nfkbia;Ccl2;Igfbp2;Ufd1l;Cntf;Plscr1;Il11;Il1r2;Avpi1;Ada;Clec4b2;Eya2;Dusp5;Serpine1;Met;Plau;P2rx4;Ltbr;Pxn;Dusp6;Lif;Arhgap18;Lbp;Rgs16;Igfbp6;Glrx;Gdf15;Foxd1;Per1;Fbn1;L…
55	GO:0042327	BP	positive regulation of phosphorylation	55/683	895/22191	3.99E-06	0.00047297	ENSRNOG00000016378;ENSRNOG00000000521;ENSRNOG00000014828;ENSRNOG00000042561;ENSRNOG00000008936;ENSRNOG00000010362;ENSRNOG00000037409;ENSRNOG00000018488;ENSRNOG00000017897;ENSRNOG00000061910;ENSRNOG00000018646;ENSRNOG00000047175;ENSRNOG00000020938;ENSRNOG00000011205;ENSRNOG00000027833;ENSRNOG00000019264;ENSRNOG00000012002;ENSRNOG00000031312;ENSRNOG00000013090;ENSRNOG00000006094;ENSRNOG00000012081;…	Map3k8;Cdkn1a;Avpi1;Cks1b;Map3k6;Anxa2;Scimp;Cd40;Adam8;Igfbp3;Hbegf;Cryaa;Ppp1r15a;Ccl3;Fnip2;Ltbr;Iqgap1;Tnfrsf1a;Gadd45g;Cd44;Txn1;Lif;Ctgf;Clcf1;Edn1;Gadd45b;Dab2;Icam1;Gdf3;Itga5;Gdf15;Ackr3;Xdh;Myc;Tnfrsf1b;Sphk1;C5ar1;Relt;Traf6;Socs3;Igfbp4;Mad2l2;Lmo4;Rplp1;Prkcdbp;Plaur;Ccl2;Card14;Edar;Cyr61;Gadd45a;Cntf;Il11;Rbpms;Thbs4
156	GO:0031325	BP	positive regulation of cellular metabolic process	156/683	2857/22191	4.06E-06	0.000479192	ENSRNOG00000016378;ENSRNOG00000043332;ENSRNOG00000004639;ENSRNOG00000010362;ENSRNOG00000037409;ENSRNOG00000042460;ENSRNOG00000018488;ENSRNOG00000018524;ENSRNOG00000014288;ENSRNOG00000020552;ENSRNOG00000005615;ENSRNOG00000018646;ENSRNOG00000011893;ENSRNOG00000020938;ENSRNOG00000011205;ENSRNOG00000027833;ENSRNOG00000012002;ENSRNOG00000031312;ENSRNOG00000006094;ENSRNOG00000012081;ENSRNOG00000057347;…	Map3k8;Foxd1;Traf6;Anxa2;Scimp;Hmga2;Cd40;Ezr;Fn1;Fosl1;Gadd45a;Hbegf;Rps3a;Ppp1r15a;Ccl3;Fnip2;Iqgap1;Tnfrsf1a;Cd44;Txn1;Cebpb;Klf2;Fbxo4;Edn1;Adamts7;Hnrnpa1;LOC100911615;Trib1;Sfrp1;Rnf19b;Nkd2;Xdh;Icam1;Klf4;Ptma;Rfc5;Cd63;Nfkbia;Prkcdbp;Ccl2;Tead1;Zfp496;Plscr1;Il11;Usp16;Thbs4;Avpi1;Cks1b;H2afz;Eya2;Cela1;Fam129b;Met;Arrdc4;Rps27l;Cebpd;Lif;Cybb;Sbno2;Kcne2;Trem1;Lbp;Snrpb;Cdkn1a;Nme2;Cntf;…
208	GO:0048523	BP	negative regulation of cellular process	208/683	4152/22191	4.19E-06	0.000483367	ENSRNOG00000017319;ENSRNOG00000043332;ENSRNOG00000048812;ENSRNOG00000010362;ENSRNOG00000028036;ENSRNOG00000042460;ENSRNOG00000004100;ENSRNOG00000018524;ENSRNOG00000014288;ENSRNOG00000020150;ENSRNOG00000020552;ENSRNOG00000005615;ENSRNOG00000018646;ENSRNOG00000011352;ENSRNOG00000011205;ENSRNOG00000020938;ENSRNOG00000010994;ENSRNOG00000027833;ENSRNOG00000010513;ENSRNOG00000012002;ENSRNOG00000002946;…	Mertk;Foxd1;Gpx1;Anxa2;Adamts7;Hmga2;Trib1;Ezr;Fn1;Il18bp;Fosl1;Gadd45a;Hbegf;Furin;Ccl3;Ppp1r15a;Has1;Fnip2;Tfpi2;Iqgap1;Socs3;Ptbp1;Usp3;Cd44;Txn1;C5ar1;Cebpb;Suv39h1l1;Fbxo4;Edn1;Irak3;Riok3;Ciart;Apcdd1;Rassf1;Crtapl1;Sfrp1;Selenos;Lgmn;Nkd2;Xdh;Hopx;Fam3d;Icam1;Klf4;Traf6;Runx1;Prkcdbp;Mcc;Nfkbia;Zfp496;Dusp6;Serpinb1a;Bhlhe40;Cntf;Il11;Adm;Nqo1;S1pr3;Il1r2;Whamm;Btg3;Msc;Mtbp;Eya2;Dusp5;Ufd…
214	GO:0032502	BP	developmental process	214/683	4507/22191	4.19E-06	0.000483367	ENSRNOG00000017319;ENSRNOG00000043332;ENSRNOG00000019536;ENSRNOG00000048812;ENSRNOG00000010362;ENSRNOG00000042460;ENSRNOG00000011071;ENSRNOG00000014288;ENSRNOG00000007540;ENSRNOG00000020552;ENSRNOG00000018646;ENSRNOG00000016496;ENSRNOG00000011205;ENSRNOG00000008602;ENSRNOG00000012002;ENSRNOG00000010208;ENSRNOG00000006094;ENSRNOG00000001607;ENSRNOG00000047800;ENSRNOG00000057347;ENSRNOG00000009088;…	Mertk;Foxd1;Smim3;Gpx1;Anxa2;Hmga2;Nt5e;Fn1;Msc;Fosl1;Hbegf;Ctsc;Ccl3;Steap4;Iqgap1;Timp1;Cd44;Adamts1;C5ar1;Cebpb;Txnrd1;Klf2;Fbxo4;Edn1;Vim;Ackr3;Apcdd1;Ezr;RGD1561149;Sfrp1;Col18a1;Plcd1;Pex11a;Adam8;Col7a1;Usp1;Hopx;Ier2;Col4a2;Klf4;Traf6;Cd63;Nfkbia;LOC100911313;Ninj1;Ctsb;Maff;Ccl2;Tead1;Gnrh1;Dusp6;Igfbp2;Ufd1l;Glrx;Adm;Nqo1;Lamc2;Ada;Lox;Tgfbi;Eya2;Dusp5;Cela1;Ifitm2;Serpine1;Met;Col4a1;L…
16	GO:0008201	MF	heparin binding	16/683	135/22191	4.19E-06	0.000483367	ENSRNOG00000017783;ENSRNOG00000001607;ENSRNOG00000022256;ENSRNOG00000047786;ENSRNOG00000007159;ENSRNOG00000022298;ENSRNOG00000014288;ENSRNOG00000007302;ENSRNOG00000015036;ENSRNOG00000018646;ENSRNOG00000028015;ENSRNOG00000011205;ENSRNOG00000010529;ENSRNOG00000013250;ENSRNOG00000022796;ENSRNOG00000012471	Sfrp1;Adamts1;Cxcl10;Ogn;Ccl2;Cxcl11;Fn1;Fbn1;Ctgf;Hbegf;Pf4;Ccl3;Thbs2;NEWGENE_1310561;Fgfbp3;Thbs4
186	GO:0031982	CC	vesicle	186/683	3723/22191	4.31E-06	0.000493803	ENSRNOG00000048812;ENSRNOG00000010362;ENSRNOG00000013973;ENSRNOG00000018488;ENSRNOG00000011071;ENSRNOG00000014288;ENSRNOG00000020150;ENSRNOG00000021013;ENSRNOG00000013912;ENSRNOG00000007650;ENSRNOG00000054999;ENSRNOG00000011893;ENSRNOG00000012868;ENSRNOG00000012002;ENSRNOG00000010448;ENSRNOG00000019330;ENSRNOG00000006094;ENSRNOG00000001607;ENSRNOG00000008555;ENSRNOG00000012081;ENSRNOG00000009088;…	Gpx1;Anxa2;Lcn2;Cd40;Nt5e;Fn1;Il18bp;Stx3;Slc30a7;Cd63;Hilpda;Rps3a;Uaca;Iqgap1;Ptbp1;Procr;Cd44;Adamts1;Rps20;Txn1;Txnrd1;Edn1;Vim;Hnrnpa1;Gipc2;Nt5c;Ezr;Ifitm3;Sfrp1;Col18a1;Sbsn;Lgmn;Nkd2;Icam1;Orai1;Adgre5;Steap4;Pla1a;Pnp;Ctsb;Napsa;Ccl2;Gnrh1;Steap1;Igfbp2;Ackr3;Glrx;Nqo1;Msr1;Thbs4;Calml5;Ada;Tgfbi;Col6a2;S100a6;Tgm1;Fam129b;Serpine1;Plau;P2rx4;Col6a1;Arrdc4;C1r;Fbln2;Spg21;RT1-Bb;Cybb;Lbp…
244	GO:0031323	BP	regulation of cellular metabolic process	244/683	5710/22191	4.38E-06	0.000499281	ENSRNOG00000016378;ENSRNOG00000043332;ENSRNOG00000048812;ENSRNOG00000010362;ENSRNOG00000037409;ENSRNOG00000042460;ENSRNOG00000018488;ENSRNOG00000018524;ENSRNOG00000014288;ENSRNOG00000007540;ENSRNOG00000020552;ENSRNOG00000005615;ENSRNOG00000018646;ENSRNOG00000021155;ENSRNOG00000011893;ENSRNOG00000020938;ENSRNOG00000011205;ENSRNOG00000023807;ENSRNOG00000027833;ENSRNOG00000010513;ENSRNOG00000012002;…	Map3k8;Foxd1;Gpx1;Anxa2;Scimp;Hmga2;Cd40;Ezr;Fn1;Msc;Fosl1;Gadd45a;Hbegf;Ctsk;Rps3a;Ppp1r15a;Ccl3;Ccnyl1;Fnip2;Tfpi2;Iqgap1;Tnfrsf1a;Ptbp1;Usp3;Cd44;Txn1;LOC100912427;Cebpb;Suv39h1l1;Klf2;Fbxo4;Edn1;Irak3;Lin54;Adamts7;Ciart;LOC100911615;Trib1;Crtapl1;Vrk2;Sfrp1;Tead4;Rnf19b;Pmf1;Nkd2;Xdh;Hopx;Icam1;Klf4;Traf6;Rfc5;Cd63;Nfkbia;Prkcdbp;Ccl2;Tead1;Zfp496;Dusp6;Serpinb1a;Usp16;Bhlhe40;Plscr1;Il11;Er…
259	GO:0050896	BP	response to stimulus	259/683	6278/22191	4.51E-06	0.000508709	ENSRNOG00000028036;ENSRNOG00000020552;ENSRNOG00000050183;ENSRNOG00000048812;ENSRNOG00000010362;ENSRNOG00000036673;ENSRNOG00000042460;ENSRNOG00000018488;ENSRNOG00000018524;ENSRNOG00000014288;ENSRNOG00000020150;ENSRNOG00000005615;ENSRNOG00000013912;ENSRNOG00000018646;ENSRNOG00000047864;ENSRNOG00000011205;ENSRNOG00000011893;ENSRNOG00000020938;ENSRNOG00000010994;ENSRNOG00000027833;ENSRNOG00000010513;…	Adamts7;Fosl1;RT1-CE1;Gpx1;Anxa2;Sectm1b;Hmga2;Cd40;Ezr;Fn1;Il18bp;Gadd45a;Slc30a7;Hbegf;RT1-DMa;Ccl3;Rps3a;Ppp1r15a;Has1;Fnip2;Tfpi2;Iqgap1;Socs3;Timp1;Usp3;Cd44;Plin2;Prg4;Txn1;Rtp2;Cebpb;Txnrd1;Suv39h1l1;Klf2;Spp1;Fbxo4;Edn1;Irak3;Riok3;Trib1;Srpx;Nt5e;Vrk2;Sfrp1;Selenos;Col18a1;Lgmn;Cd1d1;LOC103689931;Cxcl11;Pxn;Junb;RT1-CE10;Itgax;Ier2;Icam1;Klf4;Traf6;Cd63;RT1-CE5;Pnp;Nfkbia;Ccl2;Gnrh1;Rps2…
115	GO:0032879	BP	regulation of localization	115/683	2407/22191	4.51E-06	0.000508709	ENSRNOG00000017319;ENSRNOG00000019638;ENSRNOG00000010362;ENSRNOG00000042460;ENSRNOG00000018488;ENSRNOG00000018524;ENSRNOG00000014288;ENSRNOG00000021013;ENSRNOG00000013912;ENSRNOG00000018646;ENSRNOG00000021155;ENSRNOG00000010994;ENSRNOG00000010516;ENSRNOG00000012002;ENSRNOG00000010208;ENSRNOG00000007387;ENSRNOG00000012081;ENSRNOG00000047800;ENSRNOG00000015622;ENSRNOG00000014361;ENSRNOG00000047551;…	Mertk;Lmna;Anxa2;Hmga2;Cd40;Ezr;Fn1;Stx3;Slc30a7;Hbegf;Ctsk;Has1;Plau;Iqgap1;Timp1;Per1;Txn1;C5ar1;Fbxo4;Edn1;LOC100911615;Trib1;Sfrp1;Col18a1;LOC103689931;Il11;Cxcl11;Erfe;Fam3d;Icam1;Klf4;Traf6;Cd63;Mcc;Nfkbia;Ccl2;Gnrh1;Hilpda;P2ry2;Tmem37;Msr1;Lamc2;Mis18a;Thbs4;Ada;Clec4b2;Serpine1;Met;P2rx4;Pram1;Lif;Bpifa1;Arhgap18;Kcne2;Cxcl1;Lbp;Glrx;Tspo;Sdc1;Ackr3;Sfn;Lmo4;Atf4;Tubb2b;Tmbim1;Yrdc;Clec4…
264	GO:0048518	BP	positive regulation of biological process	264/683	5268/22191	4.61E-06	0.000513101	ENSRNOG00000016378;ENSRNOG00000043332;ENSRNOG00000048812;ENSRNOG00000010362;ENSRNOG00000017319;ENSRNOG00000042460;ENSRNOG00000018488;ENSRNOG00000018524;ENSRNOG00000014288;ENSRNOG00000021013;ENSRNOG00000005615;ENSRNOG00000009982;ENSRNOG00000018646;ENSRNOG00000021155;ENSRNOG00000028113;ENSRNOG00000011893;ENSRNOG00000020938;ENSRNOG00000002946;ENSRNOG00000027833;ENSRNOG00000012002;ENSRNOG00000011205;…	Map3k8;Foxd1;Gpx1;Anxa2;Mertk;Hmga2;Cd40;Ezr;Fn1;Stx3;Gadd45a;Pnp;Hbegf;Ctsk;Whamm;Rps3a;Ppp1r15a;Socs3;Fnip2;Iqgap1;Ccl3;Timp1;Cd44;Txn1;Usp16;Cebpb;Scimp;Trem1;Klf2;Fbxo4;Edn1;Irak3;Riok3;Adamts7;Hnrnpa1;LOC100911615;Trib1;Srpx;Nt5e;Sfrp1;Col18a1;Rnf19b;Cd1d1;Nkd2;Xdh;Hopx;Icam1;Klf4;Traf6;Rfc5;Cd63;Hcst;Nfkbia;Ninj1;Prkcdbp;Tead1;Ccl2;Zfp496;Dusp6;Igfbp2;RT1-A1;Hilpda;P2ry2;Plscr1;Il11;Adm;Nqo…
238	GO:0048522	BP	positive regulation of cellular process	238/683	4698/22191	4.63E-06	0.000513101	ENSRNOG00000016378;ENSRNOG00000043332;ENSRNOG00000048812;ENSRNOG00000010362;ENSRNOG00000037409;ENSRNOG00000042460;ENSRNOG00000018488;ENSRNOG00000018524;ENSRNOG00000014288;ENSRNOG00000021013;ENSRNOG00000005615;ENSRNOG00000009982;ENSRNOG00000018646;ENSRNOG00000021155;ENSRNOG00000028113;ENSRNOG00000011893;ENSRNOG00000020938;ENSRNOG00000002946;ENSRNOG00000027833;ENSRNOG00000012002;ENSRNOG00000011205;…	Map3k8;Foxd1;Gpx1;Anxa2;Scimp;Hmga2;Cd40;Ezr;Fn1;Stx3;Gadd45a;Pnp;Hbegf;Ctsk;Whamm;Rps3a;Ppp1r15a;Socs3;Fnip2;Iqgap1;Ccl3;Timp1;Cd44;Txn1;LOC100912427;Cebpb;Klf2;Fbxo4;Edn1;Nup93;Adamts7;Hnrnpa1;LOC100911615;Trib1;Srpx;Sfrp1;Col18a1;Rnf19b;Cd1d1;Nkd2;Xdh;Hopx;Icam1;Klf4;Traf6;Rfc5;Cd63;Hcst;Nfkbia;Prkcdbp;Ccl2;Tead1;Zfp496;Dusp6;Igfbp2;Usp16;Hilpda;Cntf;Plscr1;Il11;Adm;Nqo1;Msr1;Lamc2;Mis18a;Thbs…
215	GO:0005634	CC	nucleus	215/683	5119/22191	4.61E-06	0.000513101	ENSRNOG00000020552;ENSRNOG00000010448;ENSRNOG00000010362;ENSRNOG00000042460;ENSRNOG00000004100;ENSRNOG00000007540;ENSRNOG00000007541;ENSRNOG00000005615;ENSRNOG00000005115;ENSRNOG00000001704;ENSRNOG00000050251;ENSRNOG00000012868;ENSRNOG00000010513;ENSRNOG00000012002;ENSRNOG00000019638;ENSRNOG00000017714;ENSRNOG00000007387;ENSRNOG00000007060;ENSRNOG00000012081;ENSRNOG00000020391;ENSRNOG00000057347;…	Fosl1;Ptbp1;Anxa2;Hmga2;Trib1;Msc;Fhl3;Gadd45a;Asf1b;Runx1;MGC105649;Uaca;Tfpi2;Iqgap1;Lmna;Usp3;Per1;Plin2;Txn1;Nip7;Cebpb;Txnrd1;Suv39h1l1;Klf2;Etv4;Rai14;Irak3;Lin54;Ciart;Rassf1;Vrk2;Tead4;Cenpa;LOC103689931;LOC103690068;Hopx;Ier2;Gar1;Klf4;Traf6;Ccdc86;LOC100911313;Pnp;Mcc;Nfkbia;Tead1;Qtrt1;Eya2;Spc24;Zfp496;Bhlhe40;Plscr1;Erf;Rn50_20_0472.1;Mt2A;Magoh;LOC103689927;Mis18a;Lox;H2afz;Pus7;Dus…
243	GO:0048519	BP	negative regulation of biological process	243/683	4845/22191	4.72E-06	0.000520457	ENSRNOG00000017319;ENSRNOG00000043332;ENSRNOG00000048812;ENSRNOG00000010362;ENSRNOG00000028036;ENSRNOG00000042460;ENSRNOG00000004100;ENSRNOG00000018524;ENSRNOG00000014288;ENSRNOG00000020150;ENSRNOG00000020552;ENSRNOG00000005615;ENSRNOG00000018646;ENSRNOG00000011352;ENSRNOG00000011205;ENSRNOG00000039593;ENSRNOG00000020938;ENSRNOG00000010994;ENSRNOG00000027833;ENSRNOG00000010513;ENSRNOG00000012002;…	Mertk;Foxd1;Gpx1;Anxa2;Adamts7;Hmga2;Trib1;Ezr;Fn1;Il18bp;Fosl1;Gadd45a;Hbegf;Furin;Ccl3;Ecscr;Ppp1r15a;Has1;Fnip2;Tfpi2;Iqgap1;Socs3;Ptbp1;Usp3;Cd44;Rps20;Txn1;C5ar1;Cebpb;Suv39h1l1;Klf2;Fbxo4;Edn1;Irak3;Riok3;Ciart;LOC100911615;Apcdd1;Rassf1;Nt5e;Crtapl1;Rgs16;Sfrp1;Selenos;Lgmn;Nkd2;Xdh;Hopx;Fam3d;Icam1;Klf4;Traf6;Runx1;Prkcdbp;Mcc;Nfkbia;Ccl2;Zfp496;Dusp6;Serpinb1a;RT1-A1;Bhlhe40;Cntf;Plscr1;…
232	GO:0080090	BP	regulation of primary metabolic process	232/683	5444/22191	4.74E-06	0.000520457	ENSRNOG00000016378;ENSRNOG00000043332;ENSRNOG00000048812;ENSRNOG00000010362;ENSRNOG00000037409;ENSRNOG00000042460;ENSRNOG00000018488;ENSRNOG00000018524;ENSRNOG00000014288;ENSRNOG00000007540;ENSRNOG00000020552;ENSRNOG00000005615;ENSRNOG00000018646;ENSRNOG00000011352;ENSRNOG00000011893;ENSRNOG00000020938;ENSRNOG00000011205;ENSRNOG00000023807;ENSRNOG00000027833;ENSRNOG00000010513;ENSRNOG00000012002;…	Map3k8;Foxd1;Gpx1;Anxa2;Scimp;Hmga2;Cd40;Ezr;Fn1;Msc;Fosl1;Gadd45a;Hbegf;Furin;Rps3a;Ppp1r15a;Ccl3;Ccnyl1;Fnip2;Tfpi2;Iqgap1;Tnfrsf1a;Ptbp1;Usp3;Cd44;Txn1;LOC100912427;Cebpb;Suv39h1l1;Klf2;Fbxo4;Edn1;Irak3;Lin54;Ciart;LOC100911615;Trib1;Nt5e;Crtapl1;Vrk2;Sfrp1;Tead4;Rnf19b;Pmf1;Nkd2;Xdh;Hopx;Icam1;Klf4;Traf6;Rfc5;Runx1;Nfkbia;Prkcdbp;Ccl2;Tead1;Zfp496;Dusp6;Serpinb1a;Bhlhe40;Plscr1;Il11;Erf;Magoh…
75	GO:0051240	BP	positive regulation of multicellular organismal process	75/683	1419/22191	4.83E-06	0.000527576	ENSRNOG00000047800;ENSRNOG00000013014;ENSRNOG00000010265;ENSRNOG00000039976;ENSRNOG00000003546;ENSRNOG00000027655;ENSRNOG00000042460;ENSRNOG00000018488;ENSRNOG00000018524;ENSRNOG00000014288;ENSRNOG00000006227;ENSRNOG00000061394;ENSRNOG00000004725;ENSRNOG00000018646;ENSRNOG00000054999;ENSRNOG00000001414;ENSRNOG00000052745;ENSRNOG00000001300;ENSRNOG00000059984;ENSRNOG00000004639;ENSRNOG00000012002;…	C5ar1;Cyba;Ada;Ptk7;Tnfrsf12a;Clec4b2;Hmga2;Cd40;Ezr;Fn1;Ifih1;Clec4e;Cela1;Hbegf;Hilpda;Serpine1;Met;P2rx4;Dll1;Traf6;Iqgap1;Spry1;Foxd1;Hspb1;Anxa2;Lbp;Lif;Cebpb;Il20rb;Col1a1;Edn1;Irak3;Riok3;Fos;Trib1;Icam1;Nme2;Pim1;Itga5;Pnp;Tspo;Cebpd;Cybb;Egr1;Adam8;Hspa1b;Myc;Hspa1a;Sphk1;Ecm1;Atf4;Agpat2;Klf10;Ccl3;Clcf1;Foxc1;Lrg1;Thbs2;Cxcl1;Tubb2b;Spp1;Cyr61;Ccl2;Tmbim1;RT1-A1;Cd14;P2ry2;Hmox1;Adm;Da…
229	GO:0051171	BP	regulation of nitrogen compound metabolic process	229/683	5335/22191	5.08E-06	0.000548855	ENSRNOG00000016378;ENSRNOG00000043332;ENSRNOG00000048812;ENSRNOG00000010362;ENSRNOG00000037409;ENSRNOG00000042460;ENSRNOG00000018488;ENSRNOG00000018524;ENSRNOG00000014288;ENSRNOG00000007540;ENSRNOG00000020552;ENSRNOG00000005615;ENSRNOG00000018646;ENSRNOG00000011352;ENSRNOG00000011893;ENSRNOG00000020938;ENSRNOG00000011205;ENSRNOG00000023807;ENSRNOG00000027833;ENSRNOG00000010513;ENSRNOG00000012002;…	Map3k8;Foxd1;Gpx1;Anxa2;Scimp;Hmga2;Cd40;Ezr;Fn1;Msc;Fosl1;Gadd45a;Hbegf;Furin;Rps3a;Ppp1r15a;Ccl3;Ccnyl1;Fnip2;Tfpi2;Iqgap1;Tnfrsf1a;Ptbp1;Usp3;Cd44;Txn1;LOC100912427;Cebpb;Suv39h1l1;Klf2;Fbxo4;Edn1;Irak3;Lin54;Ciart;Trib1;Crtapl1;Vrk2;Sfrp1;Tead4;Rnf19b;Pmf1;Nkd2;Xdh;Hopx;Icam1;Klf4;Traf6;Rfc5;Runx1;Nfkbia;Prkcdbp;Ccl2;Tead1;Zfp496;Dusp6;Serpinb1a;Bhlhe40;Plscr1;Il11;Erf;Magoh;Mis18a;Il1r2;Avpi…
245	GO:0060255	BP	regulation of macromolecule metabolic process	245/683	5837/22191	5.12E-06	0.000548855	ENSRNOG00000016378;ENSRNOG00000043332;ENSRNOG00000048812;ENSRNOG00000010362;ENSRNOG00000037409;ENSRNOG00000042460;ENSRNOG00000018488;ENSRNOG00000018524;ENSRNOG00000014288;ENSRNOG00000007540;ENSRNOG00000020552;ENSRNOG00000005615;ENSRNOG00000018646;ENSRNOG00000011352;ENSRNOG00000011893;ENSRNOG00000020938;ENSRNOG00000011205;ENSRNOG00000023807;ENSRNOG00000027833;ENSRNOG00000010513;ENSRNOG00000012002;…	Map3k8;Foxd1;Gpx1;Anxa2;Scimp;Hmga2;Cd40;Ezr;Fn1;Msc;Fosl1;Gadd45a;Hbegf;Furin;Rps3a;Ppp1r15a;Ccl3;Ccnyl1;Fnip2;Tfpi2;Iqgap1;Tnfrsf1a;Ptbp1;Usp3;Cd44;Rps20;Txn1;LOC100912427;Cebpb;Suv39h1l1;Klf2;Fbxo4;Edn1;Vim;Lin54;Ciart;Trib1;Crtapl1;Vrk2;Sfrp1;Tead4;Rpl36;Pmf1;Nkd2;Xdh;Hopx;Icam1;Klf4;Traf6;Rfc5;Cd63;Nfkbia;Prkcdbp;Ccl2;Tead1;Zfp496;Dusp6;Serpinb1a;Bhlhe40;Plscr1;Il11;Erf;Magoh;Mis18a;Il1r2;Av…
23	GO:0050727	BP	regulation of inflammatory response	23/683	257/22191	5.15E-06	0.000548855	ENSRNOG00000010265;ENSRNOG00000048812;ENSRNOG00000011071;ENSRNOG00000017897;ENSRNOG00000001414;ENSRNOG00000002946;ENSRNOG00000020979;ENSRNOG00000031312;ENSRNOG00000007387;ENSRNOG00000017453;ENSRNOG00000013987;ENSRNOG00000023214;ENSRNOG00000014532;ENSRNOG00000012576;ENSRNOG00000046699;ENSRNOG00000003064;ENSRNOG00000058388;ENSRNOG00000016575;ENSRNOG00000011205;ENSRNOG00000046202;ENSRNOG00000007390;…	Ada;Gpx1;Nt5e;Adam8;Serpine1;Socs3;Psmb4;Tnfrsf1a;Per1;Ptpn2;Sbno2;Il20rb;Lbp;Selenos;Slpi;Bst1;Zfp36;Tnfrsf1b;Ccl3;Metrnl;Nfkbia;Ccl2;Il1r2
52	GO:1901698	BP	response to nitrogen compound	52/683	840/22191	5.16E-06	0.000548855	ENSRNOG00000002818;ENSRNOG00000020552;ENSRNOG00000013014;ENSRNOG00000010265;ENSRNOG00000018488;ENSRNOG00000018524;ENSRNOG00000000521;ENSRNOG00000013441;ENSRNOG00000002792;ENSRNOG00000000640;ENSRNOG00000001300;ENSRNOG00000012002;ENSRNOG00000010208;ENSRNOG00000007387;ENSRNOG00000019422;ENSRNOG00000047800;ENSRNOG00000057347;ENSRNOG00000016281;ENSRNOG00000014205;ENSRNOG00000003897;ENSRNOG00000014361;…	Eftud2;Fosl1;Cyba;Ada;Cd40;Ezr;Cdkn1a;Gnrh1;Cxcl2;Egr2;P2rx4;Iqgap1;Timp1;Per1;Egr1;C5ar1;Cebpb;Col4a1;Klf2;Col1a1;Edn1;Irak3;Riok3;Fos;Icam1;Sdf2l1;Cdo1;Pxn;Nme2;Sfrp1;Selenos;Col6a1;Tspo;LOC103689931;Cybb;Sdc1;Ldha;Fbn1;Myc;Dusp1;Atf4;Klf4;Klf10;Ipo5;Rplp1;Nfkbia;Ccl2;Ufd1l;Adm;Mgst2;Id1;Errfi1
437	GO:0043226	CC	organelle	437/683	11461/22191	5.15E-06	0.000548855	ENSRNOG00000042460;ENSRNOG00000018488;ENSRNOG00000011071;ENSRNOG00000005115;ENSRNOG00000005907;ENSRNOG00000027833;ENSRNOG00000012002;ENSRNOG00000020391;ENSRNOG00000057347;ENSRNOG00000014205;ENSRNOG00000014361;ENSRNOG00000004226;ENSRNOG00000021548;ENSRNOG00000018524;ENSRNOG00000009878;ENSRNOG00000005608;ENSRNOG00000001229;ENSRNOG00000007089;ENSRNOG00000016451;ENSRNOG00000003645;ENSRNOG00000016103;…	Hmga2;Cd40;Nt5e;Asf1b;Rad18;Fnip2;Iqgap1;Nip7;Cebpb;Klf2;Edn1;Irak3;Rassf1;Ezr;Crtapl1;Tead4;Col18a1;Lgmn;Cd1d1;LOC103689931;Nkd2;Xdh;Klf4;Traf6;Sap30;Steap4;Pla1a;Napsa;Ccl2;Qtrt1;Bhlhe40;Tgfbi;Pus7;Dusp5;Chchd7;Arrdc4;Fbln2;Spg21;Kcne2;Snrpb;LOC108348080;Glrx;Rdh10;Tuba1c;LOC100909441;Ap1s3;Dusp1;Jmjd6;Klf10;Trip6;Fam167a;Tubb2b;Zfp36;Nfkbiz;Tpm3;Tmbim1;Cxcl14;Rrp15;LOC102546716;Hspb2;Vgll3;Agp…
334	GO:0005515	MF	protein binding	334/683	7613/22191	5.24E-06	0.000554857	ENSRNOG00000036673;ENSRNOG00000050183;ENSRNOG00000011932;ENSRNOG00000048812;ENSRNOG00000010362;ENSRNOG00000042460;ENSRNOG00000018488;ENSRNOG00000018524;ENSRNOG00000014288;ENSRNOG00000020150;ENSRNOG00000021013;ENSRNOG00000013564;ENSRNOG00000005115;ENSRNOG00000018646;ENSRNOG00000021155;ENSRNOG00000011774;ENSRNOG00000016496;ENSRNOG00000020938;ENSRNOG00000002946;ENSRNOG00000023807;ENSRNOG00000012002;…	Sectm1b;RT1-CE1;Snrpa1;Gpx1;Anxa2;Hmga2;Cd40;Ezr;Fn1;Il18bp;Stx3;Dok3;Asf1b;Hbegf;Ctsk;Fblim1;Ctsc;Ppp1r15a;Socs3;Ccnyl1;Iqgap1;Ccl3;Timp1;Usp3;Per1;Rps20;Rtp2;Cebpb;Myl12a;Suv39h1l1;Usp16;RT1-CE16;Edn1;Irak3;Riok3;Hnrnpa1;Gipc2;Trib1;Gadd45a;Gnrh1;Apcdd1;Rassf1;Vrk2;Sfrp1;Selenos;Rnf19b;Cd1d1;LOC103689931;Pmf1;Nkd2;Pxn;Junb;Xdh;Prkcdbp;Frmpd1;Icam1;Gar1;Klf4;LOC100912427;Traf6;Rfc5;Cd63;Hcst;Snr…
91	GO:0007166	BP	cell surface receptor signaling pathway	91/683	1772/22191	5.30E-06	0.000556285	ENSRNOG00000018488;ENSRNOG00000018646;ENSRNOG00000002946;ENSRNOG00000012002;ENSRNOG00000031312;ENSRNOG00000006094;ENSRNOG00000001607;ENSRNOG00000014361;ENSRNOG00000004226;ENSRNOG00000036839;ENSRNOG00000017783;ENSRNOG00000022298;ENSRNOG00000036703;ENSRNOG00000023972;ENSRNOG00000016299;ENSRNOG00000004489;ENSRNOG00000004639;ENSRNOG00000007390;ENSRNOG00000007159;ENSRNOG00000019283;ENSRNOG00000014524;…	Cd40;Hbegf;Socs3;Iqgap1;Tnfrsf1a;Cd44;Adamts1;Edn1;Irak3;Hnrnpa1;Sfrp1;Cxcl11;Itgax;Col4a2;Klf4;Adgre5;Traf6;Nfkbia;Ccl2;P2ry2;S1pr3;Il1r2;Eif4ebp1;Cela1;Met;P2rx4;Ltbr;Pxn;Gpc4;Pram1;Lif;Tspan4;Cxcl1;Il20rb;Lbp;Nme2;Cntf;Sdc1;Tspan11;Clcf1;LOC100910669;Foxc1;Bid;Clec4e;Irak2;Rgs14;Tnfrsf12a;Hck;Shc4;Cxcl2;Col1a1;Clec4d;Myo1g;Ptpn2;Ctgf;Gdf3;Lcn2;Relt;Ptk7;Ccl3;Cd14;Tnip2;Myo1c;Csrnp1;Jmjd6;Il4r;…
85	GO:0031328	BP	positive regulation of cellular biosynthetic process	85/683	1652/22191	5.31E-06	0.000556285	ENSRNOG00000000488;ENSRNOG00000004262;ENSRNOG00000028930;ENSRNOG00000042561;ENSRNOG00000020938;ENSRNOG00000013805;ENSRNOG00000042460;ENSRNOG00000028461;ENSRNOG00000012049;ENSRNOG00000020552;ENSRNOG00000009134;ENSRNOG00000004725;ENSRNOG00000015845;ENSRNOG00000052745;ENSRNOG00000009311;ENSRNOG00000020792;ENSRNOG00000016037;ENSRNOG00000005917;ENSRNOG00000013480;ENSRNOG00000003897;ENSRNOG00000031312;…	Hmga1;LOC102546716;Dab2;Cks1b;Ppp1r15a;Tnip2;Hmga2;Gnl3;Sox7;Fosl1;Mad2l2;Cela1;Fam129b;Met;Fstl3;Etv4;Mafb;Pawr;Ing2;Col1a1;Tnfrsf1a;Rps27l;Hspb1;Per1;Rfc4;Egr1;Dnajc3;Lif;Cebpb;Foxc1;Klf2;Atf4;Fbxo4;Edn1;Lbp;Rps3a;Hnrnpa1;Fos;Cd40;Icam1;Rfc3;Usp16;Nme2;Tead3;Sfrp1;Cdt1;Egr2;Foxd1;Cebpd;Cybb;Creb3l1;Ptma;Myc;Spdef;Ptpn2;Pf4;Klf4;Sertad1;Junb;Traf6;Rfc5;Runx1;Ccl3;Lmo4;Rplp1;Ptx3;Rbmx;Batf;Spp1;N…
81	GO:0045595	BP	regulation of cell differentiation	81/683	1544/22191	5.43E-06	0.000563163	ENSRNOG00000016037;ENSRNOG00000028036;ENSRNOG00000028930;ENSRNOG00000047786;ENSRNOG00000039976;ENSRNOG00000003546;ENSRNOG00000013791;ENSRNOG00000042460;ENSRNOG00000004100;ENSRNOG00000014288;ENSRNOG00000017897;ENSRNOG00000017783;ENSRNOG00000061910;ENSRNOG00000004725;ENSRNOG00000001704;ENSRNOG00000009311;ENSRNOG00000011205;ENSRNOG00000010265;ENSRNOG00000059984;ENSRNOG00000012002;ENSRNOG00000031312;…	Mafb;Adamts7;Dab2;Ogn;Ptk7;Tnfrsf12a;Enpp3;Hmga2;Trib1;Fn1;Adam8;Sfrp1;Igfbp3;Cela1;Runx1;Fstl3;Ccl3;Ada;Dll1;Iqgap1;Tnfrsf1a;Ptbp1;Hspb1;Zfp36;Cxcl10;Cebpd;Lif;Cebpb;Foxc1;Sfn;Ctgf;Clcf1;Col1a1;Edn1;Vim;Fos;Junb;Pf4;Nme2;Gdf3;Pnp;Apold1;Gdf15;Tspo;Tcp11;Fbn1;Xdh;Myc;Hspa1a;Hopx;Klf4;Nepro;Spdef;Traf6;Maff;Klf10;Socs3;Mad2l2;Lmo4;Trim72;Cntf;Tubb2b;Metrnl;C1qc;Nfkbia;Gnrh1;Dusp6;Medag;Cyr61;Rgs14…
499	GO:0005488	MF	binding	499/683	13886/22191	5.43E-06	0.000563163	ENSRNOG00000016378;ENSRNOG00000010331;ENSRNOG00000017319;ENSRNOG00000042460;ENSRNOG00000018488;ENSRNOG00000011071;ENSRNOG00000005115;ENSRNOG00000018646;ENSRNOG00000005116;ENSRNOG00000011774;ENSRNOG00000011205;ENSRNOG00000012002;ENSRNOG00000002385;ENSRNOG00000020391;ENSRNOG00000057347;ENSRNOG00000022859;ENSRNOG00000014205;ENSRNOG00000047706;ENSRNOG00000014361;ENSRNOG00000004226;ENSRNOG00000021548;…	Map3k8;Ctsb;Mertk;Hmga2;Cd40;Nt5e;Asf1b;Hbegf;LOC108350502;Fblim1;Ccl3;Iqgap1;Prg4;Nip7;Cebpb;Trem1;Klf2;RT1-CE16;Edn1;Irak3;Rassf1;Ezr;Crtapl1;Tead4;Cd1d1;LOC103689931;Nkd2;Xdh;Pctp;Klf4;Traf6;Steap4;Prkcdbp;Ccl2;Qtrt1;RT1-A1;Bhlhe40;P2ry2;Il11;S1pr3;Mapk13;Clec4b2;Tgfbi;Pus7;Fbln2;Spg21;Bpifa1;Kcne2;Clec4a1;Snrpb;Glrx;Apold1;Tuba1c;LOC100909441;Dusp1;Jmjd6;Klf10;Trip6;Tubb2b;Metrnl;Eif2s2;Tpm3;…
491	GO:0044424	CC	intracellular part	491/683	13879/22191	5.50E-06	0.000567535	ENSRNOG00000016378;ENSRNOG00000017319;ENSRNOG00000042460;ENSRNOG00000018488;ENSRNOG00000018524;ENSRNOG00000005115;ENSRNOG00000005116;ENSRNOG00000011774;ENSRNOG00000050251;ENSRNOG00000027833;ENSRNOG00000012002;ENSRNOG00000011205;ENSRNOG00000020391;ENSRNOG00000057347;ENSRNOG00000014205;ENSRNOG00000014361;ENSRNOG00000004226;ENSRNOG00000021548;ENSRNOG00000011071;ENSRNOG00000009878;ENSRNOG00000005608;…	Map3k8;Mertk;Hmga2;Cd40;Ezr;Asf1b;LOC108350502;Fblim1;MGC105649;Fnip2;Iqgap1;Ccl3;Nip7;Cebpb;Klf2;Edn1;Irak3;Rassf1;Nt5e;Crtapl1;Tead4;Lgmn;Cd1d1;LOC103689931;Nkd2;Xdh;Klf4;Traf6;Sdf2l1;Steap4;Pla1a;Prkcdbp;Napsa;Ccl2;Qtrt1;Bhlhe40;Il11;Lamc2;Tgfbi;Pus7;Dusp5;Chchd7;Arrdc4;Spg21;Kcne2;RGD1562114;Snrpb;LOC108348080;Glrx;Apold1;Rdh10;Tuba1c;LOC100909441;Ap1s3;Dusp1;Jmjd6;Klf10;Trip6;Fam167a;Tubb2b;…
7	GO:0090023	BP	positive regulation of neutrophil chemotaxis	7/683	24/22191	5.56E-06	0.000570666	ENSRNOG00000047800;ENSRNOG00000002802;ENSRNOG00000014361;ENSRNOG00000014532;ENSRNOG00000002792;ENSRNOG00000028015;ENSRNOG00000012471	C5ar1;Cxcl1;Edn1;Lbp;Cxcl2;Pf4;Thbs4
258	GO:0019222	BP	regulation of metabolic process	258/683	6295/22191	5.65E-06	0.000576734	ENSRNOG00000016378;ENSRNOG00000043332;ENSRNOG00000048812;ENSRNOG00000010362;ENSRNOG00000037409;ENSRNOG00000042460;ENSRNOG00000018488;ENSRNOG00000018524;ENSRNOG00000014288;ENSRNOG00000007540;ENSRNOG00000020552;ENSRNOG00000005615;ENSRNOG00000018646;ENSRNOG00000021155;ENSRNOG00000011893;ENSRNOG00000020938;ENSRNOG00000011205;ENSRNOG00000023807;ENSRNOG00000027833;ENSRNOG00000010513;ENSRNOG00000012002;…	Map3k8;Foxd1;Gpx1;Anxa2;Scimp;Hmga2;Cd40;Ezr;Fn1;Msc;Fosl1;Gadd45a;Hbegf;Ctsk;Rps3a;Ppp1r15a;Ccl3;Ccnyl1;Fnip2;Tfpi2;Iqgap1;Tnfrsf1a;Ptbp1;Usp3;Cd44;Rps20;Txn1;LOC100912427;Cebpb;Suv39h1l1;Klf2;Fbxo4;Edn1;Vim;Lin54;Adamts7;Ciart;LOC100911615;Trib1;Nt5e;Crtapl1;Vrk2;Sfrp1;Tead4;Rpl36;Pmf1;Nkd2;Xdh;Hopx;Icam1;Klf4;Traf6;Rfc5;Cd63;Nfkbia;Prkcdbp;Ccl2;Tead1;Zfp496;Dusp6;Serpinb1a;Usp16;Bhlhe40;Plscr1…
27	GO:0006979	BP	response to oxidative stress	27/683	335/22191	5.81E-06	0.000587651	ENSRNOG00000020552;ENSRNOG00000010265;ENSRNOG00000048812;ENSRNOG00000020470;ENSRNOG00000020150;ENSRNOG00000054218;ENSRNOG00000047175;ENSRNOG00000003897;ENSRNOG00000001149;ENSRNOG00000009088;ENSRNOG00000014205;ENSRNOG00000014361;ENSRNOG00000008015;ENSRNOG00000002671;ENSRNOG00000007864;ENSRNOG00000012576;ENSRNOG00000059947;ENSRNOG00000013009;ENSRNOG00000003977;ENSRNOG00000010524;ENSRNOG00000016299;…	Fosl1;Ada;Gpx1;Slc25a24;Il18bp;Il18rap;Cryaa;Col1a1;Pxn;Txnrd1;Klf2;Edn1;Fos;Nme2;Vrk2;Selenos;Sdc1;Ldha;Dusp1;Cryab;Klf4;Srxn1;Lcn2;Hmox1;Nqo1;Rbpms;Rgs14
410	GO:0043227	CC	membrane-bounded organelle	410/683	10184/22191	5.80E-06	0.000587651	ENSRNOG00000042460;ENSRNOG00000018488;ENSRNOG00000011071;ENSRNOG00000005115;ENSRNOG00000005907;ENSRNOG00000012002;ENSRNOG00000020391;ENSRNOG00000057347;ENSRNOG00000014205;ENSRNOG00000014361;ENSRNOG00000004226;ENSRNOG00000021548;ENSRNOG00000018524;ENSRNOG00000009878;ENSRNOG00000005608;ENSRNOG00000001229;ENSRNOG00000007089;ENSRNOG00000016451;ENSRNOG00000003645;ENSRNOG00000016103;ENSRNOG00000007081;…	Hmga2;Cd40;Nt5e;Asf1b;Rad18;Iqgap1;Nip7;Cebpb;Klf2;Edn1;Irak3;Rassf1;Ezr;Crtapl1;Tead4;Col18a1;Lgmn;Cd1d1;LOC103689931;Nkd2;Xdh;Klf4;Traf6;Sap30;Steap4;Pla1a;Napsa;Ccl2;Qtrt1;Bhlhe40;Tgfbi;Pus7;Dusp5;Chchd7;Arrdc4;Fbln2;Spg21;Kcne2;Snrpb;Glrx;Rdh10;Tuba1c;LOC100909441;Ap1s3;Dusp1;Klf10;Trip6;Fam167a;Tubb2b;Zfp36;Nfkbiz;Tpm3;Tmbim1;Cxcl14;Rrp15;LOC102546716;Hspb2;Vgll3;Agpat2;Osr2;Mif4gd;Psmb4;Myo…
23	GO:0097305	BP	response to alcohol	23/683	259/22191	5.86E-06	0.000590061	ENSRNOG00000020552;ENSRNOG00000013014;ENSRNOG00000012582;ENSRNOG00000000521;ENSRNOG00000013441;ENSRNOG00000011893;ENSRNOG00000014205;ENSRNOG00000008015;ENSRNOG00000020679;ENSRNOG00000000158;ENSRNOG00000017783;ENSRNOG00000003622;ENSRNOG00000011824;ENSRNOG00000050647;ENSRNOG00000004500;ENSRNOG00000045654;ENSRNOG00000016299;ENSRNOG00000011205;ENSRNOG00000007159;ENSRNOG00000014179;ENSRNOG00000050968;…	Fosl1;Cyba;Eif4ebp1;Cdkn1a;Gnrh1;Rps3a;Klf2;Fos;Icam1;Cdo1;Sfrp1;Cybb;Trh;Hspa1b;Myc;Hspa1a;Klf4;Ccl3;Ccl2;Rps2;Ptger2;Nqo1;Cd14
45	GO:0030162	BP	regulation of proteolysis	45/683	701/22191	5.99E-06	0.000600188	ENSRNOG00000001414;ENSRNOG00000048812;ENSRNOG00000004100;ENSRNOG00000014288;ENSRNOG00000017897;ENSRNOG00000006767;ENSRNOG00000047175;ENSRNOG00000011352;ENSRNOG00000012049;ENSRNOG00000010513;ENSRNOG00000050473;ENSRNOG00000006094;ENSRNOG00000050647;ENSRNOG00000016496;ENSRNOG00000029811;ENSRNOG00000050485;ENSRNOG00000028930;ENSRNOG00000004303;ENSRNOG00000010208;ENSRNOG00000013250;ENSRNOG00000001201;…	Serpine1;Gpx1;Trib1;Fn1;Adam8;Cst7;Cryaa;Furin;Sox7;Tfpi2;Rps27l;Cd44;Hspa1b;Ctsc;Kcne2;Gas1;Dab2;Timp3;Timp1;NEWGENE_1310561;Cstb;Rnf19b;Ecm1;Nkd2;Slpi;Xdh;Acer2;Hspa1a;Myc;Cryab;Klf4;Tnfrsf1b;Ptma;Rnf125;Plaur;Serpinb8;Serpinb1a;Rnf138;Cyr61;Angptl8;Kng1;Zfand2a;Wfikkn1;Bid;Il1r2
317	GO:0043231	CC	intracellular membrane-bounded organelle	317/683	8210/22191	6.22E-06	0.00061958	ENSRNOG00000043332;ENSRNOG00000048812;ENSRNOG00000010362;ENSRNOG00000042460;ENSRNOG00000018488;ENSRNOG00000014288;ENSRNOG00000007540;ENSRNOG00000021013;ENSRNOG00000005615;ENSRNOG00000005115;ENSRNOG00000008602;ENSRNOG00000021155;ENSRNOG00000043060;ENSRNOG00000011893;ENSRNOG00000020938;ENSRNOG00000050251;ENSRNOG00000012868;ENSRNOG00000004807;ENSRNOG00000010513;ENSRNOG00000012002;ENSRNOG00000010448;…	Foxd1;Gpx1;Anxa2;Hmga2;Cd40;Fn1;Msc;Stx3;Gadd45a;Asf1b;Steap4;Ctsk;Dnajc4;Rps3a;Ppp1r15a;MGC105649;Uaca;Arf2;Tfpi2;Iqgap1;Ptbp1;Usp3;Cd44;Plin2;Txn1;Dhrs9;Nip7;Cebpb;Txnrd1;Suv39h1l1;Klf2;Ifitm3;Etv4;Rai14;Irak3;Lin54;Ciart;Trib1;Srpx;Rbmx;Rassf1;Crtapl1;Vrk2;Tead4;Usp16;Lgmn;Cd1d1;LOC103689931;Pex11a;Pmf1;Adam8;Xdh;Hopx;Ier2;Fhl3;Gar1;Klf4;Traf6;Sdf2l1;Ccdc86;Nfkbia;LOC100911313;Slc30a7;Mcc;Naps…
15	GO:0034612	BP	response to tumor necrosis factor	15/683	124/22191	6.47E-06	0.000641371	ENSRNOG00000017783;ENSRNOG00000028036;ENSRNOG00000058388;ENSRNOG00000013014;ENSRNOG00000007159;ENSRNOG00000018488;ENSRNOG00000017819;ENSRNOG00000020150;ENSRNOG00000014205;ENSRNOG00000014361;ENSRNOG00000013973;ENSRNOG00000016093;ENSRNOG00000020679;ENSRNOG00000011205;ENSRNOG00000003897	Sfrp1;Adamts7;Zfp36;Cyba;Ccl2;Cd40;Cd14;Il18bp;Klf2;Edn1;Lcn2;Hyal3;Icam1;Ccl3;Col1a1
40	GO:0031347	BP	regulation of defense response	40/683	606/22191	6.63E-06	0.000654681	ENSRNOG00000013014;ENSRNOG00000010265;ENSRNOG00000048812;ENSRNOG00000018564;ENSRNOG00000011071;ENSRNOG00000017897;ENSRNOG00000013805;ENSRNOG00000001414;ENSRNOG00000014532;ENSRNOG00000002946;ENSRNOG00000020979;ENSRNOG00000006227;ENSRNOG00000031312;ENSRNOG00000007387;ENSRNOG00000017453;ENSRNOG00000004226;ENSRNOG00000013987;ENSRNOG00000021817;ENSRNOG00000022859;ENSRNOG00000023376;ENSRNOG00000006961;…	Cyba;Ada;Gpx1;Nup93;Nt5e;Adam8;Tnip2;Serpine1;Lbp;Socs3;Psmb4;Ifih1;Tnfrsf1a;Per1;Ptpn2;Irak3;Sbno2;Irak2;Trem1;Riok3;Snrpb;Selenos;Ccr1;Cxcl1;Slpi;Bst1;Ackr3;Zfp36;Tnfrsf1b;Il20rb;Ccl3;Metrnl;Nfkbia;Ccl2;Cd14;RT1-A1;Ufd1l;Plscr1;Rnf125;Il1r2
456	GO:0065007	BP	biological regulation	456/683	12860/22191	6.86E-06	0.000674135	ENSRNOG00000016378;ENSRNOG00000039976;ENSRNOG00000017319;ENSRNOG00000042460;ENSRNOG00000018488;ENSRNOG00000018524;ENSRNOG00000018646;ENSRNOG00000011774;ENSRNOG00000002946;ENSRNOG00000027833;ENSRNOG00000012002;ENSRNOG00000057347;ENSRNOG00000037409;ENSRNOG00000022859;ENSRNOG00000014205;ENSRNOG00000014361;ENSRNOG00000004226;ENSRNOG00000021548;ENSRNOG00000011071;ENSRNOG00000009878;ENSRNOG00000005608;…	Map3k8;Ptk7;Mertk;Hmga2;Cd40;Ezr;Hbegf;Fblim1;Socs3;Fnip2;Iqgap1;Cebpb;Scimp;Trem1;Klf2;Edn1;Irak3;Rassf1;Nt5e;Crtapl1;Tead4;Col18a1;Lgmn;Cd1d1;LOC103689931;Nkd2;Xdh;Klf4;Traf6;Sdf2l1;Steap4;Ninj1;Prkcdbp;Napsa;Ccl2;Serpinb1a;RT1-A1;Bhlhe40;P2ry2;Il11;S1pr3;Lamc2;Mapk13;Clec4b2;Dusp5;Ifitm2;Arrdc4;Fbln2;Bpifa1;Tspan4;Kcne2;Snrpb;Glrx;Apold1;Rdh10;Dusp1;Jmjd6;Klf10;Trip6;Tubb2b;Metrnl;Tmbim1;Cxcl1…
377	GO:0043229	CC	intracellular organelle	377/683	10201/22191	7.00E-06	0.000684143	ENSRNOG00000042460;ENSRNOG00000018488;ENSRNOG00000018524;ENSRNOG00000005115;ENSRNOG00000005907;ENSRNOG00000027833;ENSRNOG00000012002;ENSRNOG00000020391;ENSRNOG00000057347;ENSRNOG00000014205;ENSRNOG00000014361;ENSRNOG00000004226;ENSRNOG00000021548;ENSRNOG00000009878;ENSRNOG00000005608;ENSRNOG00000007089;ENSRNOG00000016451;ENSRNOG00000003645;ENSRNOG00000016103;ENSRNOG00000007081;ENSRNOG00000016299;…	Hmga2;Cd40;Ezr;Asf1b;Rad18;Fnip2;Iqgap1;Nip7;Cebpb;Klf2;Edn1;Irak3;Rassf1;Crtapl1;Tead4;Lgmn;Cd1d1;LOC103689931;Nkd2;Xdh;Klf4;Traf6;Sap30;Steap4;Napsa;Ccl2;Qtrt1;Bhlhe40;Pus7;Dusp5;Chchd7;Arrdc4;Spg21;Kcne2;LOC108348080;Glrx;Rdh10;Tuba1c;LOC100909441;Ap1s3;Dusp1;Jmjd6;Klf10;Trip6;Fam167a;Tubb2b;Zfp36;Nfkbiz;Tpm3;Tmbim1;Cxcl14;Rrp15;LOC102546716;Hspb2;Vgll3;Agpat2;Osr2;Rn50_20_0472.1;Psmb4;RGD1308…
26	GO:1903706	BP	regulation of hemopoiesis	26/683	319/22191	7.06E-06	0.000686868	ENSRNOG00000010265;ENSRNOG00000004100;ENSRNOG00000017897;ENSRNOG00000016037;ENSRNOG00000009982;ENSRNOG00000001704;ENSRNOG00000009311;ENSRNOG00000007002;ENSRNOG00000057347;ENSRNOG00000008015;ENSRNOG00000028015;ENSRNOG00000002671;ENSRNOG00000017783;ENSRNOG00000002802;ENSRNOG00000007302;ENSRNOG00000004500;ENSRNOG00000004639;ENSRNOG00000006118;ENSRNOG00000011205;ENSRNOG00000017800;ENSRNOG00000058388;…	Ada;Trib1;Adam8;Mafb;Pnp;Runx1;Fstl3;Lif;Cebpb;Fos;Pf4;Nme2;Sfrp1;Cxcl1;Fbn1;Myc;Traf6;Klf10;Ccl3;Foxc1;Zfp36;C1qc;Nfkbia;Dll1;Ptpn2;Il4r
40	GO:0008285	BP	negative regulation of cell population proliferation	40/683	609/22191	7.25E-06	0.000702573	ENSRNOG00000000488;ENSRNOG00000020552;ENSRNOG00000001555;ENSRNOG00000019638;ENSRNOG00000004100;ENSRNOG00000000521;ENSRNOG00000061910;ENSRNOG00000013441;ENSRNOG00000015845;ENSRNOG00000018566;ENSRNOG00000005917;ENSRNOG00000006320;ENSRNOG00000013480;ENSRNOG00000012049;ENSRNOG00000025371;ENSRNOG00000048053;ENSRNOG00000020792;ENSRNOG00000007002;ENSRNOG00000057347;ENSRNOG00000000855;ENSRNOG00000019387;…	Hmga1;Fosl1;Btg3;Lmna;Trib1;Cdkn1a;Igfbp3;Gnrh1;Fam129b;Ctsl;Pawr;Ptges;Ing2;Sox7;Spry1;Rn50_10_0701.2;Etv4;Lif;Cebpb;Lst1;Ifi30;Fbxo4;Il20rb;Mtbp;Srpx;NEWGENE_1310561;Sfrp1;Tspo;Hspa1b;Xdh;Hspa1a;Sfn;Klf4;Ogn;Tes;Mcc;Dll1;Hmox1;Ptpn2;Adm
7	GO:0071624	BP	positive regulation of granulocyte chemotaxis	7/683	25/22191	7.52E-06	0.000724733	ENSRNOG00000047800;ENSRNOG00000002802;ENSRNOG00000014361;ENSRNOG00000014532;ENSRNOG00000002792;ENSRNOG00000028015;ENSRNOG00000012471	C5ar1;Cxcl1;Edn1;Lbp;Cxcl2;Pf4;Thbs4
55	GO:0045937	BP	positive regulation of phosphate metabolic process	55/683	952/22191	7.87E-06	0.000751461	ENSRNOG00000016378;ENSRNOG00000000521;ENSRNOG00000014828;ENSRNOG00000042561;ENSRNOG00000008936;ENSRNOG00000010362;ENSRNOG00000037409;ENSRNOG00000018488;ENSRNOG00000017897;ENSRNOG00000061910;ENSRNOG00000018646;ENSRNOG00000047175;ENSRNOG00000020938;ENSRNOG00000011205;ENSRNOG00000027833;ENSRNOG00000019264;ENSRNOG00000012002;ENSRNOG00000031312;ENSRNOG00000013090;ENSRNOG00000006094;ENSRNOG00000012081;…	Map3k8;Cdkn1a;Avpi1;Cks1b;Map3k6;Anxa2;Scimp;Cd40;Adam8;Igfbp3;Hbegf;Cryaa;Ppp1r15a;Ccl3;Fnip2;Ltbr;Iqgap1;Tnfrsf1a;Gadd45g;Cd44;Txn1;Lif;Ctgf;Clcf1;Edn1;Gadd45b;Dab2;Icam1;Gdf3;Itga5;Gdf15;Ackr3;Xdh;Myc;Tnfrsf1b;Sphk1;C5ar1;Relt;Traf6;Socs3;Igfbp4;Mad2l2;Lmo4;Rplp1;Prkcdbp;Plaur;Ccl2;Card14;Edar;Cyr61;Gadd45a;Cntf;Il11;Rbpms;Thbs4
55	GO:0010562	BP	positive regulation of phosphorus metabolic process	55/683	952/22191	7.87E-06	0.000751461	ENSRNOG00000016378;ENSRNOG00000000521;ENSRNOG00000014828;ENSRNOG00000042561;ENSRNOG00000008936;ENSRNOG00000010362;ENSRNOG00000037409;ENSRNOG00000018488;ENSRNOG00000017897;ENSRNOG00000061910;ENSRNOG00000018646;ENSRNOG00000047175;ENSRNOG00000020938;ENSRNOG00000011205;ENSRNOG00000027833;ENSRNOG00000019264;ENSRNOG00000012002;ENSRNOG00000031312;ENSRNOG00000013090;ENSRNOG00000006094;ENSRNOG00000012081;…	Map3k8;Cdkn1a;Avpi1;Cks1b;Map3k6;Anxa2;Scimp;Cd40;Adam8;Igfbp3;Hbegf;Cryaa;Ppp1r15a;Ccl3;Fnip2;Ltbr;Iqgap1;Tnfrsf1a;Gadd45g;Cd44;Txn1;Lif;Ctgf;Clcf1;Edn1;Gadd45b;Dab2;Icam1;Gdf3;Itga5;Gdf15;Ackr3;Xdh;Myc;Tnfrsf1b;Sphk1;C5ar1;Relt;Traf6;Socs3;Igfbp4;Mad2l2;Lmo4;Rplp1;Prkcdbp;Plaur;Ccl2;Card14;Edar;Cyr61;Gadd45a;Cntf;Il11;Rbpms;Thbs4
435	GO:0050789	BP	regulation of biological process	435/683	12186/22191	8.16E-06	0.000775941	ENSRNOG00000016378;ENSRNOG00000017319;ENSRNOG00000042460;ENSRNOG00000018488;ENSRNOG00000018524;ENSRNOG00000018646;ENSRNOG00000011774;ENSRNOG00000002946;ENSRNOG00000027833;ENSRNOG00000012002;ENSRNOG00000057347;ENSRNOG00000037409;ENSRNOG00000022859;ENSRNOG00000014205;ENSRNOG00000014361;ENSRNOG00000004226;ENSRNOG00000021548;ENSRNOG00000011071;ENSRNOG00000009878;ENSRNOG00000005608;ENSRNOG00000001229;…	Map3k8;Mertk;Hmga2;Cd40;Ezr;Hbegf;Fblim1;Socs3;Fnip2;Iqgap1;Cebpb;Scimp;Trem1;Klf2;Edn1;Irak3;Rassf1;Nt5e;Crtapl1;Tead4;Col18a1;Lgmn;Cd1d1;LOC103689931;Nkd2;Xdh;Klf4;Traf6;Sdf2l1;Cd63;Ninj1;Prkcdbp;Ccl2;Serpinb1a;RT1-A1;Bhlhe40;P2ry2;Il11;S1pr3;Lamc2;Mapk13;Clec4b2;Dusp5;Ifitm2;Arrdc4;Fbln2;Bpifa1;Tspan4;Kcne2;Snrpb;Timp1;Glrx;Apold1;Dusp1;Jmjd6;Klf10;Trip6;Tubb2b;Metrnl;Tmbim1;Cxcl14;LOC10036214…
16	GO:0019838	MF	growth factor binding	16/683	143/22191	8.86E-06	0.000838086	ENSRNOG00000033192;ENSRNOG00000001249;ENSRNOG00000014350;ENSRNOG00000016103;ENSRNOG00000016957;ENSRNOG00000015036;ENSRNOG00000003977;ENSRNOG00000010635;ENSRNOG00000011352;ENSRNOG00000005871;ENSRNOG00000016281;ENSRNOG00000010977;ENSRNOG00000061910;ENSRNOG00000003897;ENSRNOG00000022796;ENSRNOG00000014378	Osmr;Col6a1;Cyr61;Nkd2;Igfbp2;Ctgf;Dusp1;Igfbp4;Furin;Il1rn;Col4a1;Igfbp6;Igfbp3;Col1a1;Fgfbp3;Il1r2
14	GO:0050728	BP	negative regulation of inflammatory response	14/683	112/22191	8.92E-06	0.000840109	ENSRNOG00000012576;ENSRNOG00000058388;ENSRNOG00000010265;ENSRNOG00000048812;ENSRNOG00000017453;ENSRNOG00000011071;ENSRNOG00000046202;ENSRNOG00000016575;ENSRNOG00000023214;ENSRNOG00000002946;ENSRNOG00000020979;ENSRNOG00000046699;ENSRNOG00000031312;ENSRNOG00000014378	Selenos;Zfp36;Ada;Gpx1;Ptpn2;Nt5e;Metrnl;Tnfrsf1b;Il20rb;Socs3;Psmb4;Slpi;Tnfrsf1a;Il1r2
85	GO:0010628	BP	positive regulation of gene expression	85/683	1691/22191	9.54E-06	0.000891453	ENSRNOG00000000488;ENSRNOG00000004262;ENSRNOG00000028930;ENSRNOG00000042561;ENSRNOG00000020938;ENSRNOG00000013973;ENSRNOG00000042460;ENSRNOG00000028461;ENSRNOG00000018524;ENSRNOG00000014288;ENSRNOG00000020552;ENSRNOG00000009134;ENSRNOG00000004725;ENSRNOG00000015845;ENSRNOG00000052745;ENSRNOG00000009311;ENSRNOG00000016037;ENSRNOG00000005917;ENSRNOG00000019638;ENSRNOG00000013480;ENSRNOG00000003897;…	Hmga1;LOC102546716;Dab2;Cks1b;Ppp1r15a;Lcn2;Hmga2;Gnl3;Ezr;Fn1;Fosl1;Mad2l2;Cela1;Fam129b;Met;Fstl3;Mafb;Pawr;Lmna;Ing2;Col1a1;Tnfrsf1a;Rps27l;Per1;Egr1;Dnajc3;Lif;Cebpb;Foxc1;Angptl8;Klf2;Atf4;Etv4;Edn1;Vim;Msn;Fos;Cd40;Pf4;Usp16;Nme2;NEWGENE_1310561;Tead3;Sfrp1;Egr2;Foxd1;Cebpd;Tnip2;Nkd2;Creb3l1;Ptma;Myc;Spdef;Cntf;Klf4;Sertad1;Junb;Traf6;Rps3a;Runx1;Ccl3;Lmo4;Rplp1;Rbmx;Batf;Spp1;Nfkbia;Tead1…
18	GO:0043901	BP	negative regulation of multi-organism process	18/683	177/22191	9.55E-06	0.000891453	ENSRNOG00000010265;ENSRNOG00000012280;ENSRNOG00000010362;ENSRNOG00000006715;ENSRNOG00000042460;ENSRNOG00000004100;ENSRNOG00000013859;ENSRNOG00000038999;ENSRNOG00000047394;ENSRNOG00000014936;ENSRNOG00000008048;ENSRNOG00000017453;ENSRNOG00000004226;ENSRNOG00000023376;ENSRNOG00000014532;ENSRNOG00000011205;ENSRNOG00000057832;ENSRNOG00000010208	Ada;Ptx3;Anxa2;Ccr1;Hmga2;Trib1;Bpifa1;RT1-A1;Ufd1l;Ifitm2;Plscr1;Ptpn2;Irak3;Riok3;Lbp;Ccl3;Rnf125;Timp1
11	GO:0043620	BP	regulation of DNA-templated transcription in response to stress	11/683	71/22191	1.03E-05	0.000961619	ENSRNOG00000019422;ENSRNOG00000057347;ENSRNOG00000050647;ENSRNOG00000014205;ENSRNOG00000015616;ENSRNOG00000014117;ENSRNOG00000045654;ENSRNOG00000020938;ENSRNOG00000005413;ENSRNOG00000017801;ENSRNOG00000003745	Egr1;Cebpb;Hspa1b;Klf2;Rgs14;Hmox1;Hspa1a;Ppp1r15a;Creb3l1;Atf4;Atf3
140	GO:0065008	BP	regulation of biological quality	140/683	3175/22191	1.09E-05	0.001004164	ENSRNOG00000043332;ENSRNOG00000048812;ENSRNOG00000010362;ENSRNOG00000042460;ENSRNOG00000018488;ENSRNOG00000018524;ENSRNOG00000014288;ENSRNOG00000021013;ENSRNOG00000013912;ENSRNOG00000001704;ENSRNOG00000021155;ENSRNOG00000053430;ENSRNOG00000020938;ENSRNOG00000019203;ENSRNOG00000010516;ENSRNOG00000017714;ENSRNOG00000007060;ENSRNOG00000012081;ENSRNOG00000058568;ENSRNOG00000015278;ENSRNOG00000009088;…	Foxd1;Gpx1;Anxa2;Hmga2;Cd40;Ezr;Fn1;Stx3;Slc30a7;Runx1;Ctsk;Slco4a1;Ppp1r15a;Eya2;Plau;Usp3;Plin2;Txn1;Dhrs9;Myl12a;Txnrd1;Klf2;Fbxo4;Edn1;Dio3;Hnrnpa1;LOC100911615;Crtapl1;Vrk2;Sfrp1;Selenos;Cxcl11;Xdh;Fam3d;;Klf4;Traf6;Steap4;Nfkbia;LOC100911313;Pex11a;Syne3;Napsa;Ccl2;Hilpda;P2ry2;Plscr1;Il11;Adm;Mt2A;Procr;Msr1;Whamm;Ada;Hk3;Fam129b;Serpine1;Met;Rbp2;P2rx4;Anxa7;Lif;Bpifa1;Arhgap18;Kcne2;Il20…
8	GO:0008009	MF	chemokine activity	8/683	36/22191	1.09E-05	0.001004164	ENSRNOG00000022256;ENSRNOG00000007159;ENSRNOG00000002802;ENSRNOG00000022298;ENSRNOG00000011984;ENSRNOG00000002792;ENSRNOG00000028015;ENSRNOG00000011205	Cxcl10;Ccl2;Cxcl1;Cxcl11;Cxcl14;Cxcl2;Pf4;Ccl3
12	GO:1902106	BP	negative regulation of leukocyte differentiation	12/683	85/22191	1.11E-05	0.001014616	ENSRNOG00000017783;ENSRNOG00000012804;ENSRNOG00000017453;ENSRNOG00000004100;ENSRNOG00000007302;ENSRNOG00000016037;ENSRNOG00000004500;ENSRNOG00000009311;ENSRNOG00000001704;ENSRNOG00000011205;ENSRNOG00000015441;ENSRNOG00000002671	Sfrp1;C1qc;Ptpn2;Trib1;Fbn1;Mafb;Myc;Fstl3;Runx1;Ccl3;Il4r;Nme2
107	GO:0051128	BP	regulation of cellular component organization	107/683	2282/22191	1.22E-05	0.001113228	ENSRNOG00000028036;ENSRNOG00000048812;ENSRNOG00000010362;ENSRNOG00000018524;ENSRNOG00000014288;ENSRNOG00000014948;ENSRNOG00000018646;ENSRNOG00000021155;ENSRNOG00000011774;ENSRNOG00000020938;ENSRNOG00000027833;ENSRNOG00000012002;ENSRNOG00000019638;ENSRNOG00000018564;ENSRNOG00000015278;ENSRNOG00000015622;ENSRNOG00000014361;ENSRNOG00000018087;ENSRNOG00000023376;ENSRNOG00000036839;ENSRNOG00000021548;…	Adamts7;Gpx1;Anxa2;Ezr;Fn1;Osgin1;Hbegf;Ctsk;Fblim1;Ppp1r15a;Fnip2;Iqgap1;Lmna;Nup93;Myl12a;Fbxo4;Edn1;Vim;Riok3;Hnrnpa1;Rassf1;Vrk2;Sfrp1;Syne3;;Klf4;Cd63;Prkcdbp;Ccl2;Igfbp2;Mis18a;Msn;Whamm;Eif4ebp1;Mtbp;Serpine1;Met;Sele;Anxa7;Bin3;Lif;Arhgap18;Trem1;Snrpb;Igfbp6;Nme2;Gdf15;Tspo;Sdc1;Hspa1a;Sfn;Dusp1;Lmo4;Tubb2b;Bid;Rab20;AABR07055878.1;Hmga1;Cdkn1a;Ctsl;Tnfrsf12a;Hck;Mad2l2;Stil;Gda;Ing2;Ira…
12	GO:0005178	MF	integrin binding	12/683	86/22191	1.25E-05	0.001136488	ENSRNOG00000017453;ENSRNOG00000007302;ENSRNOG00000014288;ENSRNOG00000001149;ENSRNOG00000015036;ENSRNOG00000014350;ENSRNOG00000012216;ENSRNOG00000014524;ENSRNOG00000020679;ENSRNOG00000007136;ENSRNOG00000057451;ENSRNOG00000012471	Ptpn2;Fbn1;Fn1;Pxn;Ctgf;Cyr61;Tgfbi;S1pr3;Icam1;Anxa7;Itga5;Thbs4
43	GO:0071495	BP	cellular response to endogenous stimulus	43/683	683/22191	1.30E-05	0.001171267	ENSRNOG00000028036;ENSRNOG00000013014;ENSRNOG00000010306;ENSRNOG00000018524;ENSRNOG00000028449;ENSRNOG00000016281;ENSRNOG00000030118;ENSRNOG00000010994;ENSRNOG00000001300;ENSRNOG00000003897;ENSRNOG00000010989;ENSRNOG00000006094;ENSRNOG00000057347;ENSRNOG00000012582;ENSRNOG00000014205;ENSRNOG00000012002;ENSRNOG00000014361;ENSRNOG00000008015;ENSRNOG00000020679;ENSRNOG00000012183;ENSRNOG00000017783;…	Adamts7;Cyba;H2afz;Ezr;LOC100360449;Col4a1;Msn;Has1;P2rx4;Col1a1;Ipo5;Cd44;Cebpb;Eif4ebp1;Klf2;Iqgap1;Edn1;Fos;Icam1;Glrx;Sfrp1;Col6a1;Dab2;LOC103689931;Cybb;Fbn1;Myc;Dusp1;Col4a2;Atf4;Klf4;Ctsb;Klf10;Foxc1;Rplp1;Zfp36;Igfbp2;Ccl2;Ptger2;NEWGENE_1310561;Id1;Errfi1;Spp1
18	GO:0005539	MF	glycosaminoglycan binding	18/683	181/22191	1.30E-05	0.001171267	ENSRNOG00000017783;ENSRNOG00000006094;ENSRNOG00000001607;ENSRNOG00000022256;ENSRNOG00000047786;ENSRNOG00000007159;ENSRNOG00000022298;ENSRNOG00000014288;ENSRNOG00000007302;ENSRNOG00000029212;ENSRNOG00000015036;ENSRNOG00000018646;ENSRNOG00000028015;ENSRNOG00000011205;ENSRNOG00000010529;ENSRNOG00000013250;ENSRNOG00000022796;ENSRNOG00000012471	Sfrp1;Cd44;Adamts1;Cxcl10;Ogn;Ccl2;Cxcl11;Fn1;Fbn1;Vcan;Ctgf;Hbegf;Pf4;Ccl3;Thbs2;NEWGENE_1310561;Fgfbp3;Thbs4
31	GO:0032103	BP	positive regulation of response to external stimulus	31/683	431/22191	1.35E-05	0.001211182	ENSRNOG00000047800;ENSRNOG00000013014;ENSRNOG00000017897;ENSRNOG00000021013;ENSRNOG00000001414;ENSRNOG00000052745;ENSRNOG00000001300;ENSRNOG00000006227;ENSRNOG00000031312;ENSRNOG00000023546;ENSRNOG00000022256;ENSRNOG00000014532;ENSRNOG00000021817;ENSRNOG00000014361;ENSRNOG00000004226;ENSRNOG00000023376;ENSRNOG00000028015;ENSRNOG00000006715;ENSRNOG00000002802;ENSRNOG00000022298;ENSRNOG00000004639;…	C5ar1;Cyba;Adam8;Stx3;Serpine1;Met;P2rx4;Ifih1;Tnfrsf1a;Hspb1;Cxcl10;Lbp;Irak2;Edn1;Irak3;Riok3;Pf4;Ccr1;Cxcl1;Cxcl11;Traf6;Ccl3;Tubb2b;Nfkbia;Ccl2;Cd14;Tnip2;Plscr1;Cxcl14;Cxcl2;Thbs4
11	GO:2000181	BP	negative regulation of blood vessel morphogenesis	11/683	73/22191	1.36E-05	0.001214757	ENSRNOG00000022256;ENSRNOG00000007159;ENSRNOG00000007081;ENSRNOG00000023972;ENSRNOG00000016299;ENSRNOG00000001414;ENSRNOG00000039593;ENSRNOG00000028015;ENSRNOG00000012471;ENSRNOG00000017800;ENSRNOG00000010529	Cxcl10;Ccl2;Xdh;Col4a2;Klf4;Serpine1;Ecscr;Pf4;Thbs4;Foxc1;Thbs2
406	GO:0050794	BP	regulation of cellular process	406/683	11348/22191	1.54E-05	0.00136557	ENSRNOG00000016378;ENSRNOG00000017319;ENSRNOG00000042460;ENSRNOG00000018488;ENSRNOG00000018524;ENSRNOG00000018646;ENSRNOG00000011774;ENSRNOG00000011205;ENSRNOG00000027833;ENSRNOG00000012002;ENSRNOG00000057347;ENSRNOG00000037409;ENSRNOG00000022859;ENSRNOG00000014205;ENSRNOG00000049918;ENSRNOG00000014361;ENSRNOG00000004226;ENSRNOG00000021548;ENSRNOG00000009878;ENSRNOG00000005608;ENSRNOG00000001229;…	Map3k8;Mertk;Hmga2;Cd40;Ezr;Hbegf;Fblim1;Ccl3;Fnip2;Iqgap1;Cebpb;Scimp;Trem1;Klf2;Lrg1;Edn1;Irak3;Rassf1;Crtapl1;Tead4;Col18a1;Lgmn;Cd1d1;Nkd2;Xdh;Klf4;Traf6;Sdf2l1;Cd63;Prkcdbp;Ccl2;Serpinb1a;Bhlhe40;P2ry2;Il11;S1pr3;Lamc2;Mapk13;Clec4b2;Dusp5;Arrdc4;Bpifa1;Tspan4;Kcne2;Snrpb;Timp1;Glrx;Apold1;Dusp1;Jmjd6;Klf10;Trip6;Tubb2b;Metrnl;Tmbim1;Cxcl14;LOC102546716;Vgll3;Tnfrsf12a;Osr2;Shc4;Cyba;Cxcl2;R…
19	GO:0005125	MF	cytokine activity	19/683	201/22191	1.56E-05	0.001379392	ENSRNOG00000036673;ENSRNOG00000058856;ENSRNOG00000019661;ENSRNOG00000007159;ENSRNOG00000014361;ENSRNOG00000002802;ENSRNOG00000022298;ENSRNOG00000028015;ENSRNOG00000007002;ENSRNOG00000022256;ENSRNOG00000018752;ENSRNOG00000017386;ENSRNOG00000011984;ENSRNOG00000002792;ENSRNOG00000005871;ENSRNOG00000011205;ENSRNOG00000043451;ENSRNOG00000015331;ENSRNOG00000010208	Sectm1b;Tslp;Gdf15;Ccl2;Edn1;Cxcl1;Cxcl11;Pf4;Lif;Cxcl10;Clcf1;Il11;Cxcl14;Cxcl2;Il1rn;Ccl3;Spp1;Gdf3;Timp1
24	GO:0070848	BP	response to growth factor	24/683	297/22191	1.82E-05	0.001594012	ENSRNOG00000028036;ENSRNOG00000028449;ENSRNOG00000010994;ENSRNOG00000003897;ENSRNOG00000023546;ENSRNOG00000006094;ENSRNOG00000012002;ENSRNOG00000014361;ENSRNOG00000028930;ENSRNOG00000013250;ENSRNOG00000017783;ENSRNOG00000023896;ENSRNOG00000050485;ENSRNOG00000007302;ENSRNOG00000004500;ENSRNOG00000054344;ENSRNOG00000023972;ENSRNOG00000016299;ENSRNOG00000016575;ENSRNOG00000017800;ENSRNOG00000058388;…	Adamts7;LOC100360449;Has1;Col1a1;Hspb1;Cd44;Iqgap1;Edn1;Dab2;NEWGENE_1310561;Sfrp1;Dusp6;Gas1;Fbn1;Myc;Ier2;Col4a2;Klf4;Tnfrsf1b;Foxc1;Zfp36;Ccl2;Id1;Errfi1
10	GO:0005581	CC	collagen trimer	10/683	62/22191	1.81E-05	0.001594012	ENSRNOG00000014426;ENSRNOG00000001229;ENSRNOG00000012804;ENSRNOG00000001249;ENSRNOG00000001254;ENSRNOG00000012749;ENSRNOG00000024082;ENSRNOG00000023972;ENSRNOG00000016281;ENSRNOG00000003897	Lox;Col18a1;C1qc;Col6a1;Col6a2;C1qb;Gldn;Col4a2;Col4a1;Col1a1
31	GO:0009314	BP	response to radiation	31/683	439/22191	1.85E-05	0.001620265	ENSRNOG00000027990;ENSRNOG00000000521;ENSRNOG00000013014;ENSRNOG00000048812;ENSRNOG00000012081;ENSRNOG00000005615;ENSRNOG00000047175;ENSRNOG00000002946;ENSRNOG00000007387;ENSRNOG00000022256;ENSRNOG00000015622;ENSRNOG00000019296;ENSRNOG00000008015;ENSRNOG00000016093;ENSRNOG00000020679;ENSRNOG00000017783;ENSRNOG00000019422;ENSRNOG00000050647;ENSRNOG00000004500;ENSRNOG00000045654;ENSRNOG00000010524;…	Crip1;Cdkn1a;Cyba;Gpx1;Txn1;Gadd45a;Cryaa;Socs3;Per1;Cxcl10;Fbxo4;Gnat2;Fos;Hyal3;Icam1;Sfrp1;Egr1;Hspa1b;Myc;Hspa1a;Cryab;Dusp1;Usp1;Rad18;Atf4;Aen;Ccl2;Bhlhe40;Casp7;Cxcl2;Rgs14
70	GO:0048513	BP	animal organ development	70/683	1341/22191	1.86E-05	0.001622446	ENSRNOG00000016037;ENSRNOG00000017319;ENSRNOG00000043332;ENSRNOG00000014117;ENSRNOG00000010265;ENSRNOG00000019638;ENSRNOG00000014426;ENSRNOG00000042460;ENSRNOG00000011071;ENSRNOG00000007540;ENSRNOG00000000521;ENSRNOG00000004725;ENSRNOG00000016281;ENSRNOG00000014936;ENSRNOG00000047175;ENSRNOG00000009311;ENSRNOG00000015488;ENSRNOG00000018566;ENSRNOG00000019264;ENSRNOG00000003897;ENSRNOG00000025371;…	Mafb;Mertk;Foxd1;Hmox1;Ada;Lmna;Lox;Hmga2;Nt5e;Msc;Cdkn1a;Cela1;Col4a1;Ifitm2;Cryaa;Fstl3;Tead1;Ctsl;Ltbr;Col1a1;Spry1;Timp1;Cd44;Adamts1;Fpgs;Lif;Cebpb;Foxc1;Eif4ebp1;Ctgf;Klf2;Kcne2;Edn1;Plcd1;Ece1;Hyal3;Hopx;Gdf3;Tead3;Sfrp1;Rdh10;Tspo;Ldha;Junb;Fbn1;Myc;Sphk1;C5ar1;Cryab;Klf4;Ptk7;Runx1;Socs3;Sfn;Lmo4;Trim72;Nfkbia;Nes;Eif2s2;Tpm3;Ccl2;Cyr61;Dll1;Casp7;Adm;Eif4a1;Jmjd6;Bid;Id1;Osr2
39	GO:0048646	BP	anatomical structure formation involved in morphogenesis	39/683	602/22191	1.89E-05	0.001642184	ENSRNOG00000017783;ENSRNOG00000016866;ENSRNOG00000039976;ENSRNOG00000010362;ENSRNOG00000012216;ENSRNOG00000014288;ENSRNOG00000017897;ENSRNOG00000016037;ENSRNOG00000014061;ENSRNOG00000001414;ENSRNOG00000013987;ENSRNOG00000013862;ENSRNOG00000012049;ENSRNOG00000003897;ENSRNOG00000032238;ENSRNOG00000048812;ENSRNOG00000001607;ENSRNOG00000017800;ENSRNOG00000009088;ENSRNOG00000015036;ENSRNOG00000000640;…	Sfrp1;Fhl2;Ptk7;Anxa2;Tgfbi;Fn1;Adam8;Mafb;Dusp5;Serpine1;Sbno2;Dusp2;Sox7;Col1a1;Plcd1;Gpx1;Adamts1;Foxc1;Txnrd1;Ctgf;Egr2;Ecm1;Gdf3;Apold1;Rdh10;Col18a1;Sat1;Ackr3;Dusp1;Anpep;Traf6;Lmo4;Edar;Cyr61;Dll1;Hmox1;Adm;Jmjd6;Egfl7
105	GO:0005654	CC	nucleoplasm	105/683	2270/22191	2.10E-05	0.001813523	ENSRNOG00000020552;ENSRNOG00000011932;ENSRNOG00000019638;ENSRNOG00000042460;ENSRNOG00000007540;ENSRNOG00000005615;ENSRNOG00000005115;ENSRNOG00000021155;ENSRNOG00000011893;ENSRNOG00000027833;ENSRNOG00000007387;ENSRNOG00000057347;ENSRNOG00000009088;ENSRNOG00000028872;ENSRNOG00000036839;ENSRNOG00000005608;ENSRNOG00000016299;ENSRNOG00000007890;ENSRNOG00000001704;ENSRNOG00000001701;ENSRNOG00000011271;…	Fosl1;Snrpa1;Lmna;Hmga2;Msc;Gadd45a;Asf1b;Ctsk;Rps3a;Fnip2;Per1;Cebpb;Txnrd1;Rai14;Hnrnpa1;Tead4;Klf4;Usp1;Runx1;Cbr3;Mcc;Tead1;Ufd1l;Erf;Cks1b;Eif4ebp1;Tnip2;Hilpda;Fcf1;Pxn;Cebpd;Taf1d;Snrpb;Sap30;Apold1;Cdkn2aipnl;Jmjd6;Foxc1;Zc3h12d;Rbmx;Batf;Aen;Arid5a;Rp2;Rbm22;Dennd2d;Lsm5;AABR07055878.1;Hmga1;Eftud2;Cdkn1a;Hck;RGD1308750;Mafk;Sox7;Ing2;Nxt1;Rbm48;Ptpn2;Egr2;Snrpf;Fosl2;Crtc3;Nupl2;Rpa2;Hs…
49	GO:1902533	BP	positive regulation of intracellular signal transduction	49/683	835/22191	2.13E-05	0.001833396	ENSRNOG00000016378;ENSRNOG00000014828;ENSRNOG00000010265;ENSRNOG00000048812;ENSRNOG00000037409;ENSRNOG00000018488;ENSRNOG00000017897;ENSRNOG00000061910;ENSRNOG00000018646;ENSRNOG00000008936;ENSRNOG00000001300;ENSRNOG00000019264;ENSRNOG00000012002;ENSRNOG00000031312;ENSRNOG00000013090;ENSRNOG00000006094;ENSRNOG00000022256;ENSRNOG00000007002;ENSRNOG00000017453;ENSRNOG00000027655;ENSRNOG00000015036;…	Map3k8;Avpi1;Ada;Gpx1;Scimp;Cd40;Adam8;Igfbp3;Hbegf;Map3k6;P2rx4;Ltbr;Iqgap1;Tnfrsf1a;Gadd45g;Cd44;Cxcl10;Lif;Ptpn2;Clec4b2;Ctgf;F2rl3;Edn1;Gadd45b;Icam1;Glrx;Tnip2;Ecm1;Cxcl11;Xdh;Tnfrsf1b;Sphk1;C5ar1;Pf4;Relt;Traf6;Ccl3;Igfbp4;Hcst;Trip6;Prkcdbp;Ccl2;Cd14;Edar;Ackr3;Gadd45a;Hmox1;Il11;Siah1
87	GO:0006357	BP	regulation of transcription by RNA polymerase II	87/683	1797/22191	2.35E-05	0.002012798	ENSRNOG00000020552;ENSRNOG00000004639;ENSRNOG00000012081;ENSRNOG00000042460;ENSRNOG00000018488;ENSRNOG00000018524;ENSRNOG00000007540;ENSRNOG00000020938;ENSRNOG00000027833;ENSRNOG00000031312;ENSRNOG00000017714;ENSRNOG00000007387;ENSRNOG00000057347;ENSRNOG00000014205;ENSRNOG00000020792;ENSRNOG00000014361;ENSRNOG00000017783;ENSRNOG00000024689;ENSRNOG00000016299;ENSRNOG00000025731;ENSRNOG00000001704;…	Fosl1;Traf6;Txn1;Hmga2;Cd40;Ezr;Msc;Ppp1r15a;Fnip2;Tnfrsf1a;Usp3;Per1;Cebpb;Klf2;Etv4;Edn1;Sfrp1;Hopx;Klf4;Ptma;Runx1;Nfkbia;Tead1;Zfp496;Bhlhe40;Plscr1;Il11;Erf;H2afz;Cela1;Met;Cebpd;Lif;Sbno2;Sap30;Nme2;Tead3;Foxd1;Hspa1a;Foxc1;Atf4;Rbmx;Batf;Zfp36;Arid5a;Atf3;Hmga1;LOC102546716;Vgll3;Osr2;Mafb;Mad2l2;Sox7;Ptpn2;Lmo4;Fhl2;Egr2;Creb3l1;Fosl2;Gdf3;Crtc3;Ecm1;Hspa1b;Spdef;Sertad1;Ccl3;Tnip2;Csrnp1…
10	GO:0070098	BP	chemokine-mediated signaling pathway	10/683	64/22191	2.41E-05	0.002057823	ENSRNOG00000022256;ENSRNOG00000007159;ENSRNOG00000006715;ENSRNOG00000002802;ENSRNOG00000022298;ENSRNOG00000019622;ENSRNOG00000002792;ENSRNOG00000028015;ENSRNOG00000011205;ENSRNOG00000017800	Cxcl10;Ccl2;Ccr1;Cxcl1;Cxcl11;Ackr3;Cxcl2;Pf4;Ccl3;Foxc1
32	GO:0030545	MF	receptor regulator activity	32/683	459/22191	2.47E-05	0.002094771	ENSRNOG00000036673;ENSRNOG00000010362;ENSRNOG00000020150;ENSRNOG00000048651;ENSRNOG00000018646;ENSRNOG00000005871;ENSRNOG00000002792;ENSRNOG00000010208;ENSRNOG00000022256;ENSRNOG00000017386;ENSRNOG00000014361;ENSRNOG00000022298;ENSRNOG00000028015;ENSRNOG00000015331;ENSRNOG00000019661;ENSRNOG00000014948;ENSRNOG00000002802;ENSRNOG00000024688;ENSRNOG00000011824;ENSRNOG00000018752;ENSRNOG00000058856;…	Sectm1b;Anxa2;Il18bp;Nrtn;Hbegf;Il1rn;Cxcl2;Timp1;Cxcl10;Il11;Edn1;Cxcl11;Pf4;Gdf3;Gdf15;Osgin1;Cxcl1;Erfe;Trh;Clcf1;Tslp;Ccl3;Metrnl;Ccl2;Gnrh1;Lif;Cntf;Angptl8;Adm;Cxcl14;Spp1;Thbs4
29	GO:0001933	BP	negative regulation of protein phosphorylation	29/683	403/22191	2.61E-05	0.00220414	ENSRNOG00000000521;ENSRNOG00000004100;ENSRNOG00000018524;ENSRNOG00000014061;ENSRNOG00000061910;ENSRNOG00000020938;ENSRNOG00000013862;ENSRNOG00000025371;ENSRNOG00000016408;ENSRNOG00000023546;ENSRNOG00000007387;ENSRNOG00000007002;ENSRNOG00000017453;ENSRNOG00000019822;ENSRNOG00000004226;ENSRNOG00000028930;ENSRNOG00000004303;ENSRNOG00000017783;ENSRNOG00000010352;ENSRNOG00000023896;ENSRNOG00000016360;…	Cdkn1a;Trib1;Ezr;Dusp5;Igfbp3;Ppp1r15a;Dusp2;Spry1;Kirrel;Hspb1;Per1;Lif;Ptpn2;Gadd45b;Irak3;Dab2;Timp3;Sfrp1;Dnajc3;Dusp6;Gps2;Xdh;Dusp1;Klf4;Socs3;Gadd45a;Rgs14;Errfi1;Atf3
36	GO:0009986	CC	cell surface	36/683	553/22191	2.67E-05	0.002249467	ENSRNOG00000028036;ENSRNOG00000010265;ENSRNOG00000003546;ENSRNOG00000013791;ENSRNOG00000018488;ENSRNOG00000011071;ENSRNOG00000017897;ENSRNOG00000018646;ENSRNOG00000054999;ENSRNOG00000052745;ENSRNOG00000019202;ENSRNOG00000011352;ENSRNOG00000010516;ENSRNOG00000031312;ENSRNOG00000019330;ENSRNOG00000006094;ENSRNOG00000010362;ENSRNOG00000022160;ENSRNOG00000029811;ENSRNOG00000047800;ENSRNOG00000014532;…	Adamts7;Ada;Tnfrsf12a;Enpp3;Cd40;Nt5e;Adam8;Hbegf;Hilpda;Met;PVR;Furin;Plau;Tnfrsf1a;Procr;Cd44;Anxa2;Rtp2;Kcne2;C5ar1;Lbp;Rtp4;Icam1;Itga5;Sfrp1;Rn50_10_0892.1;Cd1d1;Sdc1;Ackr3;Cryab;Cd63;Hcst;Mrc1;Plaur;Cd14;Msn
57	GO:0031401	BP	positive regulation of protein modification process	57/683	1035/22191	2.71E-05	0.002273767	ENSRNOG00000016378;ENSRNOG00000000521;ENSRNOG00000014828;ENSRNOG00000042561;ENSRNOG00000008936;ENSRNOG00000010362;ENSRNOG00000037409;ENSRNOG00000028461;ENSRNOG00000017897;ENSRNOG00000061910;ENSRNOG00000018646;ENSRNOG00000047175;ENSRNOG00000020938;ENSRNOG00000011205;ENSRNOG00000027833;ENSRNOG00000010775;ENSRNOG00000013480;ENSRNOG00000012002;ENSRNOG00000031312;ENSRNOG00000013090;ENSRNOG00000006094;…	Map3k8;Cdkn1a;Avpi1;Cks1b;Map3k6;Anxa2;Scimp;Gnl3;Adam8;Igfbp3;Hbegf;Cryaa;Ppp1r15a;Ccl3;Fnip2;Arrdc4;Ing2;Iqgap1;Tnfrsf1a;Gadd45g;Cd44;Txn1;Lif;Ctgf;Clcf1;Fbxo4;Edn1;Gadd45b;Dab2;Cd40;Icam1;Gdf3;Itga5;Gdf15;Ackr3;Xdh;Tnfrsf1b;Sphk1;C5ar1;Relt;Traf6;Socs3;Igfbp4;Mad2l2;Rplp1;Prkcdbp;Plaur;Ccl2;Card14;Edar;Cyr61;Gadd45a;Cntf;Il11;Rbpms;Ltbr;Thbs4
5	GO:0045236	MF	CXCR chemokine receptor binding	5/683	13/22191	2.85E-05	0.002382571	ENSRNOG00000002802;ENSRNOG00000022298;ENSRNOG00000022256;ENSRNOG00000002792;ENSRNOG00000028015	Cxcl1;Cxcl11;Cxcl10;Cxcl2;Pf4
11	GO:1901343	BP	negative regulation of vasculature development	11/683	79/22191	2.92E-05	0.002431674	ENSRNOG00000022256;ENSRNOG00000007159;ENSRNOG00000007081;ENSRNOG00000023972;ENSRNOG00000016299;ENSRNOG00000001414;ENSRNOG00000039593;ENSRNOG00000028015;ENSRNOG00000012471;ENSRNOG00000017800;ENSRNOG00000010529	Cxcl10;Ccl2;Xdh;Col4a2;Klf4;Serpine1;Ecscr;Pf4;Thbs4;Foxc1;Thbs2
22	GO:0071363	BP	cellular response to growth factor stimulus	22/683	267/22191	2.98E-05	0.002472816	ENSRNOG00000028036;ENSRNOG00000028449;ENSRNOG00000010994;ENSRNOG00000003897;ENSRNOG00000023546;ENSRNOG00000006094;ENSRNOG00000012002;ENSRNOG00000014361;ENSRNOG00000028930;ENSRNOG00000013250;ENSRNOG00000017783;ENSRNOG00000050485;ENSRNOG00000007302;ENSRNOG00000004500;ENSRNOG00000016575;ENSRNOG00000023972;ENSRNOG00000016299;ENSRNOG00000017800;ENSRNOG00000058388;ENSRNOG00000007159;ENSRNOG00000021750;…	Adamts7;LOC100360449;Has1;Col1a1;Hspb1;Cd44;Iqgap1;Edn1;Dab2;NEWGENE_1310561;Sfrp1;Gas1;Fbn1;Myc;Tnfrsf1b;Col4a2;Klf4;Foxc1;Zfp36;Ccl2;Id1;Errfi1
6	GO:0072678	BP	T cell migration	6/683	21/22191	3.04E-05	0.002507692	ENSRNOG00000022256;ENSRNOG00000007159;ENSRNOG00000059140;ENSRNOG00000022298;ENSRNOG00000030118;ENSRNOG00000011205	Cxcl10;Ccl2;Myo1g;Cxcl11;Msn;Ccl3
19	GO:0007584	BP	response to nutrient	19/683	211/22191	3.07E-05	0.002526845	ENSRNOG00000017783;ENSRNOG00000013014;ENSRNOG00000010265;ENSRNOG00000010549;ENSRNOG00000007159;ENSRNOG00000003622;ENSRNOG00000018488;ENSRNOG00000016957;ENSRNOG00000022256;ENSRNOG00000003897;ENSRNOG00000014117;ENSRNOG00000012772;ENSRNOG00000057855;ENSRNOG00000013009;ENSRNOG00000001300;ENSRNOG00000013954;ENSRNOG00000012183;ENSRNOG00000000419;ENSRNOG00000043451	Sfrp1;Cyba;Ada;Tspo;Ccl2;Cybb;Cd40;Igfbp2;Cxcl10;Col1a1;Hmox1;Nqo1;F5;Ldha;P2rx4;Alpl;Glrx;Cfb;Spp1
9	GO:0045670	BP	regulation of osteoclast differentiation	9/683	53/22191	3.10E-05	0.002539641	ENSRNOG00000017783;ENSRNOG00000008015;ENSRNOG00000057347;ENSRNOG00000007302;ENSRNOG00000016037;ENSRNOG00000009311;ENSRNOG00000006118;ENSRNOG00000011205;ENSRNOG00000004639	Sfrp1;Fos;Cebpb;Fbn1;Mafb;Fstl3;Klf10;Ccl3;Traf6
12	GO:0048145	BP	regulation of fibroblast proliferation	12/683	94/22191	3.12E-05	0.002546083	ENSRNOG00000017783;ENSRNOG00000000521;ENSRNOG00000011647;ENSRNOG00000010362;ENSRNOG00000014288;ENSRNOG00000004500;ENSRNOG00000011893;ENSRNOG00000010626;ENSRNOG00000015622;ENSRNOG00000019387;ENSRNOG00000005917;ENSRNOG00000052357	Sfrp1;Cdkn1a;S100a6;Anxa2;Fn1;Myc;Rps3a;Sphk1;Fbxo4;Ifi30;Pawr;Fosl2
33	GO:0009991	BP	response to extracellular stimulus	33/683	494/22191	3.20E-05	0.002598769	ENSRNOG00000020552;ENSRNOG00000013014;ENSRNOG00000010265;ENSRNOG00000012582;ENSRNOG00000018488;ENSRNOG00000000521;ENSRNOG00000001300;ENSRNOG00000018566;ENSRNOG00000013954;ENSRNOG00000003897;ENSRNOG00000004972;ENSRNOG00000022256;ENSRNOG00000008015;ENSRNOG00000020679;ENSRNOG00000015331;ENSRNOG00000017783;ENSRNOG00000010549;ENSRNOG00000003622;ENSRNOG00000013009;ENSRNOG00000006118;ENSRNOG00000002946;…	Fosl1;Cyba;Ada;Eif4ebp1;Cd40;Cdkn1a;P2rx4;Ctsl;Alpl;Col1a1;Upp1;Cxcl10;Fos;Icam1;Gdf3;Sfrp1;Tspo;Cybb;Ldha;Klf10;Socs3;Atf4;Lcn2;Ccl2;Igfbp2;Glrx;Hmox1;Adm;Nqo1;Cfb;Spp1;F5;Atf3
100	GO:0051172	BP	negative regulation of nitrogen compound metabolic process	100/683	2155/22191	3.22E-05	0.002605282	ENSRNOG00000048812;ENSRNOG00000010362;ENSRNOG00000042460;ENSRNOG00000004100;ENSRNOG00000018524;ENSRNOG00000007540;ENSRNOG00000005615;ENSRNOG00000018646;ENSRNOG00000011352;ENSRNOG00000020938;ENSRNOG00000027833;ENSRNOG00000010513;ENSRNOG00000010448;ENSRNOG00000017714;ENSRNOG00000006094;ENSRNOG00000012081;ENSRNOG00000057347;ENSRNOG00000039576;ENSRNOG00000014361;ENSRNOG00000004226;ENSRNOG00000042717;…	Gpx1;Anxa2;Hmga2;Trib1;Ezr;Msc;Gadd45a;Hbegf;Furin;Ppp1r15a;Fnip2;Tfpi2;Ptbp1;Usp3;Cd44;Txn1;Cebpb;Suv39h1l1;Edn1;Irak3;Ciart;Crtapl1;Sfrp1;Xdh;Hopx;Klf4;Traf6;Zfp496;Dusp6;Serpinb1a;Bhlhe40;Erf;Il1r2;Eif4ebp1;Dusp5;Cela1;Fam129b;Serpine1;Foxd1;Cebpd;Lif;Sbno2;Sap30;Timp1;Tspo;Per1;Slpi;Acer2;Dusp1;Hspa1a;Klf10;Foxc1;Atf4;Zfp36;Mdfic;Rgs14;AABR07055878.1;Atf3;Hmga1;Cdkn1a;Osr2;Mad2l2;Sox7;Ptx3;Pt…
48	GO:0051093	BP	negative regulation of developmental process	48/683	833/22191	3.41E-05	0.002747097	ENSRNOG00000028036;ENSRNOG00000010448;ENSRNOG00000010362;ENSRNOG00000042460;ENSRNOG00000004100;ENSRNOG00000016037;ENSRNOG00000009134;ENSRNOG00000013441;ENSRNOG00000001414;ENSRNOG00000039593;ENSRNOG00000009311;ENSRNOG00000010208;ENSRNOG00000022256;ENSRNOG00000017453;ENSRNOG00000043451;ENSRNOG00000020792;ENSRNOG00000018087;ENSRNOG00000028015;ENSRNOG00000002671;ENSRNOG00000015331;ENSRNOG00000017783;…	Adamts7;Ptbp1;Anxa2;Hmga2;Trib1;Mafb;Mad2l2;Gnrh1;Serpine1;Ecscr;Fstl3;Timp1;Cxcl10;Ptpn2;Spp1;Etv4;Vim;Pf4;Nme2;Gdf3;Sfrp1;Lgmn;Tspo;Ecm1;Xdh;Fbn1;Myc;Spdef;Hopx;Col4a2;Klf4;Nepro;Runx1;Ccl3;Foxc1;Trim72;Thbs2;Cntf;Zfp36;C1qc;Nfkbia;Ccl2;Dll1;Cxcl14;S1pr3;Il4r;Id1;Thbs4
21	GO:0097190	BP	apoptotic signaling pathway	21/683	251/22191	3.60E-05	0.002886311	ENSRNOG00000027990;ENSRNOG00000018421;ENSRNOG00000013973;ENSRNOG00000048812;ENSRNOG00000003546;ENSRNOG00000057347;ENSRNOG00000018488;ENSRNOG00000000521;ENSRNOG00000005917;ENSRNOG00000014117;ENSRNOG00000016575;ENSRNOG00000009779;ENSRNOG00000025075;ENSRNOG00000012868;ENSRNOG00000001300;ENSRNOG00000027833;ENSRNOG00000019264;ENSRNOG00000012439;ENSRNOG00000017801;ENSRNOG00000031312;ENSRNOG00000050473	Crip1;Aen;Lcn2;Gpx1;Tnfrsf12a;Cebpb;Cd40;Cdkn1a;Pawr;Hmox1;Tnfrsf1b;Krt8;Relt;Uaca;P2rx4;Fnip2;Ltbr;Bid;Atf4;Tnfrsf1a;Rps27l
10	GO:0043618	BP	regulation of transcription from RNA polymerase II promoter in response to stress	10/683	67/22191	3.64E-05	0.002908861	ENSRNOG00000019422;ENSRNOG00000057347;ENSRNOG00000050647;ENSRNOG00000014205;ENSRNOG00000014117;ENSRNOG00000045654;ENSRNOG00000020938;ENSRNOG00000005413;ENSRNOG00000017801;ENSRNOG00000003745	Egr1;Cebpb;Hspa1b;Klf2;Hmox1;Hspa1a;Ppp1r15a;Creb3l1;Atf4;Atf3
31	GO:0052547	BP	regulation of peptidase activity	31/683	448/22191	3.71E-05	0.002944497	ENSRNOG00000048812;ENSRNOG00000014288;ENSRNOG00000006767;ENSRNOG00000001414;ENSRNOG00000011352;ENSRNOG00000012049;ENSRNOG00000010513;ENSRNOG00000010208;ENSRNOG00000006094;ENSRNOG00000004303;ENSRNOG00000050473;ENSRNOG00000013250;ENSRNOG00000001201;ENSRNOG00000021166;ENSRNOG00000050647;ENSRNOG00000046699;ENSRNOG00000007081;ENSRNOG00000007637;ENSRNOG00000045654;ENSRNOG00000004500;ENSRNOG00000010524;…	Gpx1;Fn1;Cst7;Serpine1;Furin;Sox7;Tfpi2;Timp1;Cd44;Timp3;Rps27l;NEWGENE_1310561;Cstb;Ecm1;Hspa1b;Slpi;Xdh;Acer2;Hspa1a;Myc;Cryab;Kng1;Ptma;Plaur;Serpinb8;Serpinb1a;Cryaa;Cyr61;Klf4;Wfikkn1;Bid
31	GO:0030546	MF	signaling receptor activator activity	31/683	448/22191	3.71E-05	0.002944497	ENSRNOG00000036673;ENSRNOG00000010362;ENSRNOG00000048651;ENSRNOG00000018646;ENSRNOG00000005871;ENSRNOG00000002792;ENSRNOG00000010208;ENSRNOG00000022256;ENSRNOG00000017386;ENSRNOG00000014361;ENSRNOG00000022298;ENSRNOG00000028015;ENSRNOG00000015331;ENSRNOG00000019661;ENSRNOG00000014948;ENSRNOG00000002802;ENSRNOG00000024688;ENSRNOG00000011824;ENSRNOG00000018752;ENSRNOG00000058856;ENSRNOG00000011205;…	Sectm1b;Anxa2;Nrtn;Hbegf;Il1rn;Cxcl2;Timp1;Cxcl10;Il11;Edn1;Cxcl11;Pf4;Gdf3;Gdf15;Osgin1;Cxcl1;Erfe;Trh;Clcf1;Tslp;Ccl3;Metrnl;Ccl2;Gnrh1;Lif;Cntf;Angptl8;Adm;Cxcl14;Spp1;Thbs4
14	GO:0008360	BP	regulation of cell shape	14/683	127/22191	3.77E-05	0.002976231	ENSRNOG00000005287;ENSRNOG00000007159;ENSRNOG00000015278;ENSRNOG00000018524;ENSRNOG00000014288;ENSRNOG00000009331;ENSRNOG00000011245;ENSRNOG00000051069;ENSRNOG00000030118;ENSRNOG00000020679;ENSRNOG00000011205;ENSRNOG00000021919;ENSRNOG00000007136;ENSRNOG00000007864	Syne3;Ccl2;Myl12a;Ezr;Fn1;Hck;Arhgap18;;Msn;Icam1;Ccl3;Rhoj;Anxa7;Vrk2
23	GO:0035690	BP	cellular response to drug	23/683	291/22191	3.82E-05	0.003005729	ENSRNOG00000002818;ENSRNOG00000013014;ENSRNOG00000012582;ENSRNOG00000020150;ENSRNOG00000054218;ENSRNOG00000001300;ENSRNOG00000014205;ENSRNOG00000029811;ENSRNOG00000014361;ENSRNOG00000020679;ENSRNOG00000017783;ENSRNOG00000003622;ENSRNOG00000007637;ENSRNOG00000004500;ENSRNOG00000016299;ENSRNOG00000019235;ENSRNOG00000017801;ENSRNOG00000013973;ENSRNOG00000007159;ENSRNOG00000014117;ENSRNOG00000043098;…	Eftud2;Cyba;Eif4ebp1;Il18bp;Il18rap;P2rx4;Klf2;Kcne2;Edn1;Icam1;Sfrp1;Cybb;Acer2;Myc;Klf4;Rbm22;Atf4;Lcn2;Ccl2;Hmox1;Mt2A;Id1;Errfi1
78	GO:0045935	BP	positive regulation of nucleobase-containing compound metabolic process	78/683	1583/22191	4.01E-05	0.003142694	ENSRNOG00000000488;ENSRNOG00000020792;ENSRNOG00000004262;ENSRNOG00000028930;ENSRNOG00000042561;ENSRNOG00000020938;ENSRNOG00000042460;ENSRNOG00000028461;ENSRNOG00000020552;ENSRNOG00000009134;ENSRNOG00000004725;ENSRNOG00000015845;ENSRNOG00000052745;ENSRNOG00000009311;ENSRNOG00000019203;ENSRNOG00000016037;ENSRNOG00000012049;ENSRNOG00000013480;ENSRNOG00000003897;ENSRNOG00000031312;ENSRNOG00000013987;…	Hmga1;Etv4;LOC102546716;Dab2;Cks1b;Ppp1r15a;Hmga2;Gnl3;Fosl1;Mad2l2;Cela1;Fam129b;Met;Fstl3;Eya2;Mafb;Sox7;Ing2;Col1a1;Tnfrsf1a;Sbno2;Per1;Rfc4;Egr1;Lif;Cebpb;Foxc1;Klf2;Fbxo4;Edn1;Rfc3;Hnrnpa1;Fos;Cd40;Pf4;Usp16;Nme2;Tead3;Sfrp1;Egr2;Foxd1;Cebpd;Tnip2;Tnfrsf1b;Creb3l1;Ptma;Myc;Spdef;Clcf1;Klf4;Sertad1;Junb;Traf6;Rfc5;Runx1;Ccl3;Lmo4;Atf4;Rbmx;Batf;Zfp36;Spp1;Nfkbia;Tead1;Zfp496;Fosl2;H2afz;Cyr61…
20	GO:1902105	BP	regulation of leukocyte differentiation	20/683	235/22191	4.31E-05	0.00336492	ENSRNOG00000017783;ENSRNOG00000012804;ENSRNOG00000010265;ENSRNOG00000009311;ENSRNOG00000007002;ENSRNOG00000057347;ENSRNOG00000004100;ENSRNOG00000017897;ENSRNOG00000016037;ENSRNOG00000017453;ENSRNOG00000009982;ENSRNOG00000006118;ENSRNOG00000004639;ENSRNOG00000008015;ENSRNOG00000001704;ENSRNOG00000011205;ENSRNOG00000004500;ENSRNOG00000015441;ENSRNOG00000002671;ENSRNOG00000007302	Sfrp1;C1qc;Ada;Fstl3;Lif;Cebpb;Trib1;Adam8;Mafb;Ptpn2;Pnp;Klf10;Traf6;Fos;Runx1;Ccl3;Myc;Il4r;Nme2;Fbn1
5	GO:0070498	BP	interleukin-1-mediated signaling pathway	5/683	14/22191	4.32E-05	0.003367013	ENSRNOG00000021817;ENSRNOG00000004226;ENSRNOG00000004639;ENSRNOG00000019422;ENSRNOG00000013805	Irak2;Irak3;Traf6;Egr1;Tnip2
28	GO:0050839	MF	cell adhesion molecule binding	28/683	395/22191	4.53E-05	0.00351625	ENSRNOG00000010362;ENSRNOG00000012216;ENSRNOG00000018524;ENSRNOG00000014288;ENSRNOG00000017897;ENSRNOG00000048932;ENSRNOG00000015036;ENSRNOG00000015845;ENSRNOG00000030118;ENSRNOG00000001300;ENSRNOG00000012002;ENSRNOG00000001149;ENSRNOG00000008986;ENSRNOG00000017453;ENSRNOG00000011245;ENSRNOG00000021062;ENSRNOG00000020679;ENSRNOG00000007136;ENSRNOG00000057451;ENSRNOG00000013668;ENSRNOG00000016451;…	Anxa2;Tgfbi;Ezr;Fn1;Adam8;Smagp;Ctgf;Fam129b;Msn;P2rx4;Iqgap1;Pxn;Diaph3;Ptpn2;Arhgap18;Fxyd5;Icam1;Anxa7;Itga5;Capg;Cd1d1;Ldha;Fbn1;Tagln2;Cyr61;S1pr3;Gprc5a;Thbs4
122	GO:0065009	BP	regulation of molecular function	122/683	2773/22191	4.65E-05	0.003586612	ENSRNOG00000016378;ENSRNOG00000020552;ENSRNOG00000048812;ENSRNOG00000010362;ENSRNOG00000042460;ENSRNOG00000018488;ENSRNOG00000014288;ENSRNOG00000005615;ENSRNOG00000020938;ENSRNOG00000002946;ENSRNOG00000023807;ENSRNOG00000010516;ENSRNOG00000004639;ENSRNOG00000012002;ENSRNOG00000010208;ENSRNOG00000006094;ENSRNOG00000012081;ENSRNOG00000014361;ENSRNOG00000004226;ENSRNOG00000004100;ENSRNOG00000017783;…	Map3k8;Fosl1;Gpx1;Anxa2;Hmga2;Cd40;Fn1;Gadd45a;Ppp1r15a;Socs3;Ccnyl1;Plau;Traf6;Iqgap1;Timp1;Cd44;Txn1;Edn1;Irak3;Trib1;Sfrp1;Xdh;Hopx;Klf4;Ptma;Rfc5;Nfkbia;Ccl2;Serpinb1a;Cnppd1;Plscr1;Nqo1;Arhgap8;Avpi1;Cks1b;Ppp1r14b;Dusp5;Bhlhe40;Serpine1;Met;Sele;Arrdc4;Rps27l;Lif;Tfpi2;Arhgap18;Kcne2;Rgs16;Glrx;Etfbkmt;Slpi;Acer2;Hspa1a;Sfn;Dusp1;Foxc1;Zfp36;Rp2;Tmbim1;Kng1;Mgst2;Dennd2d;Rgs14;Cdkn1a;Pim1;A…
37	GO:0040008	BP	regulation of growth	37/683	588/22191	4.66E-05	0.003586612	ENSRNOG00000000521;ENSRNOG00000013014;ENSRNOG00000010635;ENSRNOG00000003546;ENSRNOG00000042460;ENSRNOG00000018524;ENSRNOG00000014288;ENSRNOG00000014948;ENSRNOG00000009134;ENSRNOG00000018646;ENSRNOG00000047175;ENSRNOG00000038047;ENSRNOG00000015036;ENSRNOG00000014361;ENSRNOG00000014532;ENSRNOG00000010977;ENSRNOG00000000529;ENSRNOG00000033153;ENSRNOG00000017783;ENSRNOG00000007089;ENSRNOG00000023896;…	Cdkn1a;Cyba;Igfbp4;Tnfrsf12a;Hmga2;Ezr;Fn1;Osgin1;Mad2l2;Hbegf;Cryaa;Mt1;Ctgf;Edn1;Lbp;Igfbp6;Pim1;Sfn;Sfrp1;Lgmn;Dusp6;Hspa1b;Hopx;Hspa1a;Sphk1;Cryab;Sertad1;Socs3;Igfbp3;Foxc1;Prkcdbp;Igfbp2;Cyr61;Dll1;Mt2A;S100a10;Spp1
10	GO:0010332	BP	response to gamma radiation	10/683	69/22191	4.72E-05	0.00361713	ENSRNOG00000000521;ENSRNOG00000013014;ENSRNOG00000048812;ENSRNOG00000007159;ENSRNOG00000019422;ENSRNOG00000004500;ENSRNOG00000010524;ENSRNOG00000022256;ENSRNOG00000002792;ENSRNOG00000002946	Cdkn1a;Cyba;Gpx1;Ccl2;Egr1;Myc;Cryab;Cxcl10;Cxcl2;Socs3
27	GO:0071407	BP	cellular response to organic cyclic compound	27/683	373/22191	4.73E-05	0.00361713	ENSRNOG00000013014;ENSRNOG00000010306;ENSRNOG00000018524;ENSRNOG00000030118;ENSRNOG00000001300;ENSRNOG00000013954;ENSRNOG00000003897;ENSRNOG00000057347;ENSRNOG00000012582;ENSRNOG00000014205;ENSRNOG00000013874;ENSRNOG00000014361;ENSRNOG00000023376;ENSRNOG00000020679;ENSRNOG00000012183;ENSRNOG00000017783;ENSRNOG00000004500;ENSRNOG00000016299;ENSRNOG00000011205;ENSRNOG00000017801;ENSRNOG00000054086;…	Cyba;H2afz;Ezr;Msn;P2rx4;Alpl;Col1a1;Cebpb;Eif4ebp1;Klf2;Rplp1;Edn1;Riok3;Icam1;Glrx;Sfrp1;Myc;Klf4;Ccl3;Atf4;Sp5;Nfkbia;Ccl2;Msr1;Id1;Errfi1;Spp1
31	GO:0031667	BP	response to nutrient levels	31/683	459/22191	4.92E-05	0.003745156	ENSRNOG00000000521;ENSRNOG00000013014;ENSRNOG00000010265;ENSRNOG00000012582;ENSRNOG00000018488;ENSRNOG00000001300;ENSRNOG00000018566;ENSRNOG00000013954;ENSRNOG00000003897;ENSRNOG00000004972;ENSRNOG00000022256;ENSRNOG00000020679;ENSRNOG00000015331;ENSRNOG00000017783;ENSRNOG00000010549;ENSRNOG00000003622;ENSRNOG00000013009;ENSRNOG00000006118;ENSRNOG00000002946;ENSRNOG00000017801;ENSRNOG00000013973;…	Cdkn1a;Cyba;Ada;Eif4ebp1;Cd40;P2rx4;Ctsl;Alpl;Col1a1;Upp1;Cxcl10;Icam1;Gdf3;Sfrp1;Tspo;Cybb;Ldha;Klf10;Socs3;Atf4;Lcn2;Ccl2;Igfbp2;Glrx;Hmox1;Adm;Nqo1;Cfb;Spp1;F5;Atf3
13	GO:0051101	BP	regulation of DNA binding	13/683	115/22191	5.44E-05	0.004124425	ENSRNOG00000013970;ENSRNOG00000037931;ENSRNOG00000012081;ENSRNOG00000007002;ENSRNOG00000042460;ENSRNOG00000004500;ENSRNOG00000009134;ENSRNOG00000014117;ENSRNOG00000016299;ENSRNOG00000004639;ENSRNOG00000021578;ENSRNOG00000017800;ENSRNOG00000021750	Cdt1;Plaur;Txn1;Lif;Hmga2;Myc;Mad2l2;Hmox1;Klf4;Traf6;Wfikkn1;Foxc1;Id1
30	GO:0048018	MF	receptor ligand activity	30/683	439/22191	5.85E-05	0.004423706	ENSRNOG00000036673;ENSRNOG00000048651;ENSRNOG00000018646;ENSRNOG00000005871;ENSRNOG00000002792;ENSRNOG00000010208;ENSRNOG00000022256;ENSRNOG00000017386;ENSRNOG00000014361;ENSRNOG00000022298;ENSRNOG00000028015;ENSRNOG00000015331;ENSRNOG00000019661;ENSRNOG00000014948;ENSRNOG00000002802;ENSRNOG00000024688;ENSRNOG00000011824;ENSRNOG00000018752;ENSRNOG00000058856;ENSRNOG00000011205;ENSRNOG00000046202;…	Sectm1b;Nrtn;Hbegf;Il1rn;Cxcl2;Timp1;Cxcl10;Il11;Edn1;Cxcl11;Pf4;Gdf3;Gdf15;Osgin1;Cxcl1;Erfe;Trh;Clcf1;Tslp;Ccl3;Metrnl;Ccl2;Gnrh1;Lif;Cntf;Angptl8;Adm;Cxcl14;Spp1;Thbs4
10	GO:0016525	BP	negative regulation of angiogenesis	10/683	71/22191	6.07E-05	0.0045644	ENSRNOG00000022256;ENSRNOG00000007159;ENSRNOG00000023972;ENSRNOG00000016299;ENSRNOG00000001414;ENSRNOG00000039593;ENSRNOG00000028015;ENSRNOG00000010529;ENSRNOG00000017800;ENSRNOG00000012471	Cxcl10;Ccl2;Col4a2;Klf4;Serpine1;Ecscr;Pf4;Thbs2;Foxc1;Thbs4
8	GO:1902041	BP	regulation of extrinsic apoptotic signaling pathway via death domain receptors	8/683	45/22191	6.08E-05	0.0045644	ENSRNOG00000017783;ENSRNOG00000048812;ENSRNOG00000014797;ENSRNOG00000014117;ENSRNOG00000020679;ENSRNOG00000001414;ENSRNOG00000004303;ENSRNOG00000003745	Sfrp1;Gpx1;Tmbim1;Hmox1;Icam1;Serpine1;Timp3;Atf3
18	GO:0001525	BP	angiogenesis	18/683	204/22191	6.43E-05	0.004809641	ENSRNOG00000007830;ENSRNOG00000014117;ENSRNOG00000001229;ENSRNOG00000014610;ENSRNOG00000048812;ENSRNOG00000010362;ENSRNOG00000012216;ENSRNOG00000019622;ENSRNOG00000014288;ENSRNOG00000017897;ENSRNOG00000015036;ENSRNOG00000014350;ENSRNOG00000021166;ENSRNOG00000003809;ENSRNOG00000001414;ENSRNOG00000000250;ENSRNOG00000019388;ENSRNOG00000032238	Apold1;Hmox1;Col18a1;Anpep;Gpx1;Anxa2;Tgfbi;Ackr3;Fn1;Adam8;Ctgf;Cyr61;Ecm1;Sat1;Serpine1;Jmjd6;Egfl7;Plcd1
13	GO:0001649	BP	osteoblast differentiation	13/683	117/22191	6.51E-05	0.004851361	ENSRNOG00000017783;ENSRNOG00000000866;ENSRNOG00000029212;ENSRNOG00000001249;ENSRNOG00000016866;ENSRNOG00000014350;ENSRNOG00000061910;ENSRNOG00000042838;ENSRNOG00000005413;ENSRNOG00000011205;ENSRNOG00000013954;ENSRNOG00000003897;ENSRNOG00000043451	Sfrp1;Rbmx;Vcan;Col6a1;Fhl2;Cyr61;Igfbp3;Junb;Creb3l1;Ccl3;Alpl;Col1a1;Spp1
29	GO:0052548	BP	regulation of endopeptidase activity	29/683	420/22191	7.44E-05	0.005518141	ENSRNOG00000048812;ENSRNOG00000006767;ENSRNOG00000001414;ENSRNOG00000011352;ENSRNOG00000012049;ENSRNOG00000010513;ENSRNOG00000010208;ENSRNOG00000006094;ENSRNOG00000004303;ENSRNOG00000050473;ENSRNOG00000013250;ENSRNOG00000001201;ENSRNOG00000050647;ENSRNOG00000046699;ENSRNOG00000007081;ENSRNOG00000007637;ENSRNOG00000045654;ENSRNOG00000004500;ENSRNOG00000010524;ENSRNOG00000030387;ENSRNOG00000025731;…	Gpx1;Cst7;Serpine1;Furin;Sox7;Tfpi2;Timp1;Cd44;Timp3;Rps27l;NEWGENE_1310561;Cstb;Hspa1b;Slpi;Xdh;Acer2;Hspa1a;Myc;Cryab;Kng1;Ptma;Plaur;Serpinb8;Serpinb1a;Cryaa;Cyr61;Klf4;Wfikkn1;Bid
18	GO:0001818	BP	negative regulation of cytokine production	18/683	207/22191	7.77E-05	0.005747277	ENSRNOG00000017319;ENSRNOG00000058388;ENSRNOG00000010549;ENSRNOG00000012576;ENSRNOG00000018524;ENSRNOG00000014288;ENSRNOG00000047394;ENSRNOG00000014205;ENSRNOG00000059984;ENSRNOG00000014117;ENSRNOG00000004226;ENSRNOG00000016299;ENSRNOG00000014532;ENSRNOG00000023214;ENSRNOG00000011352;ENSRNOG00000057832;ENSRNOG00000058186;ENSRNOG00000014378	Mertk;Zfp36;Tspo;Selenos;Ezr;Fn1;Ufd1l;Klf2;Dll1;Hmox1;Irak3;Klf4;Lbp;Il20rb;Furin;Rnf125;Errfi1;Il1r2
22	GO:0010466	BP	negative regulation of peptidase activity	22/683	285/22191	7.93E-05	0.00584108	ENSRNOG00000048812;ENSRNOG00000006767;ENSRNOG00000001414;ENSRNOG00000011352;ENSRNOG00000010513;ENSRNOG00000010208;ENSRNOG00000006094;ENSRNOG00000004303;ENSRNOG00000001201;ENSRNOG00000021166;ENSRNOG00000046699;ENSRNOG00000050647;ENSRNOG00000045654;ENSRNOG00000010524;ENSRNOG00000030387;ENSRNOG00000025731;ENSRNOG00000037931;ENSRNOG00000002396;ENSRNOG00000016581;ENSRNOG00000047175;ENSRNOG00000016299;…	Gpx1;Cst7;Serpine1;Furin;Tfpi2;Timp1;Cd44;Timp3;Cstb;Ecm1;Slpi;Hspa1b;Hspa1a;Cryab;Kng1;Ptma;Plaur;Serpinb8;Serpinb1a;Cryaa;Klf4;Wfikkn1
7	GO:2001038	BP	regulation of cellular response to drug	7/683	35/22191	8.05E-05	0.005886834	ENSRNOG00000012081;ENSRNOG00000018564;ENSRNOG00000042460;ENSRNOG00000026235;ENSRNOG00000052745;ENSRNOG00000005917;ENSRNOG00000012183	Txn1;Nup93;Hmga2;Hk3;Met;Pawr;Glrx
7	GO:0051385	BP	response to mineralocorticoid	7/683	35/22191	8.05E-05	0.005886834	ENSRNOG00000020552;ENSRNOG00000013014;ENSRNOG00000003622;ENSRNOG00000011824;ENSRNOG00000000521;ENSRNOG00000014361;ENSRNOG00000008015	Fosl1;Cyba;Cybb;Trh;Cdkn1a;Edn1;Fos
99	GO:0050790	BP	regulation of catalytic activity	99/683	2179/22191	8.23E-05	0.006001995	ENSRNOG00000016378;ENSRNOG00000048812;ENSRNOG00000010362;ENSRNOG00000018488;ENSRNOG00000014288;ENSRNOG00000005615;ENSRNOG00000020938;ENSRNOG00000002946;ENSRNOG00000023807;ENSRNOG00000004639;ENSRNOG00000012002;ENSRNOG00000010208;ENSRNOG00000006094;ENSRNOG00000014361;ENSRNOG00000004226;ENSRNOG00000004100;ENSRNOG00000017783;ENSRNOG00000007081;ENSRNOG00000016299;ENSRNOG00000025731;ENSRNOG00000001134;…	Map3k8;Gpx1;Anxa2;Cd40;Fn1;Gadd45a;Ppp1r15a;Socs3;Ccnyl1;Traf6;Iqgap1;Timp1;Cd44;Edn1;Irak3;Trib1;Sfrp1;Xdh;Klf4;Ptma;Rfc5;Ccl2;Serpinb1a;Cnppd1;Plscr1;Nqo1;Arhgap8;Avpi1;Cks1b;Ppp1r14b;Dusp5;Serpine1;Arrdc4;Rps27l;Tfpi2;Arhgap18;Rgs16;Etfbkmt;Slpi;Acer2;Hspa1a;Sfn;Dusp1;Lmo4;Zfp36;Rp2;Tmbim1;Mgst2;Dennd2d;Rgs14;Cdkn1a;Adam8;Mad2l2;Ppp4r1;Map3k6;Sox7;Rgs1;Rnh1;Ptx3;Ptpn2;Rfc3;Plekhg2;Timp3;Ecm1;H…
35	GO:0030155	BP	regulation of cell adhesion	35/683	557/22191	8.47E-05	0.00615257	ENSRNOG00000010265;ENSRNOG00000014288;ENSRNOG00000017897;ENSRNOG00000021013;ENSRNOG00000009134;ENSRNOG00000009982;ENSRNOG00000013441;ENSRNOG00000005871;ENSRNOG00000001414;ENSRNOG00000009311;ENSRNOG00000010516;ENSRNOG00000005917;ENSRNOG00000003897;ENSRNOG00000007338;ENSRNOG00000006094;ENSRNOG00000017453;ENSRNOG00000012002;ENSRNOG00000023214;ENSRNOG00000020679;ENSRNOG00000057451;ENSRNOG00000016451;…	Ada;Fn1;Adam8;Stx3;Mad2l2;Pnp;Gnrh1;Il1rn;Serpine1;Fstl3;Plau;Pawr;Col1a1;Fbln2;Cd44;Ptpn2;Iqgap1;Il20rb;Icam1;Itga5;Cd1d1;Bst1;Acer2;Klf4;Traf6;Ninj1;Ccl2;Igfbp2;Cyr61;Dll1;Cebpb;Kng1;S100a10;RT1-Bb;Il4r
10	GO:0034341	BP	response to interferon-gamma	10/683	74/22191	8.69E-05	0.006288799	ENSRNOG00000007159;ENSRNOG00000032708;ENSRNOG00000018488;ENSRNOG00000004500;ENSRNOG00000013743;ENSRNOG00000014361;ENSRNOG00000020679;ENSRNOG00000011205;ENSRNOG00000029191;ENSRNOG00000018251	Ccl2;RT1-Bb;Cd40;Myc;Sec61a1;Edn1;Icam1;Ccl3;LOC685067;Mrc1
6	GO:0035987	BP	endodermal cell differentiation	6/683	25/22191	8.93E-05	0.006440647	ENSRNOG00000001249;ENSRNOG00000042460;ENSRNOG00000014288;ENSRNOG00000023972;ENSRNOG00000020579;ENSRNOG00000057451	Col6a1;Hmga2;Fn1;Col4a2;Col7a1;Itga5
172	GO:0044428	CC	nuclear part	172/683	4249/22191	9.13E-05	0.006561635	ENSRNOG00000020552;ENSRNOG00000011932;ENSRNOG00000010331;ENSRNOG00000042460;ENSRNOG00000018524;ENSRNOG00000007540;ENSRNOG00000005615;ENSRNOG00000005115;ENSRNOG00000001704;ENSRNOG00000021155;ENSRNOG00000011774;ENSRNOG00000011893;ENSRNOG00000027833;ENSRNOG00000019638;ENSRNOG00000017714;ENSRNOG00000007387;ENSRNOG00000020391;ENSRNOG00000057347;ENSRNOG00000009088;ENSRNOG00000014205;ENSRNOG00000020792;…	Fosl1;Snrpa1;Ctsb;Hmga2;Ezr;Msc;Gadd45a;Asf1b;Runx1;Ctsk;Fblim1;Rps3a;Fnip2;Lmna;Usp3;Per1;Nip7;Cebpb;Txnrd1;Klf2;Etv4;Rai14;Vim;Hnrnpa1;Tead4;Rpl36;Cenpa;Pxn;Gar1;Klf4;Traf6;Ccdc86;Cbr3;LOC100912427;Syne3;Mcc;Tead1;Zfp496;Spc24;Bhlhe40;Plscr1;Erf;LOC103690317;Rbm22;Cks1b;H2afz;S100a6;Ufd1l;Hilpda;Fcf1;P2rx4;Anxa7;Cebpd;Tnip2;Ing2;Arhgap18;Taf1d;Snrpb;Sap30;LOC108348080;Apold1;Utp18;Tspo;Cybb;Hsp…
12	GO:1903555	BP	regulation of tumor necrosis factor superfamily cytokine production	12/683	105/22191	9.39E-05	0.006723488	ENSRNOG00000023546;ENSRNOG00000012576;ENSRNOG00000013014;ENSRNOG00000010549;ENSRNOG00000007159;ENSRNOG00000003622;ENSRNOG00000017819;ENSRNOG00000017897;ENSRNOG00000004226;ENSRNOG00000014532;ENSRNOG00000011205;ENSRNOG00000058186	Hspb1;Selenos;Cyba;Tspo;Ccl2;Cybb;Cd14;Adam8;Irak3;Lbp;Ccl3;Errfi1
7	GO:0071774	BP	response to fibroblast growth factor	7/683	36/22191	9.73E-05	0.00689833	ENSRNOG00000017783;ENSRNOG00000006094;ENSRNOG00000058388;ENSRNOG00000004500;ENSRNOG00000054344;ENSRNOG00000012002;ENSRNOG00000003897	Sfrp1;Cd44;Zfp36;Myc;Ier2;Iqgap1;Col1a1
8	GO:1903202	BP	negative regulation of oxidative stress-induced cell death	8/683	48/22191	9.82E-05	0.00689833	ENSRNOG00000023546;ENSRNOG00000048812;ENSRNOG00000018564;ENSRNOG00000012081;ENSRNOG00000017801;ENSRNOG00000026235;ENSRNOG00000052745;ENSRNOG00000012183	Hspb1;Gpx1;Nup93;Txn1;Atf4;Hk3;Met;Glrx
8	GO:1900408	BP	negative regulation of cellular response to oxidative stress	8/683	48/22191	9.82E-05	0.00689833	ENSRNOG00000023546;ENSRNOG00000048812;ENSRNOG00000018564;ENSRNOG00000012081;ENSRNOG00000017801;ENSRNOG00000026235;ENSRNOG00000052745;ENSRNOG00000012183	Hspb1;Gpx1;Nup93;Txn1;Atf4;Hk3;Met;Glrx
8	GO:1902883	BP	negative regulation of response to oxidative stress	8/683	48/22191	9.82E-05	0.00689833	ENSRNOG00000023546;ENSRNOG00000048812;ENSRNOG00000018564;ENSRNOG00000012081;ENSRNOG00000017801;ENSRNOG00000026235;ENSRNOG00000052745;ENSRNOG00000012183	Hspb1;Gpx1;Nup93;Txn1;Atf4;Hk3;Met;Glrx
55	GO:0045944	BP	positive regulation of transcription by RNA polymerase II	55/683	1041/22191	9.85E-05	0.00689833	ENSRNOG00000000488;ENSRNOG00000004262;ENSRNOG00000025731;ENSRNOG00000042460;ENSRNOG00000028461;ENSRNOG00000020552;ENSRNOG00000001598;ENSRNOG00000004725;ENSRNOG00000052745;ENSRNOG00000009311;ENSRNOG00000031312;ENSRNOG00000013987;ENSRNOG00000007387;ENSRNOG00000019422;ENSRNOG00000007002;ENSRNOG00000057347;ENSRNOG00000017800;ENSRNOG00000014205;ENSRNOG00000020792;ENSRNOG00000014361;ENSRNOG00000008015;…	Hmga1;LOC102546716;Ptma;Hmga2;Gnl3;Fosl1;Usp16;Cela1;Met;Fstl3;Tnfrsf1a;Sbno2;Per1;Egr1;Lif;Cebpb;Foxc1;Klf2;Etv4;Edn1;Fos;Cd40;Pf4;Nme2;Tead3;Egr2;Foxd1;Cebpd;Tnip2;Creb3l1;Myc;Spdef;Mafb;Klf4;Sertad1;Junb;Traf6;Runx1;Ccl3;Lmo4;Atf4;Rbmx;Batf;Nfkbia;Tead1;Fosl2;H2afz;Cyr61;Dll1;Plscr1;Il11;Csrnp1;Crtc3;Osr2;Atf3
33	GO:0031400	BP	negative regulation of protein modification process	33/683	523/22191	9.88E-05	0.00689833	ENSRNOG00000000521;ENSRNOG00000004100;ENSRNOG00000018524;ENSRNOG00000014061;ENSRNOG00000061910;ENSRNOG00000020938;ENSRNOG00000013862;ENSRNOG00000025371;ENSRNOG00000016408;ENSRNOG00000023546;ENSRNOG00000007387;ENSRNOG00000007002;ENSRNOG00000017453;ENSRNOG00000019822;ENSRNOG00000004226;ENSRNOG00000028930;ENSRNOG00000004303;ENSRNOG00000009878;ENSRNOG00000017783;ENSRNOG00000010352;ENSRNOG00000010549;…	Cdkn1a;Trib1;Ezr;Dusp5;Igfbp3;Ppp1r15a;Dusp2;Spry1;Kirrel;Hspb1;Per1;Lif;Ptpn2;Gadd45b;Irak3;Dab2;Timp3;Crtapl1;Sfrp1;Dnajc3;Tspo;Dusp6;Gps2;Xdh;Acer2;Dusp1;Klf4;Socs3;Mad2l2;Gadd45a;Rgs14;Errfi1;Atf3
4	GO:0090343	BP	positive regulation of cell aging	4/683	9/22191	9.91E-05	0.00689833	ENSRNOG00000000488;ENSRNOG00000042460;ENSRNOG00000005917;ENSRNOG00000019638	Hmga1;Hmga2;Pawr;Lmna
25	GO:0001101	BP	response to acid chemical	25/683	347/22191	9.93E-05	0.00689833	ENSRNOG00000013014;ENSRNOG00000013441;ENSRNOG00000016281;ENSRNOG00000003897;ENSRNOG00000057347;ENSRNOG00000014361;ENSRNOG00000020679;ENSRNOG00000000158;ENSRNOG00000002671;ENSRNOG00000017783;ENSRNOG00000001229;ENSRNOG00000001249;ENSRNOG00000010989;ENSRNOG00000003645;ENSRNOG00000003622;ENSRNOG00000004500;ENSRNOG00000003977;ENSRNOG00000007637;ENSRNOG00000016299;ENSRNOG00000009779;ENSRNOG00000039976;…	Cyba;Gnrh1;Col4a1;Col1a1;Cebpb;Edn1;Icam1;Cdo1;Nme2;Sfrp1;Col18a1;Col6a1;Ipo5;LOC103689931;Cybb;Myc;Dusp1;Acer2;Klf4;Krt8;Ptk7;Ccl2;Ptger2;Ptges;Igfbp2
8	GO:0042379	MF	chemokine receptor binding	8/683	48/22191	9.82E-05	0.00689833	ENSRNOG00000022256;ENSRNOG00000007159;ENSRNOG00000002802;ENSRNOG00000022298;ENSRNOG00000011984;ENSRNOG00000002792;ENSRNOG00000028015;ENSRNOG00000011205	Cxcl10;Ccl2;Cxcl1;Cxcl11;Cxcl14;Cxcl2;Pf4;Ccl3
104	GO:0031324	BP	negative regulation of cellular metabolic process	104/683	2327/22191	0.000101583	0.007032759	ENSRNOG00000048812;ENSRNOG00000010362;ENSRNOG00000042460;ENSRNOG00000004100;ENSRNOG00000018524;ENSRNOG00000007540;ENSRNOG00000005615;ENSRNOG00000018646;ENSRNOG00000011352;ENSRNOG00000020938;ENSRNOG00000027833;ENSRNOG00000010513;ENSRNOG00000012002;ENSRNOG00000010448;ENSRNOG00000017714;ENSRNOG00000006094;ENSRNOG00000012081;ENSRNOG00000057347;ENSRNOG00000039576;ENSRNOG00000014361;ENSRNOG00000004226;…	Gpx1;Anxa2;Hmga2;Trib1;Ezr;Msc;Gadd45a;Hbegf;Furin;Ppp1r15a;Fnip2;Tfpi2;Iqgap1;Ptbp1;Usp3;Cd44;Txn1;Cebpb;Suv39h1l1;Edn1;Irak3;Ciart;Crtapl1;Sfrp1;Xdh;Hopx;Klf4;Traf6;Prkcdbp;Zfp496;Dusp6;Serpinb1a;Bhlhe40;Erf;Il1r2;Eif4ebp1;Dusp5;Cela1;Fam129b;Serpine1;Foxd1;Cebpd;Lif;Sbno2;Sap30;Timp1;Etfbkmt;Tspo;Per1;Slpi;Acer2;Dusp1;Hspa1a;Klf10;Foxc1;Atf4;Zfp36;Mdfic;Rgs14;AABR07055878.1;Atf3;Hmga1;Cdkn1a;O…
20	GO:0005126	MF	cytokine receptor binding	20/683	251/22191	0.000107472	0.007415539	ENSRNOG00000012460;ENSRNOG00000022256;ENSRNOG00000007159;ENSRNOG00000007002;ENSRNOG00000002802;ENSRNOG00000022298;ENSRNOG00000014797;ENSRNOG00000005871;ENSRNOG00000018752;ENSRNOG00000049918;ENSRNOG00000017386;ENSRNOG00000011984;ENSRNOG00000002792;ENSRNOG00000015331;ENSRNOG00000004639;ENSRNOG00000028015;ENSRNOG00000011205;ENSRNOG00000019661;ENSRNOG00000021166;ENSRNOG00000048580	Cntf;Cxcl10;Ccl2;Lif;Cxcl1;Cxcl11;Tmbim1;Il1rn;Clcf1;Lrg1;Il11;Cxcl14;Cxcl2;Gdf3;Traf6;Pf4;Ccl3;Gdf15;Ecm1;Trip6
21	GO:0010951	BP	negative regulation of endopeptidase activity	21/683	271/22191	0.000108313	0.007448674	ENSRNOG00000001201;ENSRNOG00000006094;ENSRNOG00000037931;ENSRNOG00000002396;ENSRNOG00000048812;ENSRNOG00000016581;ENSRNOG00000046699;ENSRNOG00000050647;ENSRNOG00000030387;ENSRNOG00000006767;ENSRNOG00000011352;ENSRNOG00000010524;ENSRNOG00000016299;ENSRNOG00000001414;ENSRNOG00000045654;ENSRNOG00000025731;ENSRNOG00000021578;ENSRNOG00000004303;ENSRNOG00000047175;ENSRNOG00000010513;ENSRNOG00000010208	Cstb;Cd44;Plaur;Serpinb8;Gpx1;Serpinb1a;Slpi;Hspa1b;Kng1;Cst7;Furin;Cryab;Klf4;Serpine1;Hspa1a;Ptma;Wfikkn1;Timp3;Cryaa;Tfpi2;Timp1
14	GO:0032355	BP	response to estradiol	14/683	140/22191	0.000109746	0.007522175	ENSRNOG00000017783;ENSRNOG00000012439;ENSRNOG00000007159;ENSRNOG00000010306;ENSRNOG00000016957;ENSRNOG00000004500;ENSRNOG00000003977;ENSRNOG00000003897;ENSRNOG00000010524;ENSRNOG00000012772;ENSRNOG00000002792;ENSRNOG00000002946;ENSRNOG00000000991;ENSRNOG00000012183	Sfrp1;Bid;Ccl2;H2afz;Igfbp2;Myc;Dusp1;Col1a1;Cryab;Nqo1;Cxcl2;Socs3;Arpc1b;Glrx
67	GO:0045893	BP	positive regulation of transcription, DNA-templated	67/683	1342/22191	0.000112465	0.007683005	ENSRNOG00000000488;ENSRNOG00000004262;ENSRNOG00000028930;ENSRNOG00000042561;ENSRNOG00000020938;ENSRNOG00000042460;ENSRNOG00000028461;ENSRNOG00000020552;ENSRNOG00000009134;ENSRNOG00000004725;ENSRNOG00000015845;ENSRNOG00000052745;ENSRNOG00000009311;ENSRNOG00000012049;ENSRNOG00000013480;ENSRNOG00000003897;ENSRNOG00000031312;ENSRNOG00000013987;ENSRNOG00000007387;ENSRNOG00000019422;ENSRNOG00000007002;…	Hmga1;LOC102546716;Dab2;Cks1b;Ppp1r15a;Hmga2;Gnl3;Fosl1;Mad2l2;Cela1;Fam129b;Met;Fstl3;Sox7;Ing2;Col1a1;Tnfrsf1a;Sbno2;Per1;Egr1;Lif;Cebpb;Foxc1;Klf2;Etv4;Edn1;Fos;Cd40;Pf4;Usp16;Nme2;Tead3;Sfrp1;Egr2;Foxd1;Cebpd;Tnip2;Creb3l1;Ptma;Myc;Spdef;Mafb;Klf4;Sertad1;Junb;Traf6;Runx1;Ccl3;Lmo4;Atf4;Rbmx;Batf;Spp1;Nfkbia;Tead1;Zfp496;Fosl2;H2afz;Cyr61;Dll1;Plscr1;Il11;Rn50_20_0472.1;Csrnp1;Crtc3;Osr2;Atf3
6	GO:0005520	MF	insulin-like growth factor binding	6/683	26/22191	0.000113065	0.007698508	ENSRNOG00000016957;ENSRNOG00000014350;ENSRNOG00000010635;ENSRNOG00000015036;ENSRNOG00000010977;ENSRNOG00000061910	Igfbp2;Cyr61;Igfbp4;Ctgf;Igfbp6;Igfbp3
3	GO:0071409	BP	cellular response to cycloheximide	3/683	4/22191	0.00011346	0.007699952	ENSRNOG00000016299;ENSRNOG00000004500;ENSRNOG00000014205	Klf4;Myc;Klf2
67	GO:1902680	BP	positive regulation of RNA biosynthetic process	67/683	1345/22191	0.000114409	0.007713639	ENSRNOG00000000488;ENSRNOG00000004262;ENSRNOG00000028930;ENSRNOG00000042561;ENSRNOG00000020938;ENSRNOG00000042460;ENSRNOG00000028461;ENSRNOG00000020552;ENSRNOG00000009134;ENSRNOG00000004725;ENSRNOG00000015845;ENSRNOG00000052745;ENSRNOG00000009311;ENSRNOG00000012049;ENSRNOG00000013480;ENSRNOG00000003897;ENSRNOG00000031312;ENSRNOG00000013987;ENSRNOG00000007387;ENSRNOG00000019422;ENSRNOG00000007002;…	Hmga1;LOC102546716;Dab2;Cks1b;Ppp1r15a;Hmga2;Gnl3;Fosl1;Mad2l2;Cela1;Fam129b;Met;Fstl3;Sox7;Ing2;Col1a1;Tnfrsf1a;Sbno2;Per1;Egr1;Lif;Cebpb;Foxc1;Klf2;Etv4;Edn1;Fos;Cd40;Pf4;Usp16;Nme2;Tead3;Sfrp1;Egr2;Foxd1;Cebpd;Tnip2;Creb3l1;Ptma;Myc;Spdef;Mafb;Klf4;Sertad1;Junb;Traf6;Runx1;Ccl3;Lmo4;Atf4;Rbmx;Batf;Spp1;Nfkbia;Tead1;Zfp496;Fosl2;H2afz;Cyr61;Dll1;Plscr1;Il11;Rn50_20_0472.1;Csrnp1;Crtc3;Osr2;Atf3
67	GO:1903508	BP	positive regulation of nucleic acid-templated transcription	67/683	1345/22191	0.000114409	0.007713639	ENSRNOG00000000488;ENSRNOG00000004262;ENSRNOG00000028930;ENSRNOG00000042561;ENSRNOG00000020938;ENSRNOG00000042460;ENSRNOG00000028461;ENSRNOG00000020552;ENSRNOG00000009134;ENSRNOG00000004725;ENSRNOG00000015845;ENSRNOG00000052745;ENSRNOG00000009311;ENSRNOG00000012049;ENSRNOG00000013480;ENSRNOG00000003897;ENSRNOG00000031312;ENSRNOG00000013987;ENSRNOG00000007387;ENSRNOG00000019422;ENSRNOG00000007002;…	Hmga1;LOC102546716;Dab2;Cks1b;Ppp1r15a;Hmga2;Gnl3;Fosl1;Mad2l2;Cela1;Fam129b;Met;Fstl3;Sox7;Ing2;Col1a1;Tnfrsf1a;Sbno2;Per1;Egr1;Lif;Cebpb;Foxc1;Klf2;Etv4;Edn1;Fos;Cd40;Pf4;Usp16;Nme2;Tead3;Sfrp1;Egr2;Foxd1;Cebpd;Tnip2;Creb3l1;Ptma;Myc;Spdef;Mafb;Klf4;Sertad1;Junb;Traf6;Runx1;Ccl3;Lmo4;Atf4;Rbmx;Batf;Spp1;Nfkbia;Tead1;Zfp496;Fosl2;H2afz;Cyr61;Dll1;Plscr1;Il11;Rn50_20_0472.1;Csrnp1;Crtc3;Osr2;Atf3
24	GO:0010038	BP	response to metal ion	24/683	326/22191	0.00011525	0.007745038	ENSRNOG00000027990;ENSRNOG00000020470;ENSRNOG00000011071;ENSRNOG00000013912;ENSRNOG00000013441;ENSRNOG00000047175;ENSRNOG00000009311;ENSRNOG00000012002;ENSRNOG00000007136;ENSRNOG00000014361;ENSRNOG00000008015;ENSRNOG00000042838;ENSRNOG00000020679;ENSRNOG00000038047;ENSRNOG00000010549;ENSRNOG00000003622;ENSRNOG00000059947;ENSRNOG00000003977;ENSRNOG00000017801;ENSRNOG00000016957;ENSRNOG00000006320;…	Crip1;Slc25a24;Nt5e;Slc30a7;Gnrh1;Cryaa;Fstl3;Iqgap1;Anxa7;Edn1;Fos;Junb;Icam1;Mt1;Tspo;Cybb;Sdc1;Dusp1;Atf4;Igfbp2;Ptges;Hmox1;Mt2A;Cd14
7	GO:0007159	BP	leukocyte cell-cell adhesion	7/683	37/22191	0.000116791	0.007797799	ENSRNOG00000006094;ENSRNOG00000002723;ENSRNOG00000011071;ENSRNOG00000030118;ENSRNOG00000020679;ENSRNOG00000018524;ENSRNOG00000057451	Cd44;Sele;Nt5e;Msn;Icam1;Ezr;Itga5
7	GO:0044420	CC	extracellular matrix component	7/683	37/22191	0.000116791	0.007797799	ENSRNOG00000001229;ENSRNOG00000002680;ENSRNOG00000007302;ENSRNOG00000023972;ENSRNOG00000016281;ENSRNOG00000002667;ENSRNOG00000003897	Col18a1;Lamc1;Fbn1;Col4a2;Col4a1;Lamc2;Col1a1
29	GO:0042326	BP	negative regulation of phosphorylation	29/683	439/22191	0.000120944	0.008049047	ENSRNOG00000000521;ENSRNOG00000004100;ENSRNOG00000018524;ENSRNOG00000014061;ENSRNOG00000061910;ENSRNOG00000020938;ENSRNOG00000013862;ENSRNOG00000025371;ENSRNOG00000016408;ENSRNOG00000023546;ENSRNOG00000007387;ENSRNOG00000007002;ENSRNOG00000017453;ENSRNOG00000019822;ENSRNOG00000004226;ENSRNOG00000028930;ENSRNOG00000004303;ENSRNOG00000017783;ENSRNOG00000010352;ENSRNOG00000023896;ENSRNOG00000016360;…	Cdkn1a;Trib1;Ezr;Dusp5;Igfbp3;Ppp1r15a;Dusp2;Spry1;Kirrel;Hspb1;Per1;Lif;Ptpn2;Gadd45b;Irak3;Dab2;Timp3;Sfrp1;Dnajc3;Dusp6;Gps2;Xdh;Dusp1;Klf4;Socs3;Gadd45a;Rgs14;Errfi1;Atf3
25	GO:0001819	BP	positive regulation of cytokine production	25/683	354/22191	0.000126035	0.008360879	ENSRNOG00000013014;ENSRNOG00000004639;ENSRNOG00000027655;ENSRNOG00000018488;ENSRNOG00000017897;ENSRNOG00000054999;ENSRNOG00000001414;ENSRNOG00000014532;ENSRNOG00000006227;ENSRNOG00000023546;ENSRNOG00000057347;ENSRNOG00000047800;ENSRNOG00000023214;ENSRNOG00000023376;ENSRNOG00000019422;ENSRNOG00000003622;ENSRNOG00000019466;ENSRNOG00000001704;ENSRNOG00000011205;ENSRNOG00000017801;ENSRNOG00000007159;…	Cyba;Traf6;Clec4b2;Cd40;Adam8;Hilpda;Serpine1;Lbp;Ifih1;Hspb1;Cebpb;C5ar1;Il20rb;Riok3;Egr1;Cybb;Agpat2;Runx1;Ccl3;Atf4;Ccl2;Cd14;Clec4e;Il4r;Mapk13
70	GO:0051254	BP	positive regulation of RNA metabolic process	70/683	1427/22191	0.000127843	0.008453628	ENSRNOG00000000488;ENSRNOG00000004262;ENSRNOG00000028930;ENSRNOG00000042561;ENSRNOG00000020938;ENSRNOG00000042460;ENSRNOG00000028461;ENSRNOG00000020552;ENSRNOG00000009134;ENSRNOG00000004725;ENSRNOG00000015845;ENSRNOG00000052745;ENSRNOG00000009311;ENSRNOG00000012049;ENSRNOG00000013480;ENSRNOG00000003897;ENSRNOG00000031312;ENSRNOG00000013987;ENSRNOG00000007387;ENSRNOG00000019422;ENSRNOG00000007002;…	Hmga1;LOC102546716;Dab2;Cks1b;Ppp1r15a;Hmga2;Gnl3;Fosl1;Mad2l2;Cela1;Fam129b;Met;Fstl3;Sox7;Ing2;Col1a1;Tnfrsf1a;Sbno2;Per1;Egr1;Lif;Cebpb;Foxc1;Klf2;Etv4;Edn1;Fos;Cd40;Pf4;Usp16;Nme2;Tead3;Sfrp1;Egr2;Foxd1;Cebpd;Tnip2;Tnfrsf1b;Creb3l1;Ptma;Myc;Spdef;Mafb;Klf4;Sertad1;Junb;Traf6;Runx1;Ccl3;Lmo4;Atf4;Rbmx;Batf;Zfp36;Spp1;Nfkbia;Tead1;Zfp496;Fosl2;H2afz;Cyr61;Dll1;Plscr1;Il11;Rn50_20_0472.1;Csrnp1;…
34	GO:0005925	CC	focal adhesion	34/683	551/22191	0.00013664	0.009006464	ENSRNOG00000000488;ENSRNOG00000013014;ENSRNOG00000051163;ENSRNOG00000028505;ENSRNOG00000028021;ENSRNOG00000018524;ENSRNOG00000009331;ENSRNOG00000007541;ENSRNOG00000050735;ENSRNOG00000011774;ENSRNOG00000011893;ENSRNOG00000010516;ENSRNOG00000012002;ENSRNOG00000001149;ENSRNOG00000023546;ENSRNOG00000006094;ENSRNOG00000016866;ENSRNOG00000007281;ENSRNOG00000048580;ENSRNOG00000018087;ENSRNOG00000028930;…	Hmga1;Cyba;Rn50_10_0705.2;Rps18;LOC684988;Ezr;Hck;Fhl3;Cd99;Fblim1;Rps3a;Plau;Iqgap1;Pxn;Hspb1;Cd44;Fhl2;Flnc;Trip6;Vim;Dab2;Icam1;Nme2;Itga5;Procr;Sdc1;Arpc1b;Adgre5;Ptk7;Rplp1;Plaur;Tes;LOC100362366;Msn
14	GO:2001236	BP	regulation of extrinsic apoptotic signaling pathway	14/683	143/22191	0.00013772	0.009048726	ENSRNOG00000017783;ENSRNOG00000012439;ENSRNOG00000019638;ENSRNOG00000003546;ENSRNOG00000014797;ENSRNOG00000014117;ENSRNOG00000020679;ENSRNOG00000001414;ENSRNOG00000019203;ENSRNOG00000004303;ENSRNOG00000039666;ENSRNOG00000003745;ENSRNOG00000019264;ENSRNOG00000048812	Sfrp1;Bid;Lmna;Tnfrsf12a;Tmbim1;Hmox1;Icam1;Serpine1;Eya2;Timp3;Srpx;Atf3;Ltbr;Gpx1
13	GO:0030856	BP	regulation of epithelial cell differentiation	13/683	126/22191	0.000139612	0.009143949	ENSRNOG00000007830;ENSRNOG00000007002;ENSRNOG00000017800;ENSRNOG00000007081;ENSRNOG00000033153;ENSRNOG00000058186;ENSRNOG00000014524;ENSRNOG00000021750;ENSRNOG00000012886;ENSRNOG00000059984;ENSRNOG00000002671;ENSRNOG00000015331;ENSRNOG00000031312	Apold1;Lif;Foxc1;Xdh;Sfn;Errfi1;S1pr3;Id1;Maff;Dll1;Nme2;Gdf3;Tnfrsf1a
34	GO:0005924	CC	cell-substrate adherens junction	34/683	554/22191	0.000145949	0.009528726	ENSRNOG00000000488;ENSRNOG00000013014;ENSRNOG00000051163;ENSRNOG00000028505;ENSRNOG00000028021;ENSRNOG00000018524;ENSRNOG00000009331;ENSRNOG00000007541;ENSRNOG00000050735;ENSRNOG00000011774;ENSRNOG00000011893;ENSRNOG00000010516;ENSRNOG00000012002;ENSRNOG00000001149;ENSRNOG00000023546;ENSRNOG00000006094;ENSRNOG00000016866;ENSRNOG00000007281;ENSRNOG00000048580;ENSRNOG00000018087;ENSRNOG00000028930;…	Hmga1;Cyba;Rn50_10_0705.2;Rps18;LOC684988;Ezr;Hck;Fhl3;Cd99;Fblim1;Rps3a;Plau;Iqgap1;Pxn;Hspb1;Cd44;Fhl2;Flnc;Trip6;Vim;Dab2;Icam1;Nme2;Itga5;Procr;Sdc1;Arpc1b;Adgre5;Ptk7;Rplp1;Plaur;Tes;LOC100362366;Msn
47	GO:0045597	BP	positive regulation of cell differentiation	47/683	858/22191	0.000160528	0.010447506	ENSRNOG00000028930;ENSRNOG00000010265;ENSRNOG00000004639;ENSRNOG00000003546;ENSRNOG00000004100;ENSRNOG00000014288;ENSRNOG00000017897;ENSRNOG00000061910;ENSRNOG00000009982;ENSRNOG00000001704;ENSRNOG00000011205;ENSRNOG00000012002;ENSRNOG00000023546;ENSRNOG00000058388;ENSRNOG00000007002;ENSRNOG00000057347;ENSRNOG00000015036;ENSRNOG00000003897;ENSRNOG00000014361;ENSRNOG00000008015;ENSRNOG00000042838;…	Dab2;Ada;Traf6;Tnfrsf12a;Trib1;Fn1;Adam8;Igfbp3;Pnp;Runx1;Ccl3;Iqgap1;Hspb1;Zfp36;Lif;Cebpb;Ctgf;Col1a1;Edn1;Fos;Junb;Nme2;Gdf3;Sfn;Sfrp1;Gdf15;Tspo;Cebpd;Hspa1b;Myc;Hspa1a;Hopx;Spdef;Ptk7;Klf10;Socs3;Clcf1;Foxc1;Tubb2b;Metrnl;Medag;Cyr61;Adm;Msr1;S100a10;Il4r;Rgs14
34	GO:0030055	CC	cell-substrate junction	34/683	559/22191	0.000164415	0.010666821	ENSRNOG00000000488;ENSRNOG00000013014;ENSRNOG00000051163;ENSRNOG00000028505;ENSRNOG00000028021;ENSRNOG00000018524;ENSRNOG00000009331;ENSRNOG00000007541;ENSRNOG00000050735;ENSRNOG00000011774;ENSRNOG00000011893;ENSRNOG00000010516;ENSRNOG00000012002;ENSRNOG00000001149;ENSRNOG00000023546;ENSRNOG00000006094;ENSRNOG00000016866;ENSRNOG00000007281;ENSRNOG00000048580;ENSRNOG00000018087;ENSRNOG00000028930;…	Hmga1;Cyba;Rn50_10_0705.2;Rps18;LOC684988;Ezr;Hck;Fhl3;Cd99;Fblim1;Rps3a;Plau;Iqgap1;Pxn;Hspb1;Cd44;Fhl2;Flnc;Trip6;Vim;Dab2;Icam1;Nme2;Itga5;Procr;Sdc1;Arpc1b;Adgre5;Ptk7;Rplp1;Plaur;Tes;LOC100362366;Msn
5	GO:0045671	BP	negative regulation of osteoclast differentiation	5/683	18/22191	0.000167078	0.010738286	ENSRNOG00000017783;ENSRNOG00000011205;ENSRNOG00000007302;ENSRNOG00000016037;ENSRNOG00000009311	Sfrp1;Ccl3;Fbn1;Mafb;Fstl3
5	GO:0005035	MF	death receptor activity	5/683	18/22191	0.000167078	0.010738286	ENSRNOG00000018488;ENSRNOG00000019264;ENSRNOG00000031312;ENSRNOG00000025075;ENSRNOG00000016575	Cd40;Ltbr;Tnfrsf1a;Relt;Tnfrsf1b
5	GO:0005031	MF	tumor necrosis factor-activated receptor activity	5/683	18/22191	0.000167078	0.010738286	ENSRNOG00000018488;ENSRNOG00000019264;ENSRNOG00000031312;ENSRNOG00000025075;ENSRNOG00000016575	Cd40;Ltbr;Tnfrsf1a;Relt;Tnfrsf1b
23	GO:0070482	BP	response to oxygen levels	23/683	313/22191	0.0001682	0.010752555	ENSRNOG00000017783;ENSRNOG00000000521;ENSRNOG00000013014;ENSRNOG00000010265;ENSRNOG00000019638;ENSRNOG00000012582;ENSRNOG00000017897;ENSRNOG00000047175;ENSRNOG00000010516;ENSRNOG00000003897;ENSRNOG00000014361;ENSRNOG00000039576;ENSRNOG00000020679;ENSRNOG00000007830;ENSRNOG00000019422;ENSRNOG00000003622;ENSRNOG00000013009;ENSRNOG00000011824;ENSRNOG00000010524;ENSRNOG00000002946;ENSRNOG00000007159;…	Sfrp1;Cdkn1a;Cyba;Ada;Lmna;Eif4ebp1;Adam8;Cryaa;Plau;Col1a1;Edn1;Suv39h1l1;Icam1;Apold1;Egr1;Cybb;Ldha;Trh;Cryab;Socs3;Ccl2;Hmox1;Adm
18	GO:1901681	MF	sulfur compound binding	18/683	220/22191	0.000168343	0.010752555	ENSRNOG00000017783;ENSRNOG00000001607;ENSRNOG00000022256;ENSRNOG00000047786;ENSRNOG00000002413;ENSRNOG00000007159;ENSRNOG00000022298;ENSRNOG00000014288;ENSRNOG00000007302;ENSRNOG00000015036;ENSRNOG00000006320;ENSRNOG00000018646;ENSRNOG00000028015;ENSRNOG00000011205;ENSRNOG00000010529;ENSRNOG00000013250;ENSRNOG00000022796;ENSRNOG00000012471	Sfrp1;Adamts1;Cxcl10;Ogn;Gpc4;Ccl2;Cxcl11;Fn1;Fbn1;Ctgf;Ptges;Hbegf;Pf4;Ccl3;Thbs2;NEWGENE_1310561;Fgfbp3;Thbs4
15	GO:0031099	BP	regeneration	15/683	164/22191	0.000172658	0.010994136	ENSRNOG00000016587;ENSRNOG00000000521;ENSRNOG00000050780;ENSRNOG00000018023;ENSRNOG00000048812;ENSRNOG00000007159;ENSRNOG00000057347;ENSRNOG00000004500;ENSRNOG00000014117;ENSRNOG00000047800;ENSRNOG00000027030;ENSRNOG00000030628;ENSRNOG00000010549;ENSRNOG00000002946;ENSRNOG00000007390	Ninj1;Cdkn1a;Fpgs;Bin3;Gpx1;Ccl2;Cebpb;Myc;Hmox1;C5ar1;Adm;Eif4a1;Tspo;Socs3;Nfkbia
12	GO:0045444	BP	fat cell differentiation	12/683	112/22191	0.000174765	0.011094103	ENSRNOG00000015003;ENSRNOG00000004282;ENSRNOG00000048812;ENSRNOG00000050869;ENSRNOG00000011490;ENSRNOG00000042460;ENSRNOG00000046202;ENSRNOG00000000640;ENSRNOG00000057347;ENSRNOG00000016299;ENSRNOG00000008602;ENSRNOG00000049918	Pex11a;Arl4a;Gpx1;Cebpd;Angptl8;Hmga2;Metrnl;Egr2;Cebpb;Klf4;Steap4;Lrg1
13	GO:0045766	BP	positive regulation of angiogenesis	13/683	130/22191	0.000191253	0.012103472	ENSRNOG00000023546;ENSRNOG00000014117;ENSRNOG00000003622;ENSRNOG00000021166;ENSRNOG00000010626;ENSRNOG00000004725;ENSRNOG00000047800;ENSRNOG00000027030;ENSRNOG00000001414;ENSRNOG00000001704;ENSRNOG00000059984;ENSRNOG00000049918;ENSRNOG00000057451	Hspb1;Hmox1;Cybb;Ecm1;Sphk1;Cela1;C5ar1;Adm;Serpine1;Runx1;Dll1;Lrg1;Itga5
15	GO:0009266	BP	response to temperature stimulus	15/683	166/22191	0.000197345	0.012450817	ENSRNOG00000046202;ENSRNOG00000010402;ENSRNOG00000007159;ENSRNOG00000011824;ENSRNOG00000017819;ENSRNOG00000050647;ENSRNOG00000000521;ENSRNOG00000045654;ENSRNOG00000014117;ENSRNOG00000027030;ENSRNOG00000022256;ENSRNOG00000002792;ENSRNOG00000008015;ENSRNOG00000002946;ENSRNOG00000010352	Metrnl;Hspb2;Ccl2;Trh;Cd14;Hspa1b;Cdkn1a;Hspa1a;Hmox1;Adm;Cxcl10;Cxcl2;Fos;Socs3;Dnajc3
24	GO:1901652	BP	response to peptide	24/683	344/22191	0.000202374	0.01272922	ENSRNOG00000013014;ENSRNOG00000018488;ENSRNOG00000013441;ENSRNOG00000000640;ENSRNOG00000003897;ENSRNOG00000001149;ENSRNOG00000014205;ENSRNOG00000012002;ENSRNOG00000014361;ENSRNOG00000020679;ENSRNOG00000000158;ENSRNOG00000010208;ENSRNOG00000002671;ENSRNOG00000019422;ENSRNOG00000003622;ENSRNOG00000007302;ENSRNOG00000004500;ENSRNOG00000016299;ENSRNOG00000006118;ENSRNOG00000007390;ENSRNOG00000007159;…	Cyba;Cd40;Gnrh1;Egr2;Col1a1;Pxn;Klf2;Iqgap1;Edn1;Icam1;Cdo1;Timp1;Nme2;Egr1;Cybb;Fbn1;Myc;Klf4;Klf10;Nfkbia;Ccl2;Adm;Id1;Errfi1
13	GO:0046683	BP	response to organophosphorus	13/683	131/22191	0.000206466	0.012947099	ENSRNOG00000007387;ENSRNOG00000020552;ENSRNOG00000007159;ENSRNOG00000059947;ENSRNOG00000013009;ENSRNOG00000018524;ENSRNOG00000003977;ENSRNOG00000013874;ENSRNOG00000001088;ENSRNOG00000008015;ENSRNOG00000001300;ENSRNOG00000000158;ENSRNOG00000003897	Per1;Fosl1;Ccl2;Sdc1;Ldha;Ezr;Dusp1;Rplp1;Rfc3;Fos;P2rx4;Cdo1;Col1a1
15	GO:0010212	BP	response to ionizing radiation	15/683	167/22191	0.000210794	0.013178476	ENSRNOG00000017783;ENSRNOG00000018421;ENSRNOG00000013014;ENSRNOG00000048812;ENSRNOG00000007159;ENSRNOG00000019422;ENSRNOG00000000521;ENSRNOG00000005615;ENSRNOG00000015622;ENSRNOG00000010524;ENSRNOG00000022256;ENSRNOG00000002792;ENSRNOG00000020679;ENSRNOG00000002946;ENSRNOG00000004500	Sfrp1;Aen;Cyba;Gpx1;Ccl2;Egr1;Cdkn1a;Gadd45a;Fbxo4;Cryab;Cxcl10;Cxcl2;Icam1;Socs3;Myc
6	GO:0044344	BP	cellular response to fibroblast growth factor stimulus	6/683	29/22191	0.00021565	0.013441342	ENSRNOG00000017783;ENSRNOG00000006094;ENSRNOG00000058388;ENSRNOG00000004500;ENSRNOG00000012002;ENSRNOG00000003897	Sfrp1;Cd44;Zfp36;Myc;Iqgap1;Col1a1
5	GO:0030728	BP	ovulation	5/683	19/22191	0.000221029	0.013735117	ENSRNOG00000001704;ENSRNOG00000013441;ENSRNOG00000001607;ENSRNOG00000015441;ENSRNOG00000004500	Runx1;Gnrh1;Adamts1;Il4r;Myc
7	GO:0071364	BP	cellular response to epidermal growth factor stimulus	7/683	41/22191	0.000229241	0.014180352	ENSRNOG00000012002;ENSRNOG00000004500;ENSRNOG00000003897;ENSRNOG00000028930;ENSRNOG00000017800;ENSRNOG00000021750;ENSRNOG00000058186	Iqgap1;Myc;Col1a1;Dab2;Foxc1;Id1;Errfi1
42	GO:0050776	BP	regulation of immune response	42/683	755/22191	0.000229569	0.014180352	ENSRNOG00000047800;ENSRNOG00000013014;ENSRNOG00000010265;ENSRNOG00000048812;ENSRNOG00000013805;ENSRNOG00000018488;ENSRNOG00000018524;ENSRNOG00000047394;ENSRNOG00000014532;ENSRNOG00000005917;ENSRNOG00000020979;ENSRNOG00000011796;ENSRNOG00000006227;ENSRNOG00000010181;ENSRNOG00000014117;ENSRNOG00000039204;ENSRNOG00000059140;ENSRNOG00000017453;ENSRNOG00000023214;ENSRNOG00000021817;ENSRNOG00000004226;…	C5ar1;Cyba;Ada;Gpx1;Tnip2;Cd40;Ezr;Ufd1l;Lbp;Pawr;Psmb4;C1r;Ifih1;Clec4d;Hmox1;Pram1;Myo1g;Ptpn2;Il20rb;Irak2;Irak3;Riok3;Selenos;Ccr1;Ecm1;Hspa1b;Hspa1a;Clcf1;Traf6;Socs3;Hcst;C1qc;Nfkbia;RT1-S3;Cd14;RT1-A1;Clec4e;Plscr1;RT1-Bb;Il4r;Cfb;Rnf125
113	GO:0010605	BP	negative regulation of macromolecule metabolic process	113/683	2631/22191	0.000233911	0.014405452	ENSRNOG00000043332;ENSRNOG00000048812;ENSRNOG00000010362;ENSRNOG00000042460;ENSRNOG00000004100;ENSRNOG00000018524;ENSRNOG00000007540;ENSRNOG00000005615;ENSRNOG00000018646;ENSRNOG00000011352;ENSRNOG00000020938;ENSRNOG00000002946;ENSRNOG00000027833;ENSRNOG00000010513;ENSRNOG00000010208;ENSRNOG00000017714;ENSRNOG00000006094;ENSRNOG00000008555;ENSRNOG00000012081;ENSRNOG00000057347;ENSRNOG00000039576;…	Foxd1;Gpx1;Anxa2;Hmga2;Trib1;Ezr;Msc;Gadd45a;Hbegf;Furin;Ppp1r15a;Socs3;Fnip2;Tfpi2;Timp1;Usp3;Cd44;Rps20;Txn1;Cebpb;Suv39h1l1;Edn1;Irak3;Ciart;Crtapl1;Sfrp1;Selenos;Rpl36;Xdh;Hopx;Klf4;Traf6;Zfp496;Dusp6;Serpinb1a;Bhlhe40;Erf;Magoh;Il1r2;Eif4ebp1;Dusp5;Cela1;Fam129b;Serpine1;Anxa7;Cebpd;Lif;Sbno2;Sap30;Tspo;Per1;Slpi;Acer2;Dusp1;Hspa1a;Rn50_10_0705.2;Klf10;Foxc1;Atf4;Zfp36;Kng1;Lsm5;Mdfic;Rgs14;…
14	GO:0045471	BP	response to ethanol	14/683	151/22191	0.00024433	0.014986625	ENSRNOG00000007159;ENSRNOG00000003622;ENSRNOG00000014179;ENSRNOG00000011824;ENSRNOG00000012582;ENSRNOG00000050647;ENSRNOG00000004500;ENSRNOG00000045654;ENSRNOG00000013441;ENSRNOG00000012772;ENSRNOG00000011893;ENSRNOG00000020679;ENSRNOG00000000158;ENSRNOG00000017819	Ccl2;Cybb;Rps2;Trh;Eif4ebp1;Hspa1b;Myc;Hspa1a;Gnrh1;Nqo1;Rps3a;Icam1;Cdo1;Cd14
4	GO:0002862	BP	negative regulation of inflammatory response to antigenic stimulus	4/683	11/22191	0.00024698	0.014986625	ENSRNOG00000012576;ENSRNOG00000023214;ENSRNOG00000020979;ENSRNOG00000048812	Selenos;Il20rb;Psmb4;Gpx1
4	GO:1990776	BP	response to angiotensin	4/683	11/22191	0.00024698	0.014986625	ENSRNOG00000013014;ENSRNOG00000012002;ENSRNOG00000004500;ENSRNOG00000003622	Cyba;Iqgap1;Myc;Cybb
4	GO:1990440	BP	positive regulation of transcription from RNA polymerase II promoter in response to endoplasmic reticulum stress	4/683	11/22191	0.00024698	0.014986625	ENSRNOG00000057347;ENSRNOG00000003745;ENSRNOG00000017801;ENSRNOG00000005413	Cebpb;Atf3;Atf4;Creb3l1
4	GO:0031994	MF	insulin-like growth factor I binding	4/683	11/22191	0.00024698	0.014986625	ENSRNOG00000016957;ENSRNOG00000010635;ENSRNOG00000010977;ENSRNOG00000061910	Igfbp2;Igfbp4;Igfbp6;Igfbp3
6	GO:1900744	BP	regulation of p38MAPK cascade	6/683	30/22191	0.000262602	0.015841343	ENSRNOG00000007387;ENSRNOG00000018524;ENSRNOG00000007081;ENSRNOG00000005615;ENSRNOG00000019822;ENSRNOG00000013090	Per1;Ezr;Xdh;Gadd45a;Gadd45b;Gadd45g
6	GO:0042605	MF	peptide antigen binding	6/683	30/22191	0.000262602	0.015841343	ENSRNOG00000000723;ENSRNOG00000050183;ENSRNOG00000000777;ENSRNOG00000038999;ENSRNOG00000047706;ENSRNOG00000032708	RT1-CE5;RT1-CE1;RT1-S3;RT1-A1;RT1-CE16;RT1-Bb
17	GO:0043281	BP	regulation of cysteine-type endopeptidase activity involved in apoptotic process	17/683	209/22191	0.000271041	0.01630274	ENSRNOG00000006094;ENSRNOG00000037931;ENSRNOG00000048812;ENSRNOG00000050647;ENSRNOG00000014350;ENSRNOG00000007081;ENSRNOG00000007637;ENSRNOG00000045654;ENSRNOG00000004500;ENSRNOG00000010524;ENSRNOG00000016299;ENSRNOG00000047175;ENSRNOG00000025731;ENSRNOG00000012049;ENSRNOG00000012439;ENSRNOG00000013250;ENSRNOG00000050473	Cd44;Plaur;Gpx1;Hspa1b;Cyr61;Xdh;Acer2;Hspa1a;Myc;Cryab;Klf4;Cryaa;Ptma;Sox7;Bid;NEWGENE_1310561;Rps27l
3	GO:2000659	BP	regulation of interleukin-1-mediated signaling pathway	3/683	5/22191	0.000277139	0.016430058	ENSRNOG00000007864;ENSRNOG00000005871;ENSRNOG00000014378	Vrk2;Il1rn;Il1r2
3	GO:0022614	BP	membrane to membrane docking	3/683	5/22191	0.000277139	0.016430058	ENSRNOG00000020679;ENSRNOG00000018524;ENSRNOG00000030118	Icam1;Ezr;Msn
3	GO:0036454	CC	growth factor complex	3/683	5/22191	0.000277139	0.016430058	ENSRNOG00000015061;ENSRNOG00000010977;ENSRNOG00000061910	Igfals;Igfbp6;Igfbp3
3	GO:0016942	CC	insulin-like growth factor binding protein complex	3/683	5/22191	0.000277139	0.016430058	ENSRNOG00000015061;ENSRNOG00000010977;ENSRNOG00000061910	Igfals;Igfbp6;Igfbp3
3	GO:0048248	MF	CXCR3 chemokine receptor binding	3/683	5/22191	0.000277139	0.016430058	ENSRNOG00000028015;ENSRNOG00000022298;ENSRNOG00000022256	Pf4;Cxcl11;Cxcl10
43	GO:0005912	CC	adherens junction	43/683	781/22191	0.000283256	0.016744545	ENSRNOG00000000488;ENSRNOG00000013014;ENSRNOG00000051163;ENSRNOG00000028505;ENSRNOG00000028021;ENSRNOG00000018524;ENSRNOG00000009331;ENSRNOG00000007541;ENSRNOG00000048932;ENSRNOG00000050735;ENSRNOG00000015845;ENSRNOG00000011774;ENSRNOG00000011893;ENSRNOG00000010516;ENSRNOG00000012002;ENSRNOG00000001149;ENSRNOG00000023546;ENSRNOG00000006094;ENSRNOG00000010362;ENSRNOG00000016866;ENSRNOG00000011245;…	Hmga1;Cyba;Rn50_10_0705.2;Rps18;LOC684988;Ezr;Hck;Fhl3;Smagp;Cd99;Fam129b;Fblim1;Rps3a;Plau;Iqgap1;Pxn;Hspb1;Cd44;Anxa2;Fhl2;Arhgap18;Flnc;Rplp1;Vim;Dab2;Icam1;Nme2;Itga5;Procr;Capg;Sdc1;Ldha;Arpc1b;Adgre5;Ptk7;Trip6;Plaur;Tagln2;Gprc5a;Dll1;Tes;LOC100362366;Msn
12	GO:0043200	BP	response to amino acid	12/683	118/22191	0.000285661	0.016789895	ENSRNOG00000013014;ENSRNOG00000001249;ENSRNOG00000003645;ENSRNOG00000007159;ENSRNOG00000003622;ENSRNOG00000057347;ENSRNOG00000020679;ENSRNOG00000014361;ENSRNOG00000016281;ENSRNOG00000000158;ENSRNOG00000003897;ENSRNOG00000010989	Cyba;Col6a1;LOC103689931;Ccl2;Cybb;Cebpb;Icam1;Edn1;Col4a1;Cdo1;Col1a1;Ipo5
9	GO:1903201	BP	regulation of oxidative stress-induced cell death	9/683	70/22191	0.000286099	0.016789895	ENSRNOG00000023546;ENSRNOG00000048812;ENSRNOG00000018564;ENSRNOG00000012081;ENSRNOG00000017801;ENSRNOG00000026235;ENSRNOG00000052745;ENSRNOG00000005917;ENSRNOG00000012183	Hspb1;Gpx1;Nup93;Txn1;Atf4;Hk3;Met;Pawr;Glrx
5	GO:0043567	BP	regulation of insulin-like growth factor receptor signaling pathway	5/683	20/22191	0.000287278	0.016789895	ENSRNOG00000016957;ENSRNOG00000010635;ENSRNOG00000010977;ENSRNOG00000022099;ENSRNOG00000061910	Igfbp2;Igfbp4;Igfbp6;Trim72;Igfbp3
5	GO:0036003	BP	positive regulation of transcription from RNA polymerase II promoter in response to stress	5/683	20/22191	0.000287278	0.016789895	ENSRNOG00000057347;ENSRNOG00000003745;ENSRNOG00000017801;ENSRNOG00000014205;ENSRNOG00000005413	Cebpb;Atf3;Atf4;Klf2;Creb3l1
29	GO:0043410	BP	positive regulation of MAPK cascade	29/683	459/22191	0.000290655	0.016939277	ENSRNOG00000016378;ENSRNOG00000014828;ENSRNOG00000010635;ENSRNOG00000037409;ENSRNOG00000018488;ENSRNOG00000017897;ENSRNOG00000005615;ENSRNOG00000008936;ENSRNOG00000019264;ENSRNOG00000012002;ENSRNOG00000013090;ENSRNOG00000006094;ENSRNOG00000007002;ENSRNOG00000015036;ENSRNOG00000014361;ENSRNOG00000019822;ENSRNOG00000020679;ENSRNOG00000019622;ENSRNOG00000007081;ENSRNOG00000016575;ENSRNOG00000047800;…	Map3k8;Avpi1;Igfbp4;Scimp;Cd40;Adam8;Gadd45a;Map3k6;Ltbr;Iqgap1;Gadd45g;Cd44;Lif;Ctgf;Edn1;Gadd45b;Icam1;Ackr3;Xdh;Tnfrsf1b;C5ar1;Relt;Traf6;Ccl3;Igfbp3;Prkcdbp;Ccl2;Edar;Il11
17	GO:0050730	BP	regulation of peptidyl-tyrosine phosphorylation	17/683	211/22191	0.000303094	0.017614461	ENSRNOG00000017783;ENSRNOG00000006094;ENSRNOG00000003064;ENSRNOG00000017386;ENSRNOG00000017453;ENSRNOG00000018488;ENSRNOG00000007002;ENSRNOG00000012460;ENSRNOG00000058186;ENSRNOG00000018646;ENSRNOG00000057451;ENSRNOG00000020679;ENSRNOG00000002946;ENSRNOG00000018752;ENSRNOG00000012002;ENSRNOG00000031312;ENSRNOG00000012471	Sfrp1;Cd44;Bst1;Il11;Ptpn2;Cd40;Lif;Cntf;Errfi1;Hbegf;Itga5;Icam1;Socs3;Clcf1;Iqgap1;Tnfrsf1a;Thbs4
7	GO:2000677	BP	regulation of transcription regulatory region DNA binding	7/683	43/22191	0.000311545	0.018054755	ENSRNOG00000007002;ENSRNOG00000042460;ENSRNOG00000009134;ENSRNOG00000016299;ENSRNOG00000004639;ENSRNOG00000017800;ENSRNOG00000021750	Lif;Hmga2;Mad2l2;Klf4;Traf6;Foxc1;Id1
41	GO:0048870	BP	cell motility	41/683	743/22191	0.000318444	0.018402824	ENSRNOG00000047800;ENSRNOG00000048812;ENSRNOG00000018564;ENSRNOG00000009331;ENSRNOG00000048651;ENSRNOG00000018646;ENSRNOG00000002792;ENSRNOG00000030118;ENSRNOG00000019202;ENSRNOG00000023807;ENSRNOG00000010516;ENSRNOG00000013480;ENSRNOG00000017897;ENSRNOG00000022256;ENSRNOG00000018023;ENSRNOG00000059140;ENSRNOG00000015036;ENSRNOG00000002802;ENSRNOG00000022859;ENSRNOG00000014532;ENSRNOG00000028015;…	C5ar1;Gpx1;Nup93;Hck;Nrtn;Hbegf;Cxcl2;Msn;PVR;Ccnyl1;Plau;Ing2;Adam8;Cxcl10;Bin3;Myo1g;Ctgf;Cxcl1;Trem1;Lbp;Pf4;Apcdd1;Pstpip2;Itga5;Tspo;Ccr1;Sdc1;Cxcl11;Lamc1;Ier2;Icam1;Pstpip1;Ptk7;Cd63;Ccl3;Foxc1;Tubb2b;Ccl2;Cyr61;Cxcl14;Thbs4
43	GO:0070161	CC	anchoring junction	43/683	792/22191	0.000325079	0.01873379	ENSRNOG00000000488;ENSRNOG00000013014;ENSRNOG00000051163;ENSRNOG00000028505;ENSRNOG00000028021;ENSRNOG00000018524;ENSRNOG00000009331;ENSRNOG00000007541;ENSRNOG00000048932;ENSRNOG00000050735;ENSRNOG00000015845;ENSRNOG00000011774;ENSRNOG00000011893;ENSRNOG00000010516;ENSRNOG00000012002;ENSRNOG00000001149;ENSRNOG00000023546;ENSRNOG00000006094;ENSRNOG00000010362;ENSRNOG00000016866;ENSRNOG00000011245;…	Hmga1;Cyba;Rn50_10_0705.2;Rps18;LOC684988;Ezr;Hck;Fhl3;Smagp;Cd99;Fam129b;Fblim1;Rps3a;Plau;Iqgap1;Pxn;Hspb1;Cd44;Anxa2;Fhl2;Arhgap18;Flnc;Rplp1;Vim;Dab2;Icam1;Nme2;Itga5;Procr;Capg;Sdc1;Ldha;Arpc1b;Adgre5;Ptk7;Trip6;Plaur;Tagln2;Gprc5a;Dll1;Tes;LOC100362366;Msn
16	GO:0071229	BP	cellular response to acid chemical	16/683	193/22191	0.000328402	0.018872621	ENSRNOG00000017783;ENSRNOG00000013014;ENSRNOG00000001249;ENSRNOG00000003645;ENSRNOG00000007159;ENSRNOG00000003622;ENSRNOG00000057347;ENSRNOG00000050968;ENSRNOG00000004500;ENSRNOG00000014361;ENSRNOG00000016299;ENSRNOG00000039976;ENSRNOG00000016281;ENSRNOG00000002671;ENSRNOG00000003897;ENSRNOG00000010989	Sfrp1;Cyba;Col6a1;LOC103689931;Ccl2;Cybb;Cebpb;Ptger2;Myc;Edn1;Klf4;Ptk7;Col4a1;Nme2;Col1a1;Ipo5
11	GO:0031100	BP	animal organ regeneration	11/683	103/22191	0.000331633	0.018952701	ENSRNOG00000000521;ENSRNOG00000050780;ENSRNOG00000007390;ENSRNOG00000007159;ENSRNOG00000057347;ENSRNOG00000004500;ENSRNOG00000014117;ENSRNOG00000047800;ENSRNOG00000027030;ENSRNOG00000030628;ENSRNOG00000002946	Cdkn1a;Fpgs;Nfkbia;Ccl2;Cebpb;Myc;Hmox1;C5ar1;Adm;Eif4a1;Socs3
11	GO:0032680	BP	regulation of tumor necrosis factor production	11/683	103/22191	0.000331633	0.018952701	ENSRNOG00000023546;ENSRNOG00000012576;ENSRNOG00000013014;ENSRNOG00000010549;ENSRNOG00000007159;ENSRNOG00000003622;ENSRNOG00000017819;ENSRNOG00000004226;ENSRNOG00000014532;ENSRNOG00000011205;ENSRNOG00000058186	Hspb1;Selenos;Cyba;Tspo;Ccl2;Cybb;Cd14;Irak3;Lbp;Ccl3;Errfi1
12	GO:0001568	BP	blood vessel development	12/683	120/22191	0.000333901	0.019029618	ENSRNOG00000014426;ENSRNOG00000020552;ENSRNOG00000042838;ENSRNOG00000008680;ENSRNOG00000014350;ENSRNOG00000039976;ENSRNOG00000000250;ENSRNOG00000002946;ENSRNOG00000019388;ENSRNOG00000017800;ENSRNOG00000003897;ENSRNOG00000032238	Lox;Fosl1;Junb;Loxl1;Cyr61;Ptk7;Jmjd6;Socs3;Egfl7;Foxc1;Col1a1;Plcd1
23	GO:0001228	MF	DNA-binding transcription activator activity, RNA polymerase II-specific	23/683	335/22191	0.000336869	0.019093227	ENSRNOG00000000488;ENSRNOG00000004262;ENSRNOG00000042460;ENSRNOG00000020552;ENSRNOG00000050869;ENSRNOG00000057347;ENSRNOG00000000640;ENSRNOG00000011136;ENSRNOG00000008015;ENSRNOG00000005413;ENSRNOG00000052357;ENSRNOG00000043332;ENSRNOG00000019422;ENSRNOG00000042838;ENSRNOG00000016037;ENSRNOG00000026435;ENSRNOG00000016299;ENSRNOG00000001704;ENSRNOG00000017801;ENSRNOG00000008588;ENSRNOG00000015488;…	Hmga1;LOC102546716;Hmga2;Fosl1;Cebpd;Cebpb;Egr2;Osr2;Fos;Creb3l1;Fosl2;Foxd1;Egr1;Junb;Mafb;Arid3a;Klf4;Runx1;Atf4;Batf;Tead1;Plscr1;Csrnp1
23	GO:0001216	MF	DNA-binding transcription activator activity	23/683	335/22191	0.000336869	0.019093227	ENSRNOG00000000488;ENSRNOG00000004262;ENSRNOG00000042460;ENSRNOG00000020552;ENSRNOG00000050869;ENSRNOG00000057347;ENSRNOG00000000640;ENSRNOG00000011136;ENSRNOG00000008015;ENSRNOG00000005413;ENSRNOG00000052357;ENSRNOG00000043332;ENSRNOG00000019422;ENSRNOG00000042838;ENSRNOG00000016037;ENSRNOG00000026435;ENSRNOG00000016299;ENSRNOG00000001704;ENSRNOG00000017801;ENSRNOG00000008588;ENSRNOG00000015488;…	Hmga1;LOC102546716;Hmga2;Fosl1;Cebpd;Cebpb;Egr2;Osr2;Fos;Creb3l1;Fosl2;Foxd1;Egr1;Junb;Mafb;Arid3a;Klf4;Runx1;Atf4;Batf;Tead1;Plscr1;Csrnp1
25	GO:0001558	BP	regulation of cell growth	25/683	373/22191	0.000352204	0.019853337	ENSRNOG00000000521;ENSRNOG00000013014;ENSRNOG00000010635;ENSRNOG00000003546;ENSRNOG00000014288;ENSRNOG00000061910;ENSRNOG00000018646;ENSRNOG00000047175;ENSRNOG00000015036;ENSRNOG00000014361;ENSRNOG00000010977;ENSRNOG00000033153;ENSRNOG00000017783;ENSRNOG00000014948;ENSRNOG00000050647;ENSRNOG00000045654;ENSRNOG00000010626;ENSRNOG00000010524;ENSRNOG00000024363;ENSRNOG00000009134;ENSRNOG00000017914;…	Cdkn1a;Cyba;Igfbp4;Tnfrsf12a;Fn1;Igfbp3;Hbegf;Cryaa;Ctgf;Edn1;Igfbp6;Sfn;Sfrp1;Osgin1;Hspa1b;Hspa1a;Sphk1;Cryab;Sertad1;Mad2l2;Prkcdbp;Igfbp2;Cyr61;S100a10;Spp1
25	GO:2001233	BP	regulation of apoptotic signaling pathway	25/683	373/22191	0.000352204	0.019853337	ENSRNOG00000019638;ENSRNOG00000003546;ENSRNOG00000001414;ENSRNOG00000019203;ENSRNOG00000019264;ENSRNOG00000013480;ENSRNOG00000048812;ENSRNOG00000023546;ENSRNOG00000006094;ENSRNOG00000017453;ENSRNOG00000016496;ENSRNOG00000005413;ENSRNOG00000020679;ENSRNOG00000039666;ENSRNOG00000013250;ENSRNOG00000017783;ENSRNOG00000012576;ENSRNOG00000019622;ENSRNOG00000004303;ENSRNOG00000037931;ENSRNOG00000014797;…	Lmna;Tnfrsf12a;Serpine1;Eya2;Ltbr;Ing2;Gpx1;Hspb1;Cd44;Ptpn2;Ctsc;Creb3l1;Icam1;Srpx;NEWGENE_1310561;Sfrp1;Selenos;Ackr3;Timp3;Plaur;Tmbim1;Hmox1;Siah1;Bid;Atf3
38	GO:0016477	BP	cell migration	38/683	670/22191	0.000356726	0.020053472	ENSRNOG00000047800;ENSRNOG00000048812;ENSRNOG00000018564;ENSRNOG00000017897;ENSRNOG00000048651;ENSRNOG00000018646;ENSRNOG00000002792;ENSRNOG00000030118;ENSRNOG00000019202;ENSRNOG00000010516;ENSRNOG00000022256;ENSRNOG00000018023;ENSRNOG00000059140;ENSRNOG00000015036;ENSRNOG00000002802;ENSRNOG00000022859;ENSRNOG00000014532;ENSRNOG00000022298;ENSRNOG00000020679;ENSRNOG00000043304;ENSRNOG00000016987;…	C5ar1;Gpx1;Nup93;Adam8;Nrtn;Hbegf;Cxcl2;Msn;PVR;Plau;Cxcl10;Bin3;Myo1g;Ctgf;Cxcl1;Trem1;Lbp;Cxcl11;Icam1;Apcdd1;Pstpip2;Itga5;Tspo;Ccr1;Sdc1;Hck;Lamc1;Pf4;Pstpip1;Ptk7;Cd63;Ccl3;Foxc1;Tubb2b;Ccl2;Cyr61;Cxcl14;Thbs4
21	GO:0001666	BP	response to hypoxia	21/683	287/22191	0.000358922	0.020100798	ENSRNOG00000007830;ENSRNOG00000017783;ENSRNOG00000013014;ENSRNOG00000010265;ENSRNOG00000019422;ENSRNOG00000007159;ENSRNOG00000003622;ENSRNOG00000012582;ENSRNOG00000011824;ENSRNOG00000017897;ENSRNOG00000039576;ENSRNOG00000013009;ENSRNOG00000014117;ENSRNOG00000014361;ENSRNOG00000027030;ENSRNOG00000047175;ENSRNOG00000010516;ENSRNOG00000020679;ENSRNOG00000002946;ENSRNOG00000010524;ENSRNOG00000019638	Apold1;Sfrp1;Cyba;Ada;Egr1;Ccl2;Cybb;Eif4ebp1;Trh;Adam8;Suv39h1l1;Ldha;Hmox1;Edn1;Adm;Cryaa;Plau;Icam1;Socs3;Cryab;Lmna
4	GO:1900746	BP	regulation of vascular endothelial growth factor signaling pathway	4/683	12/22191	0.000361466	0.020100798	ENSRNOG00000007650;ENSRNOG00000004072;ENSRNOG00000007081;ENSRNOG00000059984	Cd63;Myo1c;Xdh;Dll1
4	GO:0001706	BP	endoderm formation	4/683	12/22191	0.000361466	0.020100798	ENSRNOG00000013862;ENSRNOG00000012049;ENSRNOG00000003977;ENSRNOG00000014061	Dusp2;Sox7;Dusp1;Dusp5
4	GO:0042555	CC	MCM complex	4/683	12/22191	0.000361466	0.020100798	ENSRNOG00000021272;ENSRNOG00000003703;ENSRNOG00000006996;ENSRNOG00000014336	Mcm8;Mcm6;Mms22l;Mcm5
5	GO:0005212	MF	structural constituent of eye lens	5/683	21/22191	0.000367556	0.020384556	ENSRNOG00000010524;ENSRNOG00000010402;ENSRNOG00000047175;ENSRNOG00000018087;ENSRNOG00000010899	Cryab;Hspb2;Cryaa;Vim;Bfsp2
10	GO:0004197	MF	cysteine-type endopeptidase activity	10/683	88/22191	0.000371384	0.020541635	ENSRNOG00000017783;ENSRNOG00000007089;ENSRNOG00000007890;ENSRNOG00000052613;ENSRNOG00000016496;ENSRNOG00000001598;ENSRNOG00000056216;ENSRNOG00000021155;ENSRNOG00000010331;ENSRNOG00000018566	Sfrp1;Lgmn;Usp1;LOC103689977;Ctsc;Usp16;Casp7;Ctsk;Ctsb;Ctsl
92	GO:0019899	MF	enzyme binding	92/683	2070/22191	0.000374697	0.020669461	ENSRNOG00000010362;ENSRNOG00000042460;ENSRNOG00000018488;ENSRNOG00000018524;ENSRNOG00000014288;ENSRNOG00000005615;ENSRNOG00000020938;ENSRNOG00000023807;ENSRNOG00000012002;ENSRNOG00000010208;ENSRNOG00000007387;ENSRNOG00000057347;ENSRNOG00000023376;ENSRNOG00000004100;ENSRNOG00000007864;ENSRNOG00000012576;ENSRNOG00000000123;ENSRNOG00000016103;ENSRNOG00000016299;ENSRNOG00000004639;ENSRNOG00000001134;…	Anxa2;Hmga2;Cd40;Ezr;Fn1;Gadd45a;Ppp1r15a;Ccnyl1;Iqgap1;Timp1;Per1;Cebpb;Riok3;Trib1;Vrk2;Selenos;Rnf19b;Nkd2;Klf4;Traf6;Rfc5;Prkcdbp;Nfkbia;Cnppd1;Plscr1;Rnf125;Whamm;Cks1b;Eif4ebp1;Pus7;Ufd1l;Serpine1;Met;Ltbr;Pxn;Sdf2l1;Nme2;Hspa1a;Sfn;Trip6;Zfp36;RT1-Bb;Rgs14;Hmga1;Cdkn1a;Shc4;Mad2l2;Msn;Col1a1;Nxt1;Diaph3;Ptpn2;Egr2;Plekhg2;Timp3;Gdf3;Rpa2;Ecm1;Ldha;Kpna2;Hspa1b;Lcn2;Lsm2;Rad18;Trim72;Rabif;…
8	GO:0048146	BP	positive regulation of fibroblast proliferation	8/683	58/22191	0.000380825	0.020895758	ENSRNOG00000000521;ENSRNOG00000011647;ENSRNOG00000010362;ENSRNOG00000014288;ENSRNOG00000004500;ENSRNOG00000011893;ENSRNOG00000010626;ENSRNOG00000052357	Cdkn1a;S100a6;Anxa2;Fn1;Myc;Rps3a;Sphk1;Fosl2
8	GO:0071346	BP	cellular response to interferon-gamma	8/683	58/22191	0.000380825	0.020895758	ENSRNOG00000007159;ENSRNOG00000032708;ENSRNOG00000004500;ENSRNOG00000014361;ENSRNOG00000020679;ENSRNOG00000011205;ENSRNOG00000029191;ENSRNOG00000018251	Ccl2;RT1-Bb;Myc;Edn1;Icam1;Ccl3;LOC685067;Mrc1
12	GO:0002064	BP	epithelial cell development	12/683	122/22191	0.000388868	0.021280447	ENSRNOG00000048812;ENSRNOG00000018564;ENSRNOG00000059947;ENSRNOG00000018524;ENSRNOG00000000491;ENSRNOG00000033153;ENSRNOG00000018087;ENSRNOG00000030118;ENSRNOG00000020679;ENSRNOG00000059984;ENSRNOG00000052357;ENSRNOG00000010899	Gpx1;Nup93;Sdc1;Ezr;Spdef;Sfn;Vim;Msn;Icam1;Dll1;Fosl2;Bfsp2
10	GO:2000379	BP	positive regulation of reactive oxygen species metabolic process	10/683	89/22191	0.000407068	0.02221754	ENSRNOG00000000521;ENSRNOG00000013014;ENSRNOG00000012280;ENSRNOG00000002802;ENSRNOG00000007081;ENSRNOG00000014205;ENSRNOG00000005615;ENSRNOG00000016299;ENSRNOG00000020679;ENSRNOG00000010549	Cdkn1a;Cyba;Ptx3;Cxcl1;Xdh;Klf2;Gadd45a;Klf4;Icam1;Tspo
7	GO:0031670	BP	cellular response to nutrient	7/683	45/22191	0.000416011	0.022645713	ENSRNOG00000017783;ENSRNOG00000013014;ENSRNOG00000007159;ENSRNOG00000003622;ENSRNOG00000014117;ENSRNOG00000001300;ENSRNOG00000003897	Sfrp1;Cyba;Ccl2;Cybb;Hmox1;P2rx4;Col1a1
151	GO:0010556	BP	regulation of macromolecule biosynthetic process	151/683	3769/22191	0.000425495	0.02310104	ENSRNOG00000020552;ENSRNOG00000004639;ENSRNOG00000012081;ENSRNOG00000042460;ENSRNOG00000018488;ENSRNOG00000018524;ENSRNOG00000007540;ENSRNOG00000000521;ENSRNOG00000018646;ENSRNOG00000032902;ENSRNOG00000020938;ENSRNOG00000019203;ENSRNOG00000027833;ENSRNOG00000031312;ENSRNOG00000017714;ENSRNOG00000007387;ENSRNOG00000057347;ENSRNOG00000014205;ENSRNOG00000015622;ENSRNOG00000014361;ENSRNOG00000004226;…	Fosl1;Traf6;Txn1;Hmga2;Cd40;Ezr;Msc;Cdkn1a;Hbegf;LOC100912427;Ppp1r15a;Eya2;Fnip2;Tnfrsf1a;Usp3;Per1;Cebpb;Klf2;Fbxo4;Edn1;Irak3;Lin54;Ciart;Trib1;Sfrp1;Tead4;Hopx;Icam1;Klf4;Ptma;Rfc5;Runx1;Nfkbia;Ccl2;Tead1;Zfp496;Bhlhe40;Plscr1;Il11;Erf;Magoh;Mapk13;Cks1b;H2afz;Cela1;Fam129b;Met;Rps27l;RGD1563991;Cebpd;Lif;Sbno2;Lbp;Sap30;Nme2;Tead3;Foxd1;Cybb;Acer2;Dusp1;Cdkn2aipnl;Hspa1a;Jmjd6;Klf10;Lmo4;Tri…
21	GO:0036293	BP	response to decreased oxygen levels	21/683	294/22191	0.000426871	0.023114873	ENSRNOG00000007830;ENSRNOG00000017783;ENSRNOG00000013014;ENSRNOG00000010265;ENSRNOG00000019422;ENSRNOG00000007159;ENSRNOG00000003622;ENSRNOG00000012582;ENSRNOG00000011824;ENSRNOG00000017897;ENSRNOG00000039576;ENSRNOG00000013009;ENSRNOG00000014117;ENSRNOG00000014361;ENSRNOG00000027030;ENSRNOG00000047175;ENSRNOG00000010516;ENSRNOG00000020679;ENSRNOG00000002946;ENSRNOG00000010524;ENSRNOG00000019638	Apold1;Sfrp1;Cyba;Ada;Egr1;Ccl2;Cybb;Eif4ebp1;Trh;Adam8;Suv39h1l1;Ldha;Hmox1;Edn1;Adm;Cryaa;Plau;Icam1;Socs3;Cryab;Lmna
21	GO:0050678	BP	regulation of epithelial cell proliferation	21/683	295/22191	0.000439226	0.02372168	ENSRNOG00000017783;ENSRNOG00000020136;ENSRNOG00000013014;ENSRNOG00000011271;ENSRNOG00000048812;ENSRNOG00000007159;ENSRNOG00000047800;ENSRNOG00000042460;ENSRNOG00000007081;ENSRNOG00000004500;ENSRNOG00000021750;ENSRNOG00000020792;ENSRNOG00000011136;ENSRNOG00000058186;ENSRNOG00000021166;ENSRNOG00000018566;ENSRNOG00000019388;ENSRNOG00000002671;ENSRNOG00000049918;ENSRNOG00000033153;ENSRNOG00000012471	Sfrp1;Tgm1;Cyba;Mcc;Gpx1;Ccl2;C5ar1;Hmga2;Xdh;Myc;Id1;Etv4;Osr2;Errfi1;Ecm1;Ctsl;Egfl7;Nme2;Lrg1;Sfn;Thbs4
14	GO:0050679	BP	positive regulation of epithelial cell proliferation	14/683	160/22191	0.000442567	0.023839662	ENSRNOG00000017783;ENSRNOG00000013014;ENSRNOG00000007159;ENSRNOG00000047800;ENSRNOG00000042460;ENSRNOG00000004500;ENSRNOG00000019388;ENSRNOG00000021750;ENSRNOG00000020136;ENSRNOG00000011136;ENSRNOG00000021166;ENSRNOG00000002671;ENSRNOG00000049918;ENSRNOG00000012471	Sfrp1;Cyba;Ccl2;C5ar1;Hmga2;Myc;Egfl7;Id1;Tgm1;Osr2;Ecm1;Nme2;Lrg1;Thbs4
118	GO:0009892	BP	negative regulation of metabolic process	118/683	2820/22191	0.000450406	0.02419878	ENSRNOG00000043332;ENSRNOG00000048812;ENSRNOG00000010362;ENSRNOG00000042460;ENSRNOG00000004100;ENSRNOG00000018524;ENSRNOG00000007540;ENSRNOG00000005615;ENSRNOG00000018646;ENSRNOG00000011352;ENSRNOG00000020938;ENSRNOG00000011205;ENSRNOG00000027833;ENSRNOG00000010513;ENSRNOG00000012002;ENSRNOG00000010208;ENSRNOG00000017714;ENSRNOG00000006094;ENSRNOG00000008555;ENSRNOG00000012081;ENSRNOG00000057347;…	Foxd1;Gpx1;Anxa2;Hmga2;Trib1;Ezr;Msc;Gadd45a;Hbegf;Furin;Ppp1r15a;Ccl3;Fnip2;Tfpi2;Iqgap1;Timp1;Usp3;Cd44;Rps20;Txn1;Cebpb;Suv39h1l1;Edn1;Irak3;Ciart;Crtapl1;Sfrp1;Selenos;Rpl36;Xdh;Hopx;Klf4;Traf6;Prkcdbp;Zfp496;Dusp6;Serpinb1a;Bhlhe40;Erf;Magoh;Il1r2;Eif4ebp1;Dusp5;Cela1;Fam129b;Serpine1;Anxa7;Cebpd;Lif;Sbno2;Sap30;Etfbkmt;Tspo;Per1;Slpi;Acer2;Dusp1;Hspa1a;Rn50_10_0705.2;Klf10;Foxc1;Atf4;Zfp36;…
6	GO:1903205	BP	regulation of hydrogen peroxide-induced cell death	6/683	33/22191	0.000452898	0.024269438	ENSRNOG00000018564;ENSRNOG00000012081;ENSRNOG00000026235;ENSRNOG00000052745;ENSRNOG00000005917;ENSRNOG00000012183	Nup93;Txn1;Hk3;Met;Pawr;Glrx
24	GO:0045861	BP	negative regulation of proteolysis	24/683	354/22191	0.000456873	0.024419023	ENSRNOG00000048812;ENSRNOG00000006767;ENSRNOG00000001414;ENSRNOG00000011352;ENSRNOG00000010513;ENSRNOG00000010208;ENSRNOG00000006094;ENSRNOG00000021166;ENSRNOG00000004303;ENSRNOG00000001201;ENSRNOG00000050485;ENSRNOG00000046699;ENSRNOG00000050647;ENSRNOG00000045654;ENSRNOG00000010524;ENSRNOG00000030387;ENSRNOG00000025731;ENSRNOG00000037931;ENSRNOG00000002396;ENSRNOG00000016581;ENSRNOG00000047175;…	Gpx1;Cst7;Serpine1;Furin;Tfpi2;Timp1;Cd44;Ecm1;Timp3;Cstb;Gas1;Slpi;Hspa1b;Hspa1a;Cryab;Kng1;Ptma;Plaur;Serpinb8;Serpinb1a;Cryaa;Klf4;Wfikkn1;Il1r2
21	GO:0045862	BP	positive regulation of proteolysis	21/683	297/22191	0.00046609	0.024847315	ENSRNOG00000007637;ENSRNOG00000012439;ENSRNOG00000000123;ENSRNOG00000028930;ENSRNOG00000015645;ENSRNOG00000004100;ENSRNOG00000014288;ENSRNOG00000007081;ENSRNOG00000004500;ENSRNOG00000016496;ENSRNOG00000029811;ENSRNOG00000011490;ENSRNOG00000032917;ENSRNOG00000016575;ENSRNOG00000017897;ENSRNOG00000016103;ENSRNOG00000057832;ENSRNOG00000012049;ENSRNOG00000014350;ENSRNOG00000013250;ENSRNOG00000050473	Acer2;Bid;Rnf19b;Dab2;Rnf138;Trib1;Fn1;Xdh;Myc;Ctsc;Kcne2;Angptl8;Zfand2a;Tnfrsf1b;Adam8;Nkd2;Rnf125;Sox7;Cyr61;NEWGENE_1310561;Rps27l
4	GO:1902547	BP	regulation of cellular response to vascular endothelial growth factor stimulus	4/683	13/22191	0.000509439	0.027018615	ENSRNOG00000007650;ENSRNOG00000004072;ENSRNOG00000007081;ENSRNOG00000059984	Cd63;Myo1c;Xdh;Dll1
4	GO:0044548	MF	S100 protein binding	4/683	13/22191	0.000509439	0.027018615	ENSRNOG00000018524;ENSRNOG00000011647;ENSRNOG00000012002;ENSRNOG00000010362	Ezr;S100a6;Iqgap1;Anxa2
3	GO:0030816	BP	obsolete positive regulation of cAMP metabolic process	3/683	6/22191	0.000541577	0.028457622	ENSRNOG00000028015;ENSRNOG00000022298;ENSRNOG00000022256	Pf4;Cxcl11;Cxcl10
3	GO:0060426	BP	lung vasculature development	3/683	6/22191	0.000541577	0.028457622	ENSRNOG00000021750;ENSRNOG00000058186;ENSRNOG00000007002	Id1;Errfi1;Lif
21	GO:0071496	BP	cellular response to external stimulus	21/683	302/22191	0.000546684	0.028457622	ENSRNOG00000017783;ENSRNOG00000020552;ENSRNOG00000013014;ENSRNOG00000018566;ENSRNOG00000007159;ENSRNOG00000003622;ENSRNOG00000018488;ENSRNOG00000001300;ENSRNOG00000000521;ENSRNOG00000005615;ENSRNOG00000014117;ENSRNOG00000020679;ENSRNOG00000013973;ENSRNOG00000008015;ENSRNOG00000003897;ENSRNOG00000006118;ENSRNOG00000019264;ENSRNOG00000004972;ENSRNOG00000017801;ENSRNOG00000031312;ENSRNOG00000003745	Sfrp1;Fosl1;Cyba;Ctsl;Ccl2;Cybb;Cd40;P2rx4;Cdkn1a;Gadd45a;Hmox1;Icam1;Lcn2;Fos;Col1a1;Klf10;Ltbr;Upp1;Atf4;Tnfrsf1a;Atf3
7	GO:0072676	BP	lymphocyte migration	7/683	47/22191	0.000546717	0.028457622	ENSRNOG00000022256;ENSRNOG00000007159;ENSRNOG00000059140;ENSRNOG00000022298;ENSRNOG00000017897;ENSRNOG00000030118;ENSRNOG00000011205	Cxcl10;Ccl2;Myo1g;Cxcl11;Adam8;Msn;Ccl3
7	GO:0070849	BP	response to epidermal growth factor	7/683	47/22191	0.000546717	0.028457622	ENSRNOG00000012002;ENSRNOG00000004500;ENSRNOG00000003897;ENSRNOG00000028930;ENSRNOG00000017800;ENSRNOG00000021750;ENSRNOG00000058186	Iqgap1;Myc;Col1a1;Dab2;Foxc1;Id1;Errfi1
3	GO:0098651	CC	basement membrane collagen trimer	3/683	6/22191	0.000541577	0.028457622	ENSRNOG00000016281;ENSRNOG00000023972;ENSRNOG00000001229	Col4a1;Col4a2;Col18a1
20	GO:0045121	CC	membrane raft	20/683	276/22191	0.000547607	0.028457622	ENSRNOG00000014117;ENSRNOG00000017914;ENSRNOG00000021438;ENSRNOG00000010362;ENSRNOG00000050647;ENSRNOG00000018524;ENSRNOG00000009331;ENSRNOG00000017819;ENSRNOG00000045654;ENSRNOG00000059984;ENSRNOG00000008048;ENSRNOG00000011352;ENSRNOG00000004072;ENSRNOG00000016575;ENSRNOG00000020679;ENSRNOG00000023226;ENSRNOG00000002723;ENSRNOG00000012002;ENSRNOG00000031312;ENSRNOG00000016408	Hmox1;Prkcdbp;Tuba1c;Anxa2;Hspa1b;Ezr;Hck;Cd14;Hspa1a;Dll1;Plscr1;Furin;Myo1c;Tnfrsf1b;Icam1;S100a10;Sele;Iqgap1;Tnfrsf1a;Kirrel
20	GO:0098857	CC	membrane microdomain	20/683	276/22191	0.000547607	0.028457622	ENSRNOG00000014117;ENSRNOG00000017914;ENSRNOG00000021438;ENSRNOG00000010362;ENSRNOG00000050647;ENSRNOG00000018524;ENSRNOG00000009331;ENSRNOG00000017819;ENSRNOG00000045654;ENSRNOG00000059984;ENSRNOG00000008048;ENSRNOG00000011352;ENSRNOG00000004072;ENSRNOG00000016575;ENSRNOG00000020679;ENSRNOG00000023226;ENSRNOG00000002723;ENSRNOG00000012002;ENSRNOG00000031312;ENSRNOG00000016408	Hmox1;Prkcdbp;Tuba1c;Anxa2;Hspa1b;Ezr;Hck;Cd14;Hspa1a;Dll1;Plscr1;Furin;Myo1c;Tnfrsf1b;Icam1;S100a10;Sele;Iqgap1;Tnfrsf1a;Kirrel
18	GO:2000116	BP	regulation of cysteine-type endopeptidase activity	18/683	243/22191	0.000562486	0.029157406	ENSRNOG00000006094;ENSRNOG00000007637;ENSRNOG00000037931;ENSRNOG00000048812;ENSRNOG00000050647;ENSRNOG00000007081;ENSRNOG00000004500;ENSRNOG00000045654;ENSRNOG00000014350;ENSRNOG00000006767;ENSRNOG00000010524;ENSRNOG00000016299;ENSRNOG00000047175;ENSRNOG00000025731;ENSRNOG00000012049;ENSRNOG00000012439;ENSRNOG00000013250;ENSRNOG00000050473	Cd44;Acer2;Plaur;Gpx1;Hspa1b;Xdh;Myc;Hspa1a;Cyr61;Cst7;Cryab;Klf4;Cryaa;Ptma;Sox7;Bid;NEWGENE_1310561;Rps27l
5	GO:2001039	BP	negative regulation of cellular response to drug	5/683	23/22191	0.000577595	0.029716631	ENSRNOG00000026235;ENSRNOG00000018564;ENSRNOG00000052745;ENSRNOG00000012081;ENSRNOG00000012183	Hk3;Nup93;Met;Txn1;Glrx
5	GO:1901032	BP	negative regulation of response to reactive oxygen species	5/683	23/22191	0.000577595	0.029716631	ENSRNOG00000026235;ENSRNOG00000018564;ENSRNOG00000052745;ENSRNOG00000012081;ENSRNOG00000012183	Hk3;Nup93;Met;Txn1;Glrx
5	GO:1903206	BP	negative regulation of hydrogen peroxide-induced cell death	5/683	23/22191	0.000577595	0.029716631	ENSRNOG00000026235;ENSRNOG00000018564;ENSRNOG00000052745;ENSRNOG00000012081;ENSRNOG00000012183	Hk3;Nup93;Met;Txn1;Glrx
11	GO:2000278	BP	regulation of DNA biosynthetic process	11/683	110/22191	0.000584261	0.02995619	ENSRNOG00000000521;ENSRNOG00000015845;ENSRNOG00000001816;ENSRNOG00000003977;ENSRNOG00000004500;ENSRNOG00000015622;ENSRNOG00000016299;ENSRNOG00000036839;ENSRNOG00000001134;ENSRNOG00000001088;ENSRNOG00000046286	Cdkn1a;Fam129b;Rfc4;Dusp1;Myc;Fbxo4;Klf4;Hnrnpa1;Rfc5;Rfc3;AABR07055878.1
9	GO:0042035	BP	regulation of cytokine biosynthetic process	9/683	77/22191	0.000586608	0.02995619	ENSRNOG00000023546;ENSRNOG00000058388;ENSRNOG00000019422;ENSRNOG00000003622;ENSRNOG00000057347;ENSRNOG00000016299;ENSRNOG00000014532;ENSRNOG00000004639;ENSRNOG00000058186	Hspb1;Zfp36;Egr1;Cybb;Cebpb;Klf4;Lbp;Traf6;Errfi1
9	GO:1900407	BP	regulation of cellular response to oxidative stress	9/683	77/22191	0.000586608	0.02995619	ENSRNOG00000023546;ENSRNOG00000048812;ENSRNOG00000018564;ENSRNOG00000012081;ENSRNOG00000017801;ENSRNOG00000026235;ENSRNOG00000052745;ENSRNOG00000005917;ENSRNOG00000012183	Hspb1;Gpx1;Nup93;Txn1;Atf4;Hk3;Met;Pawr;Glrx
8	GO:0033209	BP	tumor necrosis factor-mediated signaling pathway	8/683	62/22191	0.00060318	0.030650736	ENSRNOG00000007390;ENSRNOG00000047367;ENSRNOG00000018488;ENSRNOG00000016575;ENSRNOG00000009779;ENSRNOG00000025075;ENSRNOG00000019264;ENSRNOG00000031312	Nfkbia;Card14;Cd40;Tnfrsf1b;Krt8;Relt;Ltbr;Tnfrsf1a
8	GO:1903557	BP	positive regulation of tumor necrosis factor superfamily cytokine production	8/683	62/22191	0.00060318	0.030650736	ENSRNOG00000023546;ENSRNOG00000013014;ENSRNOG00000007159;ENSRNOG00000003622;ENSRNOG00000017819;ENSRNOG00000017897;ENSRNOG00000014532;ENSRNOG00000011205	Hspb1;Cyba;Ccl2;Cybb;Cd14;Adam8;Lbp;Ccl3
43	GO:0040011	BP	locomotion	43/683	817/22191	0.000609292	0.030885254	ENSRNOG00000047800;ENSRNOG00000048812;ENSRNOG00000018564;ENSRNOG00000009331;ENSRNOG00000048651;ENSRNOG00000018646;ENSRNOG00000002792;ENSRNOG00000052745;ENSRNOG00000019202;ENSRNOG00000023807;ENSRNOG00000010516;ENSRNOG00000013480;ENSRNOG00000017897;ENSRNOG00000022256;ENSRNOG00000018023;ENSRNOG00000059140;ENSRNOG00000015036;ENSRNOG00000002802;ENSRNOG00000022859;ENSRNOG00000014532;ENSRNOG00000030118;…	C5ar1;Gpx1;Nup93;Hck;Nrtn;Hbegf;Cxcl2;Met;PVR;Ccnyl1;Plau;Ing2;Adam8;Cxcl10;Bin3;Myo1g;Ctgf;Cxcl1;Trem1;Lbp;Msn;Pf4;Apcdd1;Pstpip2;Itga5;Tspo;Ccr1;Sdc1;Cxcl11;Lamc1;Ier2;Ackr3;Icam1;Pstpip1;Ptk7;Cd63;Ccl3;Foxc1;Tubb2b;Ccl2;Cyr61;Cxcl14;Thbs4
11	GO:1901655	BP	cellular response to ketone	11/683	111/22191	0.000630881	0.031901239	ENSRNOG00000017783;ENSRNOG00000007159;ENSRNOG00000012582;ENSRNOG00000050968;ENSRNOG00000004500;ENSRNOG00000014205;ENSRNOG00000016299;ENSRNOG00000030118;ENSRNOG00000020679;ENSRNOG00000058186;ENSRNOG00000043451	Sfrp1;Ccl2;Eif4ebp1;Ptger2;Myc;Klf2;Klf4;Msn;Icam1;Errfi1;Spp1
15	GO:0009611	BP	response to wounding	15/683	186/22191	0.000665504	0.033569738	ENSRNOG00000014426;ENSRNOG00000058388;ENSRNOG00000048812;ENSRNOG00000007159;ENSRNOG00000059947;ENSRNOG00000014288;ENSRNOG00000004500;ENSRNOG00000014117;ENSRNOG00000018646;ENSRNOG00000027030;ENSRNOG00000002792;ENSRNOG00000039976;ENSRNOG00000010549;ENSRNOG00000003897;ENSRNOG00000010208	Lox;Zfp36;Gpx1;Ccl2;Sdc1;Fn1;Myc;Hmox1;Hbegf;Adm;Cxcl2;Ptk7;Tspo;Col1a1;Timp1
168	GO:0010468	BP	regulation of gene expression	168/683	4297/22191	0.000672713	0.033850565	ENSRNOG00000020552;ENSRNOG00000048812;ENSRNOG00000012081;ENSRNOG00000042460;ENSRNOG00000018488;ENSRNOG00000018524;ENSRNOG00000014288;ENSRNOG00000007540;ENSRNOG00000000521;ENSRNOG00000013441;ENSRNOG00000032902;ENSRNOG00000020938;ENSRNOG00000019203;ENSRNOG00000027833;ENSRNOG00000004639;ENSRNOG00000031312;ENSRNOG00000010448;ENSRNOG00000017714;ENSRNOG00000007387;ENSRNOG00000057347;ENSRNOG00000014205;…	Fosl1;Gpx1;Txn1;Hmga2;Cd40;Ezr;Fn1;Msc;Cdkn1a;Gnrh1;LOC100912427;Ppp1r15a;Eya2;Fnip2;Traf6;Tnfrsf1a;Ptbp1;Usp3;Per1;Cebpb;Klf2;Fbxo4;Edn1;Vim;Ciart;Trib1;Sfrp1;Tead4;Rpl36;Nkd2;Xdh;Hopx;Icam1;Klf4;Ptma;Runx1;Prkcdbp;Nfkbia;Tead1;Zfp496;Bhlhe40;Plscr1;Il11;Erf;Magoh;Il1r2;Cks1b;LOC684988;H2afz;Cela1;Fam129b;Serpine1;Met;Anxa7;RGD1563991;Cebpd;Lif;Sbno2;Lin54;Sap30;Nme2;Cntf;Tead3;Foxd1;Lmna;Hspa1a…
13	GO:1904018	BP	positive regulation of vasculature development	13/683	148/22191	0.000674805	0.033873236	ENSRNOG00000023546;ENSRNOG00000014117;ENSRNOG00000003622;ENSRNOG00000021166;ENSRNOG00000010626;ENSRNOG00000004725;ENSRNOG00000047800;ENSRNOG00000027030;ENSRNOG00000001414;ENSRNOG00000001704;ENSRNOG00000059984;ENSRNOG00000049918;ENSRNOG00000057451	Hspb1;Hmox1;Cybb;Ecm1;Sphk1;Cela1;C5ar1;Adm;Serpine1;Runx1;Dll1;Lrg1;Itga5
26	GO:0071900	BP	regulation of protein serine/threonine kinase activity	26/683	409/22191	0.000680699	0.034086175	ENSRNOG00000016378;ENSRNOG00000000521;ENSRNOG00000014828;ENSRNOG00000042561;ENSRNOG00000004100;ENSRNOG00000017897;ENSRNOG00000014061;ENSRNOG00000005615;ENSRNOG00000013862;ENSRNOG00000008936;ENSRNOG00000023807;ENSRNOG00000012002;ENSRNOG00000025371;ENSRNOG00000013090;ENSRNOG00000023546;ENSRNOG00000019822;ENSRNOG00000014361;ENSRNOG00000004226;ENSRNOG00000018488;ENSRNOG00000017783;ENSRNOG00000023896;…	Map3k8;Cdkn1a;Avpi1;Cks1b;Trib1;Adam8;Dusp5;Gadd45a;Dusp2;Map3k6;Ccnyl1;Iqgap1;Spry1;Gadd45g;Hspb1;Gadd45b;Edn1;Irak3;Cd40;Sfrp1;Dusp6;Dusp1;Sfn;Traf6;Cnppd1;Rgs14
10	GO:0033273	BP	response to vitamin	10/683	95/22191	0.00068623	0.034279909	ENSRNOG00000017783;ENSRNOG00000022256;ENSRNOG00000010265;ENSRNOG00000010549;ENSRNOG00000007159;ENSRNOG00000018488;ENSRNOG00000013954;ENSRNOG00000003897;ENSRNOG00000057855;ENSRNOG00000043451	Sfrp1;Cxcl10;Ada;Tspo;Ccl2;Cd40;Alpl;Col1a1;F5;Spp1
4	GO:0017017	MF	MAP kinase tyrosine/serine/threonine phosphatase activity	4/683	14/22191	0.000695916	0.034513063	ENSRNOG00000003977;ENSRNOG00000013862;ENSRNOG00000014061;ENSRNOG00000023896	Dusp1;Dusp2;Dusp5;Dusp6
4	GO:0017116	MF	single-stranded DNA helicase activity	4/683	14/22191	0.000695916	0.034513063	ENSRNOG00000005907;ENSRNOG00000001816;ENSRNOG00000001088;ENSRNOG00000001134	Rad18;Rfc4;Rfc3;Rfc5
4	GO:0033549	MF	MAP kinase phosphatase activity	4/683	14/22191	0.000695916	0.034513063	ENSRNOG00000003977;ENSRNOG00000013862;ENSRNOG00000014061;ENSRNOG00000023896	Dusp1;Dusp2;Dusp5;Dusp6
5	GO:0043949	BP	regulation of cAMP-mediated signaling	5/683	24/22191	0.000711262	0.035189582	ENSRNOG00000028015;ENSRNOG00000022298;ENSRNOG00000022256;ENSRNOG00000000499;ENSRNOG00000011975	Pf4;Cxcl11;Cxcl10;Tcp11;Crtc3
13	GO:0050731	BP	positive regulation of peptidyl-tyrosine phosphorylation	13/683	149/22191	0.000718987	0.035486633	ENSRNOG00000006094;ENSRNOG00000018646;ENSRNOG00000018488;ENSRNOG00000007002;ENSRNOG00000012460;ENSRNOG00000017386;ENSRNOG00000057451;ENSRNOG00000020679;ENSRNOG00000002946;ENSRNOG00000018752;ENSRNOG00000012002;ENSRNOG00000031312;ENSRNOG00000012471	Cd44;Hbegf;Cd40;Lif;Cntf;Il11;Itga5;Icam1;Socs3;Clcf1;Iqgap1;Tnfrsf1a;Thbs4
38	GO:1990837	MF	sequence-specific double-stranded DNA binding	38/683	697/22191	0.000724101	0.035653774	ENSRNOG00000000488;ENSRNOG00000027990;ENSRNOG00000020552;ENSRNOG00000042460;ENSRNOG00000007540;ENSRNOG00000016037;ENSRNOG00000014336;ENSRNOG00000001704;ENSRNOG00000001277;ENSRNOG00000043332;ENSRNOG00000017714;ENSRNOG00000007387;ENSRNOG00000003645;ENSRNOG00000057347;ENSRNOG00000017800;ENSRNOG00000000640;ENSRNOG00000020792;ENSRNOG00000011136;ENSRNOG00000042717;ENSRNOG00000008015;ENSRNOG00000005413;…	Hmga1;Crip1;Fosl1;Hmga2;Msc;Mafb;Mcm5;Runx1;Mafk;Foxd1;Usp3;Per1;LOC103689931;Cebpb;Foxc1;Egr2;Etv4;Osr2;Ciart;Fos;Creb3l1;Fosl2;Cenpa;Cebpd;Egr1;Junb;Myc;Arid3a;Klf4;Klf10;Lmo4;Atf4;Batf;Sp5;Tead1;H2afz;Bhlhe40;Atf3
20	GO:0043405	BP	regulation of MAP kinase activity	20/683	289/22191	0.000789654	0.038696778	ENSRNOG00000017783;ENSRNOG00000016378;ENSRNOG00000014828;ENSRNOG00000008936;ENSRNOG00000023896;ENSRNOG00000004100;ENSRNOG00000017897;ENSRNOG00000019822;ENSRNOG00000014061;ENSRNOG00000005615;ENSRNOG00000014361;ENSRNOG00000004226;ENSRNOG00000015616;ENSRNOG00000003977;ENSRNOG00000004639;ENSRNOG00000018488;ENSRNOG00000013862;ENSRNOG00000012002;ENSRNOG00000025371;ENSRNOG00000013090	Sfrp1;Map3k8;Avpi1;Map3k6;Dusp6;Trib1;Adam8;Gadd45b;Dusp5;Gadd45a;Edn1;Irak3;Rgs14;Dusp1;Traf6;Cd40;Dusp2;Iqgap1;Spry1;Gadd45g
20	GO:0098589	CC	membrane region	20/683	289/22191	0.000789654	0.038696778	ENSRNOG00000014117;ENSRNOG00000017914;ENSRNOG00000021438;ENSRNOG00000010362;ENSRNOG00000050647;ENSRNOG00000018524;ENSRNOG00000009331;ENSRNOG00000017819;ENSRNOG00000045654;ENSRNOG00000059984;ENSRNOG00000008048;ENSRNOG00000011352;ENSRNOG00000004072;ENSRNOG00000016575;ENSRNOG00000020679;ENSRNOG00000023226;ENSRNOG00000002723;ENSRNOG00000012002;ENSRNOG00000031312;ENSRNOG00000016408	Hmox1;Prkcdbp;Tuba1c;Anxa2;Hspa1b;Ezr;Hck;Cd14;Hspa1a;Dll1;Plscr1;Furin;Myo1c;Tnfrsf1b;Icam1;S100a10;Sele;Iqgap1;Tnfrsf1a;Kirrel
7	GO:0045604	BP	regulation of epidermal cell differentiation	7/683	50/22191	0.000801866	0.039202121	ENSRNOG00000002671;ENSRNOG00000059984;ENSRNOG00000012886;ENSRNOG00000033153;ENSRNOG00000017800;ENSRNOG00000015331;ENSRNOG00000058186	Nme2;Dll1;Maff;Sfn;Foxc1;Gdf3;Errfi1
17	GO:0006469	BP	negative regulation of protein kinase activity	17/683	230/22191	0.000811193	0.039564348	ENSRNOG00000017783;ENSRNOG00000023546;ENSRNOG00000000521;ENSRNOG00000010352;ENSRNOG00000023896;ENSRNOG00000017453;ENSRNOG00000004100;ENSRNOG00000019822;ENSRNOG00000003977;ENSRNOG00000005615;ENSRNOG00000058186;ENSRNOG00000004226;ENSRNOG00000014061;ENSRNOG00000013862;ENSRNOG00000002946;ENSRNOG00000015616;ENSRNOG00000025371	Sfrp1;Hspb1;Cdkn1a;Dnajc3;Dusp6;Ptpn2;Trib1;Gadd45b;Dusp1;Gadd45a;Errfi1;Irak3;Dusp5;Dusp2;Socs3;Rgs14;Spry1
6	GO:0032570	BP	response to progesterone	6/683	37/22191	0.000856477	0.041674466	ENSRNOG00000020552;ENSRNOG00000010549;ENSRNOG00000007159;ENSRNOG00000050968;ENSRNOG00000008015;ENSRNOG00000002946	Fosl1;Tspo;Ccl2;Ptger2;Fos;Socs3
5	GO:0036120	BP	cellular response to platelet-derived growth factor stimulus	5/683	25/22191	0.000866757	0.041878368	ENSRNOG00000058186;ENSRNOG00000012002;ENSRNOG00000004500;ENSRNOG00000007159;ENSRNOG00000010994	Errfi1;Iqgap1;Myc;Ccl2;Has1
5	GO:1902042	BP	negative regulation of extrinsic apoptotic signaling pathway via death domain receptors	5/683	25/22191	0.000866757	0.041878368	ENSRNOG00000014117;ENSRNOG00000020679;ENSRNOG00000014797;ENSRNOG00000001414;ENSRNOG00000048812	Hmox1;Icam1;Tmbim1;Serpine1;Gpx1
5	GO:0036119	BP	response to platelet-derived growth factor	5/683	25/22191	0.000866757	0.041878368	ENSRNOG00000058186;ENSRNOG00000012002;ENSRNOG00000004500;ENSRNOG00000007159;ENSRNOG00000010994	Errfi1;Iqgap1;Myc;Ccl2;Has1
15	GO:0051495	BP	positive regulation of cytoskeleton organization	15/683	191/22191	0.000874469	0.042152272	ENSRNOG00000018681;ENSRNOG00000028113;ENSRNOG00000050647;ENSRNOG00000009331;ENSRNOG00000015036;ENSRNOG00000045654;ENSRNOG00000000991;ENSRNOG00000014361;ENSRNOG00000004072;ENSRNOG00000052745;ENSRNOG00000020679;ENSRNOG00000023226;ENSRNOG00000016408;ENSRNOG00000021750;ENSRNOG00000018282	Nes;Whamm;Hspa1b;Hck;Ctgf;Hspa1a;Arpc1b;Edn1;Myo1c;Met;Icam1;S100a10;Kirrel;Id1;Gda
655	GO:0005575	CC	cellular_component	655/683	20598/22191	0.000887494	0.042680411	ENSRNOG00000016378;ENSRNOG00000010331;ENSRNOG00000017319;ENSRNOG00000042460;ENSRNOG00000018488;ENSRNOG00000011071;ENSRNOG00000005115;ENSRNOG00000018646;ENSRNOG00000017277;ENSRNOG00000005116;ENSRNOG00000011774;ENSRNOG00000050251;ENSRNOG00000027833;ENSRNOG00000012002;ENSRNOG00000011205;ENSRNOG00000020391;ENSRNOG00000057347;ENSRNOG00000037409;ENSRNOG00000022859;ENSRNOG00000014205;ENSRNOG00000047706;…	Map3k8;Ctsb;Mertk;Hmga2;Cd40;Nt5e;Asf1b;Hbegf;Igsf6;LOC108350502;Fblim1;MGC105649;Fnip2;Iqgap1;Ccl3;Nip7;Cebpb;Scimp;Trem1;Klf2;RT1-CE16;Edn1;Irak3;Lrrc25;Rassf1;Ezr;Crtapl1;Tead4;Col18a1;Lgmn;Cd1d1;LOC103689931;Nkd2;Xdh;Pctp;Klf4;Traf6;Sdf2l1;Steap4;Pla1a;Ninj1;Prkcdbp;Napsa;Ccl2;Qtrt1;RT1-A1;Bhlhe40;P2ry2;Il11;S1pr3;Lamc2;Mapk13;Clec4b2;Tgfbi;Pus7;Dusp5;Ifitm2;Chchd7;Arrdc4;Fbln2;Spg21;Bpifa1;T…
31	GO:0009888	BP	tissue development	31/683	540/22191	0.000906757	0.043472335	ENSRNOG00000039976;ENSRNOG00000010331;ENSRNOG00000042460;ENSRNOG00000007540;ENSRNOG00000019203;ENSRNOG00000010265;ENSRNOG00000013954;ENSRNOG00000003897;ENSRNOG00000025371;ENSRNOG00000019638;ENSRNOG00000018023;ENSRNOG00000007002;ENSRNOG00000013987;ENSRNOG00000059947;ENSRNOG00000042838;ENSRNOG00000015331;ENSRNOG00000017783;ENSRNOG00000043332;ENSRNOG00000021166;ENSRNOG00000048812;ENSRNOG00000001336;…	Ptk7;Ctsb;Hmga2;Msc;Eya2;Ada;Alpl;Col1a1;Spry1;Lmna;Bin3;Lif;Sbno2;Sdc1;Junb;Gdf3;Sfrp1;Foxd1;Ecm1;Gpx1;Orai1;Agpat2;Klf10;Foxc1;Ninj1;Edar;Dll1;Adm;Ctsl;Errfi1;Spp1
8	GO:0043407	BP	negative regulation of MAP kinase activity	8/683	66/22191	0.000920213	0.043472335	ENSRNOG00000017783;ENSRNOG00000023896;ENSRNOG00000014061;ENSRNOG00000004226;ENSRNOG00000003977;ENSRNOG00000013862;ENSRNOG00000015616;ENSRNOG00000025371	Sfrp1;Dusp6;Dusp5;Irak3;Dusp1;Dusp2;Rgs14;Spry1
8	GO:0071230	BP	cellular response to amino acid stimulus	8/683	66/22191	0.000920213	0.043472335	ENSRNOG00000013014;ENSRNOG00000001249;ENSRNOG00000010989;ENSRNOG00000003645;ENSRNOG00000003622;ENSRNOG00000057347;ENSRNOG00000016281;ENSRNOG00000003897	Cyba;Col6a1;Ipo5;LOC103689931;Cybb;Cebpb;Col4a1;Col1a1
4	GO:1901298	BP	regulation of hydrogen peroxide-mediated programmed cell death	4/683	15/22191	0.000925983	0.043472335	ENSRNOG00000026235;ENSRNOG00000052745;ENSRNOG00000005917;ENSRNOG00000012183	Hk3;Met;Pawr;Glrx
3	GO:2000643	BP	positive regulation of early endosome to late endosome transport	3/683	7/22191	0.000926076	0.043472335	ENSRNOG00000018524;ENSRNOG00000030118;ENSRNOG00000028930	Ezr;Msn;Dab2
3	GO:0045602	BP	negative regulation of endothelial cell differentiation	3/683	7/22191	0.000926076	0.043472335	ENSRNOG00000007081;ENSRNOG00000021750;ENSRNOG00000014524	Xdh;Id1;S1pr3
3	GO:1903651	BP	positive regulation of cytoplasmic transport	3/683	7/22191	0.000926076	0.043472335	ENSRNOG00000018524;ENSRNOG00000030118;ENSRNOG00000028930	Ezr;Msn;Dab2
3	GO:0051599	BP	response to hydrostatic pressure	3/683	7/22191	0.000926076	0.043472335	ENSRNOG00000001229;ENSRNOG00000009779;ENSRNOG00000004500	Col18a1;Krt8;Myc
155	GO:0009889	BP	regulation of biosynthetic process	155/683	3942/22191	0.00092714	0.043472335	ENSRNOG00000043332;ENSRNOG00000004639;ENSRNOG00000012081;ENSRNOG00000042460;ENSRNOG00000018488;ENSRNOG00000011071;ENSRNOG00000007540;ENSRNOG00000020552;ENSRNOG00000018646;ENSRNOG00000032902;ENSRNOG00000020938;ENSRNOG00000019203;ENSRNOG00000027833;ENSRNOG00000031312;ENSRNOG00000017714;ENSRNOG00000007387;ENSRNOG00000057347;ENSRNOG00000014205;ENSRNOG00000015622;ENSRNOG00000014361;ENSRNOG00000004226;…	Foxd1;Traf6;Txn1;Hmga2;Cd40;Nt5e;Msc;Fosl1;Hbegf;LOC100912427;Ppp1r15a;Eya2;Fnip2;Tnfrsf1a;Usp3;Per1;Cebpb;Klf2;Fbxo4;Edn1;Irak3;Lin54;Ciart;Trib1;Ezr;Sfrp1;Tead4;Hopx;Icam1;Klf4;Ptma;Rfc5;Runx1;Nfkbia;Ccl2;Tead1;Zfp496;Bhlhe40;Plscr1;Il11;Erf;Rn50_20_0472.1;Magoh;Mapk13;Cks1b;H2afz;Cela1;Fam129b;Met;Rps27l;RGD1563991;Cebpd;Lif;Sbno2;Lbp;Sap30;Cdkn1a;Nme2;Tead3;Tspo;Cybb;Acer2;Dusp1;Cdkn2aipnl;Hs…
3	GO:0005663	CC	DNA replication factor C complex	3/683	7/22191	0.000926076	0.043472335	ENSRNOG00000001816;ENSRNOG00000001088;ENSRNOG00000001134	Rfc4;Rfc3;Rfc5
3	GO:0031995	MF	insulin-like growth factor II binding	3/683	7/22191	0.000926076	0.043472335	ENSRNOG00000016957;ENSRNOG00000010977;ENSRNOG00000010635	Igfbp2;Igfbp6;Igfbp4
9	GO:0002824	BP	positive regulation of adaptive immune response based on somatic recombination of immune receptors built from immunoglobulin superfamily domains	9/683	82/22191	0.000930319	0.043522491	ENSRNOG00000010265;ENSRNOG00000050647;ENSRNOG00000018488;ENSRNOG00000038999;ENSRNOG00000045654;ENSRNOG00000018752;ENSRNOG00000004639;ENSRNOG00000000777;ENSRNOG00000032708	Ada;Hspa1b;Cd40;RT1-A1;Hspa1a;Clcf1;Traf6;RT1-S3;RT1-Bb
17	GO:0031668	BP	cellular response to extracellular stimulus	17/683	233/22191	0.000936442	0.04370982	ENSRNOG00000017783;ENSRNOG00000020552;ENSRNOG00000013014;ENSRNOG00000018566;ENSRNOG00000007159;ENSRNOG00000003622;ENSRNOG00000000521;ENSRNOG00000020679;ENSRNOG00000003897;ENSRNOG00000014117;ENSRNOG00000006118;ENSRNOG00000013973;ENSRNOG00000008015;ENSRNOG00000001300;ENSRNOG00000004972;ENSRNOG00000017801;ENSRNOG00000003745	Sfrp1;Fosl1;Cyba;Ctsl;Ccl2;Cybb;Cdkn1a;Icam1;Col1a1;Hmox1;Klf10;Lcn2;Fos;P2rx4;Upp1;Atf4;Atf3
2	GO:2000587	BP	negative regulation of platelet-derived growth factor receptor-beta signaling pathway	2/683	2/22191	0.000945956	0.043856217	ENSRNOG00000017453;ENSRNOG00000012183	Ptpn2;Glrx
2	GO:0046102	BP	inosine metabolic process	2/683	2/22191	0.000945956	0.043856217	ENSRNOG00000009982;ENSRNOG00000010265	Pnp;Ada
2	GO:0042007	MF	interleukin-18 binding	2/683	2/22191	0.000945956	0.043856217	ENSRNOG00000054218;ENSRNOG00000020150	Il18rap;Il18bp
19	GO:0051348	BP	negative regulation of transferase activity	19/683	270/22191	0.000952779	0.044073516	ENSRNOG00000017783;ENSRNOG00000023546;ENSRNOG00000058388;ENSRNOG00000010352;ENSRNOG00000023896;ENSRNOG00000017453;ENSRNOG00000004100;ENSRNOG00000000521;ENSRNOG00000014061;ENSRNOG00000005615;ENSRNOG00000058186;ENSRNOG00000004226;ENSRNOG00000003977;ENSRNOG00000013862;ENSRNOG00000002946;ENSRNOG00000009134;ENSRNOG00000015616;ENSRNOG00000025371;ENSRNOG00000019822	Sfrp1;Hspb1;Zfp36;Dnajc3;Dusp6;Ptpn2;Trib1;Cdkn1a;Dusp5;Gadd45a;Errfi1;Irak3;Dusp1;Dusp2;Socs3;Mad2l2;Rgs14;Spry1;Gadd45b
35	GO:0045596	BP	negative regulation of cell differentiation	35/683	636/22191	0.000973991	0.044953928	ENSRNOG00000028036;ENSRNOG00000010448;ENSRNOG00000042460;ENSRNOG00000004100;ENSRNOG00000016037;ENSRNOG00000009134;ENSRNOG00000013441;ENSRNOG00000009311;ENSRNOG00000022256;ENSRNOG00000017453;ENSRNOG00000018087;ENSRNOG00000028015;ENSRNOG00000002671;ENSRNOG00000015331;ENSRNOG00000017783;ENSRNOG00000010549;ENSRNOG00000007081;ENSRNOG00000007302;ENSRNOG00000004500;ENSRNOG00000000491;ENSRNOG00000024689;…	Adamts7;Ptbp1;Hmga2;Trib1;Mafb;Mad2l2;Gnrh1;Fstl3;Cxcl10;Ptpn2;Vim;Pf4;Nme2;Gdf3;Sfrp1;Tspo;Xdh;Fbn1;Myc;Spdef;Hopx;Nepro;Runx1;Ccl3;Trim72;Cntf;Zfp36;C1qc;Nfkbia;Dll1;Cxcl14;S1pr3;Il4r;Id1;Spp1
26	GO:0051346	BP	negative regulation of hydrolase activity	26/683	428/22191	0.0009897	0.045577015	ENSRNOG00000048812;ENSRNOG00000006767;ENSRNOG00000001414;ENSRNOG00000020938;ENSRNOG00000011352;ENSRNOG00000010513;ENSRNOG00000025371;ENSRNOG00000010208;ENSRNOG00000006094;ENSRNOG00000012280;ENSRNOG00000004303;ENSRNOG00000001201;ENSRNOG00000010989;ENSRNOG00000021166;ENSRNOG00000046699;ENSRNOG00000050647;ENSRNOG00000045654;ENSRNOG00000010524;ENSRNOG00000030387;ENSRNOG00000025731;ENSRNOG00000037931;…	Gpx1;Cst7;Serpine1;Ppp1r15a;Furin;Tfpi2;Spry1;Timp1;Cd44;Ptx3;Timp3;Cstb;Ipo5;Ecm1;Slpi;Hspa1b;Hspa1a;Cryab;Kng1;Ptma;Plaur;Serpinb8;Serpinb1a;Cryaa;Klf4;Wfikkn1
9	GO:1902882	BP	regulation of response to oxidative stress	9/683	83/22191	0.001015542	0.046594933	ENSRNOG00000023546;ENSRNOG00000048812;ENSRNOG00000018564;ENSRNOG00000012081;ENSRNOG00000017801;ENSRNOG00000026235;ENSRNOG00000052745;ENSRNOG00000005917;ENSRNOG00000012183	Hspb1;Gpx1;Nup93;Txn1;Atf4;Hk3;Met;Pawr;Glrx
8	GO:0002832	BP	negative regulation of response to biotic stimulus	8/683	67/22191	0.001017309	0.046594933	ENSRNOG00000006715;ENSRNOG00000017453;ENSRNOG00000004100;ENSRNOG00000038999;ENSRNOG00000047394;ENSRNOG00000004226;ENSRNOG00000023376;ENSRNOG00000057832	Ccr1;Ptpn2;Trib1;RT1-A1;Ufd1l;Irak3;Riok3;Rnf125
7	GO:0002763	BP	positive regulation of myeloid leukocyte differentiation	7/683	52/22191	0.00101858	0.046594933	ENSRNOG00000008015;ENSRNOG00000007002;ENSRNOG00000004100;ENSRNOG00000006118;ENSRNOG00000004639;ENSRNOG00000001704;ENSRNOG00000011205	Fos;Lif;Trib1;Klf10;Traf6;Runx1;Ccl3
30	GO:0045936	BP	negative regulation of phosphate metabolic process	30/683	515/22191	0.001038007	0.047274023	ENSRNOG00000000521;ENSRNOG00000004100;ENSRNOG00000018524;ENSRNOG00000014061;ENSRNOG00000061910;ENSRNOG00000020938;ENSRNOG00000013862;ENSRNOG00000012002;ENSRNOG00000025371;ENSRNOG00000016408;ENSRNOG00000023546;ENSRNOG00000007387;ENSRNOG00000007002;ENSRNOG00000017453;ENSRNOG00000004226;ENSRNOG00000019822;ENSRNOG00000028930;ENSRNOG00000004303;ENSRNOG00000017783;ENSRNOG00000010352;ENSRNOG00000023896;…	Cdkn1a;Trib1;Ezr;Dusp5;Igfbp3;Ppp1r15a;Dusp2;Iqgap1;Spry1;Kirrel;Hspb1;Per1;Lif;Ptpn2;Irak3;Gadd45b;Dab2;Timp3;Sfrp1;Dnajc3;Dusp6;Gps2;Xdh;Dusp1;Klf4;Socs3;Gadd45a;Rgs14;Errfi1;Atf3
30	GO:0010563	BP	negative regulation of phosphorus metabolic process	30/683	515/22191	0.001038007	0.047274023	ENSRNOG00000000521;ENSRNOG00000004100;ENSRNOG00000018524;ENSRNOG00000014061;ENSRNOG00000061910;ENSRNOG00000020938;ENSRNOG00000013862;ENSRNOG00000012002;ENSRNOG00000025371;ENSRNOG00000016408;ENSRNOG00000023546;ENSRNOG00000007387;ENSRNOG00000007002;ENSRNOG00000017453;ENSRNOG00000004226;ENSRNOG00000019822;ENSRNOG00000028930;ENSRNOG00000004303;ENSRNOG00000017783;ENSRNOG00000010352;ENSRNOG00000023896;…	Cdkn1a;Trib1;Ezr;Dusp5;Igfbp3;Ppp1r15a;Dusp2;Iqgap1;Spry1;Kirrel;Hspb1;Per1;Lif;Ptpn2;Irak3;Gadd45b;Dab2;Timp3;Sfrp1;Dnajc3;Dusp6;Gps2;Xdh;Dusp1;Klf4;Socs3;Gadd45a;Rgs14;Errfi1;Atf3
14	GO:0060326	BP	cell chemotaxis	14/683	175/22191	0.001073716	0.048792584	ENSRNOG00000047800;ENSRNOG00000022256;ENSRNOG00000007159;ENSRNOG00000011984;ENSRNOG00000002802;ENSRNOG00000022298;ENSRNOG00000006715;ENSRNOG00000017897;ENSRNOG00000018646;ENSRNOG00000022859;ENSRNOG00000014532;ENSRNOG00000002792;ENSRNOG00000028015;ENSRNOG00000011205	C5ar1;Cxcl10;Ccl2;Cxcl14;Cxcl1;Cxcl11;Ccr1;Adam8;Hbegf;Trem1;Lbp;Cxcl2;Pf4;Ccl3
60	GO:0031410	CC	cytoplasmic vesicle	60/683	1278/22191	0.001091167	0.049476615	ENSRNOG00000017077;ENSRNOG00000013014;ENSRNOG00000010265;ENSRNOG00000010362;ENSRNOG00000018524;ENSRNOG00000007622;ENSRNOG00000009331;ENSRNOG00000021013;ENSRNOG00000048932;ENSRNOG00000013912;ENSRNOG00000007650;ENSRNOG00000054999;ENSRNOG00000009311;ENSRNOG00000011352;ENSRNOG00000013668;ENSRNOG00000010775;ENSRNOG00000003897;ENSRNOG00000017897;ENSRNOG00000001607;ENSRNOG00000047800;ENSRNOG00000015019;…	Snx7;Cyba;Ada;Anxa2;Ezr;Arrdc1;Hck;Stx3;Smagp;Slc30a7;Cd63;Hilpda;Fstl3;Furin;Capg;Arrdc4;Col1a1;Adam8;Adamts1;C5ar1;Spg21;Sla;Edn1;Ece1;Hyal3;Pf4;Steap1;Fchsd1;Ifitm3;Loxl1;Lgmn;Dab2;Tcp11;Cybb;Nkd2;Trh;Rab32;Orai1;Ctsb;Steap4;Stx11;RT1-Bb;Trim72;Thbs2;Napsa;Ccl2;Gnrh1;Igfbp2;Rp2;Ackr3;Dll1;Mreg;Myo1c;Siah1;Itga5;Ctsl;Msr1;LOC685067;Rab20;F5
9	GO:0002821	BP	positive regulation of adaptive immune response	9/683	84/22191	0.001106981	0.049982385	ENSRNOG00000010265;ENSRNOG00000050647;ENSRNOG00000018488;ENSRNOG00000038999;ENSRNOG00000045654;ENSRNOG00000018752;ENSRNOG00000004639;ENSRNOG00000000777;ENSRNOG00000032708	Ada;Hspa1b;Cd40;RT1-A1;Hspa1a;Clcf1;Traf6;RT1-S3;RT1-Bb
10	GO:0051591	BP	response to cAMP	10/683	101/22191	0.001107166	0.049982385	ENSRNOG00000007387;ENSRNOG00000020552;ENSRNOG00000059947;ENSRNOG00000013009;ENSRNOG00000018524;ENSRNOG00000003977;ENSRNOG00000013874;ENSRNOG00000008015;ENSRNOG00000000158;ENSRNOG00000003897	Per1;Fosl1;Sdc1;Ldha;Ezr;Dusp1;Rplp1;Fos;Cdo1;Col1a1
8	GO:1905954	BP	positive regulation of lipid localization	8/683	68/22191	0.001122424	0.050560567	ENSRNOG00000007390;ENSRNOG00000010362;ENSRNOG00000024688;ENSRNOG00000014361;ENSRNOG00000054999;ENSRNOG00000001704;ENSRNOG00000012779;ENSRNOG00000043451	Nfkbia;Anxa2;Erfe;Edn1;Hilpda;Runx1;Msr1;Spp1
11	GO:1903364	BP	positive regulation of cellular protein catabolic process	11/683	119/22191	0.0011274	0.050674053	ENSRNOG00000000123;ENSRNOG00000015645;ENSRNOG00000004100;ENSRNOG00000018524;ENSRNOG00000016496;ENSRNOG00000029811;ENSRNOG00000032917;ENSRNOG00000030118;ENSRNOG00000028930;ENSRNOG00000016103;ENSRNOG00000057832	Rnf19b;Rnf138;Trib1;Ezr;Ctsc;Kcne2;Zfand2a;Msn;Dab2;Nkd2;Rnf125
10	GO:0030684	CC	preribosome	10/683	102/22191	0.001194411	0.053569313	ENSRNOG00000002644;ENSRNOG00000020391;ENSRNOG00000012927;ENSRNOG00000018069;ENSRNOG00000023376;ENSRNOG00000004723;ENSRNOG00000020925;ENSRNOG00000002450;ENSRNOG00000050287;ENSRNOG00000013874	Utp18;Nip7;Rrp9;Ngdn;Riok3;Fcf1;Ccdc86;Rrp15;LOC108348080;Rplp1
4	GO:0042534	BP	regulation of tumor necrosis factor biosynthetic process	4/683	16/22191	0.001204761	0.053916316	ENSRNOG00000023546;ENSRNOG00000014532;ENSRNOG00000058186;ENSRNOG00000003622	Hspb1;Lbp;Errfi1;Cybb
27	GO:0001775	BP	cell activation	27/683	449/22191	0.001220468	0.054501008	ENSRNOG00000017319;ENSRNOG00000010265;ENSRNOG00000010181;ENSRNOG00000018488;ENSRNOG00000016037;ENSRNOG00000030118;ENSRNOG00000019264;ENSRNOG00000019494;ENSRNOG00000010208;ENSRNOG00000022256;ENSRNOG00000057347;ENSRNOG00000013987;ENSRNOG00000014532;ENSRNOG00000020679;ENSRNOG00000011975;ENSRNOG00000007830;ENSRNOG00000019422;ENSRNOG00000018752;ENSRNOG00000028015;ENSRNOG00000004639;ENSRNOG00000011205;…	Mertk;Ada;Clec4d;Cd40;Mafb;Msn;Ltbr;Psmb10;Timp1;Cxcl10;Cebpb;Sbno2;Lbp;Icam1;Crtc3;Apold1;Egr1;Clcf1;Pf4;Traf6;Ccl3;Batf;Clec4e;Dll1;Ptpn2;Mt2A;Jmjd6
7	GO:2001238	BP	positive regulation of extrinsic apoptotic signaling pathway	7/683	54/22191	0.001278844	0.056861696	ENSRNOG00000017783;ENSRNOG00000003546;ENSRNOG00000004303;ENSRNOG00000019264;ENSRNOG00000012439;ENSRNOG00000039666;ENSRNOG00000003745	Sfrp1;Tnfrsf12a;Timp3;Ltbr;Bid;Srpx;Atf3
6	GO:2000401	BP	regulation of lymphocyte migration	6/683	40/22191	0.001307926	0.057989363	ENSRNOG00000022256;ENSRNOG00000021166;ENSRNOG00000017897;ENSRNOG00000011984;ENSRNOG00000030118;ENSRNOG00000011205	Cxcl10;Ecm1;Adam8;Cxcl14;Msn;Ccl3
9	GO:0043154	BP	negative regulation of cysteine-type endopeptidase activity involved in apoptotic process	9/683	86/22191	0.001309827	0.057989363	ENSRNOG00000006094;ENSRNOG00000037931;ENSRNOG00000048812;ENSRNOG00000050647;ENSRNOG00000045654;ENSRNOG00000010524;ENSRNOG00000016299;ENSRNOG00000047175;ENSRNOG00000025731	Cd44;Plaur;Gpx1;Hspa1b;Hspa1a;Cryab;Klf4;Cryaa;Ptma
11	GO:0030595	BP	leukocyte chemotaxis	11/683	122/22191	0.001381693	0.060800189	ENSRNOG00000022256;ENSRNOG00000007159;ENSRNOG00000006715;ENSRNOG00000022298;ENSRNOG00000017897;ENSRNOG00000047800;ENSRNOG00000022859;ENSRNOG00000014532;ENSRNOG00000002792;ENSRNOG00000028015;ENSRNOG00000011205	Cxcl10;Ccl2;Ccr1;Cxcl11;Adam8;C5ar1;Trem1;Lbp;Cxcl2;Pf4;Ccl3
11	GO:0001503	BP	ossification	11/683	122/22191	0.001381693	0.060800189	ENSRNOG00000009311;ENSRNOG00000021166;ENSRNOG00000015036;ENSRNOG00000021155;ENSRNOG00000004639;ENSRNOG00000027079;ENSRNOG00000001704;ENSRNOG00000013954;ENSRNOG00000017800;ENSRNOG00000003897;ENSRNOG00000043451	Fstl3;Ecm1;Ctgf;Ctsk;Traf6;Impad1;Runx1;Alpl;Foxc1;Col1a1;Spp1
10	GO:0009408	BP	response to heat	10/683	104/22191	0.001385739	0.060800189	ENSRNOG00000000521;ENSRNOG00000010402;ENSRNOG00000007159;ENSRNOG00000017819;ENSRNOG00000050647;ENSRNOG00000045654;ENSRNOG00000014117;ENSRNOG00000022256;ENSRNOG00000002792;ENSRNOG00000002946	Cdkn1a;Hspb2;Ccl2;Cd14;Hspa1b;Hspa1a;Hmox1;Cxcl10;Cxcl2;Socs3
13	GO:1902905	BP	positive regulation of supramolecular fiber organization	13/683	160/22191	0.001388051	0.060800189	ENSRNOG00000028113;ENSRNOG00000050647;ENSRNOG00000015036;ENSRNOG00000045654;ENSRNOG00000000991;ENSRNOG00000014361;ENSRNOG00000004072;ENSRNOG00000052745;ENSRNOG00000020679;ENSRNOG00000023226;ENSRNOG00000016408;ENSRNOG00000021750;ENSRNOG00000018282	Whamm;Hspa1b;Ctgf;Hspa1a;Arpc1b;Edn1;Myo1c;Met;Icam1;S100a10;Kirrel;Id1;Gda
13	GO:0000902	BP	cell morphogenesis	13/683	160/22191	0.001388051	0.060800189	ENSRNOG00000017319;ENSRNOG00000001229;ENSRNOG00000018023;ENSRNOG00000025428;ENSRNOG00000002680;ENSRNOG00000000855;ENSRNOG00000014288;ENSRNOG00000017897;ENSRNOG00000014205;ENSRNOG00000019494;ENSRNOG00000047175;ENSRNOG00000052745;ENSRNOG00000021750	Mertk;Col18a1;Bin3;Rp2;Lamc1;Lst1;Fn1;Adam8;Klf2;Psmb10;Cryaa;Met;Id1
3	GO:0071493	BP	cellular response to UV-B	3/683	8/22191	0.001447875	0.062886539	ENSRNOG00000027990;ENSRNOG00000000521;ENSRNOG00000016093	Crip1;Cdkn1a;Hyal3
3	GO:0046898	BP	response to cycloheximide	3/683	8/22191	0.001447875	0.062886539	ENSRNOG00000016299;ENSRNOG00000004500;ENSRNOG00000014205	Klf4;Myc;Klf2
3	GO:2000774	BP	positive regulation of cellular senescence	3/683	8/22191	0.001447875	0.062886539	ENSRNOG00000000488;ENSRNOG00000042460;ENSRNOG00000005917	Hmga1;Hmga2;Pawr
3	GO:2000271	BP	positive regulation of fibroblast apoptotic process	3/683	8/22191	0.001447875	0.062886539	ENSRNOG00000017783;ENSRNOG00000012502;ENSRNOG00000012439	Sfrp1;Stk17b;Bid
60	GO:0097708	CC	intracellular vesicle	60/683	1283/22191	0.001457444	0.063169168	ENSRNOG00000017077;ENSRNOG00000013014;ENSRNOG00000010265;ENSRNOG00000010362;ENSRNOG00000018524;ENSRNOG00000007622;ENSRNOG00000009331;ENSRNOG00000021013;ENSRNOG00000048932;ENSRNOG00000013912;ENSRNOG00000007650;ENSRNOG00000054999;ENSRNOG00000009311;ENSRNOG00000011352;ENSRNOG00000013668;ENSRNOG00000010775;ENSRNOG00000003897;ENSRNOG00000017897;ENSRNOG00000001607;ENSRNOG00000047800;ENSRNOG00000015019;…	Snx7;Cyba;Ada;Anxa2;Ezr;Arrdc1;Hck;Stx3;Smagp;Slc30a7;Cd63;Hilpda;Fstl3;Furin;Capg;Arrdc4;Col1a1;Adam8;Adamts1;C5ar1;Spg21;Sla;Edn1;Ece1;Hyal3;Pf4;Steap1;Fchsd1;Ifitm3;Loxl1;Lgmn;Dab2;Tcp11;Cybb;Nkd2;Trh;Rab32;Orai1;Ctsb;Steap4;Stx11;RT1-Bb;Trim72;Thbs2;Napsa;Ccl2;Gnrh1;Igfbp2;Rp2;Ackr3;Dll1;Mreg;Myo1c;Siah1;Itga5;Ctsl;Msr1;LOC685067;Rab20;F5
74	GO:0098772	MF	molecular function regulator	74/683	1669/22191	0.001475543	0.063819544	ENSRNOG00000036673;ENSRNOG00000001414;ENSRNOG00000042561;ENSRNOG00000021151;ENSRNOG00000010362;ENSRNOG00000010208;ENSRNOG00000013250;ENSRNOG00000014288;ENSRNOG00000020150;ENSRNOG00000000521;ENSRNOG00000061910;ENSRNOG00000048651;ENSRNOG00000018646;ENSRNOG00000045814;ENSRNOG00000005871;ENSRNOG00000002792;ENSRNOG00000013733;ENSRNOG00000020938;ENSRNOG00000011205;ENSRNOG00000011352;ENSRNOG00000010513;…	Sectm1b;Serpine1;Cks1b;Ppp1r14b;Anxa2;Timp1;NEWGENE_1310561;Fn1;Il18bp;Cdkn1a;Igfbp3;Nrtn;Hbegf;Rabif;Il1rn;Cxcl2;Ppp4r1;Ppp1r15a;Ccl3;Furin;Tfpi2;Iqgap1;Dnajc3;Rgs1;Hspb1;Cxcl10;Lif;Rp2;Fxyd5;Angptl8;Arhgap18;Ctsc;Kcne2;Edn1;Plekhg2;Trib1;Pf4;Rps27l;Gdf3;Rgs16;Cstb;Gdf15;Osgin1;Ipo5;Cxcl11;Cxcl1;Erfe;Slpi;Trh;Clcf1;Timp3;Klf4;Rnh1;Mgst2;Socs3;Kng1;Rplp1;Cntf;Cst7;Metrnl;Serpinb8;Ccl2;Gnrh1;Serpi…
5	GO:0031663	BP	lipopolysaccharide-mediated signaling pathway	5/683	28/22191	0.001485761	0.063993169	ENSRNOG00000021817;ENSRNOG00000017819;ENSRNOG00000014532;ENSRNOG00000007390;ENSRNOG00000011205	Irak2;Cd14;Lbp;Nfkbia;Ccl3
5	GO:0060674	BP	placenta blood vessel development	5/683	28/22191	0.001485761	0.063993169	ENSRNOG00000002946;ENSRNOG00000020552;ENSRNOG00000014350;ENSRNOG00000032238;ENSRNOG00000042838	Socs3;Fosl1;Cyr61;Plcd1;Junb
6	GO:0042531	BP	positive regulation of tyrosine phosphorylation of STAT protein	6/683	41/22191	0.001492844	0.0640309	ENSRNOG00000007002;ENSRNOG00000018488;ENSRNOG00000018752;ENSRNOG00000002946;ENSRNOG00000012460;ENSRNOG00000031312	Lif;Cd40;Clcf1;Socs3;Cntf;Tnfrsf1a
6	GO:0001912	BP	positive regulation of leukocyte mediated cytotoxicity	6/683	41/22191	0.001492844	0.0640309	ENSRNOG00000007159;ENSRNOG00000002802;ENSRNOG00000000777;ENSRNOG00000038999;ENSRNOG00000045654;ENSRNOG00000050647	Ccl2;Cxcl1;RT1-S3;RT1-A1;Hspa1a;Hspa1b
12	GO:0071248	BP	cellular response to metal ion	12/683	142/22191	0.001497259	0.06408702	ENSRNOG00000038047;ENSRNOG00000010549;ENSRNOG00000009311;ENSRNOG00000003622;ENSRNOG00000020470;ENSRNOG00000012002;ENSRNOG00000014117;ENSRNOG00000014361;ENSRNOG00000042838;ENSRNOG00000043098;ENSRNOG00000008015;ENSRNOG00000017801	Mt1;Tspo;Fstl3;Cybb;Slc25a24;Iqgap1;Hmox1;Edn1;Junb;Mt2A;Fos;Atf4
34	GO:0048468	BP	cell development	34/683	631/22191	0.00150236	0.06417224	ENSRNOG00000019638;ENSRNOG00000010362;ENSRNOG00000018524;ENSRNOG00000030118;ENSRNOG00000013480;ENSRNOG00000010899;ENSRNOG00000018023;ENSRNOG00000018564;ENSRNOG00000007002;ENSRNOG00000016866;ENSRNOG00000007281;ENSRNOG00000014361;ENSRNOG00000018087;ENSRNOG00000019296;ENSRNOG00000020679;ENSRNOG00000052357;ENSRNOG00000015331;ENSRNOG00000006681;ENSRNOG00000019661;ENSRNOG00000059947;ENSRNOG00000048812;…	Lmna;Anxa2;Ezr;Msn;Ing2;Bfsp2;Bin3;Nup93;Lif;Fhl2;Flnc;Edn1;Vim;Gnat2;Icam1;Fosl2;Gdf3;Rdh10;Gdf15;Sdc1;Gpx1;Hormad1;Sfn;Spdef;Traf6;Wfikkn1;Runx1;Foxc1;Cntf;Dll1;Adm;Impad1;Jmjd6;Naglu
15	GO:0009612	BP	response to mechanical stimulus	15/683	202/22191	0.001535405	0.065396719	ENSRNOG00000020552;ENSRNOG00000013014;ENSRNOG00000007390;ENSRNOG00000007159;ENSRNOG00000018488;ENSRNOG00000016957;ENSRNOG00000050647;ENSRNOG00000045654;ENSRNOG00000005615;ENSRNOG00000014361;ENSRNOG00000022256;ENSRNOG00000008015;ENSRNOG00000019264;ENSRNOG00000003897;ENSRNOG00000031312	Fosl1;Cyba;Nfkbia;Ccl2;Cd40;Igfbp2;Hspa1b;Hspa1a;Gadd45a;Edn1;Cxcl10;Fos;Ltbr;Col1a1;Tnfrsf1a
4	GO:0045649	BP	regulation of macrophage differentiation	4/683	17/22191	0.001537367	0.065396719	ENSRNOG00000017453;ENSRNOG00000004100;ENSRNOG00000012804;ENSRNOG00000007002	Ptpn2;Trib1;C1qc;Lif
11	GO:0071013	CC	catalytic step 2 spliceosome	11/683	124/22191	0.001576006	0.066902444	ENSRNOG00000000866;ENSRNOG00000002818;ENSRNOG00000011932;ENSRNOG00000048725;ENSRNOG00000032232;ENSRNOG00000036839;ENSRNOG00000006961;ENSRNOG00000012778;ENSRNOG00000005556;ENSRNOG00000019235;ENSRNOG00000046286	Rbmx;Eftud2;Snrpa1;Lsm2;Snrpg;Hnrnpa1;Snrpb;Magoh;Snrpf;Rbm22;AABR07055878.1
7	GO:0030968	BP	endoplasmic reticulum unfolded protein response	7/683	56/22191	0.001588413	0.067015449	ENSRNOG00000012576;ENSRNOG00000019638;ENSRNOG00000013743;ENSRNOG00000020938;ENSRNOG00000005413;ENSRNOG00000017801;ENSRNOG00000003745	Selenos;Lmna;Sec61a1;Ppp1r15a;Creb3l1;Atf4;Atf3
35	GO:0000981	MF	DNA-binding transcription factor activity, RNA polymerase II-specific	35/683	646/22191	0.001586005	0.067015449	ENSRNOG00000000488;ENSRNOG00000004262;ENSRNOG00000028774;ENSRNOG00000042460;ENSRNOG00000007540;ENSRNOG00000020552;ENSRNOG00000014205;ENSRNOG00000012049;ENSRNOG00000050869;ENSRNOG00000057347;ENSRNOG00000000640;ENSRNOG00000020792;ENSRNOG00000011136;ENSRNOG00000008015;ENSRNOG00000042838;ENSRNOG00000052357;ENSRNOG00000043332;ENSRNOG00000019422;ENSRNOG00000005413;ENSRNOG00000000491;ENSRNOG00000016037;…	Hmga1;LOC102546716;Vgll3;Hmga2;Msc;Fosl1;Klf2;Sox7;Cebpd;Cebpb;Egr2;Etv4;Osr2;Fos;Junb;Fosl2;Foxd1;Egr1;Creb3l1;Spdef;Mafb;Arid3a;Klf4;Runx1;Foxc1;Atf4;Batf;Sp5;Tead1;Zfp496;Bhlhe40;Plscr1;Erf;Csrnp1;Atf3
21	GO:0042176	BP	regulation of protein catabolic process	21/683	325/22191	0.001617727	0.068112919	ENSRNOG00000009134;ENSRNOG00000048812;ENSRNOG00000000123;ENSRNOG00000015645;ENSRNOG00000010362;ENSRNOG00000016581;ENSRNOG00000016575;ENSRNOG00000004100;ENSRNOG00000018524;ENSRNOG00000017897;ENSRNOG00000016496;ENSRNOG00000029811;ENSRNOG00000011352;ENSRNOG00000004226;ENSRNOG00000032917;ENSRNOG00000030118;ENSRNOG00000028930;ENSRNOG00000016103;ENSRNOG00000004303;ENSRNOG00000057832;ENSRNOG00000010208	Mad2l2;Gpx1;Rnf19b;Rnf138;Anxa2;Serpinb1a;Tnfrsf1b;Trib1;Ezr;Adam8;Ctsc;Kcne2;Furin;Irak3;Zfand2a;Msn;Dab2;Nkd2;Timp3;Rnf125;Timp1
9	GO:0042060	BP	wound healing	9/683	89/22191	0.001669238	0.070138589	ENSRNOG00000014426;ENSRNOG00000059947;ENSRNOG00000014288;ENSRNOG00000014117;ENSRNOG00000018646;ENSRNOG00000002792;ENSRNOG00000039976;ENSRNOG00000003897;ENSRNOG00000010208	Lox;Sdc1;Fn1;Hmox1;Hbegf;Cxcl2;Ptk7;Col1a1;Timp1
6	GO:1901031	BP	regulation of response to reactive oxygen species	6/683	42/22191	0.001697007	0.071160491	ENSRNOG00000018564;ENSRNOG00000012081;ENSRNOG00000026235;ENSRNOG00000052745;ENSRNOG00000005917;ENSRNOG00000012183	Nup93;Txn1;Hk3;Met;Pawr;Glrx
24	GO:1901699	BP	cellular response to nitrogen compound	24/683	397/22191	0.001745207	0.073033214	ENSRNOG00000013014;ENSRNOG00000018524;ENSRNOG00000016281;ENSRNOG00000001300;ENSRNOG00000003897;ENSRNOG00000057347;ENSRNOG00000014205;ENSRNOG00000013874;ENSRNOG00000014361;ENSRNOG00000023376;ENSRNOG00000020679;ENSRNOG00000017783;ENSRNOG00000001249;ENSRNOG00000010989;ENSRNOG00000003645;ENSRNOG00000003622;ENSRNOG00000007302;ENSRNOG00000004500;ENSRNOG00000016299;ENSRNOG00000006118;ENSRNOG00000017801;…	Cyba;Ezr;Col4a1;P2rx4;Col1a1;Cebpb;Klf2;Rplp1;Edn1;Riok3;Icam1;Sfrp1;Col6a1;Ipo5;LOC103689931;Cybb;Fbn1;Myc;Klf4;Klf10;Atf4;Ccl2;Id1;Errfi1
7	GO:0042509	BP	regulation of tyrosine phosphorylation of STAT protein	7/683	57/22191	0.001763574	0.073652427	ENSRNOG00000007002;ENSRNOG00000017453;ENSRNOG00000018488;ENSRNOG00000018752;ENSRNOG00000002946;ENSRNOG00000012460;ENSRNOG00000031312	Lif;Ptpn2;Cd40;Clcf1;Socs3;Cntf;Tnfrsf1a
15	GO:2001234	BP	negative regulation of apoptotic signaling pathway	15/683	205/22191	0.001775162	0.073986598	ENSRNOG00000023546;ENSRNOG00000006094;ENSRNOG00000037931;ENSRNOG00000019638;ENSRNOG00000012576;ENSRNOG00000014797;ENSRNOG00000005413;ENSRNOG00000019622;ENSRNOG00000014117;ENSRNOG00000001414;ENSRNOG00000019203;ENSRNOG00000020679;ENSRNOG00000012439;ENSRNOG00000013480;ENSRNOG00000048812	Hspb1;Cd44;Plaur;Lmna;Selenos;Tmbim1;Creb3l1;Ackr3;Hmox1;Serpine1;Eya2;Icam1;Bid;Ing2;Gpx1
33	GO:0008134	MF	transcription factor binding	33/683	610/22191	0.001799128	0.074834308	ENSRNOG00000000488;ENSRNOG00000042460;ENSRNOG00000004100;ENSRNOG00000000529;ENSRNOG00000001277;ENSRNOG00000016037;ENSRNOG00000009134;ENSRNOG00000019203;ENSRNOG00000007387;ENSRNOG00000007002;ENSRNOG00000057347;ENSRNOG00000017800;ENSRNOG00000016866;ENSRNOG00000000640;ENSRNOG00000008015;ENSRNOG00000042838;ENSRNOG00000011975;ENSRNOG00000003645;ENSRNOG00000050647;ENSRNOG00000004500;ENSRNOG00000045654;…	Hmga1;Hmga2;Trib1;Pim1;Mafk;Mafb;Mad2l2;Eya2;Per1;Lif;Cebpb;Foxc1;Fhl2;Egr2;Fos;Junb;Crtc3;LOC103689931;Hspa1b;Myc;Hspa1a;Klf4;Runx1;Lmo4;Atf4;Nfkbia;Tead1;Bhlhe40;Dll1;RT1-Bb;Tead3;Mdfic;Id1
17	GO:1903037	BP	regulation of leukocyte cell-cell adhesion	17/683	241/22191	0.001866373	0.07747515	ENSRNOG00000006094;ENSRNOG00000010265;ENSRNOG00000016451;ENSRNOG00000007159;ENSRNOG00000057347;ENSRNOG00000016957;ENSRNOG00000017897;ENSRNOG00000017453;ENSRNOG00000009982;ENSRNOG00000013441;ENSRNOG00000023214;ENSRNOG00000016299;ENSRNOG00000004639;ENSRNOG00000020679;ENSRNOG00000032708;ENSRNOG00000015441;ENSRNOG00000005917	Cd44;Ada;Cd1d1;Ccl2;Cebpb;Igfbp2;Adam8;Ptpn2;Pnp;Gnrh1;Il20rb;Klf4;Traf6;Icam1;RT1-Bb;Il4r;Pawr
14	GO:0050900	BP	leukocyte migration	14/683	186/22191	0.00191526	0.079344853	ENSRNOG00000022256;ENSRNOG00000007159;ENSRNOG00000059140;ENSRNOG00000022298;ENSRNOG00000006715;ENSRNOG00000017897;ENSRNOG00000020679;ENSRNOG00000047800;ENSRNOG00000022859;ENSRNOG00000014532;ENSRNOG00000002792;ENSRNOG00000030118;ENSRNOG00000028015;ENSRNOG00000011205	Cxcl10;Ccl2;Myo1g;Cxcl11;Ccr1;Adam8;Icam1;C5ar1;Trem1;Lbp;Cxcl2;Msn;Pf4;Ccl3
4	GO:0051043	BP	regulation of membrane protein ectodomain proteolysis	4/683	18/22191	0.001928877	0.079571799	ENSRNOG00000004303;ENSRNOG00000017897;ENSRNOG00000016575;ENSRNOG00000010208	Timp3;Adam8;Tnfrsf1b;Timp1
23	GO:0071417	BP	cellular response to organonitrogen compound	23/683	370/22191	0.001932309	0.079571799	ENSRNOG00000013014;ENSRNOG00000018524;ENSRNOG00000016281;ENSRNOG00000001300;ENSRNOG00000003897;ENSRNOG00000057347;ENSRNOG00000014205;ENSRNOG00000017801;ENSRNOG00000014361;ENSRNOG00000020679;ENSRNOG00000017783;ENSRNOG00000001249;ENSRNOG00000010989;ENSRNOG00000003645;ENSRNOG00000003622;ENSRNOG00000007302;ENSRNOG00000004500;ENSRNOG00000016299;ENSRNOG00000006118;ENSRNOG00000013874;ENSRNOG00000007159;…	Cyba;Ezr;Col4a1;P2rx4;Col1a1;Cebpb;Klf2;Atf4;Edn1;Icam1;Sfrp1;Col6a1;Ipo5;LOC103689931;Cybb;Fbn1;Myc;Klf4;Klf10;Rplp1;Ccl2;Id1;Errfi1
4	GO:0034399	CC	nuclear periphery	4/683	18/22191	0.001928877	0.079571799	ENSRNOG00000050287;ENSRNOG00000010989;ENSRNOG00000018564;ENSRNOG00000017801	LOC108348080;Ipo5;Nup93;Atf4
143	GO:0019219	BP	regulation of nucleobase-containing compound metabolic process	143/683	3651/22191	0.001942884	0.079847886	ENSRNOG00000020552;ENSRNOG00000010448;ENSRNOG00000012081;ENSRNOG00000042460;ENSRNOG00000018488;ENSRNOG00000018524;ENSRNOG00000007540;ENSRNOG00000000521;ENSRNOG00000020938;ENSRNOG00000019203;ENSRNOG00000027833;ENSRNOG00000004639;ENSRNOG00000031312;ENSRNOG00000017714;ENSRNOG00000007387;ENSRNOG00000057347;ENSRNOG00000014205;ENSRNOG00000015622;ENSRNOG00000014361;ENSRNOG00000004226;ENSRNOG00000036839;…	Fosl1;Ptbp1;Txn1;Hmga2;Cd40;Ezr;Msc;Cdkn1a;Ppp1r15a;Eya2;Fnip2;Traf6;Tnfrsf1a;Usp3;Per1;Cebpb;Klf2;Fbxo4;Edn1;Irak3;Hnrnpa1;Trib1;Sfrp1;Tead4;Pmf1;Usp1;Hopx;Icam1;Klf4;Ptma;Rfc5;Runx1;Nfkbia;Tead1;Zfp496;Bhlhe40;Plscr1;Il11;Erf;Magoh;Mis18a;Mapk13;Cks1b;LOC684988;H2afz;Cela1;Fam129b;Met;RGD1563991;Cebpd;Lif;Sbno2;Lin54;Sap30;Nme2;Tead3;Foxd1;Dusp1;Clcf1;Cdkn2aipnl;Hspa1a;Jmjd6;Klf10;Lmo4;Trip6;Rb…
10	GO:2000117	BP	negative regulation of cysteine-type endopeptidase activity	10/683	110/22191	0.002113838	0.084913483	ENSRNOG00000006094;ENSRNOG00000037931;ENSRNOG00000048812;ENSRNOG00000050647;ENSRNOG00000045654;ENSRNOG00000006767;ENSRNOG00000010524;ENSRNOG00000016299;ENSRNOG00000047175;ENSRNOG00000025731	Cd44;Plaur;Gpx1;Hspa1b;Hspa1a;Cst7;Cryab;Klf4;Cryaa;Ptma
3	GO:0044342	BP	type B pancreatic cell proliferation	3/683	9/22191	0.002122279	0.084913483	ENSRNOG00000011490;ENSRNOG00000010635;ENSRNOG00000061910	Angptl8;Igfbp4;Igfbp3
3	GO:0008356	BP	asymmetric cell division	3/683	9/22191	0.002122279	0.084913483	ENSRNOG00000013480;ENSRNOG00000015616;ENSRNOG00000000506	Ing2;Rgs14;Tead3
3	GO:0042535	BP	positive regulation of tumor necrosis factor biosynthetic process	3/683	9/22191	0.002122279	0.084913483	ENSRNOG00000023546;ENSRNOG00000014532;ENSRNOG00000003622	Hspb1;Lbp;Cybb
3	GO:0045906	BP	negative regulation of vasoconstriction	3/683	9/22191	0.002122279	0.084913483	ENSRNOG00000027030;ENSRNOG00000050647;ENSRNOG00000045654	Adm;Hspa1b;Hspa1a
3	GO:1900262	BP	regulation of DNA-directed DNA polymerase activity	3/683	9/22191	0.002122279	0.084913483	ENSRNOG00000001816;ENSRNOG00000001088;ENSRNOG00000001134	Rfc4;Rfc3;Rfc5
3	GO:1900264	BP	positive regulation of DNA-directed DNA polymerase activity	3/683	9/22191	0.002122279	0.084913483	ENSRNOG00000001816;ENSRNOG00000001088;ENSRNOG00000001134	Rfc4;Rfc3;Rfc5
3	GO:0070255	BP	regulation of mucus secretion	3/683	9/22191	0.002122279	0.084913483	ENSRNOG00000013014;ENSRNOG00000010265;ENSRNOG00000019283	Cyba;Ada;P2ry2
8	GO:0055001	BP	muscle cell development	8/683	75/22191	0.002123763	0.084913483	ENSRNOG00000018023;ENSRNOG00000048812;ENSRNOG00000059947;ENSRNOG00000016866;ENSRNOG00000007281;ENSRNOG00000027030;ENSRNOG00000021578;ENSRNOG00000019638	Bin3;Gpx1;Sdc1;Fhl2;Flnc;Adm;Wfikkn1;Lmna
8	GO:0008630	BP	intrinsic apoptotic signaling pathway in response to DNA damage	8/683	75/22191	0.002123763	0.084913483	ENSRNOG00000027990;ENSRNOG00000000521;ENSRNOG00000018421;ENSRNOG00000016575;ENSRNOG00000014117;ENSRNOG00000027833;ENSRNOG00000031312;ENSRNOG00000050473	Crip1;Cdkn1a;Aen;Tnfrsf1b;Hmox1;Fnip2;Tnfrsf1a;Rps27l
3	GO:0001931	CC	uropod	3/683	9/22191	0.002122279	0.084913483	ENSRNOG00000018524;ENSRNOG00000003064;ENSRNOG00000030118	Ezr;Bst1;Msn
3	GO:0031390	CC	Ctf18 RFC-like complex	3/683	9/22191	0.002122279	0.084913483	ENSRNOG00000001816;ENSRNOG00000001088;ENSRNOG00000001134	Rfc4;Rfc3;Rfc5
3	GO:0003680	MF	AT DNA binding	3/683	9/22191	0.002122279	0.084913483	ENSRNOG00000000488;ENSRNOG00000027990;ENSRNOG00000042460	Hmga1;Crip1;Hmga2
3	GO:0048407	MF	platelet-derived growth factor binding	3/683	9/22191	0.002122279	0.084913483	ENSRNOG00000016281;ENSRNOG00000001249;ENSRNOG00000003897	Col4a1;Col6a1;Col1a1
20	GO:0022407	BP	regulation of cell-cell adhesion	20/683	308/22191	0.002143135	0.085522283	ENSRNOG00000017453;ENSRNOG00000006094;ENSRNOG00000010265;ENSRNOG00000016451;ENSRNOG00000007159;ENSRNOG00000057347;ENSRNOG00000009311;ENSRNOG00000016957;ENSRNOG00000017897;ENSRNOG00000005871;ENSRNOG00000009134;ENSRNOG00000009982;ENSRNOG00000013441;ENSRNOG00000023214;ENSRNOG00000016299;ENSRNOG00000004639;ENSRNOG00000020679;ENSRNOG00000032708;ENSRNOG00000015441;ENSRNOG00000005917	Ptpn2;Cd44;Ada;Cd1d1;Ccl2;Cebpb;Fstl3;Igfbp2;Adam8;Il1rn;Mad2l2;Pnp;Gnrh1;Il20rb;Klf4;Traf6;Icam1;RT1-Bb;Il4r;Pawr
17	GO:0033673	BP	negative regulation of kinase activity	17/683	247/22191	0.002185503	0.087044627	ENSRNOG00000017783;ENSRNOG00000023546;ENSRNOG00000000521;ENSRNOG00000010352;ENSRNOG00000023896;ENSRNOG00000017453;ENSRNOG00000004100;ENSRNOG00000019822;ENSRNOG00000014061;ENSRNOG00000005615;ENSRNOG00000058186;ENSRNOG00000004226;ENSRNOG00000003977;ENSRNOG00000013862;ENSRNOG00000002946;ENSRNOG00000015616;ENSRNOG00000025371	Sfrp1;Hspb1;Cdkn1a;Dnajc3;Dusp6;Ptpn2;Trib1;Gadd45b;Dusp5;Gadd45a;Errfi1;Irak3;Dusp1;Dusp2;Socs3;Rgs14;Spry1
10	GO:0071901	BP	negative regulation of protein serine/threonine kinase activity	10/683	111/22191	0.002260666	0.089864737	ENSRNOG00000017783;ENSRNOG00000023546;ENSRNOG00000000521;ENSRNOG00000023896;ENSRNOG00000014061;ENSRNOG00000004226;ENSRNOG00000003977;ENSRNOG00000013862;ENSRNOG00000015616;ENSRNOG00000025371	Sfrp1;Hspb1;Cdkn1a;Dusp6;Dusp5;Irak3;Dusp1;Dusp2;Rgs14;Spry1
8	GO:0097525	CC	spliceosomal snRNP complex	8/683	76/22191	0.002310992	0.091688604	ENSRNOG00000002818;ENSRNOG00000042126;ENSRNOG00000011932;ENSRNOG00000001501;ENSRNOG00000032232;ENSRNOG00000006961;ENSRNOG00000013328;ENSRNOG00000005556	Eftud2;Lsm5;Snrpa1;Snrpa;Snrpg;Snrpb;Rbpms;Snrpf
40	GO:0003690	MF	double-stranded DNA binding	40/683	797/22191	0.002349111	0.09302211	ENSRNOG00000000488;ENSRNOG00000027990;ENSRNOG00000020552;ENSRNOG00000042460;ENSRNOG00000007540;ENSRNOG00000016037;ENSRNOG00000014336;ENSRNOG00000001704;ENSRNOG00000032902;ENSRNOG00000001277;ENSRNOG00000043332;ENSRNOG00000017714;ENSRNOG00000007387;ENSRNOG00000003645;ENSRNOG00000057347;ENSRNOG00000017800;ENSRNOG00000000640;ENSRNOG00000020792;ENSRNOG00000011136;ENSRNOG00000042717;ENSRNOG00000008015;…	Hmga1;Crip1;Fosl1;Hmga2;Msc;Mafb;Mcm5;Runx1;LOC100912427;Mafk;Foxd1;Usp3;Per1;LOC103689931;Cebpb;Foxc1;Egr2;Etv4;Osr2;Ciart;Fos;Creb3l1;Fosl2;Cenpa;Cebpd;Batf;Egr1;Junb;Myc;Arid3a;Klf4;Klf10;Lmo4;Atf4;Hnrnpdl;Sp5;Tead1;H2afz;Bhlhe40;Atf3
7	GO:0071560	BP	cellular response to transforming growth factor beta stimulus	7/683	60/22191	0.002380063	0.094054623	ENSRNOG00000017783;ENSRNOG00000023972;ENSRNOG00000007302;ENSRNOG00000003897;ENSRNOG00000014361;ENSRNOG00000021750;ENSRNOG00000013250	Sfrp1;Col4a2;Fbn1;Col1a1;Edn1;Id1;NEWGENE_1310561
4	GO:0001916	BP	positive regulation of T cell mediated cytotoxicity	4/683	19/22191	0.002384304	0.094054623	ENSRNOG00000000777;ENSRNOG00000038999;ENSRNOG00000050647;ENSRNOG00000045654	RT1-S3;RT1-A1;Hspa1b;Hspa1a
143	GO:2000112	BP	regulation of cellular macromolecule biosynthetic process	143/683	3675/22191	0.002389715	0.094088204	ENSRNOG00000020552;ENSRNOG00000004639;ENSRNOG00000012081;ENSRNOG00000042460;ENSRNOG00000018488;ENSRNOG00000018524;ENSRNOG00000007540;ENSRNOG00000000521;ENSRNOG00000018646;ENSRNOG00000032902;ENSRNOG00000020938;ENSRNOG00000019203;ENSRNOG00000027833;ENSRNOG00000031312;ENSRNOG00000017714;ENSRNOG00000007387;ENSRNOG00000057347;ENSRNOG00000014205;ENSRNOG00000015622;ENSRNOG00000014361;ENSRNOG00000004226;…	Fosl1;Traf6;Txn1;Hmga2;Cd40;Ezr;Msc;Cdkn1a;Hbegf;LOC100912427;Ppp1r15a;Eya2;Fnip2;Tnfrsf1a;Usp3;Per1;Cebpb;Klf2;Fbxo4;Edn1;Irak3;Hnrnpa1;Trib1;Sfrp1;Tead4;Hopx;Icam1;Klf4;Ptma;Rfc5;Runx1;Nfkbia;Tead1;Zfp496;Bhlhe40;Plscr1;Il11;Erf;Magoh;Mapk13;Cks1b;H2afz;Cela1;Fam129b;Met;Rps27l;RGD1563991;Cebpd;Lif;Sbno2;Lin54;Sap30;Nme2;Tead3;Foxd1;Acer2;Dusp1;Cdkn2aipnl;Hspa1a;Jmjd6;Klf10;Lmo4;Trip6;Rbmx;Batf…
11	GO:0001501	BP	skeletal system development	11/683	131/22191	0.002439573	0.095731796	ENSRNOG00000029212;ENSRNOG00000011136;ENSRNOG00000050968;ENSRNOG00000007302;ENSRNOG00000047394;ENSRNOG00000015331;ENSRNOG00000014361;ENSRNOG00000007890;ENSRNOG00000021578;ENSRNOG00000017800;ENSRNOG00000003897	Vcan;Osr2;Ptger2;Fbn1;Ufd1l;Gdf3;Edn1;Usp1;Wfikkn1;Foxc1;Col1a1
98	GO:0044459	CC	plasma membrane part	98/683	2367/22191	0.002440741	0.095731796	ENSRNOG00000020552;ENSRNOG00000050183;ENSRNOG00000010362;ENSRNOG00000037409;ENSRNOG00000018488;ENSRNOG00000011071;ENSRNOG00000014288;ENSRNOG00000021013;ENSRNOG00000018646;ENSRNOG00000053430;ENSRNOG00000010994;ENSRNOG00000007650;ENSRNOG00000007490;ENSRNOG00000012002;ENSRNOG00000031312;ENSRNOG00000043304;ENSRNOG00000018524;ENSRNOG00000016103;ENSRNOG00000050210;ENSRNOG00000036703;ENSRNOG00000001336;…	Fosl1;RT1-CE1;Anxa2;Scimp;Cd40;Nt5e;Fn1;Stx3;Hbegf;Slco4a1;Has1;Cd63;Gabrr2;Iqgap1;Tnfrsf1a;Apcdd1;Ezr;Nkd2;RT1-CE10;Itgax;Orai1;Traf6;Steap4;Prkcdbp;Igfbp2;RT1-A1;Plscr1;LOC108348072;Ptger2;Ada;Clec4b2;RT1-CE7;Met;P2rx4;Ltbr;Cd163;Cd200r1;Tspan4;Kcne2;Gnat2;Steap1;Cybb;Sdc1;Tspan11;Hspa1a;LOC100910669;Tnfrsf1b;Atf4;Rp2;Slc10a6;RT1-Bb;Rgs14;RT1-DMa;Ctsl;RT1-CE4;Hck;Msn;F2rl3;Rgs1;RT1-CE5;Myo1g;Tr…
14	GO:0050670	BP	regulation of lymphocyte proliferation	14/683	191/22191	0.002448112	0.095838689	ENSRNOG00000000521;ENSRNOG00000010265;ENSRNOG00000016451;ENSRNOG00000057347;ENSRNOG00000018488;ENSRNOG00000016957;ENSRNOG00000003064;ENSRNOG00000018752;ENSRNOG00000009982;ENSRNOG00000013441;ENSRNOG00000023214;ENSRNOG00000004639;ENSRNOG00000005917;ENSRNOG00000000855	Cdkn1a;Ada;Cd1d1;Cebpb;Cd40;Igfbp2;Bst1;Clcf1;Pnp;Gnrh1;Il20rb;Traf6;Pawr;Lst1
150	GO:0031326	BP	regulation of cellular biosynthetic process	150/683	3883/22191	0.002503006	0.097658034	ENSRNOG00000043332;ENSRNOG00000004639;ENSRNOG00000012081;ENSRNOG00000042460;ENSRNOG00000018488;ENSRNOG00000018524;ENSRNOG00000007540;ENSRNOG00000020552;ENSRNOG00000018646;ENSRNOG00000032902;ENSRNOG00000020938;ENSRNOG00000019203;ENSRNOG00000027833;ENSRNOG00000031312;ENSRNOG00000017714;ENSRNOG00000007387;ENSRNOG00000057347;ENSRNOG00000014205;ENSRNOG00000015622;ENSRNOG00000014361;ENSRNOG00000004226;…	Foxd1;Traf6;Txn1;Hmga2;Cd40;Ezr;Msc;Fosl1;Hbegf;LOC100912427;Ppp1r15a;Eya2;Fnip2;Tnfrsf1a;Usp3;Per1;Cebpb;Klf2;Fbxo4;Edn1;Irak3;Lin54;Ciart;Trib1;Sfrp1;Tead4;Hopx;Icam1;Klf4;Ptma;Rfc5;Runx1;Nfkbia;Tead1;Zfp496;Bhlhe40;Plscr1;Il11;Erf;Magoh;Mapk13;Cks1b;H2afz;Cela1;Fam129b;Met;Rps27l;RGD1563991;Cebpd;Lif;Sbno2;Lbp;Sap30;Cdkn1a;Nme2;Tead3;Tspo;Cybb;Acer2;Dusp1;Cdkn2aipnl;Hspa1a;Jmjd6;Klf10;Lmo4;Tri…
13	GO:0045732	BP	positive regulation of protein catabolic process	13/683	171/22191	0.002508898	0.097658034	ENSRNOG00000000123;ENSRNOG00000015645;ENSRNOG00000016575;ENSRNOG00000004100;ENSRNOG00000018524;ENSRNOG00000017897;ENSRNOG00000016496;ENSRNOG00000029811;ENSRNOG00000032917;ENSRNOG00000030118;ENSRNOG00000028930;ENSRNOG00000016103;ENSRNOG00000057832	Rnf19b;Rnf138;Tnfrsf1b;Trib1;Ezr;Adam8;Ctsc;Kcne2;Zfand2a;Msn;Dab2;Nkd2;Rnf125
8	GO:2000573	BP	positive regulation of DNA biosynthetic process	8/683	77/22191	0.002510921	0.097658034	ENSRNOG00000001816;ENSRNOG00000004500;ENSRNOG00000015622;ENSRNOG00000016299;ENSRNOG00000036839;ENSRNOG00000001134;ENSRNOG00000001088;ENSRNOG00000046286	Rfc4;Myc;Fbxo4;Klf4;Hnrnpa1;Rfc5;Rfc3;AABR07055878.1
12	GO:0014074	BP	response to purine-containing compound	12/683	151/22191	0.002513519	0.097658034	ENSRNOG00000007387;ENSRNOG00000020552;ENSRNOG00000007159;ENSRNOG00000059947;ENSRNOG00000013009;ENSRNOG00000018524;ENSRNOG00000003977;ENSRNOG00000013874;ENSRNOG00000008015;ENSRNOG00000001300;ENSRNOG00000000158;ENSRNOG00000003897	Per1;Fosl1;Ccl2;Sdc1;Ldha;Ezr;Dusp1;Rplp1;Fos;P2rx4;Cdo1;Col1a1
14	GO:0032944	BP	regulation of mononuclear cell proliferation	14/683	192/22191	0.002568117	0.099591787	ENSRNOG00000000521;ENSRNOG00000010265;ENSRNOG00000016451;ENSRNOG00000057347;ENSRNOG00000018488;ENSRNOG00000016957;ENSRNOG00000003064;ENSRNOG00000018752;ENSRNOG00000009982;ENSRNOG00000013441;ENSRNOG00000023214;ENSRNOG00000004639;ENSRNOG00000005917;ENSRNOG00000000855	Cdkn1a;Ada;Cd1d1;Cebpb;Cd40;Igfbp2;Bst1;Clcf1;Pnp;Gnrh1;Il20rb;Traf6;Pawr;Lst1
11	GO:1901136	BP	carbohydrate derivative catabolic process	11/683	132/22191	0.002589344	0.099851885	ENSRNOG00000006094;ENSRNOG00000004972;ENSRNOG00000010265;ENSRNOG00000002413;ENSRNOG00000011071;ENSRNOG00000009982;ENSRNOG00000009094;ENSRNOG00000016093;ENSRNOG00000006460;ENSRNOG00000004725;ENSRNOG00000003650	Cd44;Upp1;Ada;Gpc4;Nt5e;Pnp;Nudt4;Hyal3;Amdhd2;Cela1;Nt5c
11	GO:0002822	BP	regulation of adaptive immune response based on somatic recombination of immune receptors built from immunoglobulin superfamily domains	11/683	132/22191	0.002589344	0.099851885	ENSRNOG00000010265;ENSRNOG00000050647;ENSRNOG00000018488;ENSRNOG00000038999;ENSRNOG00000045654;ENSRNOG00000018752;ENSRNOG00000023214;ENSRNOG00000004639;ENSRNOG00000000777;ENSRNOG00000032708;ENSRNOG00000015441	Ada;Hspa1b;Cd40;RT1-A1;Hspa1a;Clcf1;Il20rb;Traf6;RT1-S3;RT1-Bb;Il4r
11	GO:0048568	BP	embryonic organ development	11/683	132/22191	0.002589344	0.099851885	ENSRNOG00000006681;ENSRNOG00000018681;ENSRNOG00000010265;ENSRNOG00000015488;ENSRNOG00000057347;ENSRNOG00000014350;ENSRNOG00000027030;ENSRNOG00000042838;ENSRNOG00000015331;ENSRNOG00000032238;ENSRNOG00000000506	Rdh10;Nes;Ada;Tead1;Cebpb;Cyr61;Adm;Junb;Gdf3;Plcd1;Tead3
7	GO:0051702	BP	interaction with symbiont	7/683	61/22191	0.002618632	0.100605191	ENSRNOG00000048812;ENSRNOG00000010362;ENSRNOG00000042460;ENSRNOG00000014288;ENSRNOG00000022859;ENSRNOG00000011205;ENSRNOG00000012280	Gpx1;Anxa2;Hmga2;Fn1;Trem1;Ccl3;Ptx3
7	GO:0032760	BP	positive regulation of tumor necrosis factor production	7/683	61/22191	0.002618632	0.100605191	ENSRNOG00000023546;ENSRNOG00000013014;ENSRNOG00000007159;ENSRNOG00000003622;ENSRNOG00000017819;ENSRNOG00000014532;ENSRNOG00000011205	Hspb1;Cyba;Ccl2;Cybb;Cd14;Lbp;Ccl3
16	GO:0090287	BP	regulation of cellular response to growth factor stimulus	16/683	227/22191	0.002662665	0.102106785	ENSRNOG00000017783;ENSRNOG00000043332;ENSRNOG00000009311;ENSRNOG00000023896;ENSRNOG00000007302;ENSRNOG00000007081;ENSRNOG00000014350;ENSRNOG00000049918;ENSRNOG00000004072;ENSRNOG00000025371;ENSRNOG00000028930;ENSRNOG00000007650;ENSRNOG00000059984;ENSRNOG00000013480;ENSRNOG00000015331;ENSRNOG00000022796	Sfrp1;Foxd1;Fstl3;Dusp6;Fbn1;Xdh;Cyr61;Lrg1;Myo1c;Spry1;Dab2;Cd63;Dll1;Ing2;Gdf3;Fgfbp3
6	GO:0031343	BP	positive regulation of cell killing	6/683	46/22191	0.002731677	0.103147703	ENSRNOG00000007159;ENSRNOG00000002802;ENSRNOG00000000777;ENSRNOG00000038999;ENSRNOG00000045654;ENSRNOG00000050647	Ccl2;Cxcl1;RT1-S3;RT1-A1;Hspa1a;Hspa1b
2	GO:0035284	BP	brain segmentation	2/683	3/22191	0.002779803	0.103147703	ENSRNOG00000016037;ENSRNOG00000000640	Mafb;Egr2
2	GO:2000660	BP	negative regulation of interleukin-1-mediated signaling pathway	2/683	3/22191	0.002779803	0.103147703	ENSRNOG00000005871;ENSRNOG00000014378	Il1rn;Il1r2
2	GO:0036018	BP	cellular response to erythropoietin	2/683	3/22191	0.002779803	0.103147703	ENSRNOG00000018488;ENSRNOG00000043098	Cd40;Mt2A
2	GO:0032804	BP	negative regulation of low-density lipoprotein particle receptor catabolic process	2/683	3/22191	0.002779803	0.103147703	ENSRNOG00000011352;ENSRNOG00000010362	Furin;Anxa2
2	GO:1990834	BP	response to odorant	2/683	3/22191	0.002779803	0.103147703	ENSRNOG00000015441;ENSRNOG00000018566	Il4r;Ctsl
2	GO:1905666	BP	regulation of protein localization to endosome	2/683	3/22191	0.002779803	0.103147703	ENSRNOG00000018524;ENSRNOG00000030118	Ezr;Msn
2	GO:1905668	BP	positive regulation of protein localization to endosome	2/683	3/22191	0.002779803	0.103147703	ENSRNOG00000018524;ENSRNOG00000030118	Ezr;Msn
2	GO:1902965	BP	regulation of protein localization to early endosome	2/683	3/22191	0.002779803	0.103147703	ENSRNOG00000018524;ENSRNOG00000030118	Ezr;Msn
2	GO:1902966	BP	positive regulation of protein localization to early endosome	2/683	3/22191	0.002779803	0.103147703	ENSRNOG00000018524;ENSRNOG00000030118	Ezr;Msn
2	GO:1904844	BP	response to L-glutamine	2/683	3/22191	0.002779803	0.103147703	ENSRNOG00000013014;ENSRNOG00000003622	Cyba;Cybb
2	GO:1904845	BP	cellular response to L-glutamine	2/683	3/22191	0.002779803	0.103147703	ENSRNOG00000013014;ENSRNOG00000003622	Cyba;Cybb
2	GO:0090402	BP	oncogene-induced cell senescence	2/683	3/22191	0.002779803	0.103147703	ENSRNOG00000042460;ENSRNOG00000000488	Hmga2;Hmga1
5	GO:0005685	CC	U1 snRNP	5/683	32/22191	0.002751189	0.103147703	ENSRNOG00000006961;ENSRNOG00000013328;ENSRNOG00000005556;ENSRNOG00000032232;ENSRNOG00000001501	Snrpb;Rbpms;Snrpf;Snrpg;Snrpa
2	GO:0097058	CC	CRLF-CLCF1 complex	2/683	3/22191	0.002779803	0.103147703	ENSRNOG00000012460;ENSRNOG00000018752	Cntf;Clcf1
2	GO:0035614	MF	snRNA stem-loop binding	2/683	3/22191	0.002779803	0.103147703	ENSRNOG00000013328;ENSRNOG00000001501	Rbpms;Snrpa
2	GO:0070891	MF	lipoteichoic acid binding	2/683	3/22191	0.002779803	0.103147703	ENSRNOG00000017819;ENSRNOG00000014532	Cd14;Lbp
2	GO:1904929	MF	coreceptor activity involved in Wnt signaling pathway, planar cell polarity pathway	2/683	3/22191	0.002779803	0.103147703	ENSRNOG00000002413;ENSRNOG00000039976	Gpc4;Ptk7
9	GO:0060759	BP	regulation of response to cytokine stimulus	9/683	96/22191	0.002818045	0.104378956	ENSRNOG00000017453;ENSRNOG00000010626;ENSRNOG00000021166;ENSRNOG00000021817;ENSRNOG00000016299;ENSRNOG00000005871;ENSRNOG00000002946;ENSRNOG00000014378;ENSRNOG00000007864	Ptpn2;Sphk1;Ecm1;Irak2;Klf4;Il1rn;Socs3;Il1r2;Vrk2
4	GO:1900745	BP	positive regulation of p38MAPK cascade	4/683	20/22191	0.00290856	0.106675917	ENSRNOG00000019822;ENSRNOG00000013090;ENSRNOG00000007081;ENSRNOG00000005615	Gadd45b;Gadd45g;Xdh;Gadd45a
4	GO:0009164	BP	nucleoside catabolic process	4/683	20/22191	0.00290856	0.106675917	ENSRNOG00000009982;ENSRNOG00000011071;ENSRNOG00000010265;ENSRNOG00000004972	Pnp;Nt5e;Ada;Upp1
4	GO:0008347	BP	glial cell migration	4/683	20/22191	0.00290856	0.106675917	ENSRNOG00000011205;ENSRNOG00000043304;ENSRNOG00000010549;ENSRNOG00000007159	Ccl3;Apcdd1;Tspo;Ccl2
13	GO:0009743	BP	response to carbohydrate	13/683	174/22191	0.002918383	0.106675917	ENSRNOG00000013970;ENSRNOG00000012576;ENSRNOG00000013014;ENSRNOG00000018566;ENSRNOG00000019422;ENSRNOG00000007159;ENSRNOG00000013009;ENSRNOG00000001254;ENSRNOG00000011824;ENSRNOG00000004500;ENSRNOG00000020679;ENSRNOG00000002671;ENSRNOG00000012183	Cdt1;Selenos;Cyba;Ctsl;Egr1;Ccl2;Ldha;Col6a2;Trh;Myc;Icam1;Nme2;Glrx
29	GO:0008283	BP	cell population proliferation	29/683	527/22191	0.002930779	0.106675917	ENSRNOG00000042561;ENSRNOG00000048812;ENSRNOG00000042460;ENSRNOG00000028461;ENSRNOG00000000529;ENSRNOG00000061910;ENSRNOG00000007606;ENSRNOG00000011352;ENSRNOG00000019494;ENSRNOG00000023799;ENSRNOG00000007136;ENSRNOG00000047800;ENSRNOG00000057347;ENSRNOG00000009088;ENSRNOG00000015036;ENSRNOG00000015622;ENSRNOG00000012216;ENSRNOG00000042838;ENSRNOG00000002413;ENSRNOG00000004500;ENSRNOG00000025731;…	Cks1b;Gpx1;Hmga2;Gnl3;Pim1;Igfbp3;Rnf43;Furin;Psmb10;Pak1ip1;Anxa7;C5ar1;Cebpb;Txnrd1;Ctgf;Fbxo4;Tgfbi;Junb;Gpc4;Myc;Ptma;Runx1;Igfbp4;Foxc1;Nes;Eif2s2;Angptl8;Osr2;Msn
3	GO:0001886	BP	endothelial cell morphogenesis	3/683	10/22191	0.002962789	0.106675917	ENSRNOG00000001229;ENSRNOG00000052745;ENSRNOG00000021750	Col18a1;Met;Id1
3	GO:0060391	BP	positive regulation of SMAD protein signal transduction	3/683	10/22191	0.002962789	0.106675917	ENSRNOG00000013328;ENSRNOG00000028930;ENSRNOG00000018564	Rbpms;Dab2;Nup93
3	GO:0072006	BP	nephron development	3/683	10/22191	0.002962789	0.106675917	ENSRNOG00000013743;ENSRNOG00000043332;ENSRNOG00000059984	Sec61a1;Foxd1;Dll1
3	GO:1901299	BP	negative regulation of hydrogen peroxide-mediated programmed cell death	3/683	10/22191	0.002962789	0.106675917	ENSRNOG00000026235;ENSRNOG00000052745;ENSRNOG00000012183	Hk3;Met;Glrx
3	GO:0010818	BP	T cell chemotaxis	3/683	10/22191	0.002962789	0.106675917	ENSRNOG00000022298;ENSRNOG00000022256;ENSRNOG00000011205	Cxcl11;Cxcl10;Ccl3
3	GO:0039532	BP	negative regulation of viral-induced cytoplasmic pattern recognition receptor signaling pathway	3/683	10/22191	0.002962789	0.106675917	ENSRNOG00000023376;ENSRNOG00000047394;ENSRNOG00000057832	Riok3;Ufd1l;Rnf125
3	GO:0038063	BP	collagen-activated tyrosine kinase receptor signaling pathway	3/683	10/22191	0.002962789	0.106675917	ENSRNOG00000016281;ENSRNOG00000023972;ENSRNOG00000003897	Col4a1;Col4a2;Col1a1
3	GO:0003689	MF	DNA clamp loader activity	3/683	10/22191	0.002962789	0.106675917	ENSRNOG00000001816;ENSRNOG00000001088;ENSRNOG00000001134	Rfc4;Rfc3;Rfc5
3	GO:0043522	MF	leucine zipper domain binding	3/683	10/22191	0.002962789	0.106675917	ENSRNOG00000005917;ENSRNOG00000017801;ENSRNOG00000019620	Pawr;Atf4;Pmf1
3	GO:0033170	MF	protein-DNA loading ATPase activity	3/683	10/22191	0.002962789	0.106675917	ENSRNOG00000001816;ENSRNOG00000001088;ENSRNOG00000001134	Rfc4;Rfc3;Rfc5
37	GO:0051707	BP	response to other organism	37/683	728/22191	0.002987915	0.107393152	ENSRNOG00000000488;ENSRNOG00000013014;ENSRNOG00000048812;ENSRNOG00000027655;ENSRNOG00000042460;ENSRNOG00000018488;ENSRNOG00000009331;ENSRNOG00000014936;ENSRNOG00000001414;ENSRNOG00000014532;ENSRNOG00000021151;ENSRNOG00000006227;ENSRNOG00000031312;ENSRNOG00000010181;ENSRNOG00000023546;ENSRNOG00000022256;ENSRNOG00000012280;ENSRNOG00000057347;ENSRNOG00000013859;ENSRNOG00000013973;ENSRNOG00000047800;…	Hmga1;Cyba;Gpx1;Clec4b2;Hmga2;Cd40;Hck;Ifitm2;Serpine1;Lbp;Ppp1r14b;Ifih1;Tnfrsf1a;Clec4d;Hspb1;Cxcl10;Ptx3;Cebpb;Bpifa1;Lcn2;C5ar1;Trem1;Riok3;Hyal3;Ifitm3;Cybb;Itgax;Ifit2;Krt8;Batf;C1qc;Cd14;Clec4e;Plscr1;Adm;LOC685067;Il4r
22	GO:0045321	BP	leukocyte activation	22/683	364/22191	0.003019673	0.108345871	ENSRNOG00000017319;ENSRNOG00000010265;ENSRNOG00000010181;ENSRNOG00000018488;ENSRNOG00000016037;ENSRNOG00000030118;ENSRNOG00000019264;ENSRNOG00000019494;ENSRNOG00000057347;ENSRNOG00000013987;ENSRNOG00000014532;ENSRNOG00000020679;ENSRNOG00000011975;ENSRNOG00000019422;ENSRNOG00000018752;ENSRNOG00000004639;ENSRNOG00000011205;ENSRNOG00000008588;ENSRNOG00000061394;ENSRNOG00000059984;ENSRNOG00000017453;…	Mertk;Ada;Clec4d;Cd40;Mafb;Msn;Ltbr;Psmb10;Cebpb;Sbno2;Lbp;Icam1;Crtc3;Egr1;Clcf1;Traf6;Ccl3;Batf;Clec4e;Dll1;Ptpn2;Jmjd6
299	GO:0044444	CC	cytoplasmic part	299/683	8494/22191	0.003063741	0.109736166	ENSRNOG00000016378;ENSRNOG00000020552;ENSRNOG00000007943;ENSRNOG00000048812;ENSRNOG00000010362;ENSRNOG00000016496;ENSRNOG00000011071;ENSRNOG00000014288;ENSRNOG00000016543;ENSRNOG00000021013;ENSRNOG00000013912;ENSRNOG00000008602;ENSRNOG00000021155;ENSRNOG00000005116;ENSRNOG00000011205;ENSRNOG00000039593;ENSRNOG00000020938;ENSRNOG00000050251;ENSRNOG00000012868;ENSRNOG00000004807;ENSRNOG00000012002;…	Map3k8;Fosl1;Gsdma;Gpx1;Anxa2;Ctsc;Nt5e;Fn1;Trim63;Stx3;Slc30a7;Steap4;Ctsk;LOC108350502;Ccl3;Ecscr;Ppp1r15a;MGC105649;Uaca;Arf2;Iqgap1;Fkbp10;Lmna;Cd44;Adamts1;Plin2;Txn1;Dhrs9;Nip7;LOC685067;Txnrd1;Cbr3;Rbp2;Edn1;Vim;Dio3;Rps3a;Srpx;Nt5c;Ezr;Crtapl1;Vrk2;Sfrp1;Selenos;Loxl1;Lgmn;Cd1d1;LOC103689931;Cdo1;Nkd2;Pxn;Xdh;Pctp;Orai1;Traf6;Cd63;LOC100360449;Pla1a;Nfkbia;LOC100911313;Pex11a;Tnfaip2;Mcc;…
20	GO:0051098	BP	regulation of binding	20/683	324/22191	0.003080841	0.11015741	ENSRNOG00000013970;ENSRNOG00000018681;ENSRNOG00000037931;ENSRNOG00000028930;ENSRNOG00000012081;ENSRNOG00000007002;ENSRNOG00000042460;ENSRNOG00000010362;ENSRNOG00000024689;ENSRNOG00000036604;ENSRNOG00000004500;ENSRNOG00000014117;ENSRNOG00000016299;ENSRNOG00000052745;ENSRNOG00000004639;ENSRNOG00000021578;ENSRNOG00000023226;ENSRNOG00000009134;ENSRNOG00000017800;ENSRNOG00000021750	Cdt1;Nes;Plaur;Dab2;Txn1;Lif;Hmga2;Anxa2;Hopx;Ifit2;Myc;Hmox1;Klf4;Met;Traf6;Wfikkn1;S100a10;Mad2l2;Foxc1;Id1
54	GO:0051130	BP	positive regulation of cellular component organization	54/683	1175/22191	0.00310149	0.110703881	ENSRNOG00000028036;ENSRNOG00000028113;ENSRNOG00000010362;ENSRNOG00000013973;ENSRNOG00000028461;ENSRNOG00000014288;ENSRNOG00000009331;ENSRNOG00000021155;ENSRNOG00000001414;ENSRNOG00000052745;ENSRNOG00000020938;ENSRNOG00000027833;ENSRNOG00000013480;ENSRNOG00000012002;ENSRNOG00000016408;ENSRNOG00000023546;ENSRNOG00000003546;ENSRNOG00000007002;ENSRNOG00000015036;ENSRNOG00000015622;ENSRNOG00000014361;…	Adamts7;Whamm;Anxa2;Lcn2;Gnl3;Fn1;Hck;Ctsk;Serpine1;Met;Ppp1r15a;Fnip2;Ing2;Iqgap1;Kirrel;Hspb1;Tnfrsf12a;Lif;Ctgf;Fbxo4;Edn1;Trem1;Msn;Hnrnpa1;Dab2;Icam1;Snrpf;Nme2;NEWGENE_1310561;Gdf15;Sele;Sdc1;Hspa1b;Hspa1a;Arpc1b;Snrpb;Plaur;Ptk7;Cd63;Nup93;Thbs2;Cdt1;Tubb2b;Nes;Il4r;Cd14;Dll1;Myo1c;AABR07055878.1;S100a10;Bid;Id1;Mis18a;Gda
37	GO:0007275	BP	multicellular organism development	37/683	732/22191	0.003122399	0.111257724	ENSRNOG00000017783;ENSRNOG00000020552;ENSRNOG00000010265;ENSRNOG00000011136;ENSRNOG00000000529;ENSRNOG00000013441;ENSRNOG00000019203;ENSRNOG00000018566;ENSRNOG00000019264;ENSRNOG00000059984;ENSRNOG00000025371;ENSRNOG00000013090;ENSRNOG00000014205;ENSRNOG00000014361;ENSRNOG00000019822;ENSRNOG00000042838;ENSRNOG00000015331;ENSRNOG00000007830;ENSRNOG00000006681;ENSRNOG00000000499;ENSRNOG00000005413;…	Sfrp1;Fosl1;Ada;Osr2;Pim1;Gnrh1;Eya2;Ctsl;Ltbr;Dll1;Spry1;Gadd45g;Klf2;Edn1;Gadd45b;Junb;Gdf3;Apold1;Rdh10;Tcp11;Creb3l1;Ackr3;Myc;Tnfrsf1b;Hopx;Sec61a1;Relt;Maff;Egfl7;Foxc1;Spred3;Eif2s2;Igfbp2;Rgs14;Siah1;Jmjd6;Id1
7	GO:0055002	BP	striated muscle cell development	7/683	63/22191	0.003150464	0.111689944	ENSRNOG00000018023;ENSRNOG00000048812;ENSRNOG00000059947;ENSRNOG00000016866;ENSRNOG00000007281;ENSRNOG00000021578;ENSRNOG00000019638	Bin3;Gpx1;Sdc1;Fhl2;Flnc;Wfikkn1;Lmna
7	GO:0043388	BP	positive regulation of DNA binding	7/683	63/22191	0.003150464	0.111689944	ENSRNOG00000037931;ENSRNOG00000012081;ENSRNOG00000042460;ENSRNOG00000004500;ENSRNOG00000016299;ENSRNOG00000004639;ENSRNOG00000017800	Plaur;Txn1;Hmga2;Myc;Klf4;Traf6;Foxc1
5	GO:0030857	BP	negative regulation of epithelial cell differentiation	5/683	33/22191	0.003161598	0.111689944	ENSRNOG00000021750;ENSRNOG00000007081;ENSRNOG00000015331;ENSRNOG00000014524;ENSRNOG00000059984	Id1;Xdh;Gdf3;S1pr3;Dll1
5	GO:0090342	BP	regulation of cell aging	5/683	33/22191	0.003161598	0.111689944	ENSRNOG00000000488;ENSRNOG00000042460;ENSRNOG00000005917;ENSRNOG00000013480;ENSRNOG00000019638	Hmga1;Hmga2;Pawr;Ing2;Lmna
5	GO:0045601	BP	regulation of endothelial cell differentiation	5/683	33/22191	0.003161598	0.111689944	ENSRNOG00000007830;ENSRNOG00000007081;ENSRNOG00000014524;ENSRNOG00000031312;ENSRNOG00000021750	Apold1;Xdh;S1pr3;Tnfrsf1a;Id1
24	GO:0007169	BP	transmembrane receptor protein tyrosine kinase signaling pathway	24/683	408/22191	0.003234075	0.113788373	ENSRNOG00000012582;ENSRNOG00000009331;ENSRNOG00000037134;ENSRNOG00000048651;ENSRNOG00000018646;ENSRNOG00000052745;ENSRNOG00000016281;ENSRNOG00000003897;ENSRNOG00000025371;ENSRNOG00000001149;ENSRNOG00000023546;ENSRNOG00000017453;ENSRNOG00000015036;ENSRNOG00000012002;ENSRNOG00000036839;ENSRNOG00000023972;ENSRNOG00000033017;ENSRNOG00000048881;ENSRNOG00000017800;ENSRNOG00000007159;ENSRNOG00000049331;…	Eif4ebp1;Hck;Shc4;Nrtn;Hbegf;Met;Col4a1;Col1a1;Spry1;Pxn;Hspb1;Ptpn2;Ctgf;Iqgap1;Hnrnpa1;Col4a2;LOC100910669;LOC680910;Foxc1;Ccl2;RGD1559588;Myo1c;Csrnp1;Rgs14
9	GO:0090100	BP	positive regulation of transmembrane receptor protein serine/threonine kinase signaling pathway	9/683	98/22191	0.003240716	0.113788373	ENSRNOG00000019661;ENSRNOG00000043332;ENSRNOG00000018564;ENSRNOG00000014350;ENSRNOG00000015331;ENSRNOG00000028930;ENSRNOG00000013328;ENSRNOG00000013480;ENSRNOG00000049918	Gdf15;Foxd1;Nup93;Cyr61;Gdf3;Dab2;Rbpms;Ing2;Lrg1
9	GO:0032273	BP	positive regulation of protein polymerization	9/683	98/22191	0.003240716	0.113788373	ENSRNOG00000028113;ENSRNOG00000050647;ENSRNOG00000045654;ENSRNOG00000000991;ENSRNOG00000004072;ENSRNOG00000052745;ENSRNOG00000020679;ENSRNOG00000016408;ENSRNOG00000018282	Whamm;Hspa1b;Hspa1a;Arpc1b;Myo1c;Met;Icam1;Kirrel;Gda
14	GO:0034976	BP	response to endoplasmic reticulum stress	14/683	197/22191	0.00324306	0.113788373	ENSRNOG00000012576;ENSRNOG00000010352;ENSRNOG00000019638;ENSRNOG00000057347;ENSRNOG00000047394;ENSRNOG00000013743;ENSRNOG00000003745;ENSRNOG00000020938;ENSRNOG00000005413;ENSRNOG00000001859;ENSRNOG00000039666;ENSRNOG00000005787;ENSRNOG00000017801;ENSRNOG00000012471	Selenos;Dnajc3;Lmna;Cebpb;Ufd1l;Sec61a1;Atf3;Ppp1r15a;Creb3l1;Sdf2l1;Srpx;Erp27;Atf4;Thbs4
10	GO:0050777	BP	negative regulation of immune response	10/683	117/22191	0.003322699	0.116384741	ENSRNOG00000012576;ENSRNOG00000015441;ENSRNOG00000048812;ENSRNOG00000006715;ENSRNOG00000017453;ENSRNOG00000038999;ENSRNOG00000023214;ENSRNOG00000014117;ENSRNOG00000004226;ENSRNOG00000020979	Selenos;Il4r;Gpx1;Ccr1;Ptpn2;RT1-A1;Il20rb;Hmox1;Irak3;Psmb4
6	GO:0050840	MF	extracellular matrix binding	6/683	48/22191	0.003398304	0.118630134	ENSRNOG00000012216;ENSRNOG00000014350;ENSRNOG00000021166;ENSRNOG00000059947;ENSRNOG00000007338;ENSRNOG00000043451	Tgfbi;Cyr61;Ecm1;Sdc1;Fbln2;Spp1
7	GO:0033574	BP	response to testosterone	7/683	64/22191	0.003445468	0.119870923	ENSRNOG00000010549;ENSRNOG00000014361;ENSRNOG00000004500;ENSRNOG00000003977;ENSRNOG00000013441;ENSRNOG00000030118;ENSRNOG00000043451	Tspo;Edn1;Myc;Dusp1;Gnrh1;Msn;Spp1
7	GO:0032432	CC	actin filament bundle	7/683	64/22191	0.003445468	0.119870923	ENSRNOG00000013014;ENSRNOG00000017441;ENSRNOG00000015278;ENSRNOG00000007541;ENSRNOG00000010524;ENSRNOG00000011774;ENSRNOG00000001149	Cyba;Tpm3;Myl12a;Fhl3;Cryab;Fblim1;Pxn
4	GO:0060343	BP	trabecula formation	4/683	21/22191	0.003506443	0.121378239	ENSRNOG00000017783;ENSRNOG00000001607;ENSRNOG00000016866;ENSRNOG00000003897	Sfrp1;Adamts1;Fhl2;Col1a1
4	GO:0031116	BP	positive regulation of microtubule polymerization	4/683	21/22191	0.003506443	0.121378239	ENSRNOG00000050647;ENSRNOG00000052745;ENSRNOG00000045654;ENSRNOG00000018282	Hspa1b;Met;Hspa1a;Gda
4	GO:0042832	BP	defense response to protozoan	4/683	21/22191	0.003506443	0.121378239	ENSRNOG00000018488;ENSRNOG00000029191;ENSRNOG00000015441;ENSRNOG00000008588	Cd40;LOC685067;Il4r;Batf
10	GO:0048660	BP	regulation of smooth muscle cell proliferation	10/683	118/22191	0.003532973	0.122091726	ENSRNOG00000013014;ENSRNOG00000018646;ENSRNOG00000004100;ENSRNOG00000004500;ENSRNOG00000061910;ENSRNOG00000014117;ENSRNOG00000014361;ENSRNOG00000016299;ENSRNOG00000004639;ENSRNOG00000047786	Cyba;Hbegf;Trib1;Myc;Igfbp3;Hmox1;Edn1;Klf4;Traf6;Ogn
36	GO:0010638	BP	positive regulation of organelle organization	36/683	702/22191	0.003559162	0.122791102	ENSRNOG00000028036;ENSRNOG00000028113;ENSRNOG00000010362;ENSRNOG00000028461;ENSRNOG00000009331;ENSRNOG00000021155;ENSRNOG00000052745;ENSRNOG00000013480;ENSRNOG00000016408;ENSRNOG00000018564;ENSRNOG00000007002;ENSRNOG00000015036;ENSRNOG00000015622;ENSRNOG00000014361;ENSRNOG00000022859;ENSRNOG00000030118;ENSRNOG00000036839;ENSRNOG00000020679;ENSRNOG00000005556;ENSRNOG00000002671;ENSRNOG00000013250;…	Adamts7;Whamm;Anxa2;Gnl3;Hck;Ctsk;Met;Ing2;Kirrel;Nup93;Lif;Ctgf;Fbxo4;Edn1;Trem1;Msn;Hnrnpa1;Icam1;Snrpf;Nme2;NEWGENE_1310561;Sdc1;Hspa1b;Hspa1a;Arpc1b;Snrpb;Cdt1;Nes;Plaur;Myo1c;Mis18a;S100a10;Bid;Id1;AABR07055878.1;Gda
15	GO:0031669	BP	cellular response to nutrient levels	15/683	210/22191	0.0036089	0.123660271	ENSRNOG00000017783;ENSRNOG00000000521;ENSRNOG00000013014;ENSRNOG00000018566;ENSRNOG00000007159;ENSRNOG00000003622;ENSRNOG00000004972;ENSRNOG00000020679;ENSRNOG00000003897;ENSRNOG00000014117;ENSRNOG00000006118;ENSRNOG00000013973;ENSRNOG00000001300;ENSRNOG00000017801;ENSRNOG00000003745	Sfrp1;Cdkn1a;Cyba;Ctsl;Ccl2;Cybb;Upp1;Icam1;Col1a1;Hmox1;Klf10;Lcn2;P2rx4;Atf4;Atf3
5	GO:0050873	BP	brown fat cell differentiation	5/683	34/22191	0.003614325	0.123660271	ENSRNOG00000004282;ENSRNOG00000057347;ENSRNOG00000046202;ENSRNOG00000049918;ENSRNOG00000015003	Arl4a;Cebpb;Metrnl;Lrg1;Pex11a
5	GO:2001024	BP	negative regulation of response to drug	5/683	34/22191	0.003614325	0.123660271	ENSRNOG00000026235;ENSRNOG00000018564;ENSRNOG00000052745;ENSRNOG00000012081;ENSRNOG00000012183	Hk3;Nup93;Met;Txn1;Glrx
5	GO:0002504	BP	antigen processing and presentation of peptide or polysaccharide antigen via MHC class II	5/683	34/22191	0.003614325	0.123660271	ENSRNOG00000032708;ENSRNOG00000047854;ENSRNOG00000047864;ENSRNOG00000019387;ENSRNOG00000004639	RT1-Bb;LOC108348072;RT1-DMa;Ifi30;Traf6
5	GO:0048247	BP	lymphocyte chemotaxis	5/683	34/22191	0.003614325	0.123660271	ENSRNOG00000022298;ENSRNOG00000022256;ENSRNOG00000017897;ENSRNOG00000007159;ENSRNOG00000011205	Cxcl11;Cxcl10;Adam8;Ccl2;Ccl3
26	GO:0010817	BP	regulation of hormone levels	26/683	461/22191	0.003667011	0.125255131	ENSRNOG00000042460;ENSRNOG00000061215;ENSRNOG00000015845;ENSRNOG00000053430;ENSRNOG00000013932;ENSRNOG00000011352;ENSRNOG00000046214;ENSRNOG00000027171;ENSRNOG00000058568;ENSRNOG00000007002;ENSRNOG00000014361;ENSRNOG00000052017;ENSRNOG00000014241;ENSRNOG00000012183;ENSRNOG00000017783;ENSRNOG00000006681;ENSRNOG00000043332;ENSRNOG00000019422;ENSRNOG00000011824;ENSRNOG00000007320;ENSRNOG00000001704;…	Hmga2;Crym;Fam129b;Slco4a1;Rbp2;Furin;Cyp27b1;NEWGENE_1304700;Dhrs9;Lif;Edn1;Dio3;Ece1;Glrx;Sfrp1;Rdh10;Foxd1;Egr1;Trh;Fam3d;Runx1;Cplx3;Il11;Adm;Il1rn;Spp1
10	GO:1905952	BP	regulation of lipid localization	10/683	119/22191	0.003753667	0.127884958	ENSRNOG00000007390;ENSRNOG00000010362;ENSRNOG00000017453;ENSRNOG00000024688;ENSRNOG00000014361;ENSRNOG00000054999;ENSRNOG00000047551;ENSRNOG00000001704;ENSRNOG00000012779;ENSRNOG00000043451	Nfkbia;Anxa2;Ptpn2;Erfe;Edn1;Hilpda;LOC100911615;Runx1;Msr1;Spp1
7	GO:0071559	BP	response to transforming growth factor beta	7/683	65/22191	0.003761046	0.127884958	ENSRNOG00000017783;ENSRNOG00000023972;ENSRNOG00000007302;ENSRNOG00000003897;ENSRNOG00000014361;ENSRNOG00000021750;ENSRNOG00000013250	Sfrp1;Col4a2;Fbn1;Col1a1;Edn1;Id1;NEWGENE_1310561
13	GO:1903708	BP	positive regulation of hemopoiesis	13/683	180/22191	0.003901135	0.13194149	ENSRNOG00000010265;ENSRNOG00000008015;ENSRNOG00000007002;ENSRNOG00000002802;ENSRNOG00000004100;ENSRNOG00000017897;ENSRNOG00000009982;ENSRNOG00000006118;ENSRNOG00000004639;ENSRNOG00000001704;ENSRNOG00000011205;ENSRNOG00000015441;ENSRNOG00000017800	Ada;Fos;Lif;Cxcl1;Trib1;Adam8;Pnp;Klf10;Traf6;Runx1;Ccl3;Il4r;Foxc1
3	GO:0030853	BP	negative regulation of granulocyte differentiation	3/683	11/22191	0.003981217	0.132906947	ENSRNOG00000001704;ENSRNOG00000004100;ENSRNOG00000012804	Runx1;Trib1;C1qc
3	GO:0000185	BP	activation of MAPKKK activity	3/683	11/22191	0.003981217	0.132906947	ENSRNOG00000019822;ENSRNOG00000013090;ENSRNOG00000005615	Gadd45b;Gadd45g;Gadd45a
3	GO:0002579	BP	positive regulation of antigen processing and presentation	3/683	11/22191	0.003981217	0.132906947	ENSRNOG00000032708;ENSRNOG00000000457;ENSRNOG00000027655	RT1-Bb;Tap1;Clec4b2
3	GO:0097201	BP	negative regulation of transcription from RNA polymerase II promoter in response to stress	3/683	11/22191	0.003981217	0.132906947	ENSRNOG00000050647;ENSRNOG00000020938;ENSRNOG00000045654	Hspa1b;Ppp1r15a;Hspa1a
3	GO:0042554	BP	superoxide anion generation	3/683	11/22191	0.003981217	0.132906947	ENSRNOG00000014361;ENSRNOG00000013014;ENSRNOG00000003622	Edn1;Cyba;Cybb
3	GO:0043950	BP	positive regulation of cAMP-mediated signaling	3/683	11/22191	0.003981217	0.132906947	ENSRNOG00000028015;ENSRNOG00000022298;ENSRNOG00000022256	Pf4;Cxcl11;Cxcl10
3	GO:2001028	BP	positive regulation of endothelial cell chemotaxis	3/683	11/22191	0.003981217	0.132906947	ENSRNOG00000023546;ENSRNOG00000001300;ENSRNOG00000052745	Hspb1;P2rx4;Met
3	GO:0071394	BP	cellular response to testosterone stimulus	3/683	11/22191	0.003981217	0.132906947	ENSRNOG00000043451;ENSRNOG00000004500;ENSRNOG00000030118	Spp1;Myc;Msn
8	GO:0009914	BP	hormone transport	8/683	83/22191	0.004010383	0.133448719	ENSRNOG00000015845;ENSRNOG00000043332;ENSRNOG00000014361;ENSRNOG00000061215;ENSRNOG00000027030;ENSRNOG00000005871;ENSRNOG00000053430;ENSRNOG00000019317	Fam129b;Foxd1;Edn1;Crym;Adm;Il1rn;Slco4a1;Cplx3
8	GO:0030532	CC	small nuclear ribonucleoprotein complex	8/683	83/22191	0.004010383	0.133448719	ENSRNOG00000002818;ENSRNOG00000042126;ENSRNOG00000011932;ENSRNOG00000001501;ENSRNOG00000032232;ENSRNOG00000006961;ENSRNOG00000013328;ENSRNOG00000005556	Eftud2;Lsm5;Snrpa1;Snrpa;Snrpg;Snrpb;Rbpms;Snrpf
11	GO:0009749	BP	response to glucose	11/683	140/22191	0.004073965	0.135128579	ENSRNOG00000012576;ENSRNOG00000013014;ENSRNOG00000018566;ENSRNOG00000019422;ENSRNOG00000007159;ENSRNOG00000013009;ENSRNOG00000001254;ENSRNOG00000011824;ENSRNOG00000020679;ENSRNOG00000002671;ENSRNOG00000012183	Selenos;Cyba;Ctsl;Egr1;Ccl2;Ldha;Col6a2;Trh;Icam1;Nme2;Glrx
11	GO:0002819	BP	regulation of adaptive immune response	11/683	140/22191	0.004073965	0.135128579	ENSRNOG00000010265;ENSRNOG00000050647;ENSRNOG00000018488;ENSRNOG00000038999;ENSRNOG00000045654;ENSRNOG00000018752;ENSRNOG00000023214;ENSRNOG00000004639;ENSRNOG00000000777;ENSRNOG00000032708;ENSRNOG00000015441	Ada;Hspa1b;Cd40;RT1-A1;Hspa1a;Clcf1;Il20rb;Traf6;RT1-S3;RT1-Bb;Il4r
22	GO:0043254	BP	regulation of protein complex assembly	22/683	379/22191	0.00410601	0.135943599	ENSRNOG00000028113;ENSRNOG00000012582;ENSRNOG00000009331;ENSRNOG00000011774;ENSRNOG00000018282;ENSRNOG00000027833;ENSRNOG00000016408;ENSRNOG00000011245;ENSRNOG00000023376;ENSRNOG00000020679;ENSRNOG00000039415;ENSRNOG00000013668;ENSRNOG00000050647;ENSRNOG00000045654;ENSRNOG00000000991;ENSRNOG00000052745;ENSRNOG00000010524;ENSRNOG00000009205;ENSRNOG00000013970;ENSRNOG00000004072;ENSRNOG00000012439;…	Whamm;Eif4ebp1;Hck;Fblim1;Gda;Fnip2;Kirrel;Arhgap18;Riok3;Icam1;Fchsd1;Capg;Hspa1b;Hspa1a;Arpc1b;Met;Cryab;Lmo4;Cdt1;Myo1c;Bid;Msn
5	GO:2000351	BP	regulation of endothelial cell apoptotic process	5/683	35/22191	0.004111716	0.135943599	ENSRNOG00000020679;ENSRNOG00000018488;ENSRNOG00000001229;ENSRNOG00000001414;ENSRNOG00000013805	Icam1;Cd40;Col18a1;Serpine1;Tnip2
48	GO:0005730	CC	nucleolus	48/683	1031/22191	0.004120378	0.136012027	ENSRNOG00000000521;ENSRNOG00000003837;ENSRNOG00000018566;ENSRNOG00000010331;ENSRNOG00000001699;ENSRNOG00000004282;ENSRNOG00000028461;ENSRNOG00000018524;ENSRNOG00000009134;ENSRNOG00000017979;ENSRNOG00000004723;ENSRNOG00000027833;ENSRNOG00000023799;ENSRNOG00000020792;ENSRNOG00000020391;ENSRNOG00000048356;ENSRNOG00000033473;ENSRNOG00000028930;ENSRNOG00000050287;ENSRNOG00000000529;ENSRNOG00000001201;…	Cdkn1a;Mif4gd;Ctsl;Ctsb;Setd4;Arl4a;Gnl3;Ezr;Mad2l2;Mrto4;Fcf1;Fnip2;Pak1ip1;Etv4;Nip7;RGD1308750;Rpl36;Dab2;LOC108348080;Pim1;Cstb;LOC684988;Capg;Ipo5;Myc;Rps3a;Cdkn2aipnl;Gar1;Nepro;Traf6;Rrp15;Ccdc86;Sapcd2;Aen;Arid5a;Utp18;Hmox1;Npm3;Rrp9;Mdfic;Bhlhe40;Plscr1;Spc24;Jmjd6;Gprc5a;AABR07032255.1;Ngdn;Atf3
63	GO:0051704	BP	multi-organism process	63/683	1424/22191	0.004131418	0.136158593	ENSRNOG00000000488;ENSRNOG00000020552;ENSRNOG00000013014;ENSRNOG00000013973;ENSRNOG00000048812;ENSRNOG00000010362;ENSRNOG00000027655;ENSRNOG00000042460;ENSRNOG00000018488;ENSRNOG00000014288;ENSRNOG00000009331;ENSRNOG00000013441;ENSRNOG00000014936;ENSRNOG00000001414;ENSRNOG00000014532;ENSRNOG00000021151;ENSRNOG00000011352;ENSRNOG00000033473;ENSRNOG00000006227;ENSRNOG00000031312;ENSRNOG00000010448;…	Hmga1;Fosl1;Cyba;Lcn2;Gpx1;Anxa2;Clec4b2;Hmga2;Cd40;Fn1;Hck;Gnrh1;Ifitm2;Serpine1;Lbp;Ppp1r14b;Furin;Rpl36;Ifih1;Tnfrsf1a;Ptbp1;Hspb1;Cxcl10;Ptx3;Cebpb;Bpifa1;Rps3a;Ifitm3;C5ar1;Trem1;Riok3;Hnrnpa1;Fos;Hyal3;Icam1;Anxa7;Vrk2;LOC684988;Ctsb;Ipo5;Cybb;PVR;Myc;Itgax;Ifit2;Krt8;Rn50_10_0705.2;Clec4d;Ccl3;Rps20;Batf;C1qc;Cd14;Tap1;Clec4e;Plscr1;Adm;Eif4a1;LOC685067;Il4r;AABR07032255.1;Igfbp2;LOC100362…
21	GO:0051090	BP	regulation of DNA-binding transcription factor activity	21/683	350/22191	0.004178138	0.136537081	ENSRNOG00000011975;ENSRNOG00000020552;ENSRNOG00000025731;ENSRNOG00000021817;ENSRNOG00000042460;ENSRNOG00000018488;ENSRNOG00000000529;ENSRNOG00000047367;ENSRNOG00000017897;ENSRNOG00000007152;ENSRNOG00000010626;ENSRNOG00000014117;ENSRNOG00000014361;ENSRNOG00000004226;ENSRNOG00000016299;ENSRNOG00000004639;ENSRNOG00000004100;ENSRNOG00000020679;ENSRNOG00000009134;ENSRNOG00000021750;ENSRNOG00000007390	Crtc3;Fosl1;Ptma;Irak2;Hmga2;Cd40;Pim1;Card14;Adam8;Bhlhe40;Sphk1;Hmox1;Edn1;Irak3;Klf4;Traf6;Trib1;Icam1;Mad2l2;Id1;Nfkbia
6	GO:0032370	BP	positive regulation of lipid transport	6/683	50/22191	0.004178923	0.136537081	ENSRNOG00000007390;ENSRNOG00000010362;ENSRNOG00000024688;ENSRNOG00000014361;ENSRNOG00000001704;ENSRNOG00000043451	Nfkbia;Anxa2;Erfe;Edn1;Runx1;Spp1
6	GO:0072523	BP	purine-containing compound catabolic process	6/683	50/22191	0.004178923	0.136537081	ENSRNOG00000010265;ENSRNOG00000011071;ENSRNOG00000007081;ENSRNOG00000009982;ENSRNOG00000018282;ENSRNOG00000009094	Ada;Nt5e;Xdh;Pnp;Gda;Nudt4
4	GO:0034656	BP	nucleobase-containing small molecule catabolic process	4/683	22/22191	0.00418261	0.136537081	ENSRNOG00000009982;ENSRNOG00000011071;ENSRNOG00000010265;ENSRNOG00000004972	Pnp;Nt5e;Ada;Upp1
4	GO:0046697	BP	decidualization	4/683	22/22191	0.00418261	0.136537081	ENSRNOG00000042838;ENSRNOG00000018566;ENSRNOG00000010331;ENSRNOG00000007002	Junb;Ctsl;Ctsb;Lif
4	GO:2000679	BP	positive regulation of transcription regulatory region DNA binding	4/683	22/22191	0.00418261	0.136537081	ENSRNOG00000042460;ENSRNOG00000016299;ENSRNOG00000017800;ENSRNOG00000004639	Hmga2;Klf4;Foxc1;Traf6
60	GO:0042592	BP	homeostatic process	60/683	1349/22191	0.004260506	0.138641155	ENSRNOG00000004262;ENSRNOG00000013014;ENSRNOG00000048812;ENSRNOG00000012081;ENSRNOG00000018488;ENSRNOG00000013912;ENSRNOG00000021155;ENSRNOG00000002792;ENSRNOG00000052745;ENSRNOG00000001300;ENSRNOG00000019367;ENSRNOG00000007136;ENSRNOG00000023546;ENSRNOG00000022256;ENSRNOG00000047800;ENSRNOG00000017453;ENSRNOG00000013859;ENSRNOG00000009088;ENSRNOG00000015036;ENSRNOG00000014205;ENSRNOG00000048186;…	LOC102546716;Cyba;Gpx1;Txn1;Cd40;Slc30a7;Ctsk;Cxcl2;Met;P2rx4;Dclre1b;Anxa7;Hspb1;Cxcl10;C5ar1;Ptpn2;Bpifa1;Txnrd1;Ctgf;Klf2;F2rl3;Fbxo4;Edn1;Il20rb;Gnat2;LOC100911615;Icam1;Nme2;Glrx;Crtc3;Selenos;Mt1;Tspo;Tcirg1;Cxcl11;Erfe;Myc;Hspa1a;Sfn;Kng1;Traf6;Steap4;Ccl3;Foxc1;LOC100911313;Metrnl;Lcn2;Napsa;Ccl2;Rpa2;Ptger2;Hk3;Dll1;Hmox1;Angptl8;Adm;Mt2A;LOC100362366;Hspa1b;Rab20
7	GO:0032652	BP	regulation of interleukin-1 production	7/683	67/22191	0.004457519	0.144823731	ENSRNOG00000023546;ENSRNOG00000019422;ENSRNOG00000010626;ENSRNOG00000014524;ENSRNOG00000011205;ENSRNOG00000058186;ENSRNOG00000014378	Hspb1;Egr1;Sphk1;S1pr3;Ccl3;Errfi1;Il1r2
9	GO:0032526	BP	response to retinoic acid	9/683	103/22191	0.00451704	0.146526796	ENSRNOG00000007159;ENSRNOG00000016957;ENSRNOG00000007637;ENSRNOG00000003977;ENSRNOG00000004500;ENSRNOG00000016299;ENSRNOG00000039976;ENSRNOG00000006320;ENSRNOG00000003897	Ccl2;Igfbp2;Acer2;Dusp1;Myc;Klf4;Ptk7;Ptges;Col1a1
11	GO:0008083	MF	growth factor activity	11/683	142/22191	0.004534746	0.146870237	ENSRNOG00000019661;ENSRNOG00000014948;ENSRNOG00000017386;ENSRNOG00000002802;ENSRNOG00000007002;ENSRNOG00000015331;ENSRNOG00000048651;ENSRNOG00000018646;ENSRNOG00000010208;ENSRNOG00000012460;ENSRNOG00000012471	Gdf15;Osgin1;Il11;Cxcl1;Lif;Gdf3;Nrtn;Hbegf;Timp1;Cntf;Thbs4
30	GO:0048471	CC	perinuclear region of cytoplasm	30/683	573/22191	0.004556098	0.1473305	ENSRNOG00000013791;ENSRNOG00000024008;ENSRNOG00000007943;ENSRNOG00000004639;ENSRNOG00000010362;ENSRNOG00000018524;ENSRNOG00000011647;ENSRNOG00000000521;ENSRNOG00000013912;ENSRNOG00000030118;ENSRNOG00000001300;ENSRNOG00000002723;ENSRNOG00000019638;ENSRNOG00000014241;ENSRNOG00000016408;ENSRNOG00000002671;ENSRNOG00000038047;ENSRNOG00000003622;ENSRNOG00000050647;ENSRNOG00000019622;ENSRNOG00000045654;…	Enpp3;Cdc25c;Gsdma;Traf6;Anxa2;Ezr;S100a6;Cdkn1a;Slc30a7;Msn;P2rx4;Sele;Lmna;Ece1;Kirrel;Nme2;Mt1;Cybb;Hspa1b;Ackr3;Hspa1a;Tnfrsf1b;Ctsb;Ccl2;Sec23b;Ptges;Hmox1;Mt2A;Lamc2;Spp1
5	GO:0010883	BP	regulation of lipid storage	5/683	36/22191	0.004656101	0.150328662	ENSRNOG00000017453;ENSRNOG00000012779;ENSRNOG00000054999;ENSRNOG00000007390;ENSRNOG00000047551	Ptpn2;Msr1;Hilpda;Nfkbia;LOC100911615
12	GO:0001047	MF	core promoter binding	12/683	163/22191	0.004676627	0.150755445	ENSRNOG00000017714;ENSRNOG00000000866;ENSRNOG00000042460;ENSRNOG00000010306;ENSRNOG00000005615;ENSRNOG00000057347;ENSRNOG00000016299;ENSRNOG00000042717;ENSRNOG00000008015;ENSRNOG00000001704;ENSRNOG00000006118;ENSRNOG00000017801	Usp3;Rbmx;Hmga2;H2afz;Gadd45a;Cebpb;Klf4;Ciart;Fos;Runx1;Klf10;Atf4
11	GO:0009746	BP	response to hexose	11/683	143/22191	0.004780155	0.153852388	ENSRNOG00000012576;ENSRNOG00000013014;ENSRNOG00000018566;ENSRNOG00000019422;ENSRNOG00000007159;ENSRNOG00000013009;ENSRNOG00000001254;ENSRNOG00000011824;ENSRNOG00000020679;ENSRNOG00000002671;ENSRNOG00000012183	Selenos;Cyba;Ctsl;Egr1;Ccl2;Ldha;Col6a2;Trh;Icam1;Nme2;Glrx
68	GO:0034654	BP	nucleobase-containing compound biosynthetic process	68/683	1569/22191	0.004855979	0.156049393	ENSRNOG00000000488;ENSRNOG00000013791;ENSRNOG00000020552;ENSRNOG00000010265;ENSRNOG00000042460;ENSRNOG00000002810;ENSRNOG00000011071;ENSRNOG00000047394;ENSRNOG00000016037;ENSRNOG00000009134;ENSRNOG00000009982;ENSRNOG00000001704;ENSRNOG00000001598;ENSRNOG00000032232;ENSRNOG00000000640;ENSRNOG00000009311;ENSRNOG00000001277;ENSRNOG00000009094;ENSRNOG00000047800;ENSRNOG00000004972;ENSRNOG00000000461;…	Hmga1;Enpp3;Fosl1;Ada;Hmga2;Gfpt2;Nt5e;Ufd1l;Mafb;Mad2l2;Pnp;Runx1;Usp16;Snrpg;Egr2;Fstl3;Mafk;Nudt4;C5ar1;Upp1;Brd2;Egr1;LOC100912427;Cebpb;Fhl2;AABR07063082.1;Klf2;Osr2;Lin54;Ctgf;Fos;Creb3l1;Snrpb;Qprt;Snrpf;Nme2;Tead3;Tead4;Foxd1;Cebpd;Tcirg1;Junb;Myc;Kmo;Arid3a;Col4a2;Klf4;Magoh;Klf10;Lmo4;Atf4;Maff;Rbmx;Batf;Sp5;Npm3;Tead1;Qtrt1;Fosl2;Zfp496;Bhlhe40;Plscr1;Nt5c;Adm;Jmjd6;Hopx;Id1;Atf3
23	GO:0031331	BP	positive regulation of cellular catabolic process	23/683	402/22191	0.004895431	0.157072537	ENSRNOG00000028036;ENSRNOG00000015645;ENSRNOG00000018564;ENSRNOG00000004100;ENSRNOG00000018524;ENSRNOG00000017897;ENSRNOG00000030118;ENSRNOG00000016496;ENSRNOG00000029811;ENSRNOG00000022859;ENSRNOG00000047551;ENSRNOG00000006961;ENSRNOG00000005556;ENSRNOG00000002671;ENSRNOG00000000123;ENSRNOG00000028930;ENSRNOG00000016103;ENSRNOG00000004500;ENSRNOG00000016575;ENSRNOG00000058388;ENSRNOG00000014117;…	Adamts7;Rnf138;Nup93;Trib1;Ezr;Adam8;Msn;Ctsc;Kcne2;Trem1;LOC100911615;Snrpb;Snrpf;Nme2;Rnf19b;Dab2;Nkd2;Myc;Tnfrsf1b;Zfp36;Hmox1;Zfand2a;Rnf125
4	GO:0002861	BP	regulation of inflammatory response to antigenic stimulus	4/683	23/22191	0.004941561	0.157816322	ENSRNOG00000012576;ENSRNOG00000023214;ENSRNOG00000020979;ENSRNOG00000048812	Selenos;Il20rb;Psmb4;Gpx1
4	GO:0045662	BP	negative regulation of myoblast differentiation	4/683	23/22191	0.004941561	0.157816322	ENSRNOG00000022256;ENSRNOG00000015331;ENSRNOG00000011984;ENSRNOG00000059984	Cxcl10;Gdf3;Cxcl14;Dll1
4	GO:0051412	BP	response to corticosterone	4/683	23/22191	0.004941561	0.157816322	ENSRNOG00000020552;ENSRNOG00000011824;ENSRNOG00000000521;ENSRNOG00000008015	Fosl1;Trh;Cdkn1a;Fos
10	GO:0031589	BP	cell-substrate adhesion	10/683	124/22191	0.005026077	0.160020051	ENSRNOG00000017319;ENSRNOG00000003546;ENSRNOG00000059140;ENSRNOG00000014288;ENSRNOG00000002680;ENSRNOG00000015036;ENSRNOG00000007650;ENSRNOG00000021750;ENSRNOG00000057451;ENSRNOG00000001149	Mertk;Tnfrsf12a;Myo1g;Fn1;Lamc1;Ctgf;Cd63;Id1;Itga5;Pxn
33	GO:0043900	BP	regulation of multi-organism process	33/683	645/22191	0.005043893	0.160339847	ENSRNOG00000013014;ENSRNOG00000010265;ENSRNOG00000010362;ENSRNOG00000042460;ENSRNOG00000004100;ENSRNOG00000013805;ENSRNOG00000014936;ENSRNOG00000014532;ENSRNOG00000011205;ENSRNOG00000006227;ENSRNOG00000010208;ENSRNOG00000012280;ENSRNOG00000017453;ENSRNOG00000013859;ENSRNOG00000022859;ENSRNOG00000021817;ENSRNOG00000004226;ENSRNOG00000023376;ENSRNOG00000006961;ENSRNOG00000000499;ENSRNOG00000006715;…	Cyba;Ada;Anxa2;Hmga2;Trib1;Tnip2;Ifitm2;Lbp;Ccl3;Ifih1;Timp1;Ptx3;Ptpn2;Bpifa1;Trem1;Irak2;Irak3;Riok3;Snrpb;Tcp11;Ccr1;Cxcl1;Ackr3;Traf6;Socs3;Nup93;Nfkbia;Cd14;RT1-A1;Ufd1l;Plscr1;Mdfic;Rnf125
6	GO:0032651	BP	regulation of interleukin-1 beta production	6/683	52/22191	0.005084584	0.160643261	ENSRNOG00000023546;ENSRNOG00000019422;ENSRNOG00000010626;ENSRNOG00000014524;ENSRNOG00000011205;ENSRNOG00000058186	Hspb1;Egr1;Sphk1;S1pr3;Ccl3;Errfi1
6	GO:0045600	BP	positive regulation of fat cell differentiation	6/683	52/22191	0.005084584	0.160643261	ENSRNOG00000017783;ENSRNOG00000046202;ENSRNOG00000000906;ENSRNOG00000057347;ENSRNOG00000058388;ENSRNOG00000015331	Sfrp1;Metrnl;Medag;Cebpb;Zfp36;Gdf3
6	GO:0035914	BP	skeletal muscle cell differentiation	6/683	52/22191	0.005084584	0.160643261	ENSRNOG00000019422;ENSRNOG00000000640;ENSRNOG00000008015;ENSRNOG00000012886;ENSRNOG00000013218;ENSRNOG00000003745	Egr1;Egr2;Fos;Maff;Sap30;Atf3
6	GO:0005201	MF	extracellular matrix structural constituent	6/683	52/22191	0.005084584	0.160643261	ENSRNOG00000029212;ENSRNOG00000002680;ENSRNOG00000007302;ENSRNOG00000023972;ENSRNOG00000016281;ENSRNOG00000003897	Vcan;Lamc1;Fbn1;Col4a2;Col4a1;Col1a1
9	GO:1903052	BP	positive regulation of proteolysis involved in cellular protein catabolic process	9/683	105/22191	0.005125252	0.161676021	ENSRNOG00000000123;ENSRNOG00000015645;ENSRNOG00000004100;ENSRNOG00000016496;ENSRNOG00000029811;ENSRNOG00000032917;ENSRNOG00000028930;ENSRNOG00000016103;ENSRNOG00000057832	Rnf19b;Rnf138;Trib1;Ctsc;Kcne2;Zfand2a;Dab2;Nkd2;Rnf125
40	GO:0051338	BP	regulation of transferase activity	40/683	823/22191	0.005137125	0.161676021	ENSRNOG00000016378;ENSRNOG00000000521;ENSRNOG00000014828;ENSRNOG00000042561;ENSRNOG00000018488;ENSRNOG00000017897;ENSRNOG00000014061;ENSRNOG00000009134;ENSRNOG00000013862;ENSRNOG00000008936;ENSRNOG00000023807;ENSRNOG00000010775;ENSRNOG00000012002;ENSRNOG00000025371;ENSRNOG00000013090;ENSRNOG00000023546;ENSRNOG00000001816;ENSRNOG00000017453;ENSRNOG00000004226;ENSRNOG00000014361;ENSRNOG00000019822;…	Map3k8;Cdkn1a;Avpi1;Cks1b;Cd40;Adam8;Dusp5;Mad2l2;Dusp2;Map3k6;Ccnyl1;Arrdc4;Iqgap1;Spry1;Gadd45g;Hspb1;Rfc4;Ptpn2;Irak3;Edn1;Gadd45b;Rfc3;Trib1;Sfrp1;Dnajc3;Dusp6;Dusp1;Sfn;Klf4;Traf6;Rfc5;Socs3;Gadd45a;Lmo4;Rplp1;Zfp36;Cnppd1;Cyr61;Rgs14;Errfi1
12	GO:0071241	BP	cellular response to inorganic substance	12/683	165/22191	0.005150411	0.161676021	ENSRNOG00000038047;ENSRNOG00000010549;ENSRNOG00000009311;ENSRNOG00000003622;ENSRNOG00000020470;ENSRNOG00000012002;ENSRNOG00000014117;ENSRNOG00000014361;ENSRNOG00000042838;ENSRNOG00000043098;ENSRNOG00000008015;ENSRNOG00000017801	Mt1;Tspo;Fstl3;Cybb;Slc25a24;Iqgap1;Hmox1;Edn1;Junb;Mt2A;Fos;Atf4
3	GO:0003376	BP	sphingosine-1-phosphate receptor signaling pathway	3/683	12/22191	0.005187801	0.161676021	ENSRNOG00000018524;ENSRNOG00000014524;ENSRNOG00000010626	Ezr;S1pr3;Sphk1
3	GO:0038084	BP	vascular endothelial growth factor signaling pathway	3/683	12/22191	0.005187801	0.161676021	ENSRNOG00000023546;ENSRNOG00000004072;ENSRNOG00000017800	Hspb1;Myo1c;Foxc1
3	GO:0038065	BP	collagen-activated signaling pathway	3/683	12/22191	0.005187801	0.161676021	ENSRNOG00000016281;ENSRNOG00000023972;ENSRNOG00000003897	Col4a1;Col4a2;Col1a1
3	GO:0090520	BP	sphingolipid mediated signaling pathway	3/683	12/22191	0.005187801	0.161676021	ENSRNOG00000018524;ENSRNOG00000014524;ENSRNOG00000010626	Ezr;S1pr3;Sphk1
3	GO:0071294	BP	cellular response to zinc ion	3/683	12/22191	0.005187801	0.161676021	ENSRNOG00000038047;ENSRNOG00000010549;ENSRNOG00000043098	Mt1;Tspo;Mt2A
3	GO:0008191	MF	metalloendopeptidase inhibitor activity	3/683	12/22191	0.005187801	0.161676021	ENSRNOG00000004303;ENSRNOG00000021578;ENSRNOG00000010208	Timp3;Wfikkn1;Timp1
11	GO:1902107	BP	positive regulation of leukocyte differentiation	11/683	145/22191	0.005302505	0.164451382	ENSRNOG00000010265;ENSRNOG00000008015;ENSRNOG00000007002;ENSRNOG00000004100;ENSRNOG00000017897;ENSRNOG00000009982;ENSRNOG00000006118;ENSRNOG00000004639;ENSRNOG00000001704;ENSRNOG00000011205;ENSRNOG00000015441	Ada;Fos;Lif;Trib1;Adam8;Pnp;Klf10;Traf6;Runx1;Ccl3;Il4r
2	GO:1903984	BP	positive regulation of TRAIL-activated apoptotic signaling pathway	2/683	4/22191	0.005446147	0.164451382	ENSRNOG00000004303;ENSRNOG00000003745	Timp3;Atf3
2	GO:2000645	BP	negative regulation of receptor catabolic process	2/683	4/22191	0.005446147	0.164451382	ENSRNOG00000011352;ENSRNOG00000010362	Furin;Anxa2
2	GO:0036017	BP	response to erythropoietin	2/683	4/22191	0.005446147	0.164451382	ENSRNOG00000018488;ENSRNOG00000043098	Cd40;Mt2A
2	GO:2000097	BP	regulation of smooth muscle cell-matrix adhesion	2/683	4/22191	0.005446147	0.164451382	ENSRNOG00000010516;ENSRNOG00000001414	Plau;Serpine1
2	GO:2000586	BP	regulation of platelet-derived growth factor receptor-beta signaling pathway	2/683	4/22191	0.005446147	0.164451382	ENSRNOG00000017453;ENSRNOG00000012183	Ptpn2;Glrx
2	GO:0060708	BP	spongiotrophoblast differentiation	2/683	4/22191	0.005446147	0.164451382	ENSRNOG00000002946;ENSRNOG00000007002	Socs3;Lif
2	GO:0046874	BP	quinolinate metabolic process	2/683	4/22191	0.005446147	0.164451382	ENSRNOG00000016980;ENSRNOG00000003709	Qprt;Kmo
2	GO:0035986	BP	senescence-associated heterochromatin focus assembly	2/683	4/22191	0.005446147	0.164451382	ENSRNOG00000000488;ENSRNOG00000042460	Hmga1;Hmga2
2	GO:0090063	BP	positive regulation of microtubule nucleation	2/683	4/22191	0.005446147	0.164451382	ENSRNOG00000050647;ENSRNOG00000045654	Hspa1b;Hspa1a
2	GO:0033158	BP	obsolete regulation of protein import into nucleus, translocation	2/683	4/22191	0.005446147	0.164451382	ENSRNOG00000000521;ENSRNOG00000012081	Cdkn1a;Txn1
2	GO:0051771	BP	negative regulation of nitric-oxide synthase biosynthetic process	2/683	4/22191	0.005446147	0.164451382	ENSRNOG00000014361;ENSRNOG00000012576	Edn1;Selenos
2	GO:0033687	BP	osteoblast proliferation	2/683	4/22191	0.005446147	0.164451382	ENSRNOG00000011136;ENSRNOG00000042838	Osr2;Junb
2	GO:0010273	BP	detoxification of copper ion	2/683	4/22191	0.005446147	0.164451382	ENSRNOG00000038047;ENSRNOG00000043098	Mt1;Mt2A
9	GO:0002705	BP	positive regulation of leukocyte mediated immunity	9/683	106/22191	0.00545222	0.164451382	ENSRNOG00000050647;ENSRNOG00000018488;ENSRNOG00000038999;ENSRNOG00000045654;ENSRNOG00000018752;ENSRNOG00000002802;ENSRNOG00000004639;ENSRNOG00000000777;ENSRNOG00000015441	Hspa1b;Cd40;RT1-A1;Hspa1a;Clcf1;Cxcl1;Traf6;RT1-S3;Il4r
2	GO:0042567	CC	insulin-like growth factor ternary complex	2/683	4/22191	0.005446147	0.164451382	ENSRNOG00000015061;ENSRNOG00000061910	Igfals;Igfbp3
8	GO:0004896	MF	cytokine receptor activity	8/683	87/22191	0.005341089	0.164451382	ENSRNOG00000006094;ENSRNOG00000033192;ENSRNOG00000006715;ENSRNOG00000019622;ENSRNOG00000000187;ENSRNOG00000023214;ENSRNOG00000015441;ENSRNOG00000014378	Cd44;Osmr;Ccr1;Ackr3;Csf2rb;Il20rb;Il4r;Il1r2
14	GO:0008234	MF	cysteine-type peptidase activity	14/683	198/22191	0.005387446	0.164451382	ENSRNOG00000017714;ENSRNOG00000017783;ENSRNOG00000007089;ENSRNOG00000010331;ENSRNOG00000047394;ENSRNOG00000016496;ENSRNOG00000052613;ENSRNOG00000056216;ENSRNOG00000039971;ENSRNOG00000021155;ENSRNOG00000001598;ENSRNOG00000007890;ENSRNOG00000018566;ENSRNOG00000018477	Usp3;Sfrp1;Lgmn;Ctsb;Ufd1l;Ctsc;LOC103689977;Casp7;Ctla2a;Ctsk;Usp16;Usp1;Ctsl;Otud4
2	GO:0052851	MF	ferric-chelate reductase (NADPH) activity	2/683	4/22191	0.005446147	0.164451382	ENSRNOG00000008602;ENSRNOG00000000017	Steap4;Steap1
2	GO:0008823	MF	cupric reductase activity	2/683	4/22191	0.005446147	0.164451382	ENSRNOG00000008602;ENSRNOG00000000017	Steap4;Steap1
14	GO:0070663	BP	regulation of leukocyte proliferation	14/683	199/22191	0.005482242	0.165115521	ENSRNOG00000000521;ENSRNOG00000010265;ENSRNOG00000016451;ENSRNOG00000057347;ENSRNOG00000018488;ENSRNOG00000016957;ENSRNOG00000003064;ENSRNOG00000018752;ENSRNOG00000009982;ENSRNOG00000013441;ENSRNOG00000023214;ENSRNOG00000004639;ENSRNOG00000005917;ENSRNOG00000000855	Cdkn1a;Ada;Cd1d1;Cebpb;Cd40;Igfbp2;Bst1;Clcf1;Pnp;Gnrh1;Il20rb;Traf6;Pawr;Lst1
12	GO:0010810	BP	regulation of cell-substrate adhesion	12/683	167/22191	0.005661659	0.169529308	ENSRNOG00000016587;ENSRNOG00000003064;ENSRNOG00000014288;ENSRNOG00000007637;ENSRNOG00000003897;ENSRNOG00000001414;ENSRNOG00000023226;ENSRNOG00000010516;ENSRNOG00000014350;ENSRNOG00000012002;ENSRNOG00000057451;ENSRNOG00000007338	Ninj1;Bst1;Fn1;Acer2;Col1a1;Serpine1;S100a10;Plau;Cyr61;Iqgap1;Itga5;Fbln2
12	GO:2000377	BP	regulation of reactive oxygen species metabolic process	12/683	167/22191	0.005661659	0.169529308	ENSRNOG00000012576;ENSRNOG00000000521;ENSRNOG00000013014;ENSRNOG00000010549;ENSRNOG00000002802;ENSRNOG00000007081;ENSRNOG00000014205;ENSRNOG00000005615;ENSRNOG00000010524;ENSRNOG00000016299;ENSRNOG00000020679;ENSRNOG00000012280	Selenos;Cdkn1a;Cyba;Tspo;Cxcl1;Xdh;Klf2;Gadd45a;Cryab;Klf4;Icam1;Ptx3
7	GO:0071479	BP	cellular response to ionizing radiation	7/683	70/22191	0.005679224	0.169563039	ENSRNOG00000017783;ENSRNOG00000000521;ENSRNOG00000013014;ENSRNOG00000019422;ENSRNOG00000005615;ENSRNOG00000015622;ENSRNOG00000010524	Sfrp1;Cdkn1a;Cyba;Egr1;Gadd45a;Fbxo4;Cryab
7	GO:0045682	BP	regulation of epidermis development	7/683	70/22191	0.005679224	0.169563039	ENSRNOG00000002671;ENSRNOG00000059984;ENSRNOG00000012886;ENSRNOG00000033153;ENSRNOG00000017800;ENSRNOG00000015331;ENSRNOG00000058186	Nme2;Dll1;Maff;Sfn;Foxc1;Gdf3;Errfi1
20	GO:0051052	BP	regulation of DNA metabolic process	20/683	335/22191	0.00569658	0.169835475	ENSRNOG00000013970;ENSRNOG00000046286;ENSRNOG00000001816;ENSRNOG00000015845;ENSRNOG00000013005;ENSRNOG00000042460;ENSRNOG00000018488;ENSRNOG00000001134;ENSRNOG00000019203;ENSRNOG00000004500;ENSRNOG00000003977;ENSRNOG00000018752;ENSRNOG00000015622;ENSRNOG00000016299;ENSRNOG00000036839;ENSRNOG00000007890;ENSRNOG00000028461;ENSRNOG00000001088;ENSRNOG00000000521;ENSRNOG00000021555	Cdt1;AABR07055878.1;Rfc4;Fam129b;Rpa2;Hmga2;Cd40;Rfc5;Eya2;Myc;Dusp1;Clcf1;Fbxo4;Klf4;Hnrnpa1;Usp1;Gnl3;Rfc3;Cdkn1a;Mis18a
48	GO:0043565	MF	sequence-specific DNA binding	48/683	1045/22191	0.005716732	0.170190337	ENSRNOG00000000488;ENSRNOG00000027990;ENSRNOG00000043332;ENSRNOG00000042460;ENSRNOG00000007540;ENSRNOG00000020552;ENSRNOG00000014336;ENSRNOG00000001704;ENSRNOG00000000640;ENSRNOG00000001277;ENSRNOG00000012049;ENSRNOG00000013005;ENSRNOG00000017714;ENSRNOG00000007387;ENSRNOG00000003645;ENSRNOG00000057347;ENSRNOG00000017800;ENSRNOG00000014205;ENSRNOG00000017801;ENSRNOG00000020792;ENSRNOG00000011136;…	Hmga1;Crip1;Foxd1;Hmga2;Msc;Fosl1;Mcm5;Runx1;Egr2;Mafk;Sox7;Rpa2;Usp3;Per1;LOC103689931;Cebpb;Foxc1;Klf2;Atf4;Etv4;Osr2;Ciart;Fos;Creb3l1;Fosl2;Tead3;Cenpa;Cebpd;Egr1;Junb;Myc;Spdef;Mafb;Arid3a;Klf4;Klf10;Lmo4;Hnrnpa1;Batf;Sp5;Tead1;H2afz;Bhlhe40;Erf;Csrnp1;Maff;AABR07055878.1;Atf3
4	GO:2000772	BP	regulation of cellular senescence	4/683	24/22191	0.005787621	0.171558048	ENSRNOG00000000488;ENSRNOG00000042460;ENSRNOG00000005917;ENSRNOG00000013480	Hmga1;Hmga2;Pawr;Ing2
4	GO:0001562	BP	response to protozoan	4/683	24/22191	0.005787621	0.171558048	ENSRNOG00000018488;ENSRNOG00000029191;ENSRNOG00000015441;ENSRNOG00000008588	Cd40;LOC685067;Il4r;Batf
4	GO:0016638	MF	oxidoreductase activity, acting on the CH-NH2 group of donors	4/683	24/22191	0.005787621	0.171558048	ENSRNOG00000014426;ENSRNOG00000008680;ENSRNOG00000053448;ENSRNOG00000061215	Lox;Loxl1;Rn50_10_0892.1;Crym
70	GO:0019438	BP	aromatic compound biosynthetic process	70/683	1644/22191	0.005882744	0.17374468	ENSRNOG00000000488;ENSRNOG00000013791;ENSRNOG00000020552;ENSRNOG00000010833;ENSRNOG00000010265;ENSRNOG00000042460;ENSRNOG00000002810;ENSRNOG00000011071;ENSRNOG00000047394;ENSRNOG00000016037;ENSRNOG00000009134;ENSRNOG00000009982;ENSRNOG00000001704;ENSRNOG00000001598;ENSRNOG00000032232;ENSRNOG00000000640;ENSRNOG00000009311;ENSRNOG00000001277;ENSRNOG00000009094;ENSRNOG00000047800;ENSRNOG00000004972;…	Hmga1;Enpp3;Fosl1;Mthfd2;Ada;Hmga2;Gfpt2;Nt5e;Ufd1l;Mafb;Mad2l2;Pnp;Runx1;Usp16;Snrpg;Egr2;Fstl3;Mafk;Nudt4;C5ar1;Upp1;Brd2;Egr1;Fpgs;LOC100912427;Cebpb;Fhl2;AABR07063082.1;Klf2;Osr2;Lin54;Ctgf;Fos;Creb3l1;Snrpb;Qprt;Snrpf;Nme2;Tead3;Tead4;Foxd1;Cebpd;Tcirg1;Junb;Myc;Kmo;Arid3a;Col4a2;Klf4;Magoh;Klf10;Lmo4;Atf4;Maff;Rbmx;Batf;Sp5;Npm3;Tead1;Qtrt1;Fosl2;Zfp496;Bhlhe40;Plscr1;Nt5c;Adm;Jmjd6;Hopx;Id…
5	GO:0060761	BP	negative regulation of response to cytokine stimulus	5/683	38/22191	0.005895074	0.17374468	ENSRNOG00000017453;ENSRNOG00000021166;ENSRNOG00000016299;ENSRNOG00000005871;ENSRNOG00000014378	Ptpn2;Ecm1;Klf4;Il1rn;Il1r2
5	GO:0002711	BP	positive regulation of T cell mediated immunity	5/683	38/22191	0.005895074	0.17374468	ENSRNOG00000000777;ENSRNOG00000038999;ENSRNOG00000050647;ENSRNOG00000004639;ENSRNOG00000045654	RT1-S3;RT1-A1;Hspa1b;Traf6;Hspa1a
5	GO:0031624	MF	ubiquitin conjugating enzyme binding	5/683	38/22191	0.005895074	0.17374468	ENSRNOG00000022099;ENSRNOG00000000123;ENSRNOG00000015645;ENSRNOG00000004639;ENSRNOG00000057832	Trim72;Rnf19b;Rnf138;Traf6;Rnf125
70	GO:0018130	BP	heterocycle biosynthetic process	70/683	1650/22191	0.006028569	0.177425673	ENSRNOG00000000488;ENSRNOG00000013791;ENSRNOG00000020552;ENSRNOG00000010833;ENSRNOG00000010265;ENSRNOG00000042460;ENSRNOG00000002810;ENSRNOG00000011071;ENSRNOG00000047394;ENSRNOG00000016037;ENSRNOG00000009134;ENSRNOG00000009982;ENSRNOG00000001704;ENSRNOG00000001598;ENSRNOG00000032232;ENSRNOG00000000640;ENSRNOG00000009311;ENSRNOG00000001277;ENSRNOG00000009094;ENSRNOG00000047800;ENSRNOG00000004972;…	Hmga1;Enpp3;Fosl1;Mthfd2;Ada;Hmga2;Gfpt2;Nt5e;Ufd1l;Mafb;Mad2l2;Pnp;Runx1;Usp16;Snrpg;Egr2;Fstl3;Mafk;Nudt4;C5ar1;Upp1;Brd2;Egr1;Fpgs;LOC100912427;Cebpb;Fhl2;AABR07063082.1;Klf2;Osr2;Lin54;Ctgf;Fos;Creb3l1;Snrpb;Qprt;Snrpf;Nme2;Tead3;Tead4;Foxd1;Cebpd;Tcirg1;Junb;Myc;Kmo;Arid3a;Col4a2;Klf4;Magoh;Klf10;Lmo4;Atf4;Maff;Rbmx;Batf;Sp5;Npm3;Tead1;Qtrt1;Fosl2;Zfp496;Bhlhe40;Plscr1;Nt5c;Adm;Jmjd6;Hopx;Id…
14	GO:0009615	BP	response to virus	14/683	204/22191	0.006074859	0.178533358	ENSRNOG00000000488;ENSRNOG00000023546;ENSRNOG00000022256;ENSRNOG00000014936;ENSRNOG00000013973;ENSRNOG00000042460;ENSRNOG00000018488;ENSRNOG00000036703;ENSRNOG00000036604;ENSRNOG00000008048;ENSRNOG00000023376;ENSRNOG00000016093;ENSRNOG00000006227;ENSRNOG00000015078	Hmga1;Hspb1;Cxcl10;Ifitm2;Lcn2;Hmga2;Cd40;Itgax;Ifit2;Plscr1;Riok3;Hyal3;Ifih1;Ifitm3
17	GO:0051169	BP	nuclear transport	17/683	267/22191	0.006095458	0.178883932	ENSRNOG00000000488;ENSRNOG00000010435;ENSRNOG00000010989;ENSRNOG00000018564;ENSRNOG00000015329;ENSRNOG00000049442;ENSRNOG00000000640;ENSRNOG00000004373;ENSRNOG00000032232;ENSRNOG00000036839;ENSRNOG00000006961;ENSRNOG00000012778;ENSRNOG00000005556;ENSRNOG00000019235;ENSRNOG00000015616;ENSRNOG00000046286;ENSRNOG00000004700	Hmga1;Nupl2;Ipo5;Nup93;Kpna2;AABR07026317.1;Egr2;Ddx39a;Snrpg;Hnrnpa1;Snrpb;Magoh;Snrpf;Rbm22;Rgs14;AABR07055878.1;Nxt1
29	GO:0007167	BP	enzyme linked receptor protein signaling pathway	29/683	560/22191	0.006116401	0.179243568	ENSRNOG00000012582;ENSRNOG00000009331;ENSRNOG00000037134;ENSRNOG00000048651;ENSRNOG00000018646;ENSRNOG00000052745;ENSRNOG00000016281;ENSRNOG00000003897;ENSRNOG00000025371;ENSRNOG00000001149;ENSRNOG00000023546;ENSRNOG00000007002;ENSRNOG00000017453;ENSRNOG00000015036;ENSRNOG00000012002;ENSRNOG00000036839;ENSRNOG00000008015;ENSRNOG00000015331;ENSRNOG00000019422;ENSRNOG00000023972;ENSRNOG00000033017;…	Eif4ebp1;Hck;Shc4;Nrtn;Hbegf;Met;Col4a1;Col1a1;Spry1;Pxn;Hspb1;Lif;Ptpn2;Ctgf;Iqgap1;Hnrnpa1;Fos;Gdf3;Egr1;Col4a2;LOC100910669;LOC680910;Foxc1;Ccl2;Id1;RGD1559588;Myo1c;Csrnp1;Rgs14
6	GO:0001704	BP	formation of primary germ layer	6/683	54/22191	0.006126392	0.179281692	ENSRNOG00000009088;ENSRNOG00000003977;ENSRNOG00000014061;ENSRNOG00000013862;ENSRNOG00000012049;ENSRNOG00000017800	Txnrd1;Dusp1;Dusp5;Dusp2;Sox7;Foxc1
11	GO:0030198	BP	extracellular matrix organization	11/683	148/22191	0.006169434	0.180285551	ENSRNOG00000014426;ENSRNOG00000001229;ENSRNOG00000010362;ENSRNOG00000012216;ENSRNOG00000002680;ENSRNOG00000014350;ENSRNOG00000010994;ENSRNOG00000016281;ENSRNOG00000002667;ENSRNOG00000017800;ENSRNOG00000003897	Lox;Col18a1;Anxa2;Tgfbi;Lamc1;Cyr61;Has1;Col4a1;Lamc2;Foxc1;Col1a1
14	GO:1903362	BP	regulation of cellular protein catabolic process	14/683	206/22191	0.006369303	0.18560042	ENSRNOG00000000123;ENSRNOG00000048812;ENSRNOG00000010362;ENSRNOG00000015645;ENSRNOG00000004100;ENSRNOG00000018524;ENSRNOG00000016496;ENSRNOG00000029811;ENSRNOG00000032917;ENSRNOG00000030118;ENSRNOG00000028930;ENSRNOG00000016103;ENSRNOG00000011352;ENSRNOG00000057832	Rnf19b;Gpx1;Anxa2;Rnf138;Trib1;Ezr;Ctsc;Kcne2;Zfand2a;Msn;Dab2;Nkd2;Furin;Rnf125
8	GO:2001023	BP	regulation of response to drug	8/683	90/22191	0.00654229	0.189477616	ENSRNOG00000012081;ENSRNOG00000018564;ENSRNOG00000042460;ENSRNOG00000026235;ENSRNOG00000052745;ENSRNOG00000001704;ENSRNOG00000005917;ENSRNOG00000012183	Txn1;Nup93;Hmga2;Hk3;Met;Runx1;Pawr;Glrx
3	GO:0043032	BP	positive regulation of macrophage activation	3/683	13/22191	0.00659131	0.189477616	ENSRNOG00000015441;ENSRNOG00000014532;ENSRNOG00000013805	Il4r;Lbp;Tnip2
3	GO:0010888	BP	negative regulation of lipid storage	3/683	13/22191	0.00659131	0.189477616	ENSRNOG00000017453;ENSRNOG00000007390;ENSRNOG00000047551	Ptpn2;Nfkbia;LOC100911615
3	GO:0071850	BP	mitotic cell cycle arrest	3/683	13/22191	0.00659131	0.189477616	ENSRNOG00000000521;ENSRNOG00000003977;ENSRNOG00000005615	Cdkn1a;Dusp1;Gadd45a
3	GO:0002475	BP	antigen processing and presentation via MHC class Ib	3/683	13/22191	0.00659131	0.189477616	ENSRNOG00000000777;ENSRNOG00000000457;ENSRNOG00000016451	RT1-S3;Tap1;Cd1d1
5	GO:0048662	BP	negative regulation of smooth muscle cell proliferation	5/683	39/22191	0.006594199	0.189477616	ENSRNOG00000047786;ENSRNOG00000004100;ENSRNOG00000016299;ENSRNOG00000014117;ENSRNOG00000061910	Ogn;Trib1;Klf4;Hmox1;Igfbp3
5	GO:0048260	BP	positive regulation of receptor-mediated endocytosis	5/683	39/22191	0.006594199	0.189477616	ENSRNOG00000007650;ENSRNOG00000002723;ENSRNOG00000001414;ENSRNOG00000028930;ENSRNOG00000010362	Cd63;Sele;Serpine1;Dab2;Anxa2
5	GO:0030890	BP	positive regulation of B cell proliferation	5/683	39/22191	0.006594199	0.189477616	ENSRNOG00000018488;ENSRNOG00000000521;ENSRNOG00000003064;ENSRNOG00000010265;ENSRNOG00000018752	Cd40;Cdkn1a;Bst1;Ada;Clcf1
3	GO:0031091	CC	platelet alpha granule	3/683	13/22191	0.00659131	0.189477616	ENSRNOG00000028015;ENSRNOG00000057855;ENSRNOG00000010529	Pf4;F5;Thbs2
15	GO:0042277	MF	peptide binding	15/683	233/22191	0.006571253	0.189477616	ENSRNOG00000027990;ENSRNOG00000000723;ENSRNOG00000050183;ENSRNOG00000018566;ENSRNOG00000007390;ENSRNOG00000000777;ENSRNOG00000015329;ENSRNOG00000038999;ENSRNOG00000006320;ENSRNOG00000047706;ENSRNOG00000014532;ENSRNOG00000011352;ENSRNOG00000032708;ENSRNOG00000017819;ENSRNOG00000010989	Crip1;RT1-CE5;RT1-CE1;Ctsl;Nfkbia;RT1-S3;Kpna2;RT1-A1;Ptges;RT1-CE16;Lbp;Furin;RT1-Bb;Cd14;Ipo5
10	GO:0051100	BP	negative regulation of binding	10/683	129/22191	0.006614308	0.189791078	ENSRNOG00000018681;ENSRNOG00000010362;ENSRNOG00000042460;ENSRNOG00000009134;ENSRNOG00000014117;ENSRNOG00000036604;ENSRNOG00000052745;ENSRNOG00000028930;ENSRNOG00000021578;ENSRNOG00000021750	Nes;Anxa2;Hmga2;Mad2l2;Hmox1;Ifit2;Met;Dab2;Wfikkn1;Id1
6	GO:1904894	BP	positive regulation of receptor signaling pathway via STAT	6/683	55/22191	0.006701816	0.191104669	ENSRNOG00000007002;ENSRNOG00000018488;ENSRNOG00000018752;ENSRNOG00000002946;ENSRNOG00000012460;ENSRNOG00000031312	Lif;Cd40;Clcf1;Socs3;Cntf;Tnfrsf1a
6	GO:0030888	BP	regulation of B cell proliferation	6/683	55/22191	0.006701816	0.191104669	ENSRNOG00000000521;ENSRNOG00000010265;ENSRNOG00000018488;ENSRNOG00000003064;ENSRNOG00000018752;ENSRNOG00000005917	Cdkn1a;Ada;Cd40;Bst1;Clcf1;Pawr
6	GO:0046427	BP	positive regulation of receptor signaling pathway via JAK-STAT	6/683	55/22191	0.006701816	0.191104669	ENSRNOG00000007002;ENSRNOG00000018488;ENSRNOG00000018752;ENSRNOG00000002946;ENSRNOG00000012460;ENSRNOG00000031312	Lif;Cd40;Clcf1;Socs3;Cntf;Tnfrsf1a
4	GO:0060142	BP	regulation of syncytium formation by plasma membrane fusion	4/683	25/22191	0.006724928	0.191104669	ENSRNOG00000059947;ENSRNOG00000019661;ENSRNOG00000022256;ENSRNOG00000015441	Sdc1;Gdf15;Cxcl10;Il4r
4	GO:0031112	BP	positive regulation of microtubule polymerization or depolymerization	4/683	25/22191	0.006724928	0.191104669	ENSRNOG00000050647;ENSRNOG00000052745;ENSRNOG00000045654;ENSRNOG00000018282	Hspa1b;Met;Hspa1a;Gda
4	GO:0010453	BP	regulation of cell fate commitment	4/683	25/22191	0.006724928	0.191104669	ENSRNOG00000009205;ENSRNOG00000000491;ENSRNOG00000023896;ENSRNOG00000015331	Lmo4;Spdef;Dusp6;Gdf3
4	GO:0045672	BP	positive regulation of osteoclast differentiation	4/683	25/22191	0.006724928	0.191104669	ENSRNOG00000006118;ENSRNOG00000011205;ENSRNOG00000008015;ENSRNOG00000004639	Klf10;Ccl3;Fos;Traf6
12	GO:2001235	BP	positive regulation of apoptotic signaling pathway	12/683	171/22191	0.006804659	0.193104425	ENSRNOG00000017783;ENSRNOG00000037931;ENSRNOG00000003546;ENSRNOG00000017453;ENSRNOG00000016496;ENSRNOG00000013250;ENSRNOG00000015143;ENSRNOG00000004303;ENSRNOG00000039666;ENSRNOG00000012439;ENSRNOG00000019264;ENSRNOG00000003745	Sfrp1;Plaur;Tnfrsf12a;Ptpn2;Ctsc;NEWGENE_1310561;Siah1;Timp3;Srpx;Bid;Ltbr;Atf3
47	GO:0006351	BP	transcription, DNA-templated	47/683	1027/22191	0.00701636	0.198681856	ENSRNOG00000000488;ENSRNOG00000047800;ENSRNOG00000020552;ENSRNOG00000042460;ENSRNOG00000016037;ENSRNOG00000009134;ENSRNOG00000001704;ENSRNOG00000000640;ENSRNOG00000009311;ENSRNOG00000001277;ENSRNOG00000000461;ENSRNOG00000019422;ENSRNOG00000032902;ENSRNOG00000057347;ENSRNOG00000016866;ENSRNOG00000014205;ENSRNOG00000011136;ENSRNOG00000002203;ENSRNOG00000008015;ENSRNOG00000005413;ENSRNOG00000001598;…	Hmga1;C5ar1;Fosl1;Hmga2;Mafb;Mad2l2;Runx1;Egr2;Fstl3;Mafk;Brd2;Egr1;LOC100912427;Cebpb;Fhl2;Klf2;Osr2;Lin54;Fos;Creb3l1;Usp16;Fosl2;Tead3;Tead4;Foxd1;Cebpd;Junb;Myc;Hopx;Arid3a;Col4a2;Klf4;Maff;Klf10;Lmo4;Atf4;Rbmx;Batf;Sp5;Npm3;Tead1;Zfp496;Bhlhe40;Plscr1;Jmjd6;Id1;Atf3
20	GO:0045785	BP	positive regulation of cell adhesion	20/683	347/22191	0.007020458	0.198681856	ENSRNOG00000016587;ENSRNOG00000010265;ENSRNOG00000016451;ENSRNOG00000007159;ENSRNOG00000006094;ENSRNOG00000009311;ENSRNOG00000016957;ENSRNOG00000014288;ENSRNOG00000017897;ENSRNOG00000014350;ENSRNOG00000021013;ENSRNOG00000009982;ENSRNOG00000004639;ENSRNOG00000020679;ENSRNOG00000023226;ENSRNOG00000032708;ENSRNOG00000015441;ENSRNOG00000012002;ENSRNOG00000057451;ENSRNOG00000007338	Ninj1;Ada;Cd1d1;Ccl2;Cd44;Fstl3;Igfbp2;Fn1;Adam8;Cyr61;Stx3;Pnp;Traf6;Icam1;S100a10;RT1-Bb;Il4r;Iqgap1;Itga5;Fbln2
47	GO:0097659	BP	nucleic acid-templated transcription	47/683	1028/22191	0.007057188	0.199447734	ENSRNOG00000000488;ENSRNOG00000047800;ENSRNOG00000020552;ENSRNOG00000042460;ENSRNOG00000016037;ENSRNOG00000009134;ENSRNOG00000001704;ENSRNOG00000000640;ENSRNOG00000009311;ENSRNOG00000001277;ENSRNOG00000000461;ENSRNOG00000019422;ENSRNOG00000032902;ENSRNOG00000057347;ENSRNOG00000016866;ENSRNOG00000014205;ENSRNOG00000011136;ENSRNOG00000002203;ENSRNOG00000008015;ENSRNOG00000005413;ENSRNOG00000001598;…	Hmga1;C5ar1;Fosl1;Hmga2;Mafb;Mad2l2;Runx1;Egr2;Fstl3;Mafk;Brd2;Egr1;LOC100912427;Cebpb;Fhl2;Klf2;Osr2;Lin54;Fos;Creb3l1;Usp16;Fosl2;Tead3;Tead4;Foxd1;Cebpd;Junb;Myc;Hopx;Arid3a;Col4a2;Klf4;Maff;Klf10;Lmo4;Atf4;Rbmx;Batf;Sp5;Npm3;Tead1;Zfp496;Bhlhe40;Plscr1;Jmjd6;Id1;Atf3
26	GO:0044283	BP	small molecule biosynthetic process	26/683	485/22191	0.007091072	0.199981798	ENSRNOG00000013791;ENSRNOG00000010833;ENSRNOG00000010265;ENSRNOG00000011071;ENSRNOG00000009982;ENSRNOG00000010994;ENSRNOG00000009094;ENSRNOG00000004972;ENSRNOG00000046214;ENSRNOG00000050780;ENSRNOG00000014361;ENSRNOG00000000158;ENSRNOG00000002671;ENSRNOG00000006681;ENSRNOG00000007637;ENSRNOG00000010626;ENSRNOG00000003709;ENSRNOG00000017801;ENSRNOG00000058568;ENSRNOG00000007158;ENSRNOG00000003650;…	Enpp3;Mthfd2;Ada;Nt5e;Pnp;Has1;Nudt4;Upp1;Cyp27b1;Fpgs;Edn1;Cdo1;Nme2;Rdh10;Acer2;Sphk1;Kmo;Atf4;Dhrs9;Qtrt1;Nt5c;Ptges;Impad1;Mgst2;Pdss1;Atf3
12	GO:0034599	BP	cellular response to oxidative stress	12/683	172/22191	0.007117023	0.199981798	ENSRNOG00000031167;ENSRNOG00000012576;ENSRNOG00000013973;ENSRNOG00000020470;ENSRNOG00000020150;ENSRNOG00000014205;ENSRNOG00000054218;ENSRNOG00000016299;ENSRNOG00000008015;ENSRNOG00000001149;ENSRNOG00000002671;ENSRNOG00000007864	Srxn1;Selenos;Lcn2;Slc25a24;Il18bp;Klf2;Il18rap;Klf4;Fos;Pxn;Nme2;Vrk2
12	GO:0032271	BP	regulation of protein polymerization	12/683	172/22191	0.007117023	0.199981798	ENSRNOG00000028113;ENSRNOG00000013668;ENSRNOG00000050647;ENSRNOG00000011245;ENSRNOG00000045654;ENSRNOG00000000991;ENSRNOG00000004072;ENSRNOG00000018282;ENSRNOG00000020679;ENSRNOG00000016408;ENSRNOG00000039415;ENSRNOG00000052745	Whamm;Capg;Hspa1b;Arhgap18;Hspa1a;Arpc1b;Myo1c;Gda;Icam1;Kirrel;Fchsd1;Met
7	GO:0032436	BP	positive regulation of proteasomal ubiquitin-dependent protein catabolic process	7/683	73/22191	0.007135524	0.199981798	ENSRNOG00000000123;ENSRNOG00000015645;ENSRNOG00000004100;ENSRNOG00000032917;ENSRNOG00000028930;ENSRNOG00000016103;ENSRNOG00000057832	Rnf19b;Rnf138;Trib1;Zfand2a;Dab2;Nkd2;Rnf125
7	GO:0045807	BP	positive regulation of endocytosis	7/683	73/22191	0.007135524	0.199981798	ENSRNOG00000002723;ENSRNOG00000010362;ENSRNOG00000017819;ENSRNOG00000059984;ENSRNOG00000001414;ENSRNOG00000028930;ENSRNOG00000007650	Sele;Anxa2;Cd14;Dll1;Serpine1;Dab2;Cd63
17	GO:0050878	BP	regulation of body fluid levels	17/683	276/22191	0.007139538	0.199981798	ENSRNOG00000019330;ENSRNOG00000048186;ENSRNOG00000013014;ENSRNOG00000010265;ENSRNOG00000010362;ENSRNOG00000013859;ENSRNOG00000007081;ENSRNOG00000019283;ENSRNOG00000014361;ENSRNOG00000030387;ENSRNOG00000001414;ENSRNOG00000052745;ENSRNOG00000010516;ENSRNOG00000000158;ENSRNOG00000033153;ENSRNOG00000057855;ENSRNOG00000007136	Procr;F2rl3;Cyba;Ada;Anxa2;Bpifa1;Xdh;P2ry2;Edn1;Kng1;Serpine1;Met;Plau;Cdo1;Sfn;F5;Anxa7
11	GO:0034284	BP	response to monosaccharide	11/683	151/22191	0.007143938	0.199981798	ENSRNOG00000012576;ENSRNOG00000013014;ENSRNOG00000018566;ENSRNOG00000019422;ENSRNOG00000007159;ENSRNOG00000013009;ENSRNOG00000001254;ENSRNOG00000011824;ENSRNOG00000020679;ENSRNOG00000002671;ENSRNOG00000012183	Selenos;Cyba;Ctsl;Egr1;Ccl2;Ldha;Col6a2;Trh;Icam1;Nme2;Glrx
6	GO:0031214	BP	biomineral tissue development	6/683	56/22191	0.007315425	0.203952064	ENSRNOG00000021166;ENSRNOG00000013987;ENSRNOG00000006118;ENSRNOG00000013954;ENSRNOG00000003897;ENSRNOG00000043451	Ecm1;Sbno2;Klf10;Alpl;Col1a1;Spp1
6	GO:0097517	CC	contractile actin filament bundle	6/683	56/22191	0.007315425	0.203952064	ENSRNOG00000013014;ENSRNOG00000017441;ENSRNOG00000015278;ENSRNOG00000007541;ENSRNOG00000011774;ENSRNOG00000001149	Cyba;Tpm3;Myl12a;Fhl3;Fblim1;Pxn
6	GO:0001725	CC	stress fiber	6/683	56/22191	0.007315425	0.203952064	ENSRNOG00000013014;ENSRNOG00000017441;ENSRNOG00000015278;ENSRNOG00000007541;ENSRNOG00000011774;ENSRNOG00000001149	Cyba;Tpm3;Myl12a;Fhl3;Fblim1;Pxn
10	GO:0043433	BP	negative regulation of DNA-binding transcription factor activity	10/683	131/22191	0.007348846	0.204346476	ENSRNOG00000007390;ENSRNOG00000004100;ENSRNOG00000000529;ENSRNOG00000007152;ENSRNOG00000009134;ENSRNOG00000014117;ENSRNOG00000021817;ENSRNOG00000004226;ENSRNOG00000016299;ENSRNOG00000021750	Nfkbia;Trib1;Pim1;Bhlhe40;Mad2l2;Hmox1;Irak2;Irak3;Klf4;Id1
5	GO:0043392	BP	negative regulation of DNA binding	5/683	40/22191	0.007349381	0.204346476	ENSRNOG00000042460;ENSRNOG00000014117;ENSRNOG00000021578;ENSRNOG00000021750;ENSRNOG00000009134	Hmga2;Hmox1;Wfikkn1;Id1;Mad2l2
8	GO:1901800	BP	positive regulation of proteasomal protein catabolic process	8/683	92/22191	0.007449815	0.206582162	ENSRNOG00000000123;ENSRNOG00000015645;ENSRNOG00000004100;ENSRNOG00000029811;ENSRNOG00000032917;ENSRNOG00000028930;ENSRNOG00000016103;ENSRNOG00000057832	Rnf19b;Rnf138;Trib1;Kcne2;Zfand2a;Dab2;Nkd2;Rnf125
8	GO:0034404	BP	nucleobase-containing small molecule biosynthetic process	8/683	92/22191	0.007449815	0.206582162	ENSRNOG00000013791;ENSRNOG00000004972;ENSRNOG00000010265;ENSRNOG00000007158;ENSRNOG00000002671;ENSRNOG00000011071;ENSRNOG00000009094;ENSRNOG00000003650	Enpp3;Upp1;Ada;Qtrt1;Nme2;Nt5e;Nudt4;Nt5c
11	GO:0097193	BP	intrinsic apoptotic signaling pathway	11/683	152/22191	0.007494162	0.207532966	ENSRNOG00000027990;ENSRNOG00000018421;ENSRNOG00000048812;ENSRNOG00000057347;ENSRNOG00000000521;ENSRNOG00000016575;ENSRNOG00000014117;ENSRNOG00000027833;ENSRNOG00000017801;ENSRNOG00000031312;ENSRNOG00000050473	Crip1;Aen;Gpx1;Cebpb;Cdkn1a;Tnfrsf1b;Hmox1;Fnip2;Atf4;Tnfrsf1a;Rps27l
73	GO:1901362	BP	organic cyclic compound biosynthetic process	73/683	1751/22191	0.007571694	0.209398954	ENSRNOG00000000488;ENSRNOG00000013791;ENSRNOG00000043332;ENSRNOG00000010833;ENSRNOG00000010265;ENSRNOG00000042460;ENSRNOG00000002810;ENSRNOG00000011071;ENSRNOG00000047394;ENSRNOG00000020552;ENSRNOG00000009134;ENSRNOG00000009982;ENSRNOG00000001704;ENSRNOG00000001598;ENSRNOG00000032232;ENSRNOG00000000640;ENSRNOG00000009311;ENSRNOG00000001277;ENSRNOG00000009094;ENSRNOG00000000461;ENSRNOG00000010208;…	Hmga1;Enpp3;Foxd1;Mthfd2;Ada;Hmga2;Gfpt2;Nt5e;Ufd1l;Fosl1;Mad2l2;Pnp;Runx1;Usp16;Snrpg;Egr2;Fstl3;Mafk;Nudt4;Brd2;Timp1;C5ar1;Upp1;Cyp27b1;Egr1;Fpgs;LOC100912427;Cebpb;Fhl2;AABR07063082.1;Klf2;Osr2;Lin54;Ctgf;Fos;Creb3l1;Snrpb;Qprt;Snrpf;Nme2;Tead3;Tead4;Tspo;Cebpd;Tcirg1;Junb;Mafb;Myc;Kmo;Arid3a;Col4a2;Klf4;Magoh;Klf10;Lmo4;Atf4;Maff;Rbmx;Batf;Sp5;Npm3;Tead1;Qtrt1;Fosl2;Zfp496;Bhlhe40;Plscr1;Nt5…
4	GO:1901658	BP	glycosyl compound catabolic process	4/683	26/22191	0.007757423	0.21310704	ENSRNOG00000009982;ENSRNOG00000011071;ENSRNOG00000010265;ENSRNOG00000004972	Pnp;Nt5e;Ada;Upp1
4	GO:0036075	BP	replacement ossification	4/683	26/22191	0.007757423	0.21310704	ENSRNOG00000013954;ENSRNOG00000017800;ENSRNOG00000003897;ENSRNOG00000027079	Alpl;Foxc1;Col1a1;Impad1
4	GO:0001958	BP	endochondral ossification	4/683	26/22191	0.007757423	0.21310704	ENSRNOG00000013954;ENSRNOG00000017800;ENSRNOG00000003897;ENSRNOG00000027079	Alpl;Foxc1;Col1a1;Impad1
4	GO:0030212	BP	hyaluronan metabolic process	4/683	26/22191	0.007757423	0.21310704	ENSRNOG00000006094;ENSRNOG00000000529;ENSRNOG00000016093;ENSRNOG00000010994	Cd44;Pim1;Hyal3;Has1
4	GO:1990841	MF	promoter-specific chromatin binding	4/683	26/22191	0.007757423	0.21310704	ENSRNOG00000001704;ENSRNOG00000016299;ENSRNOG00000017800;ENSRNOG00000019422	Runx1;Klf4;Foxc1;Egr1
11	GO:0046328	BP	regulation of JNK cascade	11/683	153/22191	0.007857619	0.215286243	ENSRNOG00000017783;ENSRNOG00000007387;ENSRNOG00000016360;ENSRNOG00000028598;ENSRNOG00000015036;ENSRNOG00000005615;ENSRNOG00000014361;ENSRNOG00000019822;ENSRNOG00000004639;ENSRNOG00000019264;ENSRNOG00000013090	Sfrp1;Per1;Gps2;Edar;Ctgf;Gadd45a;Edn1;Gadd45b;Traf6;Ltbr;Gadd45g
8	GO:2001243	BP	negative regulation of intrinsic apoptotic signaling pathway	8/683	93/22191	0.007937613	0.21690184	ENSRNOG00000023546;ENSRNOG00000006094;ENSRNOG00000037931;ENSRNOG00000048812;ENSRNOG00000012576;ENSRNOG00000019622;ENSRNOG00000005413;ENSRNOG00000012439	Hspb1;Cd44;Plaur;Gpx1;Selenos;Ackr3;Creb3l1;Bid
8	GO:0001959	BP	regulation of cytokine-mediated signaling pathway	8/683	93/22191	0.007937613	0.21690184	ENSRNOG00000017453;ENSRNOG00000010626;ENSRNOG00000021166;ENSRNOG00000021817;ENSRNOG00000005871;ENSRNOG00000002946;ENSRNOG00000014378;ENSRNOG00000007864	Ptpn2;Sphk1;Ecm1;Irak2;Il1rn;Socs3;Il1r2;Vrk2
6	GO:1904035	BP	regulation of epithelial cell apoptotic process	6/683	57/22191	0.007968584	0.217172851	ENSRNOG00000001229;ENSRNOG00000018488;ENSRNOG00000013805;ENSRNOG00000014117;ENSRNOG00000001414;ENSRNOG00000020679	Col18a1;Cd40;Tnip2;Hmox1;Serpine1;Icam1
6	GO:0009409	BP	response to cold	6/683	57/22191	0.007968584	0.217172851	ENSRNOG00000046202;ENSRNOG00000010352;ENSRNOG00000011824;ENSRNOG00000027030;ENSRNOG00000022256;ENSRNOG00000008015	Metrnl;Dnajc3;Trh;Adm;Cxcl10;Fos
33	GO:0000976	MF	transcription regulatory region sequence-specific DNA binding	33/683	664/22191	0.008112253	0.22079668	ENSRNOG00000020552;ENSRNOG00000042460;ENSRNOG00000007540;ENSRNOG00000016037;ENSRNOG00000001704;ENSRNOG00000001277;ENSRNOG00000017714;ENSRNOG00000007387;ENSRNOG00000050869;ENSRNOG00000057347;ENSRNOG00000017800;ENSRNOG00000000640;ENSRNOG00000020792;ENSRNOG00000011136;ENSRNOG00000042717;ENSRNOG00000008015;ENSRNOG00000042838;ENSRNOG00000052357;ENSRNOG00000043332;ENSRNOG00000019422;ENSRNOG00000005413;…	Fosl1;Hmga2;Msc;Mafb;Runx1;Mafk;Usp3;Per1;Cebpd;Cebpb;Foxc1;Egr2;Etv4;Osr2;Ciart;Fos;Junb;Fosl2;Foxd1;Egr1;Creb3l1;Myc;Arid3a;Klf4;Klf10;Lmo4;Atf4;Batf;Sp5;Tead1;H2afz;Bhlhe40;Atf3
5	GO:0002931	BP	response to ischemia	5/683	41/22191	0.008162789	0.220831006	ENSRNOG00000012582;ENSRNOG00000050647;ENSRNOG00000012183;ENSRNOG00000019422;ENSRNOG00000045654	Eif4ebp1;Hspa1b;Glrx;Egr1;Hspa1a
3	GO:0071243	BP	cellular response to arsenic-containing substance	3/683	14/22191	0.008199145	0.220831006	ENSRNOG00000014117;ENSRNOG00000032917;ENSRNOG00000004500	Hmox1;Zfand2a;Myc
3	GO:0019883	BP	antigen processing and presentation of endogenous antigen	3/683	14/22191	0.008199145	0.220831006	ENSRNOG00000000777;ENSRNOG00000000457;ENSRNOG00000016451	RT1-S3;Tap1;Cd1d1
3	GO:0009435	BP	NAD biosynthetic process	3/683	14/22191	0.008199145	0.220831006	ENSRNOG00000009982;ENSRNOG00000016980;ENSRNOG00000003709	Pnp;Qprt;Kmo
3	GO:0002693	BP	positive regulation of cellular extravasation	3/683	14/22191	0.008199145	0.220831006	ENSRNOG00000020679;ENSRNOG00000017897;ENSRNOG00000007159	Icam1;Adam8;Ccl2
3	GO:0042613	CC	MHC class II protein complex	3/683	14/22191	0.008199145	0.220831006	ENSRNOG00000047854;ENSRNOG00000047864;ENSRNOG00000032708	LOC108348072;RT1-DMa;RT1-Bb
3	GO:0005683	CC	U7 snRNP	3/683	14/22191	0.008199145	0.220831006	ENSRNOG00000006961;ENSRNOG00000005556;ENSRNOG00000032232	Snrpb;Snrpf;Snrpg
3	GO:0050664	MF	oxidoreductase activity, acting on NAD(P)H, oxygen as acceptor	3/683	14/22191	0.008199145	0.220831006	ENSRNOG00000013014;ENSRNOG00000003709;ENSRNOG00000003622	Cyba;Kmo;Cybb
22	GO:0002697	BP	regulation of immune effector process	22/683	401/22191	0.008255653	0.22177392	ENSRNOG00000018564;ENSRNOG00000018488;ENSRNOG00000014532;ENSRNOG00000022859;ENSRNOG00000039204;ENSRNOG00000023214;ENSRNOG00000004226;ENSRNOG00000023376;ENSRNOG00000006961;ENSRNOG00000002802;ENSRNOG00000050647;ENSRNOG00000019622;ENSRNOG00000045654;ENSRNOG00000018752;ENSRNOG00000004639;ENSRNOG00000007159;ENSRNOG00000000777;ENSRNOG00000038999;ENSRNOG00000047394;ENSRNOG00000014117;ENSRNOG00000015441;…	Nup93;Cd40;Lbp;Trem1;Pram1;Il20rb;Irak3;Riok3;Snrpb;Cxcl1;Hspa1b;Ackr3;Hspa1a;Clcf1;Traf6;Ccl2;RT1-S3;RT1-A1;Ufd1l;Hmox1;Il4r;Rnf125
7	GO:0001726	CC	ruffle	7/683	75/22191	0.008249136	0.22177392	ENSRNOG00000003546;ENSRNOG00000010362;ENSRNOG00000018524;ENSRNOG00000011647;ENSRNOG00000004072;ENSRNOG00000002671;ENSRNOG00000012002	Tnfrsf12a;Anxa2;Ezr;S100a6;Myo1c;Nme2;Iqgap1
17	GO:0009897	CC	external side of plasma membrane	17/683	283/22191	0.008336314	0.223359075	ENSRNOG00000022256;ENSRNOG00000010265;ENSRNOG00000002413;ENSRNOG00000010253;ENSRNOG00000059947;ENSRNOG00000018488;ENSRNOG00000006715;ENSRNOG00000027655;ENSRNOG00000039048;ENSRNOG00000036703;ENSRNOG00000014610;ENSRNOG00000014241;ENSRNOG00000020679;ENSRNOG00000018566;ENSRNOG00000032708;ENSRNOG00000017819;ENSRNOG00000057451	Cxcl10;Ada;Gpc4;Cd163;Sdc1;Cd40;Ccr1;Clec4b2;Cd200r1;Itgax;Anpep;Ece1;Icam1;Ctsl;RT1-Bb;Cd14;Itga5
17	GO:0030246	MF	carbohydrate binding	17/683	283/22191	0.008336314	0.223359075	ENSRNOG00000013791;ENSRNOG00000029212;ENSRNOG00000002385;ENSRNOG00000012280;ENSRNOG00000027655;ENSRNOG00000002810;ENSRNOG00000000407;ENSRNOG00000007310;ENSRNOG00000010018;ENSRNOG00000061394;ENSRNOG00000026235;ENSRNOG00000056162;ENSRNOG00000042139;ENSRNOG00000002723;ENSRNOG00000018251;ENSRNOG00000059538;ENSRNOG00000010181	Enpp3;Vcan;Prg4;Ptx3;Clec4b2;Gfpt2;Dcbld1;Klrb1a;Clec4a3;Clec4e;Hk3;Mrfap1;Clec4a1;Sele;Mrc1;Clec2g;Clec4d
40	GO:0051050	BP	positive regulation of transport	40/683	854/22191	0.008349104	0.223411634	ENSRNOG00000017319;ENSRNOG00000013014;ENSRNOG00000010362;ENSRNOG00000027655;ENSRNOG00000018524;ENSRNOG00000001704;ENSRNOG00000021155;ENSRNOG00000001414;ENSRNOG00000030118;ENSRNOG00000001300;ENSRNOG00000019283;ENSRNOG00000048186;ENSRNOG00000010989;ENSRNOG00000022256;ENSRNOG00000012280;ENSRNOG00000029811;ENSRNOG00000014361;ENSRNOG00000028930;ENSRNOG00000022298;ENSRNOG00000013250;ENSRNOG00000002723;…	Mertk;Cyba;Anxa2;Clec4b2;Ezr;Runx1;Ctsk;Serpine1;Msn;P2rx4;P2ry2;F2rl3;Ipo5;Cxcl10;Ptx3;Kcne2;Edn1;Dab2;Cxcl11;NEWGENE_1310561;Sele;Tspo;Sdc1;Erfe;Trh;Sfn;Orai1;Rbm22;Cd63;Ccl3;Nfkbia;Ccl2;Cd14;Clec4e;Dll1;Glrx;Myo1c;Il4r;Mis18a;Spp1
51	GO:0032774	BP	RNA biosynthetic process	51/683	1150/22191	0.008415967	0.224909081	ENSRNOG00000000488;ENSRNOG00000047800;ENSRNOG00000020552;ENSRNOG00000042460;ENSRNOG00000012886;ENSRNOG00000016037;ENSRNOG00000009134;ENSRNOG00000001704;ENSRNOG00000001598;ENSRNOG00000032232;ENSRNOG00000000640;ENSRNOG00000009311;ENSRNOG00000001277;ENSRNOG00000000461;ENSRNOG00000019422;ENSRNOG00000032902;ENSRNOG00000057347;ENSRNOG00000016866;ENSRNOG00000014205;ENSRNOG00000011136;ENSRNOG00000002203;…	Hmga1;C5ar1;Fosl1;Hmga2;Maff;Mafb;Mad2l2;Runx1;Usp16;Snrpg;Egr2;Fstl3;Mafk;Brd2;Egr1;LOC100912427;Cebpb;Fhl2;Klf2;Osr2;Lin54;Fos;Creb3l1;Snrpb;Snrpf;Fosl2;Tead3;Tead4;Foxd1;Cebpd;Junb;Myc;Hopx;Arid3a;Col4a2;Klf4;Magoh;Klf10;Lmo4;Atf4;Rbmx;Batf;Sp5;Npm3;Tead1;Zfp496;Bhlhe40;Plscr1;Jmjd6;Id1;Atf3
8	GO:0051928	BP	positive regulation of calcium ion transport	8/683	94/22191	0.008449002	0.225208485	ENSRNOG00000022256;ENSRNOG00000010549;ENSRNOG00000022298;ENSRNOG00000048186;ENSRNOG00000001336;ENSRNOG00000001300;ENSRNOG00000011205;ENSRNOG00000029811	Cxcl10;Tspo;Cxcl11;F2rl3;Orai1;P2rx4;Ccl3;Kcne2
8	GO:0120114	CC	Sm-like protein family complex	8/683	94/22191	0.008449002	0.225208485	ENSRNOG00000002818;ENSRNOG00000042126;ENSRNOG00000011932;ENSRNOG00000001501;ENSRNOG00000032232;ENSRNOG00000006961;ENSRNOG00000013328;ENSRNOG00000005556	Eftud2;Lsm5;Snrpa1;Snrpa;Snrpg;Snrpb;Rbpms;Snrpf
26	GO:0002694	BP	regulation of leukocyte activation	26/683	500/22191	0.008582161	0.228462669	ENSRNOG00000017319;ENSRNOG00000000521;ENSRNOG00000010265;ENSRNOG00000018488;ENSRNOG00000017897;ENSRNOG00000009982;ENSRNOG00000013441;ENSRNOG00000005917;ENSRNOG00000014117;ENSRNOG00000039204;ENSRNOG00000057347;ENSRNOG00000000855;ENSRNOG00000023214;ENSRNOG00000014532;ENSRNOG00000017783;ENSRNOG00000016451;ENSRNOG00000003064;ENSRNOG00000018752;ENSRNOG00000004639;ENSRNOG00000007159;ENSRNOG00000016957;…	Mertk;Cdkn1a;Ada;Cd40;Adam8;Pnp;Gnrh1;Pawr;Hmox1;Pram1;Cebpb;Lst1;Il20rb;Lbp;Sfrp1;Cd1d1;Bst1;Clcf1;Traf6;Ccl2;Igfbp2;Tnip2;Plscr1;Ptpn2;RT1-Bb;Il4r
6	GO:0014910	BP	regulation of smooth muscle cell migration	6/683	58/22191	0.008662647	0.228827584	ENSRNOG00000004100;ENSRNOG00000004500;ENSRNOG00000061910;ENSRNOG00000001414;ENSRNOG00000010516;ENSRNOG00000012002	Trib1;Myc;Igfbp3;Serpine1;Plau;Iqgap1
6	GO:0001910	BP	regulation of leukocyte mediated cytotoxicity	6/683	58/22191	0.008662647	0.228827584	ENSRNOG00000007159;ENSRNOG00000002802;ENSRNOG00000050647;ENSRNOG00000038999;ENSRNOG00000045654;ENSRNOG00000000777	Ccl2;Cxcl1;Hspa1b;RT1-A1;Hspa1a;RT1-S3
13	GO:0031334	BP	positive regulation of protein complex assembly	13/683	191/22191	0.008874481	0.228827584	ENSRNOG00000013970;ENSRNOG00000028113;ENSRNOG00000016408;ENSRNOG00000050647;ENSRNOG00000045654;ENSRNOG00000000991;ENSRNOG00000052745;ENSRNOG00000004072;ENSRNOG00000018282;ENSRNOG00000020679;ENSRNOG00000027833;ENSRNOG00000012439;ENSRNOG00000030118	Cdt1;Whamm;Kirrel;Hspa1b;Hspa1a;Arpc1b;Met;Myo1c;Gda;Icam1;Fnip2;Bid;Msn
4	GO:0050856	BP	regulation of T cell receptor signaling pathway	4/683	27/22191	0.008888836	0.228827584	ENSRNOG00000017453;ENSRNOG00000018524;ENSRNOG00000010265;ENSRNOG00000005917	Ptpn2;Ezr;Ada;Pawr
4	GO:0030199	BP	collagen fibril organization	4/683	27/22191	0.008888836	0.228827584	ENSRNOG00000014426;ENSRNOG00000017800;ENSRNOG00000003897;ENSRNOG00000010362	Lox;Foxc1;Col1a1;Anxa2
2	GO:0098706	BP	iron ion import across cell outer membrane	2/683	5/22191	0.008892152	0.228827584	ENSRNOG00000008602;ENSRNOG00000000017	Steap4;Steap1
2	GO:0045650	BP	negative regulation of macrophage differentiation	2/683	5/22191	0.008892152	0.228827584	ENSRNOG00000017453;ENSRNOG00000012804	Ptpn2;C1qc
2	GO:0071499	BP	cellular response to laminar fluid shear stress	2/683	5/22191	0.008892152	0.228827584	ENSRNOG00000016299;ENSRNOG00000014205	Klf4;Klf2
2	GO:0002865	BP	negative regulation of acute inflammatory response to antigenic stimulus	2/683	5/22191	0.008892152	0.228827584	ENSRNOG00000012576;ENSRNOG00000023214	Selenos;Il20rb
2	GO:0070831	BP	basement membrane assembly	2/683	5/22191	0.008892152	0.228827584	ENSRNOG00000002667;ENSRNOG00000002680	Lamc2;Lamc1
2	GO:1904798	BP	positive regulation of core promoter binding	2/683	5/22191	0.008892152	0.228827584	ENSRNOG00000016299;ENSRNOG00000017800	Klf4;Foxc1
2	GO:0010918	BP	positive regulation of mitochondrial membrane potential	2/683	5/22191	0.008892152	0.228827584	ENSRNOG00000012439;ENSRNOG00000004500	Bid;Myc
2	GO:1905049	BP	negative regulation of metallopeptidase activity	2/683	5/22191	0.008892152	0.228827584	ENSRNOG00000004303;ENSRNOG00000010208	Timp3;Timp1
2	GO:0038089	BP	positive regulation of cell migration by vascular endothelial growth factor signaling pathway	2/683	5/22191	0.008892152	0.228827584	ENSRNOG00000023546;ENSRNOG00000004072	Hspb1;Myo1c
2	GO:1904044	BP	response to aldosterone	2/683	5/22191	0.008892152	0.228827584	ENSRNOG00000013014;ENSRNOG00000003622	Cyba;Cybb
2	GO:0052405	BP	negative regulation by host of symbiont molecular function	2/683	5/22191	0.008892152	0.228827584	ENSRNOG00000012280;ENSRNOG00000010362	Ptx3;Anxa2
2	GO:0032274	BP	gonadotropin secretion	2/683	5/22191	0.008892152	0.228827584	ENSRNOG00000015845;ENSRNOG00000043332	Fam129b;Foxd1
2	GO:0010968	BP	regulation of microtubule nucleation	2/683	5/22191	0.008892152	0.228827584	ENSRNOG00000050647;ENSRNOG00000045654	Hspa1b;Hspa1a
2	GO:0098722	BP	asymmetric stem cell division	2/683	5/22191	0.008892152	0.228827584	ENSRNOG00000013480;ENSRNOG00000000506	Ing2;Tead3
2	GO:0098642	CC	network-forming collagen trimer	2/683	5/22191	0.008892152	0.228827584	ENSRNOG00000016281;ENSRNOG00000023972	Col4a1;Col4a2
2	GO:0005587	CC	collagen type IV trimer	2/683	5/22191	0.008892152	0.228827584	ENSRNOG00000016281;ENSRNOG00000023972	Col4a1;Col4a2
2	GO:0033093	CC	Weibel-Palade body	2/683	5/22191	0.008892152	0.228827584	ENSRNOG00000014361;ENSRNOG00000014241	Edn1;Ece1
2	GO:0035976	CC	transcription factor AP-1 complex	2/683	5/22191	0.008892152	0.228827584	ENSRNOG00000008015;ENSRNOG00000042838	Fos;Junb
38	GO:0044212	MF	transcription regulatory region DNA binding	38/683	802/22191	0.008829976	0.228827584	ENSRNOG00000020552;ENSRNOG00000015382;ENSRNOG00000042460;ENSRNOG00000007540;ENSRNOG00000016037;ENSRNOG00000005615;ENSRNOG00000001704;ENSRNOG00000001277;ENSRNOG00000012049;ENSRNOG00000017714;ENSRNOG00000007387;ENSRNOG00000019422;ENSRNOG00000057347;ENSRNOG00000017800;ENSRNOG00000000640;ENSRNOG00000020792;ENSRNOG00000011136;ENSRNOG00000042717;ENSRNOG00000008015;ENSRNOG00000042838;ENSRNOG00000052357;…	Fosl1;Arid5a;Hmga2;Msc;Mafb;Gadd45a;Runx1;Mafk;Sox7;Usp3;Per1;Egr1;Cebpb;Foxc1;Egr2;Etv4;Osr2;Ciart;Fos;Junb;Fosl2;Tead3;Foxd1;Cebpd;Creb3l1;Myc;Arid3a;Klf4;Klf10;Lmo4;Atf4;Rbmx;Batf;Sp5;Tead1;H2afz;Bhlhe40;Atf3
2	GO:0071936	MF	coreceptor activity involved in Wnt signaling pathway	2/683	5/22191	0.008892152	0.228827584	ENSRNOG00000039976;ENSRNOG00000002413	Ptk7;Gpc4
2	GO:0071723	MF	lipopeptide binding	2/683	5/22191	0.008892152	0.228827584	ENSRNOG00000017819;ENSRNOG00000014532	Cd14;Lbp
38	GO:0001067	MF	regulatory region nucleic acid binding	38/683	803/22191	0.008895338	0.228827584	ENSRNOG00000020552;ENSRNOG00000015382;ENSRNOG00000042460;ENSRNOG00000007540;ENSRNOG00000016037;ENSRNOG00000005615;ENSRNOG00000001704;ENSRNOG00000001277;ENSRNOG00000012049;ENSRNOG00000017714;ENSRNOG00000007387;ENSRNOG00000019422;ENSRNOG00000057347;ENSRNOG00000017800;ENSRNOG00000000640;ENSRNOG00000020792;ENSRNOG00000011136;ENSRNOG00000042717;ENSRNOG00000008015;ENSRNOG00000042838;ENSRNOG00000052357;…	Fosl1;Arid5a;Hmga2;Msc;Mafb;Gadd45a;Runx1;Mafk;Sox7;Usp3;Per1;Egr1;Cebpb;Foxc1;Egr2;Etv4;Osr2;Ciart;Fos;Junb;Fosl2;Tead3;Foxd1;Cebpd;Creb3l1;Myc;Arid3a;Klf4;Klf10;Lmo4;Atf4;Rbmx;Batf;Sp5;Tead1;H2afz;Bhlhe40;Atf3
5	GO:0032720	BP	negative regulation of tumor necrosis factor production	5/683	42/22191	0.009036544	0.231889929	ENSRNOG00000012576;ENSRNOG00000004226;ENSRNOG00000014532;ENSRNOG00000010549;ENSRNOG00000058186	Selenos;Irak3;Lbp;Tspo;Errfi1
23	GO:0002831	BP	regulation of response to biotic stimulus	23/683	418/22191	0.009036862	0.231889929	ENSRNOG00000013014;ENSRNOG00000018564;ENSRNOG00000004100;ENSRNOG00000047394;ENSRNOG00000014532;ENSRNOG00000006227;ENSRNOG00000017453;ENSRNOG00000022859;ENSRNOG00000021817;ENSRNOG00000004226;ENSRNOG00000023376;ENSRNOG00000006961;ENSRNOG00000006715;ENSRNOG00000002802;ENSRNOG00000019622;ENSRNOG00000004639;ENSRNOG00000002946;ENSRNOG00000007390;ENSRNOG00000017819;ENSRNOG00000038999;ENSRNOG00000013805;…	Cyba;Nup93;Trib1;Ufd1l;Lbp;Ifih1;Ptpn2;Trem1;Irak2;Irak3;Riok3;Snrpb;Ccr1;Cxcl1;Ackr3;Traf6;Socs3;Nfkbia;Cd14;RT1-A1;Tnip2;Plscr1;Rnf125
31	GO:0019900	MF	kinase binding	31/683	623/22191	0.009093742	0.233059617	ENSRNOG00000024008;ENSRNOG00000042561;ENSRNOG00000015645;ENSRNOG00000004100;ENSRNOG00000018524;ENSRNOG00000000521;ENSRNOG00000037134;ENSRNOG00000009134;ENSRNOG00000013862;ENSRNOG00000030118;ENSRNOG00000020938;ENSRNOG00000023807;ENSRNOG00000012002;ENSRNOG00000001149;ENSRNOG00000023546;ENSRNOG00000007387;ENSRNOG00000057347;ENSRNOG00000015331;ENSRNOG00000007864;ENSRNOG00000010352;ENSRNOG00000013805;…	Cdc25c;Cks1b;Rnf138;Trib1;Ezr;Cdkn1a;Shc4;Mad2l2;Dusp2;Msn;Ppp1r15a;Ccnyl1;Iqgap1;Pxn;Hspb1;Per1;Cebpb;Gdf3;Vrk2;Dnajc3;Tnip2;Ldha;Sfn;Traf6;Gadd45a;Trip6;Prkcdbp;Cnppd1;Ptpn2;Rgs14;Errfi1
9	GO:0071456	BP	cellular response to hypoxia	9/683	115/22191	0.009170828	0.234452729	ENSRNOG00000017783;ENSRNOG00000019638;ENSRNOG00000003622;ENSRNOG00000012582;ENSRNOG00000017897;ENSRNOG00000014117;ENSRNOG00000014361;ENSRNOG00000039576;ENSRNOG00000020679	Sfrp1;Lmna;Cybb;Eif4ebp1;Adam8;Hmox1;Edn1;Suv39h1l1;Icam1
9	GO:0051592	BP	response to calcium ion	9/683	115/22191	0.009170828	0.234452729	ENSRNOG00000020470;ENSRNOG00000059947;ENSRNOG00000003977;ENSRNOG00000006320;ENSRNOG00000014361;ENSRNOG00000008015;ENSRNOG00000042838;ENSRNOG00000012002;ENSRNOG00000007136	Slc25a24;Sdc1;Dusp1;Ptges;Edn1;Fos;Junb;Iqgap1;Anxa7
6	GO:0035966	BP	response to topologically incorrect protein	6/683	59/22191	0.009398956	0.238805257	ENSRNOG00000010352;ENSRNOG00000050647;ENSRNOG00000045654;ENSRNOG00000005413;ENSRNOG00000001859;ENSRNOG00000012471	Dnajc3;Hspa1b;Hspa1a;Creb3l1;Sdf2l1;Thbs4
6	GO:1901292	BP	nucleoside phosphate catabolic process	6/683	59/22191	0.009398956	0.238805257	ENSRNOG00000013791;ENSRNOG00000004972;ENSRNOG00000010265;ENSRNOG00000011071;ENSRNOG00000009094;ENSRNOG00000003650	Enpp3;Upp1;Ada;Nt5e;Nudt4;Nt5c
6	GO:0019013	CC	viral nucleocapsid	6/683	59/22191	0.009398956	0.238805257	ENSRNOG00000003645;ENSRNOG00000001501;ENSRNOG00000032232;ENSRNOG00000036839;ENSRNOG00000005556;ENSRNOG00000046286	LOC103689931;Snrpa;Snrpg;Hnrnpa1;Snrpf;AABR07055878.1
6	GO:0003678	MF	DNA helicase activity	6/683	59/22191	0.009398956	0.238805257	ENSRNOG00000001816;ENSRNOG00000003703;ENSRNOG00000014336;ENSRNOG00000001088;ENSRNOG00000001134;ENSRNOG00000005907	Rfc4;Mcm6;Mcm5;Rfc3;Rfc5;Rad18
6	GO:0005507	MF	copper ion binding	6/683	59/22191	0.009398956	0.238805257	ENSRNOG00000014426;ENSRNOG00000008680;ENSRNOG00000038047;ENSRNOG00000001300;ENSRNOG00000053448;ENSRNOG00000057855	Lox;Loxl1;Mt1;P2rx4;Rn50_10_0892.1;F5
13	GO:0032872	BP	regulation of stress-activated MAPK cascade	13/683	194/22191	0.009511129	0.241358054	ENSRNOG00000017783;ENSRNOG00000007387;ENSRNOG00000028598;ENSRNOG00000018524;ENSRNOG00000007081;ENSRNOG00000015036;ENSRNOG00000005615;ENSRNOG00000014361;ENSRNOG00000019822;ENSRNOG00000004639;ENSRNOG00000019264;ENSRNOG00000016360;ENSRNOG00000013090	Sfrp1;Per1;Edar;Ezr;Xdh;Ctgf;Gadd45a;Edn1;Gadd45b;Traf6;Ltbr;Gps2;Gadd45g
8	GO:0098754	BP	detoxification	8/683	96/22191	0.009545261	0.241926638	ENSRNOG00000031167;ENSRNOG00000012576;ENSRNOG00000038047;ENSRNOG00000048812;ENSRNOG00000009088;ENSRNOG00000012772;ENSRNOG00000043098;ENSRNOG00000061857	Srxn1;Selenos;Mt1;Gpx1;Txnrd1;Nqo1;Mt2A;Mgst2
16	GO:0006913	BP	nucleocytoplasmic transport	16/683	260/22191	0.009594195	0.24286852	ENSRNOG00000010435;ENSRNOG00000010989;ENSRNOG00000018564;ENSRNOG00000015329;ENSRNOG00000049442;ENSRNOG00000000640;ENSRNOG00000004373;ENSRNOG00000032232;ENSRNOG00000036839;ENSRNOG00000006961;ENSRNOG00000012778;ENSRNOG00000005556;ENSRNOG00000019235;ENSRNOG00000015616;ENSRNOG00000046286;ENSRNOG00000004700	Nupl2;Ipo5;Nup93;Kpna2;AABR07026317.1;Egr2;Ddx39a;Snrpg;Hnrnpa1;Snrpb;Magoh;Snrpf;Rbm22;Rgs14;AABR07055878.1;Nxt1
17	GO:0104004	BP	cellular response to environmental stimulus	17/683	289/22191	0.00965491	0.243211773	ENSRNOG00000017783;ENSRNOG00000027990;ENSRNOG00000000521;ENSRNOG00000013014;ENSRNOG00000003897;ENSRNOG00000010549;ENSRNOG00000019422;ENSRNOG00000018488;ENSRNOG00000004500;ENSRNOG00000005615;ENSRNOG00000015622;ENSRNOG00000010524;ENSRNOG00000058186;ENSRNOG00000016093;ENSRNOG00000019264;ENSRNOG00000017801;ENSRNOG00000031312	Sfrp1;Crip1;Cdkn1a;Cyba;Col1a1;Tspo;Egr1;Cd40;Myc;Gadd45a;Fbxo4;Cryab;Errfi1;Hyal3;Ltbr;Atf4;Tnfrsf1a
17	GO:0071214	BP	cellular response to abiotic stimulus	17/683	289/22191	0.00965491	0.243211773	ENSRNOG00000017783;ENSRNOG00000027990;ENSRNOG00000000521;ENSRNOG00000013014;ENSRNOG00000003897;ENSRNOG00000010549;ENSRNOG00000019422;ENSRNOG00000018488;ENSRNOG00000004500;ENSRNOG00000005615;ENSRNOG00000015622;ENSRNOG00000010524;ENSRNOG00000058186;ENSRNOG00000016093;ENSRNOG00000019264;ENSRNOG00000017801;ENSRNOG00000031312	Sfrp1;Crip1;Cdkn1a;Cyba;Col1a1;Tspo;Egr1;Cd40;Myc;Gadd45a;Fbxo4;Cryab;Errfi1;Hyal3;Ltbr;Atf4;Tnfrsf1a
17	GO:0000323	CC	lytic vacuole	17/683	289/22191	0.00965491	0.243211773	ENSRNOG00000007089;ENSRNOG00000019854;ENSRNOG00000017897;ENSRNOG00000018566;ENSRNOG00000000913;ENSRNOG00000009331;ENSRNOG00000021013;ENSRNOG00000016496;ENSRNOG00000029811;ENSRNOG00000019387;ENSRNOG00000010331;ENSRNOG00000016093;ENSRNOG00000038047;ENSRNOG00000000123;ENSRNOG00000010265;ENSRNOG00000021155;ENSRNOG00000015078	Lgmn;Napsa;Adam8;Ctsl;Gusb;Hck;Stx3;Ctsc;Kcne2;Ifi30;Ctsb;Hyal3;Mt1;Rnf19b;Ada;Ctsk;Ifitm3
17	GO:0005764	CC	lysosome	17/683	289/22191	0.00965491	0.243211773	ENSRNOG00000007089;ENSRNOG00000019854;ENSRNOG00000017897;ENSRNOG00000018566;ENSRNOG00000000913;ENSRNOG00000009331;ENSRNOG00000021013;ENSRNOG00000016496;ENSRNOG00000029811;ENSRNOG00000019387;ENSRNOG00000010331;ENSRNOG00000016093;ENSRNOG00000038047;ENSRNOG00000000123;ENSRNOG00000010265;ENSRNOG00000021155;ENSRNOG00000015078	Lgmn;Napsa;Adam8;Ctsl;Gusb;Hck;Stx3;Ctsc;Kcne2;Ifi30;Ctsb;Hyal3;Mt1;Rnf19b;Ada;Ctsk;Ifitm3
124	GO:1903506	BP	regulation of nucleic acid-templated transcription	124/683	3249/22191	0.009726345	0.24471248	ENSRNOG00000020552;ENSRNOG00000004639;ENSRNOG00000012081;ENSRNOG00000042460;ENSRNOG00000018488;ENSRNOG00000018524;ENSRNOG00000007540;ENSRNOG00000020938;ENSRNOG00000019203;ENSRNOG00000027833;ENSRNOG00000031312;ENSRNOG00000017714;ENSRNOG00000007387;ENSRNOG00000057347;ENSRNOG00000014205;ENSRNOG00000020792;ENSRNOG00000014361;ENSRNOG00000004226;ENSRNOG00000042717;ENSRNOG00000004100;ENSRNOG00000017783;…	Fosl1;Traf6;Txn1;Hmga2;Cd40;Ezr;Msc;Ppp1r15a;Eya2;Fnip2;Tnfrsf1a;Usp3;Per1;Cebpb;Klf2;Etv4;Edn1;Irak3;Ciart;Trib1;Sfrp1;Tead4;Hopx;Icam1;Klf4;Ptma;Runx1;Nfkbia;Tead1;Zfp496;Bhlhe40;Plscr1;Il11;Erf;Mapk13;Cks1b;H2afz;Cela1;Fam129b;Met;RGD1563991;Cebpd;Lif;Sbno2;Lin54;Sap30;Nme2;Tead3;Foxd1;Hspa1a;Cdkn2aipnl;Jmjd6;Klf10;Foxc1;Atf4;Rbmx;Batf;Zfp36;Arid5a;Mdfic;Rgs14;Atf3;Hmga1;LOC102546716;Vgll3;Osr…
13	GO:0070302	BP	regulation of stress-activated protein kinase signaling cascade	13/683	195/22191	0.009747494	0.244945856	ENSRNOG00000017783;ENSRNOG00000007387;ENSRNOG00000028598;ENSRNOG00000018524;ENSRNOG00000007081;ENSRNOG00000015036;ENSRNOG00000005615;ENSRNOG00000014361;ENSRNOG00000019822;ENSRNOG00000004639;ENSRNOG00000019264;ENSRNOG00000016360;ENSRNOG00000013090	Sfrp1;Per1;Edar;Ezr;Xdh;Ctgf;Gadd45a;Edn1;Gadd45b;Traf6;Ltbr;Gps2;Gadd45g
124	GO:2001141	BP	regulation of RNA biosynthetic process	124/683	3251/22191	0.009768712	0.244956242	ENSRNOG00000020552;ENSRNOG00000004639;ENSRNOG00000012081;ENSRNOG00000042460;ENSRNOG00000018488;ENSRNOG00000018524;ENSRNOG00000007540;ENSRNOG00000020938;ENSRNOG00000019203;ENSRNOG00000027833;ENSRNOG00000031312;ENSRNOG00000017714;ENSRNOG00000007387;ENSRNOG00000057347;ENSRNOG00000014205;ENSRNOG00000020792;ENSRNOG00000014361;ENSRNOG00000004226;ENSRNOG00000042717;ENSRNOG00000004100;ENSRNOG00000017783;…	Fosl1;Traf6;Txn1;Hmga2;Cd40;Ezr;Msc;Ppp1r15a;Eya2;Fnip2;Tnfrsf1a;Usp3;Per1;Cebpb;Klf2;Etv4;Edn1;Irak3;Ciart;Trib1;Sfrp1;Tead4;Hopx;Icam1;Klf4;Ptma;Runx1;Nfkbia;Tead1;Zfp496;Bhlhe40;Plscr1;Il11;Erf;Mapk13;Cks1b;H2afz;Cela1;Fam129b;Met;RGD1563991;Cebpd;Lif;Sbno2;Lin54;Sap30;Nme2;Tead3;Foxd1;Hspa1a;Cdkn2aipnl;Jmjd6;Klf10;Foxc1;Atf4;Rbmx;Batf;Zfp36;Arid5a;Mdfic;Rgs14;Atf3;Hmga1;LOC102546716;Vgll3;Osr…
16	GO:0001664	MF	G protein-coupled receptor binding	16/683	261/22191	0.009771654	0.244956242	ENSRNOG00000017783;ENSRNOG00000022256;ENSRNOG00000007159;ENSRNOG00000022160;ENSRNOG00000028895;ENSRNOG00000022298;ENSRNOG00000002802;ENSRNOG00000019283;ENSRNOG00000014361;ENSRNOG00000027030;ENSRNOG00000011984;ENSRNOG00000002792;ENSRNOG00000007606;ENSRNOG00000028015;ENSRNOG00000011205;ENSRNOG00000019296	Sfrp1;Cxcl10;Ccl2;Rtp2;Rtp4;Cxcl11;Cxcl1;P2ry2;Edn1;Adm;Cxcl14;Cxcl2;Rnf43;Pf4;Ccl3;Gnat2
21	GO:0090066	BP	regulation of anatomical structure size	21/683	380/22191	0.00990476	0.246857023	ENSRNOG00000015003;ENSRNOG00000028113;ENSRNOG00000013668;ENSRNOG00000048812;ENSRNOG00000004072;ENSRNOG00000018524;ENSRNOG00000050647;ENSRNOG00000011245;ENSRNOG00000045654;ENSRNOG00000019283;ENSRNOG00000014361;ENSRNOG00000027030;ENSRNOG00000030387;ENSRNOG00000030118;ENSRNOG00000020938;ENSRNOG00000020679;ENSRNOG00000000991;ENSRNOG00000017800;ENSRNOG00000016408;ENSRNOG00000039415;ENSRNOG00000007136	Pex11a;Whamm;Capg;Gpx1;Myo1c;Ezr;Hspa1b;Arhgap18;Hspa1a;P2ry2;Edn1;Adm;Kng1;Msn;Ppp1r15a;Icam1;Arpc1b;Foxc1;Kirrel;Fchsd1;Anxa7
5	GO:1903556	BP	negative regulation of tumor necrosis factor superfamily cytokine production	5/683	43/22191	0.00997271	0.246857023	ENSRNOG00000012576;ENSRNOG00000004226;ENSRNOG00000014532;ENSRNOG00000010549;ENSRNOG00000058186	Selenos;Irak3;Lbp;Tspo;Errfi1
3	GO:0071459	BP	protein localization to chromosome, centromeric region	3/683	15/22191	0.010017435	0.246857023	ENSRNOG00000004412;ENSRNOG00000007292;ENSRNOG00000032178	Mtbp;Spdl1;Cenpa
3	GO:0001829	BP	trophectodermal cell differentiation	3/683	15/22191	0.010017435	0.246857023	ENSRNOG00000010265;ENSRNOG00000024689;ENSRNOG00000042838	Ada;Hopx;Junb
3	GO:2000269	BP	regulation of fibroblast apoptotic process	3/683	15/22191	0.010017435	0.246857023	ENSRNOG00000017783;ENSRNOG00000012502;ENSRNOG00000012439	Sfrp1;Stk17b;Bid
3	GO:0071711	BP	basement membrane organization	3/683	15/22191	0.010017435	0.246857023	ENSRNOG00000016281;ENSRNOG00000002667;ENSRNOG00000002680	Col4a1;Lamc2;Lamc1
3	GO:0009415	BP	response to water	3/683	15/22191	0.010017435	0.246857023	ENSRNOG00000001229;ENSRNOG00000009779;ENSRNOG00000004500	Col18a1;Krt8;Myc
3	GO:1903019	BP	negative regulation of glycoprotein metabolic process	3/683	15/22191	0.010017435	0.246857023	ENSRNOG00000018646;ENSRNOG00000007637;ENSRNOG00000012280	Hbegf;Acer2;Ptx3
3	GO:0002523	BP	leukocyte migration involved in inflammatory response	3/683	15/22191	0.010017435	0.246857023	ENSRNOG00000014532;ENSRNOG00000017897;ENSRNOG00000007159	Lbp;Adam8;Ccl2
3	GO:0039531	BP	regulation of viral-induced cytoplasmic pattern recognition receptor signaling pathway	3/683	15/22191	0.010017435	0.246857023	ENSRNOG00000023376;ENSRNOG00000047394;ENSRNOG00000057832	Riok3;Ufd1l;Rnf125
27	GO:0050865	BP	regulation of cell activation	27/683	527/22191	0.010026798	0.246857023	ENSRNOG00000017319;ENSRNOG00000000521;ENSRNOG00000010265;ENSRNOG00000018488;ENSRNOG00000017897;ENSRNOG00000009982;ENSRNOG00000013441;ENSRNOG00000005917;ENSRNOG00000014117;ENSRNOG00000039204;ENSRNOG00000057347;ENSRNOG00000000855;ENSRNOG00000023214;ENSRNOG00000014532;ENSRNOG00000017783;ENSRNOG00000016451;ENSRNOG00000003064;ENSRNOG00000018752;ENSRNOG00000004639;ENSRNOG00000009205;ENSRNOG00000007159;…	Mertk;Cdkn1a;Ada;Cd40;Adam8;Pnp;Gnrh1;Pawr;Hmox1;Pram1;Cebpb;Lst1;Il20rb;Lbp;Sfrp1;Cd1d1;Bst1;Clcf1;Traf6;Lmo4;Ccl2;Igfbp2;Tnip2;Plscr1;Ptpn2;RT1-Bb;Il4r
14	GO:0048511	BP	rhythmic process	14/683	222/22191	0.010049296	0.246857023	ENSRNOG00000007387;ENSRNOG00000001607;ENSRNOG00000019422;ENSRNOG00000017914;ENSRNOG00000000640;ENSRNOG00000007152;ENSRNOG00000013441;ENSRNOG00000017801;ENSRNOG00000042717;ENSRNOG00000021750;ENSRNOG00000010994;ENSRNOG00000006118;ENSRNOG00000012183;ENSRNOG00000032381	Per1;Adamts1;Egr1;Prkcdbp;Egr2;Bhlhe40;Gnrh1;Atf4;Ciart;Id1;Has1;Klf10;Glrx;Naglu
4	GO:2000403	BP	positive regulation of lymphocyte migration	4/683	28/22191	0.010122681	0.246857023	ENSRNOG00000011205;ENSRNOG00000022256;ENSRNOG00000017897;ENSRNOG00000011984	Ccl3;Cxcl10;Adam8;Cxcl14
4	GO:0001914	BP	regulation of T cell mediated cytotoxicity	4/683	28/22191	0.010122681	0.246857023	ENSRNOG00000000777;ENSRNOG00000038999;ENSRNOG00000050647;ENSRNOG00000045654	RT1-S3;RT1-A1;Hspa1b;Hspa1a
4	GO:0071480	BP	cellular response to gamma radiation	4/683	28/22191	0.010122681	0.246857023	ENSRNOG00000000521;ENSRNOG00000013014;ENSRNOG00000010524;ENSRNOG00000019422	Cdkn1a;Cyba;Cryab;Egr1
4	GO:0090026	BP	positive regulation of monocyte chemotaxis	4/683	28/22191	0.010122681	0.246857023	ENSRNOG00000022256;ENSRNOG00000001414;ENSRNOG00000007159;ENSRNOG00000006715	Cxcl10;Serpine1;Ccl2;Ccr1
4	GO:0046685	BP	response to arsenic-containing substance	4/683	28/22191	0.010122681	0.246857023	ENSRNOG00000014117;ENSRNOG00000000521;ENSRNOG00000032917;ENSRNOG00000004500	Hmox1;Cdkn1a;Zfand2a;Myc
4	GO:0033280	BP	response to vitamin D	4/683	28/22191	0.010122681	0.246857023	ENSRNOG00000017783;ENSRNOG00000013954;ENSRNOG00000022256;ENSRNOG00000043451	Sfrp1;Alpl;Cxcl10;Spp1
4	GO:0007044	BP	cell-substrate junction assembly	4/683	28/22191	0.010122681	0.246857023	ENSRNOG00000014288;ENSRNOG00000028113;ENSRNOG00000002680;ENSRNOG00000057451	Fn1;Whamm;Lamc1;Itga5
4	GO:0000188	BP	inactivation of MAPK activity	4/683	28/22191	0.010122681	0.246857023	ENSRNOG00000013862;ENSRNOG00000003977;ENSRNOG00000023896;ENSRNOG00000014061	Dusp2;Dusp1;Dusp6;Dusp5
3	GO:0008252	MF	nucleotidase activity	3/683	15/22191	0.010017435	0.246857023	ENSRNOG00000011071;ENSRNOG00000003650;ENSRNOG00000027079	Nt5e;Nt5c;Impad1
3	GO:0019215	MF	intermediate filament binding	3/683	15/22191	0.010017435	0.246857023	ENSRNOG00000018681;ENSRNOG00000002671;ENSRNOG00000018087	Nes;Nme2;Vim
23	GO:0006366	BP	transcription by RNA polymerase II	23/683	432/22191	0.010634593	0.258729105	ENSRNOG00000020552;ENSRNOG00000042460;ENSRNOG00000016037;ENSRNOG00000032902;ENSRNOG00000050869;ENSRNOG00000047800;ENSRNOG00000057347;ENSRNOG00000000640;ENSRNOG00000011136;ENSRNOG00000008015;ENSRNOG00000005413;ENSRNOG00000052357;ENSRNOG00000043332;ENSRNOG00000019422;ENSRNOG00000042838;ENSRNOG00000004500;ENSRNOG00000026435;ENSRNOG00000016299;ENSRNOG00000009205;ENSRNOG00000017801;ENSRNOG00000008588;…	Fosl1;Hmga2;Mafb;LOC100912427;Cebpd;C5ar1;Cebpb;Egr2;Osr2;Fos;Creb3l1;Fosl2;Foxd1;Egr1;Junb;Myc;Arid3a;Klf4;Lmo4;Atf4;Batf;Tead1;Plscr1
16	GO:0006935	BP	chemotaxis	16/683	266/22191	0.010798624	0.262101656	ENSRNOG00000047800;ENSRNOG00000022256;ENSRNOG00000007159;ENSRNOG00000006715;ENSRNOG00000002802;ENSRNOG00000022298;ENSRNOG00000017897;ENSRNOG00000014532;ENSRNOG00000019622;ENSRNOG00000018646;ENSRNOG00000022859;ENSRNOG00000011984;ENSRNOG00000002792;ENSRNOG00000052745;ENSRNOG00000028015;ENSRNOG00000011205	C5ar1;Cxcl10;Ccl2;Ccr1;Cxcl1;Cxcl11;Adam8;Lbp;Ackr3;Hbegf;Trem1;Cxcl14;Cxcl2;Met;Pf4;Ccl3
34	GO:0060341	BP	regulation of cellular localization	34/683	711/22191	0.010831435	0.262589112	ENSRNOG00000013014;ENSRNOG00000019638;ENSRNOG00000010362;ENSRNOG00000028461;ENSRNOG00000018524;ENSRNOG00000021013;ENSRNOG00000021155;ENSRNOG00000030118;ENSRNOG00000001300;ENSRNOG00000012002;ENSRNOG00000022256;ENSRNOG00000012081;ENSRNOG00000007002;ENSRNOG00000048186;ENSRNOG00000015622;ENSRNOG00000028930;ENSRNOG00000022298;ENSRNOG00000013250;ENSRNOG00000010989;ENSRNOG00000003645;ENSRNOG00000050485;…	Cyba;Lmna;Anxa2;Gnl3;Ezr;Stx3;Ctsk;Msn;P2rx4;Iqgap1;Cxcl10;Txn1;Lif;F2rl3;Fbxo4;Dab2;Cxcl11;NEWGENE_1310561;Ipo5;LOC103689931;Gas1;Nkd2;Sfn;Cryab;Rbm22;Cplx3;Cdt1;Ccl2;Tmbim1;Hmox1;Myo1c;Il4r;Mdfic;Mis18a
7	GO:0043010	BP	camera-type eye development	7/683	79/22191	0.010852346	0.262787275	ENSRNOG00000006681;ENSRNOG00000018681;ENSRNOG00000007302;ENSRNOG00000010524;ENSRNOG00000016299;ENSRNOG00000047175;ENSRNOG00000017800	Rdh10;Nes;Fbn1;Cryab;Klf4;Cryaa;Foxc1
10	GO:0061138	BP	morphogenesis of a branching epithelium	10/683	139/22191	0.010934232	0.264150059	ENSRNOG00000017783;ENSRNOG00000006681;ENSRNOG00000043332;ENSRNOG00000042460;ENSRNOG00000004500;ENSRNOG00000014361;ENSRNOG00000027030;ENSRNOG00000052745;ENSRNOG00000016281;ENSRNOG00000002946	Sfrp1;Rdh10;Foxd1;Hmga2;Myc;Edn1;Adm;Met;Col4a1;Socs3
10	GO:0002695	BP	negative regulation of leukocyte activation	10/683	139/22191	0.010934232	0.264150059	ENSRNOG00000017783;ENSRNOG00000017319;ENSRNOG00000013441;ENSRNOG00000057347;ENSRNOG00000000855;ENSRNOG00000014117;ENSRNOG00000017453;ENSRNOG00000023214;ENSRNOG00000005917;ENSRNOG00000015441	Sfrp1;Mertk;Gnrh1;Cebpb;Lst1;Hmox1;Ptpn2;Il20rb;Pawr;Il4r
5	GO:0032663	BP	regulation of interleukin-2 production	5/683	44/22191	0.010973296	0.264783719	ENSRNOG00000001704;ENSRNOG00000058388;ENSRNOG00000018524;ENSRNOG00000023214;ENSRNOG00000004639	Runx1;Zfp36;Ezr;Il20rb;Traf6
6	GO:0048863	BP	stem cell differentiation	6/683	61/22191	0.011003583	0.264894884	ENSRNOG00000017783;ENSRNOG00000008588;ENSRNOG00000007002;ENSRNOG00000042460;ENSRNOG00000037134;ENSRNOG00000020792	Sfrp1;Batf;Lif;Hmga2;Shc4;Etv4
6	GO:0005902	CC	microvillus	6/683	61/22191	0.011003583	0.264894884	ENSRNOG00000018566;ENSRNOG00000059140;ENSRNOG00000018524;ENSRNOG00000004072;ENSRNOG00000030118;ENSRNOG00000013859	Ctsl;Myo1g;Ezr;Myo1c;Msn;Bpifa1
123	GO:0006355	BP	regulation of transcription, DNA-templated	123/683	3221/22191	0.011022754	0.265047135	ENSRNOG00000020552;ENSRNOG00000004639;ENSRNOG00000012081;ENSRNOG00000042460;ENSRNOG00000018488;ENSRNOG00000018524;ENSRNOG00000007540;ENSRNOG00000020938;ENSRNOG00000019203;ENSRNOG00000027833;ENSRNOG00000031312;ENSRNOG00000017714;ENSRNOG00000007387;ENSRNOG00000057347;ENSRNOG00000014205;ENSRNOG00000020792;ENSRNOG00000014361;ENSRNOG00000004226;ENSRNOG00000042717;ENSRNOG00000004100;ENSRNOG00000017783;…	Fosl1;Traf6;Txn1;Hmga2;Cd40;Ezr;Msc;Ppp1r15a;Eya2;Fnip2;Tnfrsf1a;Usp3;Per1;Cebpb;Klf2;Etv4;Edn1;Irak3;Ciart;Trib1;Sfrp1;Tead4;Hopx;Icam1;Klf4;Ptma;Runx1;Nfkbia;Tead1;Zfp496;Bhlhe40;Plscr1;Il11;Erf;Mapk13;Cks1b;H2afz;Cela1;Fam129b;Met;RGD1563991;Cebpd;Lif;Sbno2;Lin54;Sap30;Nme2;Tead3;Foxd1;Hspa1a;Cdkn2aipnl;Jmjd6;Klf10;Foxc1;Atf4;Rbmx;Batf;Zfp36;Arid5a;Mdfic;Rgs14;Atf3;Hmga1;LOC102546716;Vgll3;Osr…
57	GO:0010558	BP	negative regulation of macromolecule biosynthetic process	57/683	1332/22191	0.011119305	0.267057484	ENSRNOG00000000488;ENSRNOG00000017783;ENSRNOG00000012081;ENSRNOG00000042460;ENSRNOG00000018524;ENSRNOG00000007540;ENSRNOG00000009134;ENSRNOG00000004725;ENSRNOG00000018646;ENSRNOG00000015845;ENSRNOG00000013987;ENSRNOG00000020938;ENSRNOG00000027833;ENSRNOG00000005917;ENSRNOG00000012049;ENSRNOG00000017714;ENSRNOG00000007387;ENSRNOG00000019422;ENSRNOG00000057347;ENSRNOG00000058186;ENSRNOG00000012582;…	Hmga1;Sfrp1;Txn1;Hmga2;Ezr;Msc;Mad2l2;Cela1;Hbegf;Fam129b;Sbno2;Ppp1r15a;Fnip2;Pawr;Sox7;Usp3;Per1;Egr1;Cebpb;Errfi1;Eif4ebp1;Fhl2;Hopx;Edn1;Suv39h1l1;Ciart;Dab2;Junb;Sap30;Hnrnpa1;Dusp1;Selenos;Foxd1;Cebpd;Gps2;Hspa1b;Myc;Hspa1a;Acer2;Klf4;Spdef;Traf6;Klf10;H2afj;Foxc1;Atf4;Zfp36;Crym;Zfp496;Bhlhe40;Ptpn2;Erf;AABR07055878.1;Mdfic;Id1;Osr2;Atf3
16	GO:0042330	BP	taxis	16/683	268/22191	0.011276395	0.270515469	ENSRNOG00000047800;ENSRNOG00000022256;ENSRNOG00000007159;ENSRNOG00000006715;ENSRNOG00000002802;ENSRNOG00000022298;ENSRNOG00000017897;ENSRNOG00000014532;ENSRNOG00000019622;ENSRNOG00000018646;ENSRNOG00000022859;ENSRNOG00000011984;ENSRNOG00000002792;ENSRNOG00000052745;ENSRNOG00000028015;ENSRNOG00000011205	C5ar1;Cxcl10;Ccl2;Ccr1;Cxcl1;Cxcl11;Adam8;Lbp;Ackr3;Hbegf;Trem1;Cxcl14;Cxcl2;Met;Pf4;Ccl3
9	GO:0051092	BP	positive regulation of NF-kappaB transcription factor activity	9/683	119/22191	0.011333853	0.271578077	ENSRNOG00000004639;ENSRNOG00000047367;ENSRNOG00000018488;ENSRNOG00000017897;ENSRNOG00000010626;ENSRNOG00000021817;ENSRNOG00000004226;ENSRNOG00000025731;ENSRNOG00000020679	Traf6;Card14;Cd40;Adam8;Sphk1;Irak2;Irak3;Ptma;Icam1
130	GO:0051252	BP	regulation of RNA metabolic process	130/683	3438/22191	0.011482841	0.274828882	ENSRNOG00000020552;ENSRNOG00000010448;ENSRNOG00000012081;ENSRNOG00000042460;ENSRNOG00000018488;ENSRNOG00000018524;ENSRNOG00000007540;ENSRNOG00000020938;ENSRNOG00000019203;ENSRNOG00000027833;ENSRNOG00000004639;ENSRNOG00000031312;ENSRNOG00000017714;ENSRNOG00000007387;ENSRNOG00000057347;ENSRNOG00000014205;ENSRNOG00000020792;ENSRNOG00000014361;ENSRNOG00000004226;ENSRNOG00000042717;ENSRNOG00000004100;…	Fosl1;Ptbp1;Txn1;Hmga2;Cd40;Ezr;Msc;Ppp1r15a;Eya2;Fnip2;Traf6;Tnfrsf1a;Usp3;Per1;Cebpb;Klf2;Etv4;Edn1;Irak3;Ciart;Trib1;Sfrp1;Tead4;Hopx;Icam1;Klf4;Ptma;Runx1;Nfkbia;Tead1;Zfp496;Bhlhe40;Plscr1;Il11;Erf;Magoh;Mapk13;Cks1b;LOC684988;H2afz;Cela1;Fam129b;Met;RGD1563991;Cebpd;Lif;Sbno2;Lin54;Sap30;Nme2;Tead3;Foxd1;Hspa1a;Cdkn2aipnl;Pmf1;Jmjd6;Klf10;Foxc1;Atf4;Rbmx;Batf;Zfp36;Arid5a;Mdfic;Rgs14;Atf3;H…
7	GO:0005200	MF	structural constituent of cytoskeleton	7/683	80/22191	0.011586827	0.276675735	ENSRNOG00000017445;ENSRNOG00000018371;ENSRNOG00000021438;ENSRNOG00000015544;ENSRNOG00000000991;ENSRNOG00000018087;ENSRNOG00000030118	Tubb2b;Tubb6;Tuba1c;LOC100909441;Arpc1b;Vim;Msn
20	GO:0098552	CC	side of membrane	20/683	355/22191	0.011755541	0.280056082	ENSRNOG00000022256;ENSRNOG00000010265;ENSRNOG00000014241;ENSRNOG00000002413;ENSRNOG00000010253;ENSRNOG00000059947;ENSRNOG00000018488;ENSRNOG00000018524;ENSRNOG00000027655;ENSRNOG00000039048;ENSRNOG00000036703;ENSRNOG00000013441;ENSRNOG00000014610;ENSRNOG00000004639;ENSRNOG00000020679;ENSRNOG00000018566;ENSRNOG00000032708;ENSRNOG00000006715;ENSRNOG00000017819;ENSRNOG00000057451	Cxcl10;Ada;Ece1;Gpc4;Cd163;Sdc1;Cd40;Ezr;Clec4b2;Cd200r1;Itgax;Gnrh1;Anpep;Traf6;Icam1;Ctsl;RT1-Bb;Ccr1;Cd14;Itga5
9	GO:0051250	BP	negative regulation of lymphocyte activation	9/683	120/22191	0.011929695	0.282851926	ENSRNOG00000017783;ENSRNOG00000017319;ENSRNOG00000013441;ENSRNOG00000057347;ENSRNOG00000000855;ENSRNOG00000017453;ENSRNOG00000023214;ENSRNOG00000005917;ENSRNOG00000015441	Sfrp1;Mertk;Gnrh1;Cebpb;Lst1;Ptpn2;Il20rb;Pawr;Il4r
3	GO:2000641	BP	regulation of early endosome to late endosome transport	3/683	16/22191	0.012051129	0.282851926	ENSRNOG00000018524;ENSRNOG00000030118;ENSRNOG00000028930	Ezr;Msn;Dab2
3	GO:0002577	BP	regulation of antigen processing and presentation	3/683	16/22191	0.012051129	0.282851926	ENSRNOG00000032708;ENSRNOG00000000457;ENSRNOG00000027655	RT1-Bb;Tap1;Clec4b2
3	GO:0033627	BP	cell adhesion mediated by integrin	3/683	16/22191	0.012051129	0.282851926	ENSRNOG00000020679;ENSRNOG00000007302;ENSRNOG00000057451	Icam1;Fbn1;Itga5
3	GO:0060992	BP	response to fungicide	3/683	16/22191	0.012051129	0.282851926	ENSRNOG00000016299;ENSRNOG00000004500;ENSRNOG00000014205	Klf4;Myc;Klf2
3	GO:0010224	BP	response to UV-B	3/683	16/22191	0.012051129	0.282851926	ENSRNOG00000027990;ENSRNOG00000000521;ENSRNOG00000016093	Crip1;Cdkn1a;Hyal3
3	GO:0042454	BP	ribonucleoside catabolic process	3/683	16/22191	0.012051129	0.282851926	ENSRNOG00000009982;ENSRNOG00000004972;ENSRNOG00000010265	Pnp;Upp1;Ada
3	GO:2001026	BP	regulation of endothelial cell chemotaxis	3/683	16/22191	0.012051129	0.282851926	ENSRNOG00000001300;ENSRNOG00000023546;ENSRNOG00000052745	P2rx4;Hspb1;Met
[truncated: 785 more rows]
