# Supplementary material for: Unbiased multitissue transcriptomic analysis reveals complex neuroendocrine regulatory networks mediated by spinal cord injury-induced immunodeficiency
Source: J Neuroinflammation. 2023 Sep 30;20:219. doi: 10.1186/s12974-023-02906-7 (PMC10543323; doi:10.1186/s12974-023-02906-7)
Supplement: Supplementary file 6 — Additional file 6: The GO terms enriched of spinal cord in 681downregulated DEGs. [file 12974_2023_2906_MOESM6_ESM.csv]

Additional File 6: The GO terms enriched of spinal cord in 681downregulated DEGs.
Number	GO ID	Term Type	Description	Ratio_in_study	Ratio_in_pop	Pvalue	Padjust	Gene_ids	Gene_names
9	GO:0007628	BP	adult walking behavior	9/603	33/22191	1.64E-07	0.000399254	ENSRNOG00000009033;ENSRNOG00000010199;ENSRNOG00000007034;ENSRNOG00000013588;ENSRNOG00000008428;ENSRNOG00000007705;ENSRNOG00000031100;ENSRNOG00000013213;ENSRNOG00000053122	Cntn2;Glrb;Hipk2;Glra1;Drd2;Kcnj10;Klhl1;Epha4;Scn1a
9	GO:0090659	BP	walking behavior	9/603	34/22191	2.18E-07	0.000399254	ENSRNOG00000009033;ENSRNOG00000010199;ENSRNOG00000007034;ENSRNOG00000013588;ENSRNOG00000008428;ENSRNOG00000007705;ENSRNOG00000031100;ENSRNOG00000013213;ENSRNOG00000053122	Cntn2;Glrb;Hipk2;Glra1;Drd2;Kcnj10;Klhl1;Epha4;Scn1a
13	GO:0007215	BP	glutamate receptor signaling pathway	13/603	45/22191	2.76E-07	0.000399254	ENSRNOG00000018712;ENSRNOG00000016429;ENSRNOG00000000487;ENSRNOG00000048145;ENSRNOG00000045816;ENSRNOG00000003280;ENSRNOG00000030910;ENSRNOG00000021468;ENSRNOG00000005519;ENSRNOG00000007682;ENSRNOG00000054204;ENSRNOG00000014290;ENSRNOG00000005723	Camk2a;Grm5;Grm4;Sstr1;Gria1;Grin2c;Grik4;Grm8;Grm3;Gria3;Gria2;Grm1;Grin3a
14	GO:0050905	BP	neuromuscular process	14/603	82/22191	3.10E-07	0.000399254	ENSRNOG00000010199;ENSRNOG00000003280;ENSRNOG00000001931;ENSRNOG00000053122;ENSRNOG00000008428;ENSRNOG00000025589;ENSRNOG00000022337;ENSRNOG00000019207;ENSRNOG00000052296;ENSRNOG00000002886;ENSRNOG00000030269;ENSRNOG00000013588;ENSRNOG00000008053;ENSRNOG00000020277	Glrb;Grin2c;Fgf12;Scn1a;Drd2;Jph4;Slitrk6;Shank1;Shank3;Myh10;Atp2b2;Glra1;Atp8a2;Cntnap1
19	GO:0006813	BP	potassium ion transport	19/603	159/22191	3.51E-07	0.000399254	ENSRNOG00000052486;ENSRNOG00000021056;ENSRNOG00000004117;ENSRNOG00000007645;ENSRNOG00000054314;ENSRNOG00000010094;ENSRNOG00000055401;ENSRNOG00000021128;ENSRNOG00000001658;ENSRNOG00000004752;ENSRNOG00000007705;ENSRNOG00000011624;ENSRNOG00000018285;ENSRNOG00000013902;ENSRNOG00000015746;ENSRNOG00000005985;ENSRNOG00000002303;ENSRNOG00000060687;ENSRNOG00000008169	Kcna6;Kcnj14;Kcnv1;Kcnj9;Kcng1;Kcnmb2;Kcnc1;Kcnj11;Kcnj6;Nalcn;Kcnj10;Kcnq2;Kcna2;P2ry12;Kcng4;Kcnma1;Kcnj12;Slc24a3;Slc24a2
15	GO:0060078	BP	regulation of postsynaptic membrane potential	15/603	97/22191	3.62E-07	0.000399254	ENSRNOG00000010199;ENSRNOG00000003280;ENSRNOG00000014290;ENSRNOG00000016221;ENSRNOG00000001873;ENSRNOG00000053122;ENSRNOG00000045816;ENSRNOG00000013588;ENSRNOG00000030910;ENSRNOG00000007682;ENSRNOG00000057221;ENSRNOG00000054204;ENSRNOG00000006639;ENSRNOG00000005723;ENSRNOG00000018191	Glrb;Grin2c;Grm1;Scn2b;P2rx6;Scn1a;Gria1;Glra1;Grik4;Gria3;Scn3b;Gria2;Scn9a;Grin3a;Oprm1
15	GO:0001508	BP	action potential	15/603	70/22191	3.67E-07	0.000399254	ENSRNOG00000045816;ENSRNOG00000060528;ENSRNOG00000006639;ENSRNOG00000016221;ENSRNOG00000011076;ENSRNOG00000053288;ENSRNOG00000053122;ENSRNOG00000018285;ENSRNOG00000013588;ENSRNOG00000047143;ENSRNOG00000008337;ENSRNOG00000057221;ENSRNOG00000020277;ENSRNOG00000001931;ENSRNOG00000017060	Gria1;Cacna1g;Scn9a;Scn2b;Ank2;Ank3;Scn1a;Kcna2;Glra1;Fkbp1b;Gjd2;Scn3b;Cntnap1;Fgf12;Ryr2
22	GO:0006816	BP	calcium ion transport	22/603	212/22191	3.69E-07	0.000399254	ENSRNOG00000052051;ENSRNOG00000001216;ENSRNOG00000045626;ENSRNOG00000005723;ENSRNOG00000014081;ENSRNOG00000008428;ENSRNOG00000030269;ENSRNOG00000057848;ENSRNOG00000017060;ENSRNOG00000018712;ENSRNOG00000031287;ENSRNOG00000006645;ENSRNOG00000004752;ENSRNOG00000013902;ENSRNOG00000047143;ENSRNOG00000047781;ENSRNOG00000010063;ENSRNOG00000001714;ENSRNOG00000009783;ENSRNOG00000018191;ENSRNOG00000008169;…	Slc24a1;Trpm2;Pkd1l2;Grin3a;Nmur2;Drd2;Atp2b2;Cacng8;Ryr2;Camk2a;Cacna2d3;Ryr3;Nalcn;P2ry12;Fkbp1b;Slc25a23;Htr2a;Atp13a4;Camk2g;Oprm1;Slc24a2;Cacna1g
23	GO:0048858	BP	cell projection morphogenesis	23/603	213/22191	3.99E-07	0.000399254	ENSRNOG00000009033;ENSRNOG00000002734;ENSRNOG00000023601;ENSRNOG00000019207;ENSRNOG00000022970;ENSRNOG00000000805;ENSRNOG00000008428;ENSRNOG00000013213;ENSRNOG00000052296;ENSRNOG00000014107;ENSRNOG00000008053;ENSRNOG00000009345;ENSRNOG00000018712;ENSRNOG00000020277;ENSRNOG00000028266;ENSRNOG00000017193;ENSRNOG00000022337;ENSRNOG00000009209;ENSRNOG00000009821;ENSRNOG00000053288;ENSRNOG00000022863;…	Cntn2;AABR07042077.1;Elavl4;Shank1;Nkx2-8;Gja1;Drd2;Epha4;Shank3;Omg;Atp8a2;Ugt8;Camk2a;Cntnap1;Lrrc55;Lingo1;Slitrk6;Slitrk1;Slitrk3;Ank3;Lingo4;Myh10;Map2
25	GO:0070838	BP	divalent metal ion transport	25/603	253/22191	4.83E-07	0.000399254	ENSRNOG00000052051;ENSRNOG00000001216;ENSRNOG00000018958;ENSRNOG00000045626;ENSRNOG00000020113;ENSRNOG00000005723;ENSRNOG00000014081;ENSRNOG00000006255;ENSRNOG00000008428;ENSRNOG00000030269;ENSRNOG00000057848;ENSRNOG00000017060;ENSRNOG00000018712;ENSRNOG00000031287;ENSRNOG00000006645;ENSRNOG00000004752;ENSRNOG00000013902;ENSRNOG00000047143;ENSRNOG00000047781;ENSRNOG00000010063;ENSRNOG00000001714;…	Slc24a1;Trpm2;Mt3;Pkd1l2;Cnnm2;Grin3a;Nmur2;Nipal4;Drd2;Atp2b2;Cacng8;Ryr2;Camk2a;Cacna2d3;Ryr3;Nalcn;P2ry12;Fkbp1b;Slc25a23;Htr2a;Atp13a4;Camk2g;Oprm1;Slc24a2;Cacna1g
23	GO:0032990	BP	cell part morphogenesis	23/603	235/22191	5.18E-07	0.000399254	ENSRNOG00000009033;ENSRNOG00000002734;ENSRNOG00000023601;ENSRNOG00000019207;ENSRNOG00000022970;ENSRNOG00000000805;ENSRNOG00000008428;ENSRNOG00000013213;ENSRNOG00000052296;ENSRNOG00000014107;ENSRNOG00000008053;ENSRNOG00000009345;ENSRNOG00000018712;ENSRNOG00000020277;ENSRNOG00000028266;ENSRNOG00000017193;ENSRNOG00000022337;ENSRNOG00000009209;ENSRNOG00000009821;ENSRNOG00000053288;ENSRNOG00000022863;…	Cntn2;AABR07042077.1;Elavl4;Shank1;Nkx2-8;Gja1;Drd2;Epha4;Shank3;Omg;Atp8a2;Ugt8;Camk2a;Cntnap1;Lrrc55;Lingo1;Slitrk6;Slitrk1;Slitrk3;Ank3;Lingo4;Myh10;Map2
18	GO:0070588	BP	calcium ion transmembrane transport	18/603	164/22191	5.57E-07	0.000399254	ENSRNOG00000010063;ENSRNOG00000001216;ENSRNOG00000031287;ENSRNOG00000001714;ENSRNOG00000006645;ENSRNOG00000008428;ENSRNOG00000060528;ENSRNOG00000018191;ENSRNOG00000013902;ENSRNOG00000004752;ENSRNOG00000047143;ENSRNOG00000045626;ENSRNOG00000008169;ENSRNOG00000030269;ENSRNOG00000057848;ENSRNOG00000005723;ENSRNOG00000017060;ENSRNOG00000047781	Htr2a;Trpm2;Cacna2d3;Atp13a4;Ryr3;Drd2;Cacna1g;Oprm1;P2ry12;Nalcn;Fkbp1b;Pkd1l2;Slc24a2;Atp2b2;Cacng8;Grin3a;Ryr2;Slc25a23
25	GO:0072511	BP	divalent inorganic cation transport	25/603	256/22191	5.94E-07	0.000399254	ENSRNOG00000052051;ENSRNOG00000001216;ENSRNOG00000018958;ENSRNOG00000045626;ENSRNOG00000020113;ENSRNOG00000005723;ENSRNOG00000014081;ENSRNOG00000006255;ENSRNOG00000008428;ENSRNOG00000030269;ENSRNOG00000057848;ENSRNOG00000017060;ENSRNOG00000018712;ENSRNOG00000031287;ENSRNOG00000006645;ENSRNOG00000004752;ENSRNOG00000013902;ENSRNOG00000047143;ENSRNOG00000047781;ENSRNOG00000010063;ENSRNOG00000001714;…	Slc24a1;Trpm2;Mt3;Pkd1l2;Cnnm2;Grin3a;Nmur2;Nipal4;Drd2;Atp2b2;Cacng8;Ryr2;Camk2a;Cacna2d3;Ryr3;Nalcn;P2ry12;Fkbp1b;Slc25a23;Htr2a;Atp13a4;Camk2g;Oprm1;Slc24a2;Cacna1g
14	GO:0008344	BP	adult locomotory behavior	14/603	87/22191	6.28E-07	0.000399254	ENSRNOG00000009033;ENSRNOG00000021087;ENSRNOG00000042478;ENSRNOG00000001931;ENSRNOG00000007034;ENSRNOG00000053122;ENSRNOG00000008428;ENSRNOG00000007705;ENSRNOG00000010199;ENSRNOG00000031100;ENSRNOG00000013213;ENSRNOG00000013588;ENSRNOG00000054620;ENSRNOG00000022337	Cntn2;Lgi4;Adam22;Fgf12;Hipk2;Scn1a;Drd2;Kcnj10;Glrb;Klhl1;Epha4;Glra1;AC135026.1;Slitrk6
39	GO:0042391	BP	regulation of membrane potential	39/603	403/22191	7.18E-07	0.000399254	ENSRNOG00000016221;ENSRNOG00000011076;ENSRNOG00000007705;ENSRNOG00000045816;ENSRNOG00000013588;ENSRNOG00000030910;ENSRNOG00000000805;ENSRNOG00000006639;ENSRNOG00000005830;ENSRNOG00000001931;ENSRNOG00000001873;ENSRNOG00000005985;ENSRNOG00000052296;ENSRNOG00000002636;ENSRNOG00000007682;ENSRNOG00000018285;ENSRNOG00000021128;ENSRNOG00000017060;ENSRNOG00000010199;ENSRNOG00000003280;ENSRNOG00000053735;…	Scn2b;Ank2;Kcnj10;Gria1;Glra1;Grik4;Gja1;Scn9a;Fam19a4;Fgf12;P2rx6;Kcnma1;Shank3;Abat;Gria3;Kcna2;Kcnj11;Ryr2;Glrb;Grin2c;Hebp2;Cntnap1;Rims1;Smad7;Nalcn;Fkbp1b;Gjd2;Gria2;Scn3b;Cnr1;Scn1a;Ank3;Cacna1g;Shank1;Cacna1i;Oprm1;Ndufs1;Grm1;Grin3a
26	GO:0099177	BP	regulation of trans-synaptic signaling	26/603	301/22191	8.44E-07	0.000399254	ENSRNOG00000009033;ENSRNOG00000016429;ENSRNOG00000012371;ENSRNOG00000025589;ENSRNOG00000007705;ENSRNOG00000056612;ENSRNOG00000045816;ENSRNOG00000019207;ENSRNOG00000006639;ENSRNOG00000054204;ENSRNOG00000008428;ENSRNOG00000052296;ENSRNOG00000002636;ENSRNOG00000005519;ENSRNOG00000030269;ENSRNOG00000018712;ENSRNOG00000000129;ENSRNOG00000011000;ENSRNOG00000020339;ENSRNOG00000000487;ENSRNOG00000010063;…	Cntn2;Grm5;Car7;Jph4;Kcnj10;Unc13c;Gria1;Shank1;Scn9a;Gria2;Drd2;Shank3;Abat;Grm3;Atp2b2;Camk2a;Phf24;Rims1;Neurl1;Grm4;Htr2a;Cnr1;Lgi1;Snap47;Slc24a2;Grm1
26	GO:0050804	BP	modulation of chemical synaptic transmission	26/603	301/22191	8.44E-07	0.000399254	ENSRNOG00000009033;ENSRNOG00000016429;ENSRNOG00000012371;ENSRNOG00000025589;ENSRNOG00000007705;ENSRNOG00000056612;ENSRNOG00000045816;ENSRNOG00000019207;ENSRNOG00000006639;ENSRNOG00000054204;ENSRNOG00000008428;ENSRNOG00000052296;ENSRNOG00000002636;ENSRNOG00000005519;ENSRNOG00000030269;ENSRNOG00000018712;ENSRNOG00000000129;ENSRNOG00000011000;ENSRNOG00000020339;ENSRNOG00000000487;ENSRNOG00000010063;…	Cntn2;Grm5;Car7;Jph4;Kcnj10;Unc13c;Gria1;Shank1;Scn9a;Gria2;Drd2;Shank3;Abat;Grm3;Atp2b2;Camk2a;Phf24;Rims1;Neurl1;Grm4;Htr2a;Cnr1;Lgi1;Snap47;Slc24a2;Grm1
20	GO:0030534	BP	adult behavior	20/603	152/22191	8.79E-07	0.000399254	ENSRNOG00000010063;ENSRNOG00000009033;ENSRNOG00000021087;ENSRNOG00000042478;ENSRNOG00000001931;ENSRNOG00000007034;ENSRNOG00000053122;ENSRNOG00000008428;ENSRNOG00000007705;ENSRNOG00000009209;ENSRNOG00000054620;ENSRNOG00000013213;ENSRNOG00000019207;ENSRNOG00000010199;ENSRNOG00000003241;ENSRNOG00000002636;ENSRNOG00000018191;ENSRNOG00000013588;ENSRNOG00000031100;ENSRNOG00000022337	Htr2a;Cntn2;Lgi4;Adam22;Fgf12;Hipk2;Scn1a;Drd2;Kcnj10;Slitrk1;AC135026.1;Epha4;Shank1;Glrb;Gabrg2;Abat;Oprm1;Glra1;Klhl1;Slitrk6
35	GO:0034765	BP	regulation of ion transmembrane transport	35/603	451/22191	8.81E-07	0.000399254	ENSRNOG00000021056;ENSRNOG00000016221;ENSRNOG00000011076;ENSRNOG00000007705;ENSRNOG00000054314;ENSRNOG00000018285;ENSRNOG00000019207;ENSRNOG00000005985;ENSRNOG00000000805;ENSRNOG00000007645;ENSRNOG00000006639;ENSRNOG00000001931;ENSRNOG00000018191;ENSRNOG00000008428;ENSRNOG00000055401;ENSRNOG00000052296;ENSRNOG00000015746;ENSRNOG00000002303;ENSRNOG00000057848;ENSRNOG00000017060;ENSRNOG00000052486;…	Kcnj14;Scn2b;Ank2;Kcnj10;Kcng1;Kcna2;Shank1;Kcnma1;Gja1;Kcnj9;Scn9a;Fgf12;Oprm1;Drd2;Kcnc1;Shank3;Kcng4;Kcnj12;Cacng8;Ryr2;Kcna6;Grin2c;Cacna2d3;Kcnj11;Kcnv1;Nalcn;Kcnj6;Fkbp1b;Scn3b;Scn1a;Ank3;Cacna1g;Clcn4;Kcnq2;Grin3a
23	GO:0048812	BP	neuron projection morphogenesis	23/603	205/22191	8.88E-07	0.000399254	ENSRNOG00000009033;ENSRNOG00000002734;ENSRNOG00000023601;ENSRNOG00000019207;ENSRNOG00000022970;ENSRNOG00000000805;ENSRNOG00000008428;ENSRNOG00000013213;ENSRNOG00000052296;ENSRNOG00000014107;ENSRNOG00000008053;ENSRNOG00000009345;ENSRNOG00000018712;ENSRNOG00000020277;ENSRNOG00000028266;ENSRNOG00000017193;ENSRNOG00000022337;ENSRNOG00000009209;ENSRNOG00000009821;ENSRNOG00000053288;ENSRNOG00000022863;…	Cntn2;AABR07042077.1;Elavl4;Shank1;Nkx2-8;Gja1;Drd2;Epha4;Shank3;Omg;Atp8a2;Ugt8;Camk2a;Cntnap1;Lrrc55;Lingo1;Slitrk6;Slitrk1;Slitrk3;Ank3;Lingo4;Myh10;Map2
23	GO:0007399	BP	nervous system development	23/603	262/22191	8.91E-07	0.000399254	ENSRNOG00000032517;ENSRNOG00000009033;ENSRNOG00000010595;ENSRNOG00000004269;ENSRNOG00000016221;ENSRNOG00000054165;ENSRNOG00000011076;ENSRNOG00000013752;ENSRNOG00000006144;ENSRNOG00000019207;ENSRNOG00000005652;ENSRNOG00000016701;ENSRNOG00000018141;ENSRNOG00000001931;ENSRNOG00000002365;ENSRNOG00000011977;ENSRNOG00000010199;ENSRNOG00000005271;ENSRNOG00000018674;ENSRNOG00000009209;ENSRNOG00000057221;…	Cntn6;Cntn2;Rbm45;Myt1l;Scn2b;LOC103692570;Ank2;Elavl3;Cntn3;Shank1;Cntn4;Gng8;RGD1307443;Fgf12;Itm2a;Sema5a;Glrb;Rapgef5;Ntrk3;Slitrk1;Scn3b;Pura;Gfra2
54	GO:0098660	BP	inorganic ion transmembrane transport	54/603	653/22191	8.99E-07	0.000399254	ENSRNOG00000052051;ENSRNOG00000021056;ENSRNOG00000016221;ENSRNOG00000002349;ENSRNOG00000007705;ENSRNOG00000054314;ENSRNOG00000011624;ENSRNOG00000013588;ENSRNOG00000020951;ENSRNOG00000003872;ENSRNOG00000005985;ENSRNOG00000045626;ENSRNOG00000007645;ENSRNOG00000020113;ENSRNOG00000006639;ENSRNOG00000005723;ENSRNOG00000014081;ENSRNOG00000006255;ENSRNOG00000018191;ENSRNOG00000008428;ENSRNOG00000057221;…	Slc24a1;Kcnj14;Scn2b;Gabra2;Kcnj10;Kcng1;Kcnq2;Glra1;Slc4a1;Slc40a1;Kcnma1;Pkd1l2;Kcnj9;Cnnm2;Scn9a;Grin3a;Nmur2;Nipal4;Oprm1;Drd2;Scn3b;Slc2a13;Gabrb1;Kcnc1;Trpm2;Kcng4;Kcnj12;Slc24a3;Cacng8;Kcnj11;Ryr2;Kcna6;Glrb;Cacna2d3;Ryr3;Kcnmb2;Slc5a5;Nalcn;Kcnv1;P2ry12;Kcnj6;Fkbp1b;Atp2b2;Slc25a23;Htr2a;Ano4;Atp13a4;Kcna2;Scn1a;Clcn4;Gabra4;Gabrg2;Slc24a2;Cacna1g
23	GO:0007626	BP	locomotory behavior	23/603	188/22191	9.72E-07	0.000399254	ENSRNOG00000009033;ENSRNOG00000016429;ENSRNOG00000007705;ENSRNOG00000023601;ENSRNOG00000031100;ENSRNOG00000013588;ENSRNOG00000021087;ENSRNOG00000001931;ENSRNOG00000008428;ENSRNOG00000013213;ENSRNOG00000052296;ENSRNOG00000002636;ENSRNOG00000030269;ENSRNOG00000010199;ENSRNOG00000042478;ENSRNOG00000016013;ENSRNOG00000022337;ENSRNOG00000004606;ENSRNOG00000007034;ENSRNOG00000053122;ENSRNOG00000054620;…	Cntn2;Grm5;Kcnj10;Elavl4;Klhl1;Glra1;Lgi4;Fgf12;Drd2;Epha4;Shank3;Abat;Atp2b2;Glrb;Adam22;Gprc5b;Slitrk6;Meis1;Hipk2;Scn1a;AC135026.1;Oprm1;Grm1
44	GO:0098662	BP	inorganic cation transmembrane transport	44/603	565/22191	1.02E-06	0.000399254	ENSRNOG00000052051;ENSRNOG00000021056;ENSRNOG00000016221;ENSRNOG00000007705;ENSRNOG00000054314;ENSRNOG00000018285;ENSRNOG00000003872;ENSRNOG00000045626;ENSRNOG00000007645;ENSRNOG00000020113;ENSRNOG00000006639;ENSRNOG00000005723;ENSRNOG00000006255;ENSRNOG00000008428;ENSRNOG00000057221;ENSRNOG00000015741;ENSRNOG00000005985;ENSRNOG00000001216;ENSRNOG00000015746;ENSRNOG00000030269;ENSRNOG00000060687;…	Slc24a1;Kcnj14;Scn2b;Kcnj10;Kcng1;Kcna2;Slc40a1;Pkd1l2;Kcnj9;Cnnm2;Scn9a;Grin3a;Nipal4;Drd2;Scn3b;Slc2a13;Kcnma1;Trpm2;Kcng4;Atp2b2;Slc24a3;Cacng8;Kcnj11;Ryr2;Kcna6;Cacna2d3;Ryr3;Kcnmb2;Slc5a5;Nalcn;Kcnv1;P2ry12;Kcnj6;Fkbp1b;Kcnj12;Slc25a23;Htr2a;Atp13a4;Kcnc1;Kcnq2;Scn1a;Oprm1;Slc24a2;Cacna1g
11	GO:0042734	CC	presynaptic membrane	11/603	57/22191	3.23E-07	0.000399254	ENSRNOG00000050743;ENSRNOG00000018712;ENSRNOG00000019560;ENSRNOG00000011000;ENSRNOG00000056612;ENSRNOG00000018285;ENSRNOG00000008223;ENSRNOG00000030910;ENSRNOG00000005519;ENSRNOG00000014290;ENSRNOG00000015788	LOC100911796;Camk2a;Pde2a;Rims1;Unc13c;Kcna2;Cnr1;Grik4;Grm3;Grm1;Adora3
29	GO:0034703	CC	cation channel complex	29/603	197/22191	4.71E-07	0.000399254	ENSRNOG00000009033;ENSRNOG00000016221;ENSRNOG00000054314;ENSRNOG00000011624;ENSRNOG00000019207;ENSRNOG00000030910;ENSRNOG00000006639;ENSRNOG00000026163;ENSRNOG00000057221;ENSRNOG00000055401;ENSRNOG00000015746;ENSRNOG00000007682;ENSRNOG00000018285;ENSRNOG00000057848;ENSRNOG00000020277;ENSRNOG00000017060;ENSRNOG00000052486;ENSRNOG00000003280;ENSRNOG00000021128;ENSRNOG00000004117;ENSRNOG00000045816;…	Cntn2;Scn2b;Kcng1;Kcnq2;Shank1;Grik4;Scn9a;Cpt1c;Scn3b;Kcnc1;Kcng4;Gria3;Kcna2;Cacng8;Cntnap1;Ryr2;Kcna6;Grin2c;Kcnj11;Kcnv1;Gria1;Kcnj6;Fkbp1b;Gria2;Kcnma1;Pex5l;Scn1a;Grin3a;Cacna1g
35	GO:1990351	CC	transporter complex	35/603	292/22191	4.80E-07	0.000399254	ENSRNOG00000009033;ENSRNOG00000002327;ENSRNOG00000016221;ENSRNOG00000002349;ENSRNOG00000013588;ENSRNOG00000054314;ENSRNOG00000045816;ENSRNOG00000019207;ENSRNOG00000030910;ENSRNOG00000005985;ENSRNOG00000006639;ENSRNOG00000026163;ENSRNOG00000055401;ENSRNOG00000015746;ENSRNOG00000007682;ENSRNOG00000018285;ENSRNOG00000057848;ENSRNOG00000020277;ENSRNOG00000017060;ENSRNOG00000052486;ENSRNOG00000010199;…	Cntn2;Gabrb1;Scn2b;Gabra2;Glra1;Kcng1;Gria1;Shank1;Grik4;Kcnma1;Scn9a;Cpt1c;Kcnc1;Kcng4;Gria3;Kcna2;Cacng8;Cntnap1;Ryr2;Kcna6;Glrb;Grin2c;Kcnj11;Kcnv1;Kcnj6;Fkbp1b;Gria2;Scn3b;Pex5l;Scn1a;Cacna1g;Kcnq2;Gabrg2;Gabra4;Grin3a
31	GO:0097060	CC	synaptic membrane	31/603	253/22191	4.83E-07	0.000399254	ENSRNOG00000002327;ENSRNOG00000002349;ENSRNOG00000000487;ENSRNOG00000056612;ENSRNOG00000045816;ENSRNOG00000019207;ENSRNOG00000009726;ENSRNOG00000030910;ENSRNOG00000016429;ENSRNOG00000049410;ENSRNOG00000015788;ENSRNOG00000052296;ENSRNOG00000005519;ENSRNOG00000007682;ENSRNOG00000018285;ENSRNOG00000031536;ENSRNOG00000050743;ENSRNOG00000010199;ENSRNOG00000003280;ENSRNOG00000019560;ENSRNOG00000011000;…	Gabrb1;Gabra2;Grm4;Unc13c;Gria1;Shank1;Grip2;Grik4;Grm5;Chrm3;Adora3;Shank3;Grm3;Gria3;Kcna2;Syndig1;LOC100911796;Glrb;Grin2c;Pde2a;Rims1;Gria2;Ank1;Cnr1;Glra1;AC135026.1;Gabrg2;Gabra4;Grm1;Grin3a;Camk2a
21	GO:0045211	CC	postsynaptic membrane	21/603	180/22191	4.99E-07	0.000399254	ENSRNOG00000018241;ENSRNOG00000003280;ENSRNOG00000002327;ENSRNOG00000052296;ENSRNOG00000002349;ENSRNOG00000013588;ENSRNOG00000010199;ENSRNOG00000054620;ENSRNOG00000045816;ENSRNOG00000019207;ENSRNOG00000009726;ENSRNOG00000030910;ENSRNOG00000003241;ENSRNOG00000007682;ENSRNOG00000005519;ENSRNOG00000016429;ENSRNOG00000002336;ENSRNOG00000054204;ENSRNOG00000049410;ENSRNOG00000005723;ENSRNOG00000031536	Ank1;Grin2c;Gabrb1;Shank3;Gabra2;Glra1;Glrb;AC135026.1;Gria1;Shank1;Grip2;Grik4;Gabrg2;Gria3;Grm3;Grm5;Gabra4;Gria2;Chrm3;Grin3a;Syndig1
22	GO:0014069	CC	postsynaptic density	22/603	199/22191	5.53E-07	0.000399254	ENSRNOG00000055278;ENSRNOG00000012273;ENSRNOG00000019570;ENSRNOG00000045816;ENSRNOG00000019207;ENSRNOG00000009726;ENSRNOG00000018958;ENSRNOG00000008428;ENSRNOG00000013213;ENSRNOG00000052296;ENSRNOG00000026866;ENSRNOG00000057848;ENSRNOG00000031536;ENSRNOG00000003280;ENSRNOG00000005519;ENSRNOG00000020339;ENSRNOG00000009783;ENSRNOG00000043350;ENSRNOG00000005726;ENSRNOG00000014290;ENSRNOG00000005723;…	AABR07059380.1;Dmtn;Gng3;Gria1;Shank1;Grip2;Mt3;Drd2;Epha4;Shank3;Syn3;Cacng8;Syndig1;Grin2c;Grm3;Neurl1;Camk2g;Cap2;Pclo;Grm1;Grin3a;Camk2a
22	GO:0099572	CC	postsynaptic specialization	22/603	199/22191	5.53E-07	0.000399254	ENSRNOG00000055278;ENSRNOG00000012273;ENSRNOG00000019570;ENSRNOG00000045816;ENSRNOG00000019207;ENSRNOG00000009726;ENSRNOG00000018958;ENSRNOG00000008428;ENSRNOG00000013213;ENSRNOG00000052296;ENSRNOG00000026866;ENSRNOG00000057848;ENSRNOG00000031536;ENSRNOG00000003280;ENSRNOG00000005519;ENSRNOG00000020339;ENSRNOG00000009783;ENSRNOG00000043350;ENSRNOG00000005726;ENSRNOG00000014290;ENSRNOG00000005723;…	AABR07059380.1;Dmtn;Gng3;Gria1;Shank1;Grip2;Mt3;Drd2;Epha4;Shank3;Syn3;Cacng8;Syndig1;Grin2c;Grm3;Neurl1;Camk2g;Cap2;Pclo;Grm1;Grin3a;Camk2a
13	GO:0034705	CC	potassium channel complex	13/603	87/22191	6.28E-07	0.000399254	ENSRNOG00000009033;ENSRNOG00000052486;ENSRNOG00000021128;ENSRNOG00000018285;ENSRNOG00000004117;ENSRNOG00000054314;ENSRNOG00000011624;ENSRNOG00000055401;ENSRNOG00000030910;ENSRNOG00000001658;ENSRNOG00000015746;ENSRNOG00000020277;ENSRNOG00000005985	Cntn2;Kcna6;Kcnj11;Kcna2;Kcnv1;Kcng1;Kcnq2;Kcnc1;Grik4;Kcnj6;Kcng4;Cntnap1;Kcnma1
35	GO:0034702	CC	ion channel complex	35/603	264/22191	1.02E-06	0.000399254	ENSRNOG00000009033;ENSRNOG00000002327;ENSRNOG00000016221;ENSRNOG00000002349;ENSRNOG00000013588;ENSRNOG00000054314;ENSRNOG00000045816;ENSRNOG00000019207;ENSRNOG00000030910;ENSRNOG00000005985;ENSRNOG00000006639;ENSRNOG00000026163;ENSRNOG00000055401;ENSRNOG00000015746;ENSRNOG00000007682;ENSRNOG00000018285;ENSRNOG00000057848;ENSRNOG00000020277;ENSRNOG00000017060;ENSRNOG00000052486;ENSRNOG00000010199;…	Cntn2;Gabrb1;Scn2b;Gabra2;Glra1;Kcng1;Gria1;Shank1;Grik4;Kcnma1;Scn9a;Cpt1c;Kcnc1;Kcng4;Gria3;Kcna2;Cacng8;Cntnap1;Ryr2;Kcna6;Glrb;Grin2c;Kcnj11;Kcnv1;Kcnj6;Fkbp1b;Gria2;Scn3b;Pex5l;Scn1a;Cacna1g;Kcnq2;Gabrg2;Gabra4;Grin3a
35	GO:1902495	CC	transmembrane transporter complex	35/603	284/22191	1.03E-06	0.000399254	ENSRNOG00000009033;ENSRNOG00000002327;ENSRNOG00000016221;ENSRNOG00000002349;ENSRNOG00000013588;ENSRNOG00000054314;ENSRNOG00000045816;ENSRNOG00000019207;ENSRNOG00000030910;ENSRNOG00000005985;ENSRNOG00000006639;ENSRNOG00000026163;ENSRNOG00000055401;ENSRNOG00000015746;ENSRNOG00000007682;ENSRNOG00000018285;ENSRNOG00000057848;ENSRNOG00000020277;ENSRNOG00000017060;ENSRNOG00000052486;ENSRNOG00000010199;…	Cntn2;Gabrb1;Scn2b;Gabra2;Glra1;Kcng1;Gria1;Shank1;Grik4;Kcnma1;Scn9a;Cpt1c;Kcnc1;Kcng4;Gria3;Kcna2;Cacng8;Cntnap1;Ryr2;Kcna6;Glrb;Grin2c;Kcnj11;Kcnv1;Kcnj6;Fkbp1b;Gria2;Scn3b;Pex5l;Scn1a;Cacna1g;Kcnq2;Gabrg2;Gabra4;Grin3a
17	GO:0099094	MF	ligand-gated cation channel activity	17/603	94/22191	2.43E-07	0.000399254	ENSRNOG00000011211;ENSRNOG00000003280;ENSRNOG00000021056;ENSRNOG00000007645;ENSRNOG00000006645;ENSRNOG00000021128;ENSRNOG00000047143;ENSRNOG00000001873;ENSRNOG00000045816;ENSRNOG00000007705;ENSRNOG00000001658;ENSRNOG00000007682;ENSRNOG00000001216;ENSRNOG00000002303;ENSRNOG00000054204;ENSRNOG00000005723;ENSRNOG00000017060	Pex5l;Grin2c;Kcnj14;Kcnj9;Ryr3;Kcnj11;Fkbp1b;P2rx6;Gria1;Kcnj10;Kcnj6;Gria3;Trpm2;Kcnj12;Gria2;Grin3a;Ryr2
19	GO:0015079	MF	potassium ion transmembrane transporter activity	19/603	158/22191	3.19E-07	0.000399254	ENSRNOG00000052486;ENSRNOG00000060687;ENSRNOG00000021056;ENSRNOG00000004117;ENSRNOG00000007645;ENSRNOG00000052051;ENSRNOG00000010094;ENSRNOG00000055401;ENSRNOG00000021128;ENSRNOG00000001658;ENSRNOG00000007705;ENSRNOG00000054314;ENSRNOG00000018285;ENSRNOG00000011624;ENSRNOG00000015746;ENSRNOG00000005985;ENSRNOG00000008169;ENSRNOG00000054204;ENSRNOG00000002303	Kcna6;Slc24a3;Kcnj14;Kcnv1;Kcnj9;Slc24a1;Kcnmb2;Kcnc1;Kcnj11;Kcnj6;Kcnj10;Kcng1;Kcna2;Kcnq2;Kcng4;Kcnma1;Slc24a2;Gria2;Kcnj12
16	GO:0005267	MF	potassium channel activity	16/603	127/22191	3.64E-07	0.000399254	ENSRNOG00000052486;ENSRNOG00000021056;ENSRNOG00000004117;ENSRNOG00000010094;ENSRNOG00000055401;ENSRNOG00000021128;ENSRNOG00000001658;ENSRNOG00000007705;ENSRNOG00000054314;ENSRNOG00000018285;ENSRNOG00000011624;ENSRNOG00000015746;ENSRNOG00000005985;ENSRNOG00000002303;ENSRNOG00000054204;ENSRNOG00000007645	Kcna6;Kcnj14;Kcnv1;Kcnmb2;Kcnc1;Kcnj11;Kcnj6;Kcnj10;Kcng1;Kcna2;Kcnq2;Kcng4;Kcnma1;Kcnj12;Gria2;Kcnj9
14	GO:0005249	MF	voltage-gated potassium channel activity	14/603	86/22191	5.47E-07	0.000399254	ENSRNOG00000052486;ENSRNOG00000021056;ENSRNOG00000004117;ENSRNOG00000021128;ENSRNOG00000018285;ENSRNOG00000007705;ENSRNOG00000054314;ENSRNOG00000011624;ENSRNOG00000055401;ENSRNOG00000001658;ENSRNOG00000015746;ENSRNOG00000005985;ENSRNOG00000002303;ENSRNOG00000007645	Kcna6;Kcnj14;Kcnv1;Kcnj11;Kcna2;Kcnj10;Kcng1;Kcnq2;Kcnc1;Kcnj6;Kcng4;Kcnma1;Kcnj12;Kcnj9
32	GO:0015077	MF	monovalent inorganic cation transmembrane transporter activity	32/603	398/22191	5.53E-07	0.000399254	ENSRNOG00000010597;ENSRNOG00000052051;ENSRNOG00000021056;ENSRNOG00000016221;ENSRNOG00000007705;ENSRNOG00000054314;ENSRNOG00000018285;ENSRNOG00000018644;ENSRNOG00000005985;ENSRNOG00000001216;ENSRNOG00000007645;ENSRNOG00000006639;ENSRNOG00000015741;ENSRNOG00000055401;ENSRNOG00000005697;ENSRNOG00000015746;ENSRNOG00000002303;ENSRNOG00000060687;ENSRNOG00000010094;ENSRNOG00000042731;ENSRNOG00000052486;…	Slc5a7;Slc24a1;Kcnj14;Scn2b;Kcnj10;Kcng1;Kcna2;Slc6a7;Kcnma1;Trpm2;Kcnj9;Scn9a;Slc2a13;Kcnc1;Slc6a11;Kcng4;Kcnj12;Slc24a3;Kcnmb2;Slc25a18;Kcna6;Slc45a3;Kcnj11;Kcnv1;Nalcn;Kcnj6;Gria2;Scn3b;Slc6a9;Scn1a;Kcnq2;Slc24a2
24	GO:0022834	MF	ligand-gated channel activity	24/603	131/22191	5.58E-07	0.000399254	ENSRNOG00000002327;ENSRNOG00000002349;ENSRNOG00000007705;ENSRNOG00000045816;ENSRNOG00000013588;ENSRNOG00000030910;ENSRNOG00000001216;ENSRNOG00000007645;ENSRNOG00000001873;ENSRNOG00000007682;ENSRNOG00000002303;ENSRNOG00000017060;ENSRNOG00000010199;ENSRNOG00000003280;ENSRNOG00000021056;ENSRNOG00000006645;ENSRNOG00000021128;ENSRNOG00000047143;ENSRNOG00000054204;ENSRNOG00000011211;ENSRNOG00000001658;…	Gabrb1;Gabra2;Kcnj10;Gria1;Glra1;Grik4;Trpm2;Kcnj9;P2rx6;Gria3;Kcnj12;Ryr2;Glrb;Grin2c;Kcnj14;Ryr3;Kcnj11;Fkbp1b;Gria2;Pex5l;Kcnj6;Gabrg2;Gabra4;Grin3a
24	GO:0015276	MF	ligand-gated ion channel activity	24/603	131/22191	5.58E-07	0.000399254	ENSRNOG00000002327;ENSRNOG00000002349;ENSRNOG00000007705;ENSRNOG00000045816;ENSRNOG00000013588;ENSRNOG00000030910;ENSRNOG00000001216;ENSRNOG00000007645;ENSRNOG00000001873;ENSRNOG00000007682;ENSRNOG00000002303;ENSRNOG00000017060;ENSRNOG00000010199;ENSRNOG00000003280;ENSRNOG00000021056;ENSRNOG00000006645;ENSRNOG00000021128;ENSRNOG00000047143;ENSRNOG00000054204;ENSRNOG00000011211;ENSRNOG00000001658;…	Gabrb1;Gabra2;Kcnj10;Gria1;Glra1;Grik4;Trpm2;Kcnj9;P2rx6;Gria3;Kcnj12;Ryr2;Glrb;Grin2c;Kcnj14;Ryr3;Kcnj11;Fkbp1b;Gria2;Pex5l;Kcnj6;Gabrg2;Gabra4;Grin3a
13	GO:0005230	MF	extracellular ligand-gated ion channel activity	13/603	73/22191	5.89E-07	0.000399254	ENSRNOG00000010199;ENSRNOG00000003280;ENSRNOG00000002327;ENSRNOG00000002349;ENSRNOG00000001873;ENSRNOG00000013588;ENSRNOG00000045816;ENSRNOG00000030910;ENSRNOG00000003241;ENSRNOG00000007682;ENSRNOG00000002336;ENSRNOG00000054204;ENSRNOG00000005723	Glrb;Grin2c;Gabrb1;Gabra2;P2rx6;Glra1;Gria1;Grik4;Gabrg2;Gria3;Gabra4;Gria2;Grin3a
45	GO:0022839	MF	ion gated channel activity	45/603	316/22191	6.11E-07	0.000399254	ENSRNOG00000021056;ENSRNOG00000016221;ENSRNOG00000002349;ENSRNOG00000027770;ENSRNOG00000007705;ENSRNOG00000054314;ENSRNOG00000045816;ENSRNOG00000013588;ENSRNOG00000030910;ENSRNOG00000005985;ENSRNOG00000001216;ENSRNOG00000007645;ENSRNOG00000006639;ENSRNOG00000014081;ENSRNOG00000001873;ENSRNOG00000002327;ENSRNOG00000055401;ENSRNOG00000015746;ENSRNOG00000007682;ENSRNOG00000002303;ENSRNOG00000006841;…	Kcnj14;Scn2b;Gabra2;Trpm3;Kcnj10;Kcng1;Gria1;Glra1;Grik4;Kcnma1;Trpm2;Kcnj9;Scn9a;Nmur2;P2rx6;Gabrb1;Kcnc1;Kcng4;Gria3;Kcnj12;Ano4;Cacng8;Kcnmb2;Ryr2;Kcna6;Glrb;Grin2c;Ryr3;Kcnj11;Kcnv1;Nalcn;Kcna2;Kcnj6;Fkbp1b;Oprm1;Gria2;Scn3b;Pex5l;Scn1a;Cacna1g;Clcn4;Kcnq2;Gabrg2;Gabra4;Grin3a
45	GO:0022836	MF	gated channel activity	45/603	318/22191	6.89E-07	0.000399254	ENSRNOG00000021056;ENSRNOG00000016221;ENSRNOG00000002349;ENSRNOG00000027770;ENSRNOG00000007705;ENSRNOG00000054314;ENSRNOG00000045816;ENSRNOG00000013588;ENSRNOG00000030910;ENSRNOG00000005985;ENSRNOG00000001216;ENSRNOG00000007645;ENSRNOG00000006639;ENSRNOG00000014081;ENSRNOG00000001873;ENSRNOG00000002327;ENSRNOG00000055401;ENSRNOG00000015746;ENSRNOG00000007682;ENSRNOG00000002303;ENSRNOG00000006841;…	Kcnj14;Scn2b;Gabra2;Trpm3;Kcnj10;Kcng1;Gria1;Glra1;Grik4;Kcnma1;Trpm2;Kcnj9;Scn9a;Nmur2;P2rx6;Gabrb1;Kcnc1;Kcng4;Gria3;Kcnj12;Ano4;Cacng8;Kcnmb2;Ryr2;Kcna6;Glrb;Grin2c;Ryr3;Kcnj11;Kcnv1;Nalcn;Kcna2;Kcnj6;Fkbp1b;Oprm1;Gria2;Scn3b;Pex5l;Scn1a;Cacna1g;Clcn4;Kcnq2;Gabrg2;Gabra4;Grin3a
43	GO:0046873	MF	metal ion transmembrane transporter activity	43/603	424/22191	6.91E-07	0.000399254	ENSRNOG00000010597;ENSRNOG00000052051;ENSRNOG00000021056;ENSRNOG00000016221;ENSRNOG00000007705;ENSRNOG00000054314;ENSRNOG00000018285;ENSRNOG00000018644;ENSRNOG00000003872;ENSRNOG00000045626;ENSRNOG00000005985;ENSRNOG00000001216;ENSRNOG00000007645;ENSRNOG00000030269;ENSRNOG00000006639;ENSRNOG00000020113;ENSRNOG00000006255;ENSRNOG00000055401;ENSRNOG00000005697;ENSRNOG00000015746;ENSRNOG00000002303;…	Slc5a7;Slc24a1;Kcnj14;Scn2b;Kcnj10;Kcng1;Kcna2;Slc6a7;Slc40a1;Pkd1l2;Kcnma1;Trpm2;Kcnj9;Atp2b2;Scn9a;Cnnm2;Nipal4;Kcnc1;Slc6a11;Kcng4;Kcnj12;Slc24a3;Cacng8;Kcnmb2;Ryr2;Slc25a18;Kcna6;Ryr3;Kcnj11;Kcnv1;Nalcn;Kcnj6;Fkbp1b;Gria2;Scn3b;Slc6a9;Atp13a4;Scn1a;Cacna1g;Oprm1;Kcnq2;Slc24a2;Grin3a
19	GO:0022843	MF	voltage-gated cation channel activity	19/603	135/22191	8.41E-07	0.000399254	ENSRNOG00000052486;ENSRNOG00000003280;ENSRNOG00000021056;ENSRNOG00000007645;ENSRNOG00000060528;ENSRNOG00000004117;ENSRNOG00000055401;ENSRNOG00000021128;ENSRNOG00000001658;ENSRNOG00000007705;ENSRNOG00000054314;ENSRNOG00000018285;ENSRNOG00000011624;ENSRNOG00000015746;ENSRNOG00000005985;ENSRNOG00000018191;ENSRNOG00000002303;ENSRNOG00000057848;ENSRNOG00000005723	Kcna6;Grin2c;Kcnj14;Kcnj9;Cacna1g;Kcnv1;Kcnc1;Kcnj11;Kcnj6;Kcnj10;Kcng1;Kcna2;Kcnq2;Kcng4;Kcnma1;Oprm1;Kcnj12;Cacng8;Grin3a
25	GO:0022832	MF	voltage-gated channel activity	25/603	187/22191	8.96E-07	0.000399254	ENSRNOG00000021056;ENSRNOG00000016221;ENSRNOG00000007705;ENSRNOG00000054314;ENSRNOG00000018285;ENSRNOG00000007645;ENSRNOG00000006639;ENSRNOG00000003533;ENSRNOG00000057221;ENSRNOG00000055401;ENSRNOG00000015746;ENSRNOG00000011624;ENSRNOG00000057848;ENSRNOG00000052486;ENSRNOG00000003280;ENSRNOG00000021128;ENSRNOG00000004117;ENSRNOG00000004752;ENSRNOG00000001658;ENSRNOG00000005985;ENSRNOG00000002303;…	Kcnj14;Scn2b;Kcnj10;Kcng1;Kcna2;Kcnj9;Scn9a;Clcn4;Scn3b;Kcnc1;Kcng4;Kcnq2;Cacng8;Kcna6;Grin2c;Kcnj11;Kcnv1;Nalcn;Kcnj6;Kcnma1;Kcnj12;Scn1a;Grin3a;Oprm1;Cacna1g
25	GO:0005244	MF	voltage-gated ion channel activity	25/603	187/22191	8.96E-07	0.000399254	ENSRNOG00000021056;ENSRNOG00000016221;ENSRNOG00000007705;ENSRNOG00000054314;ENSRNOG00000018285;ENSRNOG00000007645;ENSRNOG00000006639;ENSRNOG00000003533;ENSRNOG00000057221;ENSRNOG00000055401;ENSRNOG00000015746;ENSRNOG00000011624;ENSRNOG00000057848;ENSRNOG00000052486;ENSRNOG00000003280;ENSRNOG00000021128;ENSRNOG00000004117;ENSRNOG00000004752;ENSRNOG00000001658;ENSRNOG00000005985;ENSRNOG00000002303;…	Kcnj14;Scn2b;Kcnj10;Kcng1;Kcna2;Kcnj9;Scn9a;Clcn4;Scn3b;Kcnc1;Kcng4;Kcnq2;Cacng8;Kcna6;Grin2c;Kcnj11;Kcnv1;Nalcn;Kcnj6;Kcnma1;Kcnj12;Scn1a;Grin3a;Oprm1;Cacna1g
39	GO:0005261	MF	cation channel activity	39/603	302/22191	8.97E-07	0.000399254	ENSRNOG00000052051;ENSRNOG00000021056;ENSRNOG00000016221;ENSRNOG00000027770;ENSRNOG00000007705;ENSRNOG00000054314;ENSRNOG00000045816;ENSRNOG00000045626;ENSRNOG00000005985;ENSRNOG00000001216;ENSRNOG00000007645;ENSRNOG00000006639;ENSRNOG00000001873;ENSRNOG00000055401;ENSRNOG00000015746;ENSRNOG00000007682;ENSRNOG00000002303;ENSRNOG00000060687;ENSRNOG00000057848;ENSRNOG00000010094;ENSRNOG00000017060;…	Slc24a1;Kcnj14;Scn2b;Trpm3;Kcnj10;Kcng1;Gria1;Pkd1l2;Kcnma1;Trpm2;Kcnj9;Scn9a;P2rx6;Kcnc1;Kcng4;Gria3;Kcnj12;Slc24a3;Cacng8;Kcnmb2;Ryr2;Kcna6;Grin2c;Ryr3;Kcnj11;Kcnv1;Nalcn;Kcna2;Kcnj6;Fkbp1b;Gria2;Scn3b;Pex5l;Scn1a;Cacna1g;Oprm1;Kcnq2;Slc24a2;Grin3a
15	GO:0030594	MF	neurotransmitter receptor activity	15/603	120/22191	9.31E-07	0.000399254	ENSRNOG00000010063;ENSRNOG00000003280;ENSRNOG00000002327;ENSRNOG00000002349;ENSRNOG00000013588;ENSRNOG00000008428;ENSRNOG00000018191;ENSRNOG00000045816;ENSRNOG00000003241;ENSRNOG00000061153;ENSRNOG00000007682;ENSRNOG00000054204;ENSRNOG00000049410;ENSRNOG00000005723;ENSRNOG00000030910	Htr2a;Grin2c;Gabrb1;Gabra2;Glra1;Drd2;Oprm1;Gria1;Gabrg2;Hrh3;Gria3;Gria2;Chrm3;Grin3a;Grik4
11	GO:0008066	MF	glutamate receptor activity	11/603	30/22191	9.79E-07	0.000399254	ENSRNOG00000003280;ENSRNOG00000016429;ENSRNOG00000000487;ENSRNOG00000045816;ENSRNOG00000030910;ENSRNOG00000021468;ENSRNOG00000005519;ENSRNOG00000007682;ENSRNOG00000054204;ENSRNOG00000014290;ENSRNOG00000005723	Grin2c;Grm5;Grm4;Gria1;Grik4;Grm8;Grm3;Gria3;Gria2;Grm1;Grin3a
14	GO:0007193	BP	adenylate cyclase-inhibiting G protein-coupled receptor signaling pathway	14/603	77/22191	1.07E-06	0.000402687	ENSRNOG00000010063;ENSRNOG00000014290;ENSRNOG00000004890;ENSRNOG00000008428;ENSRNOG00000000487;ENSRNOG00000061153;ENSRNOG00000018191;ENSRNOG00000013902;ENSRNOG00000002793;ENSRNOG00000021468;ENSRNOG00000005519;ENSRNOG00000049410;ENSRNOG00000013683;ENSRNOG00000006237	Htr2a;Grm1;Adcy8;Drd2;Grm4;Hrh3;Oprm1;P2ry12;Sstr2;Grm8;Grm3;Chrm3;S1pr1;Gpr37l1
42	GO:0007610	BP	behavior	42/603	546/22191	1.29E-06	0.000402687	ENSRNOG00000009033;ENSRNOG00000016429;ENSRNOG00000025589;ENSRNOG00000016013;ENSRNOG00000023601;ENSRNOG00000031100;ENSRNOG00000045816;ENSRNOG00000019207;ENSRNOG00000004890;ENSRNOG00000006639;ENSRNOG00000016701;ENSRNOG00000023643;ENSRNOG00000014081;ENSRNOG00000021087;ENSRNOG00000054620;ENSRNOG00000001931;ENSRNOG00000008428;ENSRNOG00000013213;ENSRNOG00000052296;ENSRNOG00000002636;ENSRNOG00000030269;…	Cntn2;Grm5;Jph4;Gprc5b;Elavl4;Klhl1;Gria1;Shank1;Adcy8;Scn9a;Gng8;Mmp17;Nmur2;Lgi4;AC135026.1;Fgf12;Drd2;Epha4;Shank3;Abat;Atp2b2;Atp8a2;Ptchd1;Glrb;Adam22;Mrap2;Slitrk1;Srd5a1;Nqo2;Kcnj10;Slitrk6;Htr2a;Meis1;Cnr1;Hipk2;Glra1;Scn1a;Lypd1;Oprm1;Gabrg2;Slc24a2;Grm1
23	GO:0120039	BP	plasma membrane bounded cell projection morphogenesis	23/603	210/22191	1.30E-06	0.000402687	ENSRNOG00000009033;ENSRNOG00000002734;ENSRNOG00000023601;ENSRNOG00000019207;ENSRNOG00000022970;ENSRNOG00000000805;ENSRNOG00000008428;ENSRNOG00000013213;ENSRNOG00000052296;ENSRNOG00000014107;ENSRNOG00000008053;ENSRNOG00000009345;ENSRNOG00000018712;ENSRNOG00000020277;ENSRNOG00000028266;ENSRNOG00000017193;ENSRNOG00000022337;ENSRNOG00000009209;ENSRNOG00000009821;ENSRNOG00000053288;ENSRNOG00000022863;…	Cntn2;AABR07042077.1;Elavl4;Shank1;Nkx2-8;Gja1;Drd2;Epha4;Shank3;Omg;Atp8a2;Ugt8;Camk2a;Cntnap1;Lrrc55;Lingo1;Slitrk6;Slitrk1;Slitrk3;Ank3;Lingo4;Myh10;Map2
37	GO:0034762	BP	regulation of transmembrane transport	37/603	514/22191	1.31E-06	0.000402687	ENSRNOG00000021056;ENSRNOG00000016221;ENSRNOG00000011076;ENSRNOG00000007705;ENSRNOG00000054314;ENSRNOG00000018285;ENSRNOG00000019207;ENSRNOG00000000805;ENSRNOG00000007645;ENSRNOG00000006639;ENSRNOG00000001931;ENSRNOG00000018191;ENSRNOG00000008428;ENSRNOG00000057221;ENSRNOG00000005985;ENSRNOG00000052296;ENSRNOG00000015746;ENSRNOG00000011624;ENSRNOG00000057848;ENSRNOG00000017060;ENSRNOG00000052486;…	Kcnj14;Scn2b;Ank2;Kcnj10;Kcng1;Kcna2;Shank1;Gja1;Kcnj9;Scn9a;Fgf12;Oprm1;Drd2;Scn3b;Kcnma1;Shank3;Kcng4;Kcnq2;Cacng8;Ryr2;Kcna6;Grin2c;Cacna2d3;C3;Kcnj11;Kcnv1;Nalcn;Kcnj6;Fkbp1b;Itln1;Kcnj12;Kcnc1;Scn1a;Ank3;Grin3a;Clcn4;Cacna1g
20	GO:0098793	CC	presynapse	20/603	209/22191	1.20E-06	0.000402687	ENSRNOG00000010260;ENSRNOG00000031536;ENSRNOG00000052486;ENSRNOG00000029912;ENSRNOG00000009299;ENSRNOG00000012490;ENSRNOG00000018285;ENSRNOG00000018029;ENSRNOG00000007705;ENSRNOG00000056612;ENSRNOG00000054620;ENSRNOG00000013213;ENSRNOG00000008428;ENSRNOG00000011160;ENSRNOG00000022472;ENSRNOG00000059510;ENSRNOG00000000487;ENSRNOG00000049410;ENSRNOG00000019484;ENSRNOG00000009967	Dixdc1;Syndig1;Kcna6;Gp1bb;Adra2c;Amph;Kcna2;Doc2g;Kcnj10;Unc13c;AC135026.1;Epha4;Drd2;Sv2b;Snap47;LOC100910792;Grm4;Chrm3;Slc6a9;Otof
9	GO:0043198	CC	dendritic shaft	9/603	41/22191	1.23E-06	0.000402687	ENSRNOG00000010063;ENSRNOG00000054204;ENSRNOG00000045816;ENSRNOG00000025589;ENSRNOG00000013213;ENSRNOG00000009726;ENSRNOG00000019361;ENSRNOG00000000487;ENSRNOG00000031536	Htr2a;Gria2;Gria1;Jph4;Epha4;Grip2;Inpp5j;Grm4;Syndig1
27	GO:0033267	CC	axon part	27/603	349/22191	1.24E-06	0.000402687	ENSRNOG00000009033;ENSRNOG00000011160;ENSRNOG00000009299;ENSRNOG00000000487;ENSRNOG00000056612;ENSRNOG00000018285;ENSRNOG00000053288;ENSRNOG00000010260;ENSRNOG00000019361;ENSRNOG00000049410;ENSRNOG00000029912;ENSRNOG00000008428;ENSRNOG00000013213;ENSRNOG00000055401;ENSRNOG00000021128;ENSRNOG00000052486;ENSRNOG00000020277;ENSRNOG00000012490;ENSRNOG00000045816;ENSRNOG00000021472;ENSRNOG00000018241;…	Cntn2;Sv2b;Adra2c;Grm4;Unc13c;Kcna2;Ank3;Dixdc1;Inpp5j;Chrm3;Gp1bb;Drd2;Epha4;Kcnc1;Kcnj11;Kcna6;Cntnap1;Amph;Gria1;Ermn;Ank1;Cnr1;Scn1a;Crtac1;AC135026.1;Myh10;LOC100910792
52	GO:0015267	MF	channel activity	52/603	457/22191	1.17E-06	0.000402687	ENSRNOG00000052051;ENSRNOG00000021056;ENSRNOG00000038328;ENSRNOG00000016221;ENSRNOG00000002349;ENSRNOG00000027770;ENSRNOG00000007705;ENSRNOG00000054314;ENSRNOG00000045816;ENSRNOG00000013588;ENSRNOG00000030910;ENSRNOG00000000805;ENSRNOG00000005985;ENSRNOG00000001216;ENSRNOG00000007645;ENSRNOG00000006639;ENSRNOG00000014081;ENSRNOG00000008169;ENSRNOG00000001873;ENSRNOG00000002327;ENSRNOG00000055401;…	Slc24a1;Kcnj14;Gjc2;Scn2b;Gabra2;Trpm3;Kcnj10;Kcng1;Gria1;Glra1;Grik4;Gja1;Kcnma1;Trpm2;Kcnj9;Scn9a;Nmur2;Slc24a2;P2rx6;Gabrb1;Kcnc1;Kcng4;Gria3;Kcnj12;Slc24a3;Cacng8;Kcnmb2;Ryr2;Kcna6;Glrb;Grin2c;Pkd1l2;Ryr3;Kcnj11;Kcnv1;Nalcn;Kcna2;Kcnj6;Fkbp1b;Oprm1;Gria2;Aqp4;Scn3b;Pex5l;Ano4;Scn1a;Cacna1g;Clcn4;Kcnq2;Gabrg2;Gabra4;Grin3a
52	GO:0022803	MF	passive transmembrane transporter activity	52/603	457/22191	1.17E-06	0.000402687	ENSRNOG00000052051;ENSRNOG00000021056;ENSRNOG00000038328;ENSRNOG00000016221;ENSRNOG00000002349;ENSRNOG00000027770;ENSRNOG00000007705;ENSRNOG00000054314;ENSRNOG00000045816;ENSRNOG00000013588;ENSRNOG00000030910;ENSRNOG00000000805;ENSRNOG00000005985;ENSRNOG00000001216;ENSRNOG00000007645;ENSRNOG00000006639;ENSRNOG00000014081;ENSRNOG00000008169;ENSRNOG00000001873;ENSRNOG00000002327;ENSRNOG00000055401;…	Slc24a1;Kcnj14;Gjc2;Scn2b;Gabra2;Trpm3;Kcnj10;Kcng1;Gria1;Glra1;Grik4;Gja1;Kcnma1;Trpm2;Kcnj9;Scn9a;Nmur2;Slc24a2;P2rx6;Gabrb1;Kcnc1;Kcng4;Gria3;Kcnj12;Slc24a3;Cacng8;Kcnmb2;Ryr2;Kcna6;Glrb;Grin2c;Pkd1l2;Ryr3;Kcnj11;Kcnv1;Nalcn;Kcna2;Kcnj6;Fkbp1b;Oprm1;Gria2;Aqp4;Scn3b;Pex5l;Ano4;Scn1a;Cacna1g;Clcn4;Kcnq2;Gabrg2;Gabra4;Grin3a
49	GO:0005216	MF	ion channel activity	49/603	413/22191	1.19E-06	0.000402687	ENSRNOG00000052051;ENSRNOG00000021056;ENSRNOG00000016221;ENSRNOG00000002349;ENSRNOG00000027770;ENSRNOG00000007705;ENSRNOG00000054314;ENSRNOG00000045816;ENSRNOG00000013588;ENSRNOG00000030910;ENSRNOG00000045626;ENSRNOG00000005985;ENSRNOG00000001216;ENSRNOG00000007645;ENSRNOG00000006639;ENSRNOG00000014081;ENSRNOG00000008169;ENSRNOG00000001873;ENSRNOG00000002327;ENSRNOG00000055401;ENSRNOG00000015746;…	Slc24a1;Kcnj14;Scn2b;Gabra2;Trpm3;Kcnj10;Kcng1;Gria1;Glra1;Grik4;Pkd1l2;Kcnma1;Trpm2;Kcnj9;Scn9a;Nmur2;Slc24a2;P2rx6;Gabrb1;Kcnc1;Kcng4;Gria3;Kcnj12;Slc24a3;Cacng8;Kcnmb2;Ryr2;Kcna6;Glrb;Grin2c;Ryr3;Kcnj11;Kcnv1;Nalcn;Kcna2;Kcnj6;Fkbp1b;Oprm1;Gria2;Scn3b;Pex5l;Ano4;Scn1a;Cacna1g;Clcn4;Kcnq2;Gabrg2;Gabra4;Grin3a
77	GO:0022857	MF	transmembrane transporter activity	77/603	1093/22191	1.25E-06	0.000402687	ENSRNOG00000010597;ENSRNOG00000052051;ENSRNOG00000021056;ENSRNOG00000011160;ENSRNOG00000016221;ENSRNOG00000002349;ENSRNOG00000027770;ENSRNOG00000015538;ENSRNOG00000007705;ENSRNOG00000054314;ENSRNOG00000011624;ENSRNOG00000018644;ENSRNOG00000030910;ENSRNOG00000003872;ENSRNOG00000045626;ENSRNOG00000005985;ENSRNOG00000001216;ENSRNOG00000007645;ENSRNOG00000020113;ENSRNOG00000006639;ENSRNOG00000028097;…	Slc5a7;Slc24a1;Kcnj14;Sv2b;Scn2b;Gabra2;Trpm3;Abcd2;Kcnj10;Kcng1;Kcnq2;Slc6a7;Grik4;Slc40a1;Pkd1l2;Kcnma1;Trpm2;Kcnj9;Cnnm2;Scn9a;Slc7a14;Grin3a;Nmur2;Slc7a4;Slc38a3;Nipal4;P2rx6;Scn3b;Slc2a13;Gria3;Glra1;Kcnc1;Slc6a11;Kcng4;Slc7a10;Kcnj12;Slc24a3;Slc15a2;Kcnmb2;Ryr2;Slc25a18;Kcna6;Glrb;Grin2c;Sfxn5;Slc45a3;Ryr3;Kcnj11;Slco3a1;Slc5a5;Nalcn;Kcnv1;Kcnj6;Fkbp1b;Oprm1;Gria2;Aqp4;Atp2b2;Slc6a9;Slco1c1…
71	GO:0015075	MF	ion transmembrane transporter activity	71/603	887/22191	1.30E-06	0.000402687	ENSRNOG00000010597;ENSRNOG00000052051;ENSRNOG00000021056;ENSRNOG00000032798;ENSRNOG00000016221;ENSRNOG00000002349;ENSRNOG00000027770;ENSRNOG00000007705;ENSRNOG00000054314;ENSRNOG00000011624;ENSRNOG00000018644;ENSRNOG00000030910;ENSRNOG00000003872;ENSRNOG00000045626;ENSRNOG00000005985;ENSRNOG00000001216;ENSRNOG00000007645;ENSRNOG00000020113;ENSRNOG00000006639;ENSRNOG00000028097;ENSRNOG00000005723;…	Slc5a7;Slc24a1;Kcnj14;Slco3a1;Scn2b;Gabra2;Trpm3;Kcnj10;Kcng1;Kcnq2;Slc6a7;Grik4;Slc40a1;Pkd1l2;Kcnma1;Trpm2;Kcnj9;Cnnm2;Scn9a;Slc7a14;Grin3a;Nmur2;Slc7a4;Slc38a3;Nipal4;P2rx6;Scn3b;Slc2a13;Gria3;Glra1;Kcnc1;Slc6a11;Kcng4;Slc7a10;Kcnj12;Slc24a3;Cacng8;Kcnmb2;Ryr2;Slc25a18;Kcna6;Glrb;Grin2c;Sfxn5;Slc45a3;Ryr3;Kcnj11;Slc5a5;Nalcn;Kcnv1;Kcnj6;Fkbp1b;Oprm1;Gria2;Atp2b2;Slc6a9;Slco1c1;Pex5l;Ano4;Gabrb…
17	GO:0071805	BP	potassium ion transmembrane transport	17/603	140/22191	1.37E-06	0.000411024	ENSRNOG00000052486;ENSRNOG00000021056;ENSRNOG00000004117;ENSRNOG00000054314;ENSRNOG00000010094;ENSRNOG00000055401;ENSRNOG00000021128;ENSRNOG00000001658;ENSRNOG00000004752;ENSRNOG00000007705;ENSRNOG00000011624;ENSRNOG00000018285;ENSRNOG00000013902;ENSRNOG00000015746;ENSRNOG00000005985;ENSRNOG00000002303;ENSRNOG00000007645	Kcna6;Kcnj14;Kcnv1;Kcng1;Kcnmb2;Kcnc1;Kcnj11;Kcnj6;Nalcn;Kcnj10;Kcnq2;Kcna2;P2ry12;Kcng4;Kcnma1;Kcnj12;Kcnj9
41	GO:0098797	CC	plasma membrane protein complex	41/603	483/22191	1.37E-06	0.000411024	ENSRNOG00000009033;ENSRNOG00000016221;ENSRNOG00000019570;ENSRNOG00000053122;ENSRNOG00000054314;ENSRNOG00000018285;ENSRNOG00000019207;ENSRNOG00000022116;ENSRNOG00000002793;ENSRNOG00000008082;ENSRNOG00000000805;ENSRNOG00000006639;ENSRNOG00000016701;ENSRNOG00000026163;ENSRNOG00000016055;ENSRNOG00000005985;ENSRNOG00000015746;ENSRNOG00000007682;ENSRNOG00000038328;ENSRNOG00000057848;ENSRNOG00000020277;…	Cntn2;Scn2b;Gng3;Scn1a;Kcng1;Kcna2;Shank1;Gjb6;Sstr2;Rgs6;Gja1;Scn9a;Gng8;Cpt1c;Fkrp;Kcnma1;Kcng4;Gria3;Gjc2;Cacng8;Cntnap1;Kcna6;Glrb;Grin2c;Kcnj11;Kcnv1;Gria1;Smad7;Gng4;Kcnj6;Gjd2;Gria2;Scn3b;Gng7;Kcnc1;Sspn;Kcnq2;Grin3a;Grm1;Cacna1g;Grik4
49	GO:0030001	BP	metal ion transport	49/603	576/22191	1.49E-06	0.000419041	ENSRNOG00000010597;ENSRNOG00000052051;ENSRNOG00000021056;ENSRNOG00000018958;ENSRNOG00000016221;ENSRNOG00000007705;ENSRNOG00000054314;ENSRNOG00000018285;ENSRNOG00000003872;ENSRNOG00000045626;ENSRNOG00000007645;ENSRNOG00000020113;ENSRNOG00000006639;ENSRNOG00000005723;ENSRNOG00000014081;ENSRNOG00000016827;ENSRNOG00000006255;ENSRNOG00000008428;ENSRNOG00000057221;ENSRNOG00000005985;ENSRNOG00000001216;…	Slc5a7;Slc24a1;Kcnj14;Mt3;Scn2b;Kcnj10;Kcng1;Kcna2;Slc40a1;Pkd1l2;Kcnj9;Cnnm2;Scn9a;Grin3a;Nmur2;Slc38a3;Nipal4;Drd2;Scn3b;Kcnma1;Trpm2;Kcng4;Atp2b2;Slc24a3;Cacng8;Kcnj11;Ryr2;Kcna6;Camk2a;Cacna2d3;Ryr3;Kcnmb2;Camk2g;Slc5a5;Nalcn;Kcnv1;P2ry12;Kcnj6;Fkbp1b;Kcnj12;Slc25a23;Htr2a;Atp13a4;Kcnc1;Kcnq2;Scn1a;Oprm1;Slc24a2;Cacna1g
51	GO:0098655	BP	cation transmembrane transport	51/603	645/22191	1.53E-06	0.000419041	ENSRNOG00000052051;ENSRNOG00000021056;ENSRNOG00000016221;ENSRNOG00000027770;ENSRNOG00000007705;ENSRNOG00000054314;ENSRNOG00000011624;ENSRNOG00000018644;ENSRNOG00000003872;ENSRNOG00000005985;ENSRNOG00000045626;ENSRNOG00000007645;ENSRNOG00000020113;ENSRNOG00000006639;ENSRNOG00000005723;ENSRNOG00000016827;ENSRNOG00000006255;ENSRNOG00000001873;ENSRNOG00000008428;ENSRNOG00000057221;ENSRNOG00000015741;…	Slc24a1;Kcnj14;Scn2b;Trpm3;Kcnj10;Kcng1;Kcnq2;Slc6a7;Slc40a1;Kcnma1;Pkd1l2;Kcnj9;Cnnm2;Scn9a;Grin3a;Slc38a3;Nipal4;P2rx6;Drd2;Scn3b;Slc2a13;Kcnc1;Trpm2;Kcng4;Kcnj12;Slc24a3;Cacng8;Kcnj11;Ryr2;Kcna6;Grin2c;Cacna2d3;Ryr3;Kcnmb2;Slc5a5;Nalcn;Kcnv1;P2ry12;Kcnj6;Fkbp1b;Atp2b2;Slc6a9;Slc25a23;Htr2a;Pex5l;Atp13a4;Kcna2;Scn1a;Oprm1;Slc24a2;Cacna1g
40	GO:0045202	CC	synapse	40/603	417/22191	1.46E-06	0.000419041	ENSRNOG00000010597;ENSRNOG00000009033;ENSRNOG00000002327;ENSRNOG00000008915;ENSRNOG00000002349;ENSRNOG00000043103;ENSRNOG00000045816;ENSRNOG00000012620;ENSRNOG00000009726;ENSRNOG00000030910;ENSRNOG00000061153;ENSRNOG00000049410;ENSRNOG00000004353;ENSRNOG00000026163;ENSRNOG00000029912;ENSRNOG00000018029;ENSRNOG00000013213;ENSRNOG00000026866;ENSRNOG00000007682;ENSRNOG00000018285;ENSRNOG00000031536;…	Slc5a7;Cntn2;Gabrb1;Prima1;Gabra2;Frrs1l;Gria1;Syngr3;Grip2;Grik4;Hrh3;Chrm3;Ppfia2;Cpt1c;Gp1bb;Doc2g;Epha4;Syn3;Gria3;Kcna2;Syndig1;Glrb;Grin2c;Slitrk1;Ppfia4;Cadm2;Elfn1;Gria2;Slc6a9;Sarm1;Glra1;Ank3;Lgi1;Shank1;Myh10;Gabrg2;Gabra4;Mgll;Grin3a;Otof
63	GO:0031226	CC	intrinsic component of plasma membrane	63/603	1065/22191	1.50E-06	0.000419041	ENSRNOG00000010597;ENSRNOG00000052051;ENSRNOG00000029756;ENSRNOG00000021056;ENSRNOG00000011151;ENSRNOG00000025745;ENSRNOG00000013770;ENSRNOG00000009299;ENSRNOG00000006144;ENSRNOG00000012622;ENSRNOG00000018285;ENSRNOG00000018644;ENSRNOG00000002793;ENSRNOG00000016429;ENSRNOG00000000805;ENSRNOG00000001216;ENSRNOG00000007645;ENSRNOG00000020694;ENSRNOG00000006639;ENSRNOG00000022428;ENSRNOG00000016827;…	Slc5a7;Slc24a1;P2ry13;Kcnj14;Tenm4;Gpr17;Folh1;Adra2c;Cntn3;Mmp15;Kcna2;Slc6a7;Sstr2;Grm5;Gja1;Trpm2;Kcnj9;Icam5;Scn9a;Flrt1;Slc38a3;Chrm3;Slc7a4;P2rx6;Drd2;Slc2a13;Epha4;Slc6a11;Ephb6;Grm3;Slco1c1;Kcnj12;Slc24a3;Syndig1;Grm4;Kcna6;Glrb;Ntrk3;Slc5a5;P2ry12;Kcnj6;Sstr1;Kcnj10;Aqp4;Slitrk6;Slc6a9;Htr2a;Mmp24;Gabrb1;Atp13a4;Plxna3;Grm1;Tspan1;Sspn;Glra1;Oprm1;Cadm2;Gabrg2;Slc24a2;Gpr83;Slco3a1;S1pr1…
59	GO:0043005	CC	neuron projection	59/603	860/22191	1.54E-06	0.000419041	ENSRNOG00000009033;ENSRNOG00000021056;ENSRNOG00000011151;ENSRNOG00000018958;ENSRNOG00000009299;ENSRNOG00000002349;ENSRNOG00000011076;ENSRNOG00000019570;ENSRNOG00000010244;ENSRNOG00000004118;ENSRNOG00000031100;ENSRNOG00000018285;ENSRNOG00000013588;ENSRNOG00000005223;ENSRNOG00000002793;ENSRNOG00000016429;ENSRNOG00000001216;ENSRNOG00000049410;ENSRNOG00000019177;ENSRNOG00000026163;ENSRNOG00000008428;…	Cntn2;Kcnj14;Tenm4;Mt3;Adra2c;Gabra2;Ank2;Gng3;Sarm1;Frmpd4;Klhl1;Kcna2;Glra1;Hnmt;Sstr2;Grm5;Trpm2;Chrm3;Psd2;Cpt1c;Drd2;Kif5a;Epha4;Kcnc1;Shank3;Slc6a11;Abat;Grm3;Cntnap1;Syndig1;Kcna6;Glrb;LOC103692570;Adam22;Kcnj11;Reep6;Gria1;Srd5a1;Elfn1;Sstr1;Neurl1;Gria2;Pura;Htr2a;Ank1;Cnr1;Gabrb1;Scn1a;Ank3;AC135026.1;Oprm1;Shank1;Myh10;Gabrg2;Snap47;Grip2;Map2;Grm1;Grin3a
52	GO:0008324	MF	cation transmembrane transporter activity	52/603	644/22191	1.49E-06	0.000419041	ENSRNOG00000010597;ENSRNOG00000052051;ENSRNOG00000021056;ENSRNOG00000016221;ENSRNOG00000027770;ENSRNOG00000007705;ENSRNOG00000054314;ENSRNOG00000011624;ENSRNOG00000018644;ENSRNOG00000003872;ENSRNOG00000005985;ENSRNOG00000045626;ENSRNOG00000007645;ENSRNOG00000020113;ENSRNOG00000006639;ENSRNOG00000005723;ENSRNOG00000016827;ENSRNOG00000006255;ENSRNOG00000001873;ENSRNOG00000057221;ENSRNOG00000015741;…	Slc5a7;Slc24a1;Kcnj14;Scn2b;Trpm3;Kcnj10;Kcng1;Kcnq2;Slc6a7;Slc40a1;Kcnma1;Pkd1l2;Kcnj9;Cnnm2;Scn9a;Grin3a;Slc38a3;Nipal4;P2rx6;Scn3b;Slc2a13;Kcnc1;Slc6a11;Trpm2;Kcng4;Gria3;Kcnj12;Slc24a3;Cacng8;Kcnj11;Ryr2;Slc25a18;Kcna6;Grin2c;Slc45a3;Ryr3;Kcnmb2;Kcnv1;Nalcn;Kcnj6;Fkbp1b;Gria2;Atp2b2;Slc6a9;Pex5l;Atp13a4;Kcna2;Scn1a;Oprm1;Slc24a2;Gria1;Cacna1g
73	GO:0034220	BP	ion transmembrane transport	73/603	896/22191	1.58E-06	0.000422184	ENSRNOG00000037871;ENSRNOG00000021056;ENSRNOG00000052051;ENSRNOG00000016221;ENSRNOG00000002349;ENSRNOG00000027770;ENSRNOG00000007705;ENSRNOG00000054314;ENSRNOG00000011624;ENSRNOG00000018644;ENSRNOG00000030910;ENSRNOG00000003872;ENSRNOG00000045626;ENSRNOG00000005985;ENSRNOG00000001216;ENSRNOG00000007645;ENSRNOG00000020113;ENSRNOG00000006639;ENSRNOG00000028097;ENSRNOG00000005723;ENSRNOG00000014081;…	Sfxn5;Kcnj14;Slc24a1;Scn2b;Gabra2;Trpm3;Kcnj10;Kcng1;Kcnq2;Slc6a7;Grik4;Slc40a1;Pkd1l2;Kcnma1;Trpm2;Kcnj9;Cnnm2;Scn9a;Slc7a14;Grin3a;Nmur2;Slc7a4;Slc38a3;Nipal4;P2rx6;Drd2;Scn3b;Slc2a13;Gria3;Glra1;Kcnc1;Slc25a18;Kcng4;Slc7a10;Kcnj12;Slc24a3;Cacng8;Kcnmb2;Ryr2;Kcna6;Glrb;Grin2c;Cacna2d3;Ryr3;Kcnj11;Slc5a5;Nalcn;Kcnv1;P2ry12;Kcnj6;Fkbp1b;Oprm1;Gria2;Aqp4;Atp2b2;Slc6a9;Slc25a23;Htr2a;Pex5l;Ano4;Gab…
12	GO:0008076	CC	voltage-gated potassium channel complex	12/603	80/22191	1.62E-06	0.00042954	ENSRNOG00000009033;ENSRNOG00000052486;ENSRNOG00000021128;ENSRNOG00000018285;ENSRNOG00000004117;ENSRNOG00000054314;ENSRNOG00000011624;ENSRNOG00000055401;ENSRNOG00000001658;ENSRNOG00000015746;ENSRNOG00000020277;ENSRNOG00000005985	Cntn2;Kcna6;Kcnj11;Kcna2;Kcnv1;Kcng1;Kcnq2;Kcnc1;Kcnj6;Kcng4;Cntnap1;Kcnma1
49	GO:0043269	BP	regulation of ion transport	49/603	617/22191	1.67E-06	0.000437131	ENSRNOG00000021056;ENSRNOG00000004437;ENSRNOG00000016221;ENSRNOG00000012371;ENSRNOG00000025589;ENSRNOG00000007705;ENSRNOG00000054314;ENSRNOG00000011624;ENSRNOG00000003280;ENSRNOG00000061153;ENSRNOG00000000805;ENSRNOG00000007645;ENSRNOG00000006639;ENSRNOG00000005723;ENSRNOG00000016827;ENSRNOG00000001931;ENSRNOG00000018191;ENSRNOG00000008428;ENSRNOG00000057221;ENSRNOG00000055401;ENSRNOG00000052296;…	Kcnj14;Map2k6;Scn2b;Car7;Jph4;Kcnj10;Kcng1;Kcnq2;Grin2c;Hrh3;Gja1;Kcnj9;Scn9a;Grin3a;Slc38a3;Fgf12;Oprm1;Drd2;Scn3b;Kcnc1;Shank3;Abat;Kcnj12;Atp8a2;Ryr2;Kcna6;Camk2a;Cacna2d3;Kcnj11;Kcng4;Kcnv1;Nalcn;Ank2;P2ry12;Kcnj6;Fkbp1b;Atp2b2;Htr2a;Cnr1;Kcnma1;Cacng8;Kcna2;Ank3;Scn1a;Clcn4;Shank1;Nkain4;Grm1;Cacna1g
47	GO:0030030	BP	cell projection organization	47/603	687/22191	1.94E-06	0.000442974	ENSRNOG00000009033;ENSRNOG00000002734;ENSRNOG00000010952;ENSRNOG00000022283;ENSRNOG00000000487;ENSRNOG00000023601;ENSRNOG00000031100;ENSRNOG00000019207;ENSRNOG00000015220;ENSRNOG00000022970;ENSRNOG00000000805;ENSRNOG00000022428;ENSRNOG00000022863;ENSRNOG00000008428;ENSRNOG00000013213;ENSRNOG00000052296;ENSRNOG00000014107;ENSRNOG00000030269;ENSRNOG00000008053;ENSRNOG00000011977;ENSRNOG00000009345;…	Cntn2;AABR07042077.1;Ift122;Lhfpl5;Grm4;Elavl4;Klhl1;Shank1;Crtac1;Nkx2-8;Gja1;Flrt1;Lingo4;Drd2;Epha4;Shank3;Omg;Atp2b2;Atp8a2;Sema5a;Ugt8;Camk2a;Ift172;Mcf2;Clmn;Tekt3;Arhgef26;Plek;Dzip1;Lrrc55;Cfap126;P2ry12;Lingo1;Slitrk6;Slitrk1;Cnr1;Dnah5;Slitrk3;Ank3;Grin3a;Lgi1;Myh10;Wdr34;Mtss1l;Map2;Cntnap1;S1pr1
83	GO:0055085	BP	transmembrane transport	83/603	1232/22191	2.03E-06	0.000442974	ENSRNOG00000010597;ENSRNOG00000037871;ENSRNOG00000021056;ENSRNOG00000011160;ENSRNOG00000016221;ENSRNOG00000002349;ENSRNOG00000027770;ENSRNOG00000015538;ENSRNOG00000007705;ENSRNOG00000054314;ENSRNOG00000011624;ENSRNOG00000018644;ENSRNOG00000030910;ENSRNOG00000003872;ENSRNOG00000000805;ENSRNOG00000005985;ENSRNOG00000001216;ENSRNOG00000007645;ENSRNOG00000045626;ENSRNOG00000006639;ENSRNOG00000028097;…	Slc5a7;Sfxn5;Kcnj14;Sv2b;Scn2b;Gabra2;Trpm3;Abcd2;Kcnj10;Kcng1;Kcnq2;Slc6a7;Grik4;Slc40a1;Gja1;Kcnma1;Trpm2;Kcnj9;Pkd1l2;Scn9a;Slc7a14;Grin3a;Nmur2;Cnnm2;Slc38a3;Nipal4;P2rx6;Drd2;Scn3b;Slc2a13;Gria3;Glra1;Kcnc1;Slc6a11;Slc7a4;Kcng4;Slc7a10;Kcnj12;Slc24a3;Slc15a2;Kcnmb2;Ryr2;Slc25a18;Pex7;Kcna6;Glrb;Grin2c;Cacna2d3;Slc45a3;Slc24a1;Stxbp4;Ryr3;Kcnj11;Slc5a5;Nalcn;Kcnv1;P2ry12;Gjc2;Kcnj6;Fkbp1b;Opr…
57	GO:0006812	BP	cation transport	57/603	838/22191	2.07E-06	0.000442974	ENSRNOG00000010597;ENSRNOG00000052051;ENSRNOG00000021056;ENSRNOG00000018958;ENSRNOG00000016221;ENSRNOG00000027770;ENSRNOG00000007705;ENSRNOG00000054314;ENSRNOG00000011624;ENSRNOG00000018644;ENSRNOG00000003872;ENSRNOG00000005985;ENSRNOG00000045626;ENSRNOG00000007645;ENSRNOG00000020113;ENSRNOG00000006639;ENSRNOG00000005723;ENSRNOG00000014081;ENSRNOG00000016827;ENSRNOG00000006255;ENSRNOG00000001873;…	Slc5a7;Slc24a1;Kcnj14;Mt3;Scn2b;Trpm3;Kcnj10;Kcng1;Kcnq2;Slc6a7;Slc40a1;Kcnma1;Pkd1l2;Kcnj9;Cnnm2;Scn9a;Grin3a;Nmur2;Slc38a3;Nipal4;P2rx6;Drd2;Scn3b;Slc2a13;Kcnc1;Slc6a9;Trpm2;Kcng4;Slc7a10;Kcnj12;Slc24a3;Cacng8;Kcnj11;Ryr2;Kcna6;Camk2a;Cacna2d3;Ryr3;Kcnmb2;Camk2g;Slc5a5;Nalcn;Kcnv1;P2ry12;Kcnj6;Fkbp1b;Atp2b2;Grin2c;Slc25a23;Htr2a;Pex5l;Atp13a4;Kcna2;Scn1a;Oprm1;Slc24a2;Cacna1g
56	GO:0006629	BP	lipid metabolic process	56/603	1006/22191	2.12E-06	0.000442974	ENSRNOG00000028891;ENSRNOG00000056894;ENSRNOG00000018958;ENSRNOG00000018382;ENSRNOG00000001796;ENSRNOG00000015538;ENSRNOG00000018950;ENSRNOG00000009345;ENSRNOG00000017601;ENSRNOG00000031211;ENSRNOG00000019361;ENSRNOG00000027228;ENSRNOG00000048676;ENSRNOG00000026163;ENSRNOG00000009660;ENSRNOG00000019120;ENSRNOG00000051672;ENSRNOG00000029938;ENSRNOG00000003330;ENSRNOG00000008428;ENSRNOG00000014856;…	Cyp2t1;St6galnac3;Mt3;Inpp4b;Dgkg;Abcd2;Fa2h;Ugt8;Srd5a1;Acsm5;Inpp5j;Mogat2;Pip5kl1;Cpt1c;Enpp6;Hmgcs2;AABR07008030.1;Pik3c2b;Acsf2;Drd2;Etnk1;Mgll;Slco1c1;Slc27a6;Gdpd2;Fads6;Pex7;Fdxr;Acot11;Cyp2d4;Plek;Plcd4;Gal3st4;Sgpp2;Lcat;Cyp7b1;Pigq;Akr1b10;Dgkb;Agmo;LOC102549542;Pnpla3;Abhd3;Pnlip;Gcdh;Elovl7;Gpld1;Aldh5a1;Lss;Fam57b;C3;Acsl6;Rn60_5_1207.2;Asah2;Plin1;Plcxd2
89	GO:0006811	BP	ion transport	89/603	1287/22191	2.15E-06	0.000442974	ENSRNOG00000010597;ENSRNOG00000022283;ENSRNOG00000032798;ENSRNOG00000004731;ENSRNOG00000007705;ENSRNOG00000018644;ENSRNOG00000000805;ENSRNOG00000008169;ENSRNOG00000016827;ENSRNOG00000001874;ENSRNOG00000024975;ENSRNOG00000001873;ENSRNOG00000005697;ENSRNOG00000002303;ENSRNOG00000058193;ENSRNOG00000052486;ENSRNOG00000021128;ENSRNOG00000018822;ENSRNOG00000013902;ENSRNOG00000010938;ENSRNOG00000009740;…	Slc5a7;Lhfpl5;Slco3a1;Ano3;Kcnj10;Slc6a7;Gja1;Slc24a2;Slc38a3;Slc7a4;Atp8b3;P2rx6;Slc6a11;Kcnj12;Slc27a6;Kcna6;Kcnj11;Slc5a5;P2ry12;Slc7a10;Slco1c1;Kcna2;Cacna1i;Gabrg2;Cptp;Grin3a;Gabrb1;Scn1a;Slc40a1;Pkd1l2;Kcnj9;Scn9a;Slc25a18;Atp8a2;Cacna2d3;Kcnmb2;Lrrc55;Gria2;Aqp4;Gabra4;Htr2a;Atp13a4;Glra1;Oprm1;Sfxn5;Nipal4;Slc24a1;Kcnj14;Scn2b;Gabra2;Trpm3;Grm4;Kcnq2;Cnnm2;Nmur2;Drd2;Slc2a13;Kcnc1;Kcng4;…
63	GO:0044456	CC	synapse part	63/603	676/22191	1.73E-06	0.000442974	ENSRNOG00000010260;ENSRNOG00000002327;ENSRNOG00000055278;ENSRNOG00000018958;ENSRNOG00000009299;ENSRNOG00000002349;ENSRNOG00000004118;ENSRNOG00000019570;ENSRNOG00000007705;ENSRNOG00000056612;ENSRNOG00000018285;ENSRNOG00000012620;ENSRNOG00000009726;ENSRNOG00000011623;ENSRNOG00000003872;ENSRNOG00000016429;ENSRNOG00000008428;ENSRNOG00000049410;ENSRNOG00000015788;ENSRNOG00000026866;ENSRNOG00000043350;…	Dixdc1;Gabrb1;AABR07059380.1;Mt3;Adra2c;Gabra2;Frmpd4;Gng3;Kcnj10;Unc13c;Kcna2;Syngr3;Grip2;Rab3c;Slc40a1;Grm5;Drd2;Chrm3;Adora3;Syn3;Cap2;Gp1bb;Dmtn;P2rx6;Doc2g;Epha4;Shank3;Grm3;Gria3;Cacng8;Syndig1;Grm4;Kcna6;Glrb;Camk2a;Gabrg2;Grin2c;Amph;Pde2a;Rims1;Pclo;Ppfia4;Neurl1;Gria2;Oprm1;Slc6a9;Ank1;Cnr1;Grm1;Glra1;Camk2g;AC135026.1;LOC100911796;Shank1;Myh10;Sv2b;Snap47;LOC100910792;Gabra4;Otof;Gria…
29	GO:0030425	CC	dendrite	29/603	400/22191	1.87E-06	0.000442974	ENSRNOG00000002327;ENSRNOG00000054165;ENSRNOG00000002349;ENSRNOG00000019570;ENSRNOG00000010244;ENSRNOG00000031100;ENSRNOG00000045816;ENSRNOG00000019207;ENSRNOG00000009726;ENSRNOG00000021056;ENSRNOG00000049410;ENSRNOG00000019177;ENSRNOG00000026163;ENSRNOG00000008428;ENSRNOG00000013213;ENSRNOG00000055401;ENSRNOG00000018285;ENSRNOG00000031536;ENSRNOG00000010199;ENSRNOG00000022767;ENSRNOG00000020339;…	Gabrb1;LOC103692570;Gabra2;Gng3;Sarm1;Klhl1;Gria1;Shank1;Grip2;Kcnj14;Chrm3;Psd2;Cpt1c;Drd2;Epha4;Kcnc1;Kcna2;Syndig1;Glrb;Elfn1;Neurl1;Pura;Htr2a;Glra1;AC135026.1;Oprm1;Snap47;Map2;Grm1
61	GO:0005887	CC	integral component of plasma membrane	61/603	1002/22191	1.99E-06	0.000442974	ENSRNOG00000010597;ENSRNOG00000052051;ENSRNOG00000029756;ENSRNOG00000021056;ENSRNOG00000011151;ENSRNOG00000025745;ENSRNOG00000013770;ENSRNOG00000009299;ENSRNOG00000007705;ENSRNOG00000012622;ENSRNOG00000018285;ENSRNOG00000018644;ENSRNOG00000002793;ENSRNOG00000016429;ENSRNOG00000000805;ENSRNOG00000001216;ENSRNOG00000007645;ENSRNOG00000020694;ENSRNOG00000006639;ENSRNOG00000022428;ENSRNOG00000016827;…	Slc5a7;Slc24a1;P2ry13;Kcnj14;Tenm4;Gpr17;Folh1;Adra2c;Kcnj10;Mmp15;Kcna2;Slc6a7;Sstr2;Grm5;Gja1;Trpm2;Kcnj9;Icam5;Scn9a;Flrt1;Slc38a3;Chrm3;Slc7a4;P2rx6;Drd2;Slc2a13;Epha4;Slc6a11;Ephb6;Grm3;Slco1c1;Kcnj12;Slc24a3;Syndig1;Kcna6;Glrb;Ntrk3;Slc5a5;P2ry12;Kcnj6;Sstr1;Grm4;Aqp4;Slitrk6;Slc6a9;Htr2a;Mmp24;Gabrb1;Atp13a4;Plxna3;Grm1;Tspan1;Sspn;Glra1;Oprm1;Cadm2;Gabrg2;Slc24a2;Gpr83;Slco3a1;Slc4a1
72	GO:0120038	CC	plasma membrane bounded cell projection part	72/603	1227/22191	2.00E-06	0.000442974	ENSRNOG00000009033;ENSRNOG00000054165;ENSRNOG00000009372;ENSRNOG00000021056;ENSRNOG00000010952;ENSRNOG00000018958;ENSRNOG00000009299;ENSRNOG00000002349;ENSRNOG00000025589;ENSRNOG00000019570;ENSRNOG00000010244;ENSRNOG00000004118;ENSRNOG00000031100;ENSRNOG00000018285;ENSRNOG00000013588;ENSRNOG00000009726;ENSRNOG00000015220;ENSRNOG00000010260;ENSRNOG00000002327;ENSRNOG00000019361;ENSRNOG00000049410;…	Cntn2;LOC103692570;Tacr3;Kcnj14;Ift122;Mt3;Adra2c;Gabra2;Jph4;Gng3;Sarm1;Frmpd4;Klhl1;Kcna2;Glra1;Grip2;Crtac1;Dixdc1;Gabrb1;Inpp5j;Chrm3;Psd2;Hydin;Cpt1c;Flrt1;Itln1;Gp1bb;Dmtn;Lrp2;Drd2;Kif5a;Epha4;Kcnc1;Shank3;Grm3;Pfkm;Plek;Syndig1;Grm4;Kcna6;Glrb;Camk2a;Ift172;Gabrg2;Lhfpl5;Dzip1;Kcnj11;Amph;Gria1;Cfap126;Elfn1;Neurl1;Ermn;Gria2;Pura;Htr2a;Unc13c;Ank1;Cnr1;Dnah5;Grm1;Scn1a;Ank3;AC135026.1;Op…
72	GO:0044463	CC	cell projection part	72/603	1227/22191	2.00E-06	0.000442974	ENSRNOG00000009033;ENSRNOG00000054165;ENSRNOG00000009372;ENSRNOG00000021056;ENSRNOG00000010952;ENSRNOG00000018958;ENSRNOG00000009299;ENSRNOG00000002349;ENSRNOG00000025589;ENSRNOG00000019570;ENSRNOG00000010244;ENSRNOG00000004118;ENSRNOG00000031100;ENSRNOG00000018285;ENSRNOG00000013588;ENSRNOG00000009726;ENSRNOG00000015220;ENSRNOG00000010260;ENSRNOG00000002327;ENSRNOG00000019361;ENSRNOG00000049410;…	Cntn2;LOC103692570;Tacr3;Kcnj14;Ift122;Mt3;Adra2c;Gabra2;Jph4;Gng3;Sarm1;Frmpd4;Klhl1;Kcna2;Glra1;Grip2;Crtac1;Dixdc1;Gabrb1;Inpp5j;Chrm3;Psd2;Hydin;Cpt1c;Flrt1;Itln1;Gp1bb;Dmtn;Lrp2;Drd2;Kif5a;Epha4;Kcnc1;Shank3;Grm3;Pfkm;Plek;Syndig1;Grm4;Kcna6;Glrb;Camk2a;Ift172;Gabrg2;Lhfpl5;Dzip1;Kcnj11;Amph;Gria1;Cfap126;Elfn1;Neurl1;Ermn;Gria2;Pura;Htr2a;Unc13c;Ank1;Cnr1;Dnah5;Grm1;Scn1a;Ank3;AC135026.1;Op…
64	GO:0098590	CC	plasma membrane region	64/603	876/22191	2.00E-06	0.000442974	ENSRNOG00000022283;ENSRNOG00000009372;ENSRNOG00000002327;ENSRNOG00000012273;ENSRNOG00000002349;ENSRNOG00000011076;ENSRNOG00000007705;ENSRNOG00000056612;ENSRNOG00000018285;ENSRNOG00000003280;ENSRNOG00000009726;ENSRNOG00000030910;ENSRNOG00000016429;ENSRNOG00000000805;ENSRNOG00000020113;ENSRNOG00000049410;ENSRNOG00000015788;ENSRNOG00000004678;ENSRNOG00000016827;ENSRNOG00000029912;ENSRNOG00000008428;…	Lhfpl5;Tacr3;Gabrb1;Dmtn;Gabra2;Ank2;Kcnj10;Unc13c;Kcna2;Grin2c;Grip2;Grik4;Grm5;Gja1;Cnnm2;Chrm3;Adora3;Itln1;Slc38a3;Gp1bb;Drd2;Psd2;Lrp2;Kcnc1;Shank3;Grm3;Pfkm;Atp2b2;Zfyve19;Plek;Syndig1;Grm4;LOC100911796;Glrb;Camk2a;Shroom2;Kcnj11;Pde2a;Rims1;Cfap126;P2ry12;Gria3;Slc40a1;Gria2;Aqp4;Kcnma1;Htr2a;Ank1;Cnr1;Grm1;Glra1;Ank3;Selplg;AC135026.1;Oprm1;Shank1;Myh10;Gabrg2;Rn60_5_1207.2;Gjb6;Gabra4;Gr…
100	GO:0097458	CC	neuron part	100/603	1381/22191	2.00E-06	0.000442974	ENSRNOG00000010597;ENSRNOG00000022283;ENSRNOG00000009372;ENSRNOG00000012273;ENSRNOG00000011076;ENSRNOG00000007705;ENSRNOG00000019207;ENSRNOG00000016429;ENSRNOG00000049410;ENSRNOG00000015788;ENSRNOG00000026163;ENSRNOG00000005299;ENSRNOG00000005697;ENSRNOG00000005519;ENSRNOG00000052486;ENSRNOG00000042478;ENSRNOG00000021128;ENSRNOG00000011000;ENSRNOG00000020339;ENSRNOG00000000487;ENSRNOG00000018241;…	Slc5a7;Lhfpl5;Tacr3;Dmtn;Ank2;Kcnj10;Shank1;Grm5;Chrm3;Adora3;Cpt1c;Kif5a;Slc6a11;Grm3;Kcna6;Adam22;Kcnj11;Rims1;Neurl1;Grm4;Ank1;Scn1a;AC135026.1;Gabrg2;Pclo;Map2;Grin3a;Rab3c;Dixdc1;Gabrb1;AABR07059380.1;LOC103692570;Jph4;Slc40a1;Grip2;Cit;Flrt1;Doc2g;Epha4;Tmprss5;Amph;Gria2;Pura;Htr2a;Srd5a1;Glra1;Crtac1;Oprm1;Myh10;Cntn2;Kcnj14;Ift122;Gabra2;Gng3;Sarm1;Klhl1;Kcna2;Sstr2;Inpp5j;Psd2;Tenm4;Drd…
72	GO:0120025	CC	plasma membrane bounded cell projection	72/603	1282/22191	2.12E-06	0.000442974	ENSRNOG00000011151;ENSRNOG00000009033;ENSRNOG00000021056;ENSRNOG00000010952;ENSRNOG00000018958;ENSRNOG00000009299;ENSRNOG00000002349;ENSRNOG00000011076;ENSRNOG00000019570;ENSRNOG00000010244;ENSRNOG00000004118;ENSRNOG00000031100;ENSRNOG00000018285;ENSRNOG00000013588;ENSRNOG00000009726;ENSRNOG00000002793;ENSRNOG00000016429;ENSRNOG00000001216;ENSRNOG00000019361;ENSRNOG00000049410;ENSRNOG00000019177;…	Tenm4;Cntn2;Kcnj14;Ift122;Mt3;Adra2c;Gabra2;Ank2;Gng3;Sarm1;Frmpd4;Klhl1;Kcna2;Glra1;Grip2;Sstr2;Grm5;Trpm2;Inpp5j;Chrm3;Psd2;Ttll5;Cpt1c;Map2;Drd2;Kif5a;Epha4;Kcnc1;Shank3;Slc6a11;Abat;Grm3;Atp2b2;Cntnap1;Gdpd2;Syndig1;Kcna6;Glrb;LOC103692570;Ift172;Adam22;Tekt3;Kcnj11;Reep6;Lca5;Cfap126;Srd5a1;Elfn1;Mtss1l;Sstr1;Neurl1;Ermn;Gria2;Pura;Htr2a;Ank1;Cnr1;Gabrb1;Grm1;Scn1a;Ank3;Selplg;AC135026.1;Opr…
24	GO:0043235	CC	receptor complex	24/603	296/22191	2.13E-06	0.000442974	ENSRNOG00000002327;ENSRNOG00000002349;ENSRNOG00000045816;ENSRNOG00000019207;ENSRNOG00000002793;ENSRNOG00000047319;ENSRNOG00000026163;ENSRNOG00000004678;ENSRNOG00000026941;ENSRNOG00000056184;ENSRNOG00000007682;ENSRNOG00000057848;ENSRNOG00000003280;ENSRNOG00000018674;ENSRNOG00000054204;ENSRNOG00000006237;ENSRNOG00000011211;ENSRNOG00000060464;ENSRNOG00000003241;ENSRNOG00000062308;ENSRNOG00000002336;…	Gabrb1;Gabra2;Gria1;Shank1;Sstr2;Caprin2;Cpt1c;Itln1;Tril;Lrp2;Gria3;Cacng8;Grin2c;Ntrk3;Gria2;Gpr37l1;Pex5l;Plxna3;Gabrg2;Rn60_5_1207.2;Gabra4;Grm1;Grin3a;Grik4
69	GO:0015318	MF	inorganic molecular entity transmembrane transporter activity	69/603	841/22191	2.11E-06	0.000442974	ENSRNOG00000010597;ENSRNOG00000052051;ENSRNOG00000021056;ENSRNOG00000016221;ENSRNOG00000002349;ENSRNOG00000027770;ENSRNOG00000007705;ENSRNOG00000054314;ENSRNOG00000011624;ENSRNOG00000018644;ENSRNOG00000030910;ENSRNOG00000003872;ENSRNOG00000005985;ENSRNOG00000045626;ENSRNOG00000007645;ENSRNOG00000020113;ENSRNOG00000006639;ENSRNOG00000028097;ENSRNOG00000005723;ENSRNOG00000014081;ENSRNOG00000001874;…	Slc5a7;Slc24a1;Kcnj14;Scn2b;Gabra2;Trpm3;Kcnj10;Kcng1;Kcnq2;Slc6a7;Grik4;Slc40a1;Kcnma1;Pkd1l2;Kcnj9;Cnnm2;Scn9a;Slc7a14;Grin3a;Nmur2;Slc7a4;Slc38a3;Nipal4;P2rx6;Scn3b;Slc2a13;Gria3;Glra1;Kcnc1;Slc6a11;Trpm2;Kcng4;Slc7a10;Kcnj12;Slc24a3;Cacng8;Kcnj11;Ryr2;Slc25a18;Kcna6;Glrb;Grin2c;Sfxn5;Slc45a3;Ryr3;Kcnmb2;Slc5a5;Nalcn;Kcnv1;Kcnj6;Fkbp1b;Oprm1;Gria2;Aqp4;Atp2b2;Slc6a9;Pex5l;Ano4;Gabrb1;Atp13a4;K…
84	GO:0005215	MF	transporter activity	84/603	1286/22191	2.14E-06	0.000442974	ENSRNOG00000010597;ENSRNOG00000052051;ENSRNOG00000021056;ENSRNOG00000011160;ENSRNOG00000016221;ENSRNOG00000047143;ENSRNOG00000002349;ENSRNOG00000027770;ENSRNOG00000015538;ENSRNOG00000007705;ENSRNOG00000054314;ENSRNOG00000011624;ENSRNOG00000018644;ENSRNOG00000030910;ENSRNOG00000003872;ENSRNOG00000000805;ENSRNOG00000005985;ENSRNOG00000001216;ENSRNOG00000007645;ENSRNOG00000020113;ENSRNOG00000006639;…	Slc5a7;Slc24a1;Kcnj14;Sv2b;Scn2b;Fkbp1b;Gabra2;Trpm3;Abcd2;Kcnj10;Kcng1;Kcnq2;Slc6a7;Grik4;Slc40a1;Gja1;Kcnma1;Trpm2;Kcnj9;Cnnm2;Scn9a;Clvs2;Slc7a14;Grin3a;Nmur2;Hba-a3;Cptp;Slc38a3;Nipal4;Atp8b3;P2rx6;Scn3b;Slc2a13;Gria3;Glra1;Kcnc1;Slc6a11;Slc7a4;Kcng4;Slc7a10;Kcnj12;Slc24a3;Slc15a2;Kcnmb2;Ryr2;Slc25a18;Kcna6;Glrb;Grin2c;Sfxn5;Slc45a3;Pkd1l2;Ryr3;Kcnj11;Cacng8;Slco3a1;Slc5a5;Nalcn;Kcnv1;Kcnj6;A…
76	GO:0042995	CC	cell projection	76/603	1353/22191	2.37E-06	0.00046508	ENSRNOG00000011151;ENSRNOG00000009033;ENSRNOG00000021056;ENSRNOG00000010952;ENSRNOG00000018958;ENSRNOG00000009299;ENSRNOG00000002349;ENSRNOG00000011076;ENSRNOG00000019570;ENSRNOG00000010244;ENSRNOG00000004118;ENSRNOG00000031100;ENSRNOG00000018285;ENSRNOG00000013588;ENSRNOG00000009726;ENSRNOG00000002793;ENSRNOG00000016429;ENSRNOG00000001216;ENSRNOG00000019361;ENSRNOG00000008428;ENSRNOG00000006639;…	Tenm4;Cntn2;Kcnj14;Ift122;Mt3;Adra2c;Gabra2;Ank2;Gng3;Sarm1;Frmpd4;Klhl1;Kcna2;Glra1;Grip2;Sstr2;Grm5;Trpm2;Inpp5j;Drd2;Scn9a;Pip5kl1;Ttll5;Cpt1c;Selplg;Map2;Chrm3;Magi1;Kif5a;Epha4;Kcnc1;Shank3;Slc6a11;Abat;Grm3;Atp2b2;Cntnap1;Gdpd2;Syndig1;Kcna6;Glrb;LOC103692570;Ift172;Adam22;Tekt3;Kcnj11;Reep6;Lca5;Cfap126;Srd5a1;Pura;Elfn1;Mtss1l;Sstr1;Neurl1;Ermn;Gria2;Psd2;Htr2a;Ank1;Cnr1;Gabrb1;Grm1;Scn1a…
51	GO:0022890	MF	inorganic cation transmembrane transporter activity	51/603	601/22191	2.39E-06	0.00046508	ENSRNOG00000010597;ENSRNOG00000052051;ENSRNOG00000021056;ENSRNOG00000016221;ENSRNOG00000027770;ENSRNOG00000007705;ENSRNOG00000054314;ENSRNOG00000011624;ENSRNOG00000018644;ENSRNOG00000003872;ENSRNOG00000045626;ENSRNOG00000007645;ENSRNOG00000020113;ENSRNOG00000006639;ENSRNOG00000005723;ENSRNOG00000006255;ENSRNOG00000001873;ENSRNOG00000057221;ENSRNOG00000015741;ENSRNOG00000005985;ENSRNOG00000005697;…	Slc5a7;Slc24a1;Kcnj14;Scn2b;Trpm3;Kcnj10;Kcng1;Kcnq2;Slc6a7;Slc40a1;Pkd1l2;Kcnj9;Cnnm2;Scn9a;Grin3a;Nipal4;P2rx6;Scn3b;Slc2a13;Kcnma1;Slc6a11;Trpm2;Kcng4;Gria3;Atp2b2;Slc24a3;Cacng8;Kcnj11;Ryr2;Slc25a18;Kcna6;Grin2c;Slc45a3;Ryr3;Kcnmb2;Kcnv1;Nalcn;Kcnj6;Fkbp1b;Gria2;Kcnj12;Slc6a9;Pex5l;Atp13a4;Kcnc1;Kcna2;Scn1a;Oprm1;Slc24a2;Gria1;Cacna1g
131	GO:0044459	CC	plasma membrane part	131/603	2367/22191	2.43E-06	0.000468515	ENSRNOG00000010597;ENSRNOG00000022283;ENSRNOG00000009372;ENSRNOG00000012273;ENSRNOG00000013770;ENSRNOG00000011076;ENSRNOG00000006144;ENSRNOG00000018644;ENSRNOG00000022116;ENSRNOG00000000805;ENSRNOG00000049410;ENSRNOG00000015788;ENSRNOG00000026163;ENSRNOG00000018316;ENSRNOG00000008169;ENSRNOG00000016827;ENSRNOG00000001874;ENSRNOG00000001873;ENSRNOG00000005697;ENSRNOG00000014367;ENSRNOG00000005519;…	Slc5a7;Lhfpl5;Tacr3;Dmtn;Folh1;Ank2;Cntn3;Slc6a7;Gjb6;Gja1;Chrm3;Adora3;Cpt1c;Grap2;Slc24a2;Slc38a3;Slc7a4;P2rx6;Slc6a11;Ephb6;Grm3;Pfkm;Kcnj12;Kcna6;Shroom2;Kcnj11;Slc5a5;Rims1;Gng4;P2ry12;Kcnj10;Gjc2;Slco1c1;Ank1;Gng7;Kcna2;Selplg;AC135026.1;Shank1;Gabrg2;Rn60_5_1207.2;Gabra4;Gpr83;Slco3a1;S1pr1;Gabrb1;Tenm4;Gpr17;Adra2c;Slc24a1;Scn1a;Kcnj6;Grip2;Kcnj9;Scn9a;Fkrp;Flrt1;Icam5;Psd2;Epha4;Matk;Sma…
16	GO:0098794	CC	postsynapse	16/603	148/22191	2.88E-06	0.000516321	ENSRNOG00000004118;ENSRNOG00000002886;ENSRNOG00000052296;ENSRNOG00000014290;ENSRNOG00000018958;ENSRNOG00000001873;ENSRNOG00000008428;ENSRNOG00000013213;ENSRNOG00000019207;ENSRNOG00000009726;ENSRNOG00000005519;ENSRNOG00000020339;ENSRNOG00000054204;ENSRNOG00000045816;ENSRNOG00000018191;ENSRNOG00000031536	Frmpd4;Myh10;Shank3;Grm1;Mt3;P2rx6;Drd2;Epha4;Shank1;Grip2;Grm3;Neurl1;Gria2;Gria1;Oprm1;Syndig1
25	GO:0008509	MF	anion transmembrane transporter activity	25/603	322/22191	2.87E-06	0.000516321	ENSRNOG00000052051;ENSRNOG00000002327;ENSRNOG00000032798;ENSRNOG00000002349;ENSRNOG00000028097;ENSRNOG00000018644;ENSRNOG00000020951;ENSRNOG00000014081;ENSRNOG00000016827;ENSRNOG00000001874;ENSRNOG00000042731;ENSRNOG00000010938;ENSRNOG00000060687;ENSRNOG00000005697;ENSRNOG00000010199;ENSRNOG00000003241;ENSRNOG00000018822;ENSRNOG00000008169;ENSRNOG00000019484;ENSRNOG00000009740;ENSRNOG00000006841;…	Slc24a1;Gabrb1;Slco3a1;Gabra2;Slc7a14;Slc6a7;Slc4a1;Nmur2;Slc38a3;Slc7a4;Slc25a18;Slc7a10;Slc24a3;Slc6a11;Glrb;Gabrg2;Slc5a5;Slc24a2;Slc6a9;Slco1c1;Ano4;Glra1;Clcn4;Sfxn5;Gabra4
15	GO:0007409	BP	axonogenesis	15/603	132/22191	3.14E-06	0.000554238	ENSRNOG00000028266;ENSRNOG00000053288;ENSRNOG00000009033;ENSRNOG00000009821;ENSRNOG00000008428;ENSRNOG00000009209;ENSRNOG00000022863;ENSRNOG00000013213;ENSRNOG00000002886;ENSRNOG00000017193;ENSRNOG00000014107;ENSRNOG00000022970;ENSRNOG00000002734;ENSRNOG00000008053;ENSRNOG00000022337	Lrrc55;Ank3;Cntn2;Slitrk3;Drd2;Slitrk1;Lingo4;Epha4;Myh10;Lingo1;Omg;Nkx2-8;AABR07042077.1;Atp8a2;Slitrk6
46	GO:0044255	BP	cellular lipid metabolic process	46/603	793/22191	3.44E-06	0.000581763	ENSRNOG00000028891;ENSRNOG00000056894;ENSRNOG00000018958;ENSRNOG00000018382;ENSRNOG00000001796;ENSRNOG00000015538;ENSRNOG00000018950;ENSRNOG00000017601;ENSRNOG00000031211;ENSRNOG00000019361;ENSRNOG00000027228;ENSRNOG00000048676;ENSRNOG00000026163;ENSRNOG00000019120;ENSRNOG00000051672;ENSRNOG00000029938;ENSRNOG00000003330;ENSRNOG00000008428;ENSRNOG00000014856;ENSRNOG00000014508;ENSRNOG00000058193;…	Cyp2t1;St6galnac3;Mt3;Inpp4b;Dgkg;Abcd2;Fa2h;Srd5a1;Acsm5;Inpp5j;Mogat2;Pip5kl1;Cpt1c;Hmgcs2;AABR07008030.1;Pik3c2b;Acsf2;Drd2;Etnk1;Mgll;Slc27a6;Pex7;Ugt8;Acot11;Cyp2d4;Plek;Plcd4;Gal3st4;Sgpp2;Lcat;Pigq;Akr1b10;Dgkb;Agmo;LOC102549542;Pnpla3;Abhd3;Gcdh;Elovl7;Gpld1;Aldh5a1;Fam57b;C3;Acsl6;Asah2;Plin1
6	GO:0032590	CC	dendrite membrane	6/603	17/22191	3.76E-06	0.000599555	ENSRNOG00000009372;ENSRNOG00000002349;ENSRNOG00000018191;ENSRNOG00000045816;ENSRNOG00000055401;ENSRNOG00000003241	Tacr3;Gabra2;Oprm1;Gria1;Kcnc1;Gabrg2
30	GO:0044297	CC	cell body	30/603	438/22191	3.93E-06	0.000610915	ENSRNOG00000010597;ENSRNOG00000010260;ENSRNOG00000021056;ENSRNOG00000009033;ENSRNOG00000054165;ENSRNOG00000002349;ENSRNOG00000019570;ENSRNOG00000013588;ENSRNOG00000031100;ENSRNOG00000045816;ENSRNOG00000001143;ENSRNOG00000001216;ENSRNOG00000019177;ENSRNOG00000005299;ENSRNOG00000013213;ENSRNOG00000055401;ENSRNOG00000008058;ENSRNOG00000030269;ENSRNOG00000031536;ENSRNOG00000021128;ENSRNOG00000021472;…	Slc5a7;Dixdc1;Kcnj14;Cntn2;LOC103692570;Gabra2;Gng3;Glra1;Klhl1;Gria1;Cit;Trpm2;Psd2;Kif5a;Epha4;Kcnc1;Tmprss5;Atp2b2;Syndig1;Kcnj11;Ermn;Gria2;Pura;Htr2a;Srd5a1;Scn1a;Myh10;Snap47;Rlbp1;Grin3a
78	GO:0051049	BP	regulation of transport	78/603	1660/22191	4.30E-06	0.000652358	ENSRNOG00000001368;ENSRNOG00000021056;ENSRNOG00000055278;ENSRNOG00000004437;ENSRNOG00000050743;ENSRNOG00000003988;ENSRNOG00000016221;ENSRNOG00000012371;ENSRNOG00000025589;ENSRNOG00000007705;ENSRNOG00000054314;ENSRNOG00000011624;ENSRNOG00000012620;ENSRNOG00000005223;ENSRNOG00000002793;ENSRNOG00000000805;ENSRNOG00000061153;ENSRNOG00000001216;ENSRNOG00000007645;ENSRNOG00000008428;ENSRNOG00000006639;…	Rph3a;Kcnj14;AABR07059380.1;Map2k6;LOC100911796;Dnajc27;Scn2b;Car7;Jph4;Kcnj10;Kcng1;Kcnq2;Syngr3;Hnmt;Sstr2;Gja1;Hrh3;Trpm2;Kcnj9;Drd2;Scn9a;Adora3;Grin3a;Slc38a3;AC135026.1;Gp1bb;Fgf12;Dmtn;Oprm1;Doc2g;Scn3b;Kcnc1;Shank3;Cacng8;Abat;Pfkm;Atp2b2;Atp8a2;Ryr2;Kcna6;Camk2a;Cacna2d3;C3;Stxbp4;Kcnj11;Kcng4;Reep6;Kcnv1;Rims1;Ank2;P2ry12;Ncbp2;Nalcn;Kcnj6;Fkbp1b;Itln1;Kcnj12;Grin2c;Gls2;Htr2a;AABR07006…
14	GO:0043197	CC	dendritic spine	14/603	119/22191	4.43E-06	0.000666467	ENSRNOG00000004118;ENSRNOG00000002886;ENSRNOG00000052296;ENSRNOG00000018958;ENSRNOG00000045816;ENSRNOG00000008428;ENSRNOG00000013213;ENSRNOG00000019207;ENSRNOG00000009726;ENSRNOG00000005519;ENSRNOG00000020339;ENSRNOG00000054204;ENSRNOG00000014290;ENSRNOG00000031536	Frmpd4;Myh10;Shank3;Mt3;Gria1;Drd2;Epha4;Shank1;Grip2;Grm3;Neurl1;Gria2;Grm1;Syndig1
29	GO:0015672	BP	monovalent inorganic cation transport	29/603	419/22191	4.65E-06	0.000689211	ENSRNOG00000010597;ENSRNOG00000052051;ENSRNOG00000021056;ENSRNOG00000016221;ENSRNOG00000007705;ENSRNOG00000054314;ENSRNOG00000018285;ENSRNOG00000005985;ENSRNOG00000001216;ENSRNOG00000007645;ENSRNOG00000006639;ENSRNOG00000016827;ENSRNOG00000015741;ENSRNOG00000055401;ENSRNOG00000015746;ENSRNOG00000002303;ENSRNOG00000060687;ENSRNOG00000010094;ENSRNOG00000052486;ENSRNOG00000021128;ENSRNOG00000018822;…	Slc5a7;Slc24a1;Kcnj14;Scn2b;Kcnj10;Kcng1;Kcna2;Kcnma1;Trpm2;Kcnj9;Scn9a;Slc38a3;Slc2a13;Kcnc1;Kcng4;Kcnj12;Slc24a3;Kcnmb2;Kcna6;Kcnj11;Slc5a5;Nalcn;Kcnv1;P2ry12;Kcnj6;Scn3b;Scn1a;Kcnq2;Slc24a2
292	GO:0044425	CC	membrane part	292/603	8280/22191	4.68E-06	0.000689211	ENSRNOG00000036672;ENSRNOG00000016013;ENSRNOG00000009372;ENSRNOG00000019484;ENSRNOG00000022283;ENSRNOG00000027799;ENSRNOG00000013770;ENSRNOG00000011076;ENSRNOG00000006144;ENSRNOG00000018644;ENSRNOG00000022116;ENSRNOG00000000700;ENSRNOG00000021468;ENSRNOG00000000805;ENSRNOG00000009660;ENSRNOG00000049410;ENSRNOG00000015788;ENSRNOG00000005830;ENSRNOG00000049642;ENSRNOG00000026163;ENSRNOG00000018316;…	Sectm1a;Gprc5b;Tacr3;Slc6a9;Lhfpl5;Tmie;Folh1;Ank2;Cntn3;Slc6a7;Gjb6;Tmem119;Grm8;Gja1;Enpp6;Chrm3;Adora3;Fam19a4;Smim5;Cpt1c;Grap2;Paqr5;Gdpd2;Cmtm5;Nipal4;Atp8b3;P2rx6;Comtd1;Adam11;Tmcc2;Slc6a11;Ephb6;Grm3;Pfkm;Kcnj12;Slc15a2;AABR07068650.1;Fads6;Pld5;Kcna6;Galnt13;Tmeff1;St6galnac3;Adam22;Shroom2;Kcnj11;Slc5a5;Rims1;Trpm3;Gng4;P2ry12;Gng3;Ano3;Trhr;LOC102549542;Gjc2;Gpr37l1;Slco1c1;Ank1;Ndst4…
246	GO:0016021	CC	integral component of membrane	246/603	6850/22191	4.86E-06	0.000708907	ENSRNOG00000036672;ENSRNOG00000010597;ENSRNOG00000009372;ENSRNOG00000019484;ENSRNOG00000022283;ENSRNOG00000027799;ENSRNOG00000013770;ENSRNOG00000007705;ENSRNOG00000018644;ENSRNOG00000022116;ENSRNOG00000021468;ENSRNOG00000000805;ENSRNOG00000049410;ENSRNOG00000015788;ENSRNOG00000005830;ENSRNOG00000049642;ENSRNOG00000026163;ENSRNOG00000023116;ENSRNOG00000014164;ENSRNOG00000016828;ENSRNOG00000006255;…	Sectm1a;Slc5a7;Tacr3;Slc6a9;Lhfpl5;Tmie;Folh1;Kcnj10;Slc6a7;Gjb6;Grm8;Gja1;Chrm3;Adora3;Fam19a4;Smim5;Cpt1c;Agmo;Paqr5;Cmtm5;Nipal4;Atp8b3;P2rx6;Comtd1;Adam11;Tmcc2;Slc6a11;Ephb6;Grm3;Kcnj12;Slc15a2;AABR07068650.1;Fads6;Pld5;Kcna6;Galnt13;Tmeff1;St6galnac3;Adam22;Kcnj11;Slc5a5;Trpm3;P2ry12;Lingo1;Ano3;Trhr;LOC102549542;Gpr37l1;Slco1c1;Ndst4;Paqr6;Kcna2;Chst4;Selplg;Fam57b;Ryr2;Gabrg2;Rn60_5_1207.…
58	GO:0098796	CC	membrane protein complex	58/603	1129/22191	4.88E-06	0.000708907	ENSRNOG00000009033;ENSRNOG00000002327;ENSRNOG00000038328;ENSRNOG00000016221;ENSRNOG00000002349;ENSRNOG00000019570;ENSRNOG00000053122;ENSRNOG00000054314;ENSRNOG00000011624;ENSRNOG00000013588;ENSRNOG00000022116;ENSRNOG00000002793;ENSRNOG00000008082;ENSRNOG00000005985;ENSRNOG00000000805;ENSRNOG00000006639;ENSRNOG00000016701;ENSRNOG00000026163;ENSRNOG00000054204;ENSRNOG00000001956;ENSRNOG00000016055;…	Cntn2;Gabrb1;Gjc2;Scn2b;Gabra2;Gng3;Scn1a;Kcng1;Kcnq2;Glra1;Gjb6;Sstr2;Rgs6;Kcnma1;Gja1;Scn9a;Gng8;Cpt1c;Gria2;Dzip3;Fkrp;Tril;Kcnc1;Kcng4;Gria3;MGC109340;Cacng8;Cntnap1;Ryr2;Kcna6;Glrb;Grin2c;Kcnj11;Pank1;Kcnv1;Gria1;Smad7;Gng4;Pigq;Kcnj6;Fkbp1b;Gjd2;Emc9;Aqp4;Scn3b;Pex5l;Gng7;Sspn;Kcna2;Grin3a;Shank1;Ndufs1;Gabrg2;Snap47;Gabra4;Grm1;Cacna1g;Grik4
251	GO:0031224	CC	intrinsic component of membrane	251/603	6942/22191	5.25E-06	0.000756876	ENSRNOG00000036672;ENSRNOG00000010597;ENSRNOG00000009372;ENSRNOG00000019484;ENSRNOG00000022283;ENSRNOG00000027799;ENSRNOG00000013770;ENSRNOG00000006144;ENSRNOG00000018644;ENSRNOG00000022116;ENSRNOG00000021468;ENSRNOG00000000805;ENSRNOG00000009660;ENSRNOG00000049410;ENSRNOG00000015788;ENSRNOG00000005830;ENSRNOG00000049642;ENSRNOG00000026163;ENSRNOG00000023116;ENSRNOG00000014164;ENSRNOG00000016828;…	Sectm1a;Slc5a7;Tacr3;Slc6a9;Lhfpl5;Tmie;Folh1;Cntn3;Slc6a7;Gjb6;Grm8;Gja1;Enpp6;Chrm3;Adora3;Fam19a4;Smim5;Cpt1c;Agmo;Paqr5;Cmtm5;Nipal4;Atp8b3;P2rx6;Comtd1;Adam11;Tmcc2;Slc6a11;Ephb6;Grm3;Kcnj12;Slc15a2;AABR07068650.1;Fads6;Pld5;Kcna6;Galnt13;Tmeff1;St6galnac3;Adam22;Kcnj11;Slc5a5;Trpm3;P2ry12;Lingo1;Ano3;Trhr;LOC102549542;Gpr37l1;Slco1c1;Ndst4;Paqr6;Kcnj10;Kcna2;Chst4;Selplg;Lypd1;Fam57b;Ryr2;G…
6	GO:0005242	MF	inward rectifier potassium channel activity	6/603	18/22191	5.52E-06	0.000784908	ENSRNOG00000021056;ENSRNOG00000021128;ENSRNOG00000007705;ENSRNOG00000001658;ENSRNOG00000002303;ENSRNOG00000007645	Kcnj14;Kcnj11;Kcnj10;Kcnj6;Kcnj12;Kcnj9
9	GO:0022835	MF	transmitter-gated channel activity	9/603	49/22191	5.92E-06	0.000831516	ENSRNOG00000003280;ENSRNOG00000002327;ENSRNOG00000002349;ENSRNOG00000013588;ENSRNOG00000045816;ENSRNOG00000030910;ENSRNOG00000007682;ENSRNOG00000054204;ENSRNOG00000005723	Grin2c;Gabrb1;Gabra2;Glra1;Gria1;Grik4;Gria3;Gria2;Grin3a
9	GO:0022824	MF	transmitter-gated ion channel activity	9/603	49/22191	5.92E-06	0.000831516	ENSRNOG00000003280;ENSRNOG00000002327;ENSRNOG00000002349;ENSRNOG00000013588;ENSRNOG00000045816;ENSRNOG00000030910;ENSRNOG00000007682;ENSRNOG00000054204;ENSRNOG00000005723	Grin2c;Gabrb1;Gabra2;Glra1;Gria1;Grik4;Gria3;Gria2;Grin3a
26	GO:0043025	CC	neuronal cell body	26/603	361/22191	7.12E-06	0.000979834	ENSRNOG00000010597;ENSRNOG00000010260;ENSRNOG00000021056;ENSRNOG00000009033;ENSRNOG00000054165;ENSRNOG00000002349;ENSRNOG00000053122;ENSRNOG00000031100;ENSRNOG00000045816;ENSRNOG00000001143;ENSRNOG00000001216;ENSRNOG00000019177;ENSRNOG00000005299;ENSRNOG00000055401;ENSRNOG00000008058;ENSRNOG00000030269;ENSRNOG00000021128;ENSRNOG00000021472;ENSRNOG00000054204;ENSRNOG00000019062;ENSRNOG00000010063;…	Slc5a7;Dixdc1;Kcnj14;Cntn2;LOC103692570;Gabra2;Scn1a;Klhl1;Gria1;Cit;Trpm2;Psd2;Kif5a;Kcnc1;Tmprss5;Atp2b2;Kcnj11;Ermn;Gria2;Pura;Htr2a;Srd5a1;Glra1;Myh10;Snap47;Grin3a
14	GO:0015085	MF	calcium ion transmembrane transporter activity	14/603	124/22191	7.19E-06	0.00098238	ENSRNOG00000052051;ENSRNOG00000060687;ENSRNOG00000001216;ENSRNOG00000001714;ENSRNOG00000006645;ENSRNOG00000060528;ENSRNOG00000018191;ENSRNOG00000047143;ENSRNOG00000045626;ENSRNOG00000008169;ENSRNOG00000030269;ENSRNOG00000057848;ENSRNOG00000005723;ENSRNOG00000017060	Slc24a1;Slc24a3;Trpm2;Atp13a4;Ryr3;Cacna1g;Oprm1;Fkbp1b;Pkd1l2;Slc24a2;Atp2b2;Cacng8;Grin3a;Ryr2
7	GO:0086002	BP	cardiac muscle cell action potential involved in contraction	7/603	28/22191	7.61E-06	0.00102619	ENSRNOG00000060528;ENSRNOG00000016221;ENSRNOG00000053122;ENSRNOG00000011076;ENSRNOG00000057221;ENSRNOG00000001931;ENSRNOG00000017060	Cacna1g;Scn2b;Scn1a;Ank2;Scn3b;Fgf12;Ryr2
9	GO:0050433	BP	regulation of catecholamine secretion	9/603	51/22191	8.36E-06	0.001105551	ENSRNOG00000010063;ENSRNOG00000050743;ENSRNOG00000008223;ENSRNOG00000008428;ENSRNOG00000018285;ENSRNOG00000013902;ENSRNOG00000002636;ENSRNOG00000061153;ENSRNOG00000015788	Htr2a;LOC100911796;Cnr1;Drd2;Kcna2;P2ry12;Abat;Hrh3;Adora3
9	GO:0008328	CC	ionotropic glutamate receptor complex	9/603	51/22191	8.36E-06	0.001105551	ENSRNOG00000026163;ENSRNOG00000003280;ENSRNOG00000045816;ENSRNOG00000019207;ENSRNOG00000030910;ENSRNOG00000007682;ENSRNOG00000054204;ENSRNOG00000057848;ENSRNOG00000005723	Cpt1c;Grin2c;Gria1;Shank1;Grik4;Gria3;Gria2;Cacng8;Grin3a
330	GO:0016020	CC	membrane	330/603	10074/22191	8.68E-06	0.001140455	ENSRNOG00000032517;ENSRNOG00000036672;ENSRNOG00000009372;ENSRNOG00000019484;ENSRNOG00000022283;ENSRNOG00000017193;ENSRNOG00000027799;ENSRNOG00000013770;ENSRNOG00000011076;ENSRNOG00000019207;ENSRNOG00000006144;ENSRNOG00000018644;ENSRNOG00000022116;ENSRNOG00000006824;ENSRNOG00000021468;ENSRNOG00000000805;ENSRNOG00000009660;ENSRNOG00000049410;ENSRNOG00000015788;ENSRNOG00000005830;ENSRNOG00000049642;…	Cntn6;Sectm1a;Tacr3;Slc6a9;Lhfpl5;Lingo1;Tmie;Folh1;Ank2;Shank1;Cntn3;Slc6a7;Gjb6;Hdac11;Grm8;Gja1;Enpp6;Chrm3;Adora3;Fam19a4;Smim5;Cpt1c;Nkain4;Agmo;Paqr5;Palm2;Pde4a;Cmtm5;Nipal4;Atp8b3;P2rx6;Chd5;Comtd1;Tmcc2;Kcnma1;Slc6a11;Ephb6;Grm3;Tmtc1;Kcnj12;Tspan1;Slc15a2;AABR07068650.1;Fads6;Kcna6;Galnt13;Tmeff1;St6galnac3;Adam22;Shroom2;Kcnj11;Tmprss5;Slc5a5;Rims1;Gng4;P2ry12;Gng3;Ano3;Neurl1;Rtn4ip1;…
127	GO:0065008	BP	regulation of biological quality	127/603	3175/22191	8.85E-06	0.001155477	ENSRNOG00000010597;ENSRNOG00000009372;ENSRNOG00000052051;ENSRNOG00000012371;ENSRNOG00000011076;ENSRNOG00000053735;ENSRNOG00000019207;ENSRNOG00000057729;ENSRNOG00000000805;ENSRNOG00000009660;ENSRNOG00000049410;ENSRNOG00000005830;ENSRNOG00000005723;ENSRNOG00000025558;ENSRNOG00000024975;ENSRNOG00000001873;ENSRNOG00000057988;ENSRNOG00000005332;ENSRNOG00000046834;ENSRNOG00000032768;ENSRNOG00000021128;…	Slc5a7;Tacr3;Slc24a1;Car7;Ank2;Hebp2;Shank1;Strip2;Gja1;Enpp6;Chrm3;Fam19a4;Grin3a;Palm2;Atp8b3;P2rx6;Pfkm;Csdc2;C3;Stxbp4;Kcnj11;Rims1;P2ry12;Ano3;Neurl1;Kcnj10;Slco1c1;Aasdh;Gpld1;Scn1a;Cacna1i;Ndufs1;Rn60_5_1207.2;Pclo;Gjb6;Slc24a2;S1pr1;AABR07059380.1;Gpr17;Prima1;Jph4;Slc40a1;Grip2;Cit;Hrh3;Scn9a;AC135026.1;Ryr3;Atp8a2;Nppc;Cyp2d4;Mrap2;Dzip1;Smad7;Akr1b10;Gjd2;Gria2;Aqp4;Htr2a;Slitrk1;Cnr1;…
5	GO:0007216	BP	G protein-coupled glutamate receptor signaling pathway	5/603	12/22191	9.85E-06	0.001262306	ENSRNOG00000005519;ENSRNOG00000014290;ENSRNOG00000021468;ENSRNOG00000016429;ENSRNOG00000000487	Grm3;Grm1;Grm8;Grm5;Grm4
44	GO:0051960	BP	regulation of nervous system development	44/603	795/22191	1.00E-05	0.001269436	ENSRNOG00000011151;ENSRNOG00000009033;ENSRNOG00000002734;ENSRNOG00000016204;ENSRNOG00000018958;ENSRNOG00000009299;ENSRNOG00000010244;ENSRNOG00000004606;ENSRNOG00000019207;ENSRNOG00000005652;ENSRNOG00000013917;ENSRNOG00000047319;ENSRNOG00000019361;ENSRNOG00000010952;ENSRNOG00000001113;ENSRNOG00000012811;ENSRNOG00000022428;ENSRNOG00000020901;ENSRNOG00000006908;ENSRNOG00000008428;ENSRNOG00000013213;…	Tenm4;Cntn2;AABR07042077.1;Lrrc24;Mt3;Adra2c;Sarm1;Meis1;Shank1;Cntn4;Igsf10;Caprin2;Inpp5j;Ift122;Mmd2;Spint1;Flrt1;S1pr5;Pou3f2;Drd2;Epha4;Shank3;Atp8a2;Sema5a;Syndig1;Slc45a3;RGD1307443;Ntrk3;Gdf11;Rims1;Slitrk1;P2ry12;Fkbp1b;Dixdc1;Neurl1;Gprc5b;Slitrk6;Gpr37l1;Cnr1;Slitrk3;Zfp488;Plxna3;Oprm1;Sema4g
31	GO:0006820	BP	anion transport	31/603	479/22191	1.02E-05	0.001269436	ENSRNOG00000032798;ENSRNOG00000002327;ENSRNOG00000002349;ENSRNOG00000007705;ENSRNOG00000028097;ENSRNOG00000018644;ENSRNOG00000020951;ENSRNOG00000000805;ENSRNOG00000014081;ENSRNOG00000016827;ENSRNOG00000001874;ENSRNOG00000024975;ENSRNOG00000008428;ENSRNOG00000005697;ENSRNOG00000010938;ENSRNOG00000006841;ENSRNOG00000058193;ENSRNOG00000042731;ENSRNOG00000010199;ENSRNOG00000003241;ENSRNOG00000018822;…	Slco3a1;Gabrb1;Gabra2;Kcnj10;Slc7a14;Slc6a7;Slc4a1;Gja1;Nmur2;Slc38a3;Slc7a4;Atp8b3;Drd2;Slc6a11;Slc7a10;Ano4;Slc27a6;Slc25a18;Glrb;Gabrg2;Slc5a5;Ano3;Grm4;Cptp;Slc6a9;Slco1c1;Atp8a2;Glra1;Clcn4;Sfxn5;Gabra4
145	GO:0006810	BP	transport	145/603	3779/22191	1.02E-05	0.001269436	ENSRNOG00000010597;ENSRNOG00000022283;ENSRNOG00000012273;ENSRNOG00000007705;ENSRNOG00000018644;ENSRNOG00000000805;ENSRNOG00000049410;ENSRNOG00000002026;ENSRNOG00000016827;ENSRNOG00000006255;ENSRNOG00000024975;ENSRNOG00000001873;ENSRNOG00000005299;ENSRNOG00000005697;ENSRNOG00000014367;ENSRNOG00000002303;ENSRNOG00000002305;ENSRNOG00000052486;ENSRNOG00000032768;ENSRNOG00000021128;ENSRNOG00000018822;…	Slc5a7;Lhfpl5;Dmtn;Kcnj10;Slc6a7;Gja1;Chrm3;Dnajc28;Slc38a3;Nipal4;Atp8b3;P2rx6;Kif5a;Slc6a11;Ephb6;Kcnj12;Slc15a2;Kcna6;Stxbp4;Kcnj11;Slc5a5;Lca5;Trpm3;Tom1l2;Ano3;Neurl1;Slco1c1;Ank1;Gpld1;Kcna2;Cacna1i;Ryr2;Gabrg2;Rn60_5_1207.2;Pclo;Gabra4;Rlbp1;Slco3a1;Grin3a;Gabrb1;AABR07059380.1;Slc24a1;Scn1a;Kcnj6;Grip2;Slc35f3;Pkd1l2;Kcnj9;Mogat2;Scn9a;Icam5;Cptp;Doc2g;Gria3;Slc25a18;Tmprss5;Gjc2;Atp8a2;P…
8	GO:0032589	CC	neuron projection membrane	8/603	40/22191	1.01E-05	0.001269436	ENSRNOG00000018241;ENSRNOG00000009372;ENSRNOG00000021128;ENSRNOG00000002349;ENSRNOG00000018191;ENSRNOG00000045816;ENSRNOG00000055401;ENSRNOG00000003241	Ank1;Tacr3;Kcnj11;Gabra2;Oprm1;Gria1;Kcnc1;Gabrg2
15	GO:0015081	MF	sodium ion transmembrane transporter activity	15/603	145/22191	1.00E-05	0.001269436	ENSRNOG00000010597;ENSRNOG00000052051;ENSRNOG00000060687;ENSRNOG00000001216;ENSRNOG00000016221;ENSRNOG00000053122;ENSRNOG00000004752;ENSRNOG00000018644;ENSRNOG00000005697;ENSRNOG00000008169;ENSRNOG00000054204;ENSRNOG00000006639;ENSRNOG00000057221;ENSRNOG00000019484;ENSRNOG00000042731	Slc5a7;Slc24a1;Slc24a3;Trpm2;Scn2b;Scn1a;Nalcn;Slc6a7;Slc6a11;Slc24a2;Gria2;Scn9a;Scn3b;Slc6a9;Slc25a18
17	GO:0007187	BP	G protein-coupled receptor signaling pathway, coupled to cyclic nucleotide second messenger	17/603	182/22191	1.04E-05	0.001281022	ENSRNOG00000010063;ENSRNOG00000008223;ENSRNOG00000048145;ENSRNOG00000014290;ENSRNOG00000009299;ENSRNOG00000004890;ENSRNOG00000008428;ENSRNOG00000000487;ENSRNOG00000061153;ENSRNOG00000018191;ENSRNOG00000013902;ENSRNOG00000002793;ENSRNOG00000021468;ENSRNOG00000005519;ENSRNOG00000049410;ENSRNOG00000013683;ENSRNOG00000006237	Htr2a;Cnr1;Sstr1;Grm1;Adra2c;Adcy8;Drd2;Grm4;Hrh3;Oprm1;P2ry12;Sstr2;Grm8;Grm3;Chrm3;S1pr1;Gpr37l1
9	GO:0098878	CC	neurotransmitter receptor complex	9/603	53/22191	1.16E-05	0.001424859	ENSRNOG00000026163;ENSRNOG00000003280;ENSRNOG00000045816;ENSRNOG00000019207;ENSRNOG00000030910;ENSRNOG00000007682;ENSRNOG00000054204;ENSRNOG00000057848;ENSRNOG00000005723	Cpt1c;Grin2c;Gria1;Shank1;Grik4;Gria3;Gria2;Cacng8;Grin3a
7	GO:0035235	BP	ionotropic glutamate receptor signaling pathway	7/603	30/22191	1.25E-05	0.001512587	ENSRNOG00000018712;ENSRNOG00000045816;ENSRNOG00000003280;ENSRNOG00000030910;ENSRNOG00000007682;ENSRNOG00000054204;ENSRNOG00000005723	Camk2a;Gria1;Grin2c;Grik4;Gria3;Gria2;Grin3a
10	GO:0060079	BP	excitatory postsynaptic potential	10/603	67/22191	1.25E-05	0.001512587	ENSRNOG00000010199;ENSRNOG00000003280;ENSRNOG00000001873;ENSRNOG00000013588;ENSRNOG00000045816;ENSRNOG00000030910;ENSRNOG00000007682;ENSRNOG00000054204;ENSRNOG00000005723;ENSRNOG00000018191	Glrb;Grin2c;P2rx6;Glra1;Gria1;Grik4;Gria3;Gria2;Grin3a;Oprm1
11	GO:0051952	BP	regulation of amine transport	11/603	82/22191	1.33E-05	0.001592948	ENSRNOG00000010063;ENSRNOG00000050743;ENSRNOG00000008223;ENSRNOG00000016827;ENSRNOG00000008428;ENSRNOG00000018285;ENSRNOG00000013902;ENSRNOG00000002636;ENSRNOG00000061153;ENSRNOG00000014290;ENSRNOG00000015788	Htr2a;LOC100911796;Cnr1;Slc38a3;Drd2;Kcna2;P2ry12;Abat;Hrh3;Grm1;Adora3
9	GO:0005231	MF	excitatory extracellular ligand-gated ion channel activity	9/603	54/22191	1.36E-05	0.001620803	ENSRNOG00000010199;ENSRNOG00000003280;ENSRNOG00000001873;ENSRNOG00000013588;ENSRNOG00000045816;ENSRNOG00000030910;ENSRNOG00000007682;ENSRNOG00000054204;ENSRNOG00000005723	Glrb;Grin2c;P2rx6;Glra1;Gria1;Grik4;Gria3;Gria2;Grin3a
12	GO:0031644	BP	regulation of nervous system process	12/603	98/22191	1.40E-05	0.001665735	ENSRNOG00000011151;ENSRNOG00000014508;ENSRNOG00000001931;ENSRNOG00000009299;ENSRNOG00000013588;ENSRNOG00000011000;ENSRNOG00000018191;ENSRNOG00000019207;ENSRNOG00000052296;ENSRNOG00000002636;ENSRNOG00000014290;ENSRNOG00000005830	Tenm4;Mgll;Fgf12;Adra2c;Glra1;Rims1;Oprm1;Shank1;Shank3;Abat;Grm1;Fam19a4
6	GO:0060004	BP	reflex	6/603	21/22191	1.50E-05	0.001773257	ENSRNOG00000010199;ENSRNOG00000013588;ENSRNOG00000012942;ENSRNOG00000019207;ENSRNOG00000000805;ENSRNOG00000022337	Glrb;Glra1;Satb1;Shank1;Gja1;Slitrk6
14	GO:0044309	CC	neuron spine	14/603	133/22191	1.62E-05	0.001875051	ENSRNOG00000004118;ENSRNOG00000002886;ENSRNOG00000052296;ENSRNOG00000018958;ENSRNOG00000045816;ENSRNOG00000008428;ENSRNOG00000013213;ENSRNOG00000019207;ENSRNOG00000009726;ENSRNOG00000005519;ENSRNOG00000020339;ENSRNOG00000054204;ENSRNOG00000014290;ENSRNOG00000031536	Frmpd4;Myh10;Shank3;Mt3;Gria1;Drd2;Epha4;Shank1;Grip2;Grm3;Neurl1;Gria2;Grm1;Syndig1
4	GO:0014731	CC	spectrin-associated cytoskeleton	4/603	7/22191	1.77E-05	0.002030179	ENSRNOG00000006911;ENSRNOG00000018241;ENSRNOG00000053288;ENSRNOG00000012273	Sptb;Ank1;Ank3;Dmtn
7	GO:0086001	BP	cardiac muscle cell action potential	7/603	32/22191	1.97E-05	0.002219276	ENSRNOG00000060528;ENSRNOG00000016221;ENSRNOG00000053122;ENSRNOG00000011076;ENSRNOG00000057221;ENSRNOG00000001931;ENSRNOG00000017060	Cacna1g;Scn2b;Scn1a;Ank2;Scn3b;Fgf12;Ryr2
3	GO:0033602	BP	negative regulation of dopamine secretion	3/603	3/22191	2.00E-05	0.002226716	ENSRNOG00000008223;ENSRNOG00000008428;ENSRNOG00000002636	Cnr1;Drd2;Abat
20	GO:0030424	CC	axon	20/603	252/22191	2.03E-05	0.002235806	ENSRNOG00000026163;ENSRNOG00000052486;ENSRNOG00000008223;ENSRNOG00000018958;ENSRNOG00000014290;ENSRNOG00000020277;ENSRNOG00000009299;ENSRNOG00000002349;ENSRNOG00000053122;ENSRNOG00000053288;ENSRNOG00000013213;ENSRNOG00000002886;ENSRNOG00000008428;ENSRNOG00000003241;ENSRNOG00000005519;ENSRNOG00000018191;ENSRNOG00000018285;ENSRNOG00000042478;ENSRNOG00000009033;ENSRNOG00000010063	Cpt1c;Kcna6;Cnr1;Mt3;Grm1;Cntnap1;Adra2c;Gabra2;Scn1a;Ank3;Epha4;Myh10;Drd2;Gabrg2;Grm3;Oprm1;Kcna2;Adam22;Cntn2;Htr2a
6	GO:0004970	MF	ionotropic glutamate receptor activity	6/603	22/22191	2.02E-05	0.002235806	ENSRNOG00000003280;ENSRNOG00000045816;ENSRNOG00000030910;ENSRNOG00000007682;ENSRNOG00000054204;ENSRNOG00000005723	Grin2c;Gria1;Grik4;Gria3;Gria2;Grin3a
16	GO:0007188	BP	adenylate cyclase-modulating G protein-coupled receptor signaling pathway	16/603	173/22191	2.12E-05	0.002329135	ENSRNOG00000010063;ENSRNOG00000008223;ENSRNOG00000014290;ENSRNOG00000009299;ENSRNOG00000004890;ENSRNOG00000008428;ENSRNOG00000000487;ENSRNOG00000061153;ENSRNOG00000018191;ENSRNOG00000013902;ENSRNOG00000002793;ENSRNOG00000021468;ENSRNOG00000005519;ENSRNOG00000049410;ENSRNOG00000013683;ENSRNOG00000006237	Htr2a;Cnr1;Grm1;Adra2c;Adcy8;Drd2;Grm4;Hrh3;Oprm1;P2ry12;Sstr2;Grm8;Grm3;Chrm3;S1pr1;Gpr37l1
147	GO:0051234	BP	establishment of localization	147/603	3892/22191	2.14E-05	0.002333427	ENSRNOG00000010597;ENSRNOG00000022283;ENSRNOG00000012273;ENSRNOG00000007705;ENSRNOG00000018644;ENSRNOG00000000805;ENSRNOG00000049410;ENSRNOG00000002026;ENSRNOG00000016827;ENSRNOG00000006255;ENSRNOG00000024975;ENSRNOG00000001873;ENSRNOG00000005299;ENSRNOG00000005697;ENSRNOG00000014367;ENSRNOG00000002303;ENSRNOG00000002305;ENSRNOG00000052486;ENSRNOG00000032768;ENSRNOG00000021128;ENSRNOG00000018822;…	Slc5a7;Lhfpl5;Dmtn;Kcnj10;Slc6a7;Gja1;Chrm3;Dnajc28;Slc38a3;Nipal4;Atp8b3;P2rx6;Kif5a;Slc6a11;Ephb6;Kcnj12;Slc15a2;Kcna6;Stxbp4;Kcnj11;Slc5a5;Lca5;Trpm3;Tom1l2;Ano3;Neurl1;Slco1c1;Ank1;Gpld1;Kcna2;Cacna1i;Ryr2;Gabrg2;Rn60_5_1207.2;Pclo;Gabra4;Rlbp1;Slco3a1;Grin3a;Gabrb1;AABR07059380.1;Slc24a1;Scn1a;Kcnj6;Grip2;Slc35f3;Pkd1l2;Kcnj9;Mogat2;Scn9a;Icam5;Cptp;Doc2g;Gria3;Slc25a18;Tmprss5;Gjc2;Atp8a2;P…
26	GO:0032989	BP	cellular component morphogenesis	26/603	386/22191	2.29E-05	0.002490176	ENSRNOG00000009033;ENSRNOG00000002734;ENSRNOG00000011151;ENSRNOG00000023601;ENSRNOG00000019207;ENSRNOG00000022970;ENSRNOG00000000805;ENSRNOG00000022863;ENSRNOG00000008428;ENSRNOG00000013213;ENSRNOG00000052296;ENSRNOG00000014107;ENSRNOG00000008053;ENSRNOG00000009345;ENSRNOG00000018712;ENSRNOG00000014549;ENSRNOG00000020277;ENSRNOG00000028266;ENSRNOG00000017193;ENSRNOG00000022337;ENSRNOG00000009209;…	Cntn2;AABR07042077.1;Tenm4;Elavl4;Shank1;Nkx2-8;Gja1;Lingo4;Drd2;Epha4;Shank3;Omg;Atp8a2;Ugt8;Camk2a;Arhgef26;Cntnap1;Lrrc55;Lingo1;Slitrk6;Slitrk1;Slitrk3;Ank3;Cap2;Myh10;Map2
14	GO:0050807	BP	regulation of synapse organization	14/603	138/22191	2.46E-05	0.002641572	ENSRNOG00000022428;ENSRNOG00000002734;ENSRNOG00000016204;ENSRNOG00000009821;ENSRNOG00000018674;ENSRNOG00000004118;ENSRNOG00000008428;ENSRNOG00000009209;ENSRNOG00000013213;ENSRNOG00000052296;ENSRNOG00000047319;ENSRNOG00000020339;ENSRNOG00000022337;ENSRNOG00000031536	Flrt1;AABR07042077.1;Lrrc24;Slitrk3;Ntrk3;Frmpd4;Drd2;Slitrk1;Epha4;Shank3;Caprin2;Neurl1;Slitrk6;Syndig1
9	GO:0019233	BP	sensory perception of pain	9/603	58/22191	2.47E-05	0.002641572	ENSRNOG00000010063;ENSRNOG00000008223;ENSRNOG00000014290;ENSRNOG00000001572;ENSRNOG00000018191;ENSRNOG00000018285;ENSRNOG00000005519;ENSRNOG00000006639;ENSRNOG00000057221	Htr2a;Cnr1;Grm1;Hoxd1;Oprm1;Kcna2;Grm3;Scn9a;Scn3b
19	GO:0031175	BP	neuron projection development	19/603	236/22191	2.66E-05	0.002826418	ENSRNOG00000022283;ENSRNOG00000022428;ENSRNOG00000008223;ENSRNOG00000011977;ENSRNOG00000011044;ENSRNOG00000009033;ENSRNOG00000020277;ENSRNOG00000015220;ENSRNOG00000000487;ENSRNOG00000031100;ENSRNOG00000013213;ENSRNOG00000019207;ENSRNOG00000002886;ENSRNOG00000014758;ENSRNOG00000052296;ENSRNOG00000030269;ENSRNOG00000008053;ENSRNOG00000005723;ENSRNOG00000003435	Lhfpl5;Flrt1;Cnr1;Sema5a;Clmn;Cntn2;Cntnap1;Crtac1;Grm4;Klhl1;Epha4;Shank1;Myh10;Lgi1;Shank3;Atp2b2;Atp8a2;Grin3a;Mcf2
6	GO:0005234	MF	extracellularly glutamate-gated ion channel activity	6/603	23/22191	2.67E-05	0.002826418	ENSRNOG00000003280;ENSRNOG00000045816;ENSRNOG00000030910;ENSRNOG00000007682;ENSRNOG00000054204;ENSRNOG00000005723	Grin2c;Gria1;Grik4;Gria3;Gria2;Grin3a
7	GO:0005251	MF	delayed rectifier potassium channel activity	7/603	34/22191	3.00E-05	0.003159317	ENSRNOG00000052486;ENSRNOG00000004117;ENSRNOG00000054314;ENSRNOG00000018285;ENSRNOG00000055401;ENSRNOG00000015746;ENSRNOG00000011624	Kcna6;Kcnv1;Kcng1;Kcna2;Kcnc1;Kcng4;Kcnq2
12	GO:0005262	MF	calcium channel activity	12/603	106/22191	3.13E-05	0.003273611	ENSRNOG00000052051;ENSRNOG00000001216;ENSRNOG00000006645;ENSRNOG00000005723;ENSRNOG00000018191;ENSRNOG00000047143;ENSRNOG00000045626;ENSRNOG00000008169;ENSRNOG00000060687;ENSRNOG00000057848;ENSRNOG00000060528;ENSRNOG00000017060	Slc24a1;Trpm2;Ryr3;Grin3a;Oprm1;Fkbp1b;Pkd1l2;Slc24a2;Slc24a3;Cacng8;Cacna1g;Ryr2
9	GO:0051966	BP	regulation of synaptic transmission, glutamatergic	9/603	60/22191	3.27E-05	0.003372182	ENSRNOG00000010063;ENSRNOG00000008223;ENSRNOG00000016429;ENSRNOG00000008428;ENSRNOG00000000487;ENSRNOG00000052296;ENSRNOG00000005519;ENSRNOG00000054204;ENSRNOG00000014290	Htr2a;Cnr1;Grm5;Drd2;Grm4;Shank3;Grm3;Gria2;Grm1
29	GO:0023052	BP	signaling	29/603	463/22191	3.29E-05	0.003373789	ENSRNOG00000010597;ENSRNOG00000016221;ENSRNOG00000009299;ENSRNOG00000011076;ENSRNOG00000000487;ENSRNOG00000056612;ENSRNOG00000045816;ENSRNOG00000002793;ENSRNOG00000061153;ENSRNOG00000000805;ENSRNOG00000049410;ENSRNOG00000001931;ENSRNOG00000008428;ENSRNOG00000005697;ENSRNOG00000038328;ENSRNOG00000057848;ENSRNOG00000017060;ENSRNOG00000010199;ENSRNOG00000005278;ENSRNOG00000048145;ENSRNOG00000008337;…	Slc5a7;Scn2b;Adra2c;Ank2;Grm4;Unc13c;Gria1;Sstr2;Hrh3;Gja1;Chrm3;Fgf12;Drd2;Slc6a11;Gjc2;Cacng8;Ryr2;Glrb;Trhde;Sstr1;Gjd2;Scn3b;Cnr1;Glra1;Cacna1g;Lypd1;Gabrg2;Grm1;S1pr1
19	GO:0098656	BP	anion transmembrane transport	19/603	240/22191	3.36E-05	0.003429624	ENSRNOG00000014081;ENSRNOG00000010199;ENSRNOG00000006841;ENSRNOG00000002327;ENSRNOG00000016827;ENSRNOG00000001874;ENSRNOG00000002349;ENSRNOG00000018822;ENSRNOG00000007705;ENSRNOG00000003533;ENSRNOG00000013588;ENSRNOG00000018644;ENSRNOG00000020951;ENSRNOG00000003241;ENSRNOG00000010938;ENSRNOG00000002336;ENSRNOG00000028097;ENSRNOG00000019484;ENSRNOG00000042731	Nmur2;Glrb;Ano4;Gabrb1;Slc38a3;Slc7a4;Gabra2;Slc5a5;Kcnj10;Clcn4;Glra1;Slc6a7;Slc4a1;Gabrg2;Slc7a10;Gabra4;Slc7a14;Slc6a9;Slc25a18
4	GO:0007196	BP	adenylate cyclase-inhibiting G protein-coupled glutamate receptor signaling pathway	4/603	8/22191	3.46E-05	0.003435772	ENSRNOG00000005519;ENSRNOG00000021468;ENSRNOG00000014290;ENSRNOG00000000487	Grm3;Grm8;Grm1;Grm4
4	GO:0099612	BP	protein localization to axon	4/603	8/22191	3.46E-05	0.003435772	ENSRNOG00000009033;ENSRNOG00000020277;ENSRNOG00000053288;ENSRNOG00000009345	Cntn2;Cntnap1;Ank3;Ugt8
4	GO:0098988	MF	G protein-coupled glutamate receptor activity	4/603	8/22191	3.46E-05	0.003435772	ENSRNOG00000005519;ENSRNOG00000014290;ENSRNOG00000016429;ENSRNOG00000000487	Grm3;Grm1;Grm5;Grm4
7	GO:0086010	BP	membrane depolarization during action potential	7/603	35/22191	3.66E-05	0.003600075	ENSRNOG00000016221;ENSRNOG00000053122;ENSRNOG00000004752;ENSRNOG00000060528;ENSRNOG00000060407;ENSRNOG00000006639;ENSRNOG00000057221	Scn2b;Scn1a;Nalcn;Cacna1g;Cacna1i;Scn9a;Scn3b
31	GO:0120036	BP	plasma membrane bounded cell projection organization	31/603	509/22191	3.86E-05	0.003774711	ENSRNOG00000009033;ENSRNOG00000010952;ENSRNOG00000022283;ENSRNOG00000000487;ENSRNOG00000031100;ENSRNOG00000019207;ENSRNOG00000005723;ENSRNOG00000022428;ENSRNOG00000013213;ENSRNOG00000052296;ENSRNOG00000030269;ENSRNOG00000008053;ENSRNOG00000005214;ENSRNOG00000057813;ENSRNOG00000003435;ENSRNOG00000011044;ENSRNOG00000027212;ENSRNOG00000014549;ENSRNOG00000020277;ENSRNOG00000010311;ENSRNOG00000034221;…	Cntn2;Ift122;Lhfpl5;Grm4;Klhl1;Shank1;Grin3a;Flrt1;Epha4;Shank3;Atp2b2;Atp8a2;Plek;Ift172;Mcf2;Clmn;Tekt3;Arhgef26;Cntnap1;Dzip1;Cfap126;P2ry12;Cnr1;Dnah5;Crtac1;Sema5a;Lgi1;Myh10;Wdr34;Mtss1l;S1pr1
10	GO:0044306	CC	neuron projection terminus	10/603	78/22191	4.87E-05	0.004671969	ENSRNOG00000052486;ENSRNOG00000022428;ENSRNOG00000010260;ENSRNOG00000029912;ENSRNOG00000009299;ENSRNOG00000013213;ENSRNOG00000008428;ENSRNOG00000056612;ENSRNOG00000018285;ENSRNOG00000049410	Kcna6;Flrt1;Dixdc1;Gp1bb;Adra2c;Epha4;Drd2;Unc13c;Kcna2;Chrm3
9	GO:0043679	CC	axon terminus	9/603	63/22191	4.87E-05	0.004671969	ENSRNOG00000052486;ENSRNOG00000010260;ENSRNOG00000029912;ENSRNOG00000009299;ENSRNOG00000013213;ENSRNOG00000008428;ENSRNOG00000056612;ENSRNOG00000018285;ENSRNOG00000049410	Kcna6;Dixdc1;Gp1bb;Adra2c;Epha4;Drd2;Unc13c;Kcna2;Chrm3
11	GO:0009582	BP	detection of abiotic stimulus	11/603	97/22191	6.54E-05	0.006214699	ENSRNOG00000010063;ENSRNOG00000022283;ENSRNOG00000033262;ENSRNOG00000027770;ENSRNOG00000000129;ENSRNOG00000053122;ENSRNOG00000004731;ENSRNOG00000045626;ENSRNOG00000030269;ENSRNOG00000047028;ENSRNOG00000008053	Htr2a;Lhfpl5;Reep6;Trpm3;Phf24;Scn1a;Ano3;Pkd1l2;Atp2b2;Mmp24;Atp8a2
11	GO:0009581	BP	detection of external stimulus	11/603	98/22191	7.19E-05	0.006713562	ENSRNOG00000010063;ENSRNOG00000022283;ENSRNOG00000033262;ENSRNOG00000027770;ENSRNOG00000000129;ENSRNOG00000053122;ENSRNOG00000004731;ENSRNOG00000045626;ENSRNOG00000030269;ENSRNOG00000047028;ENSRNOG00000008053	Htr2a;Lhfpl5;Reep6;Trpm3;Phf24;Scn1a;Ano3;Pkd1l2;Atp2b2;Mmp24;Atp8a2
157	GO:0051179	BP	localization	157/603	4328/22191	7.19E-05	0.006713562	ENSRNOG00000010597;ENSRNOG00000022283;ENSRNOG00000012273;ENSRNOG00000011076;ENSRNOG00000007705;ENSRNOG00000018644;ENSRNOG00000000805;ENSRNOG00000049410;ENSRNOG00000002026;ENSRNOG00000019140;ENSRNOG00000016827;ENSRNOG00000006255;ENSRNOG00000024975;ENSRNOG00000001873;ENSRNOG00000005299;ENSRNOG00000005697;ENSRNOG00000014367;ENSRNOG00000002303;ENSRNOG00000002305;ENSRNOG00000052486;ENSRNOG00000032768;…	Slc5a7;Lhfpl5;Dmtn;Ank2;Kcnj10;Slc6a7;Gja1;Chrm3;Dnajc28;Banp;Slc38a3;Nipal4;Atp8b3;P2rx6;Kif5a;Slc6a11;Ephb6;Kcnj12;Slc15a2;Kcna6;Stxbp4;Kcnj11;Slc5a5;Lca5;Trpm3;Tom1l2;Ano3;Neurl1;Slco1c1;Ank1;Gpld1;Kcna2;Cacna1i;Shank1;Ryr2;Gabrg2;Rn60_5_1207.2;Pclo;Gabra4;Rlbp1;Slco3a1;Grin3a;Gabrb1;AABR07059380.1;Slc24a1;Scn1a;Kcnj6;Grip2;Slc35f3;Ugt8;Pkd1l2;Kcnj9;Mogat2;Scn9a;Icam5;Cptp;AC135026.1;Doc2g;Gri…
10	GO:0042133	BP	neurotransmitter metabolic process	10/603	82/22191	7.51E-05	0.006980811	ENSRNOG00000010597;ENSRNOG00000008915;ENSRNOG00000002137;ENSRNOG00000032261;ENSRNOG00000023538;ENSRNOG00000017601;ENSRNOG00000005223;ENSRNOG00000002636;ENSRNOG00000030269;ENSRNOG00000009660	Slc5a7;Prima1;Aasdh;Cyp2d4;Aldh5a1;Srd5a1;Hnmt;Abat;Atp2b2;Enpp6
14	GO:0006936	BP	muscle contraction	14/603	153/22191	7.71E-05	0.007130133	ENSRNOG00000010063;ENSRNOG00000004437;ENSRNOG00000049410;ENSRNOG00000016221;ENSRNOG00000013588;ENSRNOG00000008428;ENSRNOG00000005985;ENSRNOG00000009726;ENSRNOG00000002793;ENSRNOG00000047143;ENSRNOG00000023227;ENSRNOG00000008053;ENSRNOG00000057221;ENSRNOG00000017060	Htr2a;Map2k6;Chrm3;Scn2b;Glra1;Drd2;Kcnma1;Grip2;Sstr2;Fkbp1b;AABR07052585.2;Atp8a2;Scn3b;Ryr2
3	GO:0004971	MF	AMPA glutamate receptor activity	3/603	4/22191	7.82E-05	0.007174895	ENSRNOG00000007682;ENSRNOG00000045816;ENSRNOG00000054204	Gria3;Gria1;Gria2
3	GO:0005219	MF	ryanodine-sensitive calcium-release channel activity	3/603	4/22191	7.82E-05	0.007174895	ENSRNOG00000006645;ENSRNOG00000017060;ENSRNOG00000047143	Ryr3;Ryr2;Fkbp1b
35	GO:0048731	BP	system development	35/603	632/22191	8.63E-05	0.007882649	ENSRNOG00000032517;ENSRNOG00000009033;ENSRNOG00000010595;ENSRNOG00000004269;ENSRNOG00000016221;ENSRNOG00000054165;ENSRNOG00000011076;ENSRNOG00000013752;ENSRNOG00000006144;ENSRNOG00000010199;ENSRNOG00000019207;ENSRNOG00000005652;ENSRNOG00000016701;ENSRNOG00000014081;ENSRNOG00000018141;ENSRNOG00000001931;ENSRNOG00000002365;ENSRNOG00000057221;ENSRNOG00000007573;ENSRNOG00000008010;ENSRNOG00000001572;…	Cntn6;Cntn2;Rbm45;Myt1l;Scn2b;LOC103692570;Ank2;Elavl3;Cntn3;Glrb;Shank1;Cntn4;Gng8;Nmur2;RGD1307443;Fgf12;Itm2a;Scn3b;Hoxb9;Hoxb5;Hoxd1;Sema5a;Timp4;Rapgef5;Col11a2;Ntrk3;Gdf11;Slitrk1;Gfra2;Pura;Srd5a1;Aldh5a1;Gabra4;Hydin;Tagln3
19	GO:0001505	BP	regulation of neurotransmitter levels	19/603	259/22191	9.37E-05	0.008515441	ENSRNOG00000010597;ENSRNOG00000023538;ENSRNOG00000002137;ENSRNOG00000032261;ENSRNOG00000008915;ENSRNOG00000002349;ENSRNOG00000011000;ENSRNOG00000007705;ENSRNOG00000026866;ENSRNOG00000018191;ENSRNOG00000017601;ENSRNOG00000005223;ENSRNOG00000008428;ENSRNOG00000018712;ENSRNOG00000002636;ENSRNOG00000061153;ENSRNOG00000030269;ENSRNOG00000009660;ENSRNOG00000019484	Slc5a7;Aldh5a1;Aasdh;Cyp2d4;Prima1;Gabra2;Rims1;Kcnj10;Syn3;Oprm1;Srd5a1;Hnmt;Drd2;Camk2a;Abat;Hrh3;Atp2b2;Enpp6;Slc6a9
13	GO:0097164	BP	ammonium ion metabolic process	13/603	137/22191	9.52E-05	0.008614656	ENSRNOG00000010597;ENSRNOG00000026163;ENSRNOG00000017601;ENSRNOG00000029370;ENSRNOG00000032261;ENSRNOG00000017702;ENSRNOG00000019573;ENSRNOG00000008428;ENSRNOG00000054962;ENSRNOG00000037695;ENSRNOG00000005223;ENSRNOG00000030269;ENSRNOG00000009660	Slc5a7;Cpt1c;Srd5a1;Abhd3;Cyp2d4;Gpld1;Lcat;Drd2;Dao;Sgpp2;Hnmt;Atp2b2;Enpp6
10	GO:0035725	BP	sodium ion transmembrane transport	10/603	85/22191	0.000102166	0.009096913	ENSRNOG00000052051;ENSRNOG00000001216;ENSRNOG00000016221;ENSRNOG00000018822;ENSRNOG00000004752;ENSRNOG00000053122;ENSRNOG00000008169;ENSRNOG00000060687;ENSRNOG00000006639;ENSRNOG00000057221	Slc24a1;Trpm2;Scn2b;Slc5a5;Nalcn;Scn1a;Slc24a2;Slc24a3;Scn9a;Scn3b
7	GO:0005272	MF	sodium channel activity	7/603	41/22191	0.00010639	0.009420266	ENSRNOG00000001216;ENSRNOG00000016221;ENSRNOG00000053122;ENSRNOG00000004752;ENSRNOG00000054204;ENSRNOG00000006639;ENSRNOG00000057221	Trpm2;Scn2b;Scn1a;Nalcn;Gria2;Scn9a;Scn3b
28	GO:0051962	BP	positive regulation of nervous system development	28/603	460/22191	0.00010686	0.009421497	ENSRNOG00000010260;ENSRNOG00000002734;ENSRNOG00000016204;ENSRNOG00000009299;ENSRNOG00000016013;ENSRNOG00000019207;ENSRNOG00000047319;ENSRNOG00000011151;ENSRNOG00000012811;ENSRNOG00000022428;ENSRNOG00000008428;ENSRNOG00000013213;ENSRNOG00000052296;ENSRNOG00000008053;ENSRNOG00000018674;ENSRNOG00000031536;ENSRNOG00000001113;ENSRNOG00000011000;ENSRNOG00000009209;ENSRNOG00000047143;ENSRNOG00000020339;…	Dixdc1;AABR07042077.1;Lrrc24;Adra2c;Gprc5b;Shank1;Caprin2;Tenm4;Spint1;Flrt1;Drd2;Epha4;Shank3;Atp8a2;Ntrk3;Syndig1;Mmd2;Rims1;Slitrk1;Fkbp1b;Neurl1;Slitrk6;Gpr37l1;Cnr1;Slitrk3;Zfp488;Sema5a;Oprm1
6	GO:1990573	BP	potassium ion import across plasma membrane	6/603	29/22191	0.000109428	0.00956617	ENSRNOG00000021056;ENSRNOG00000021128;ENSRNOG00000007705;ENSRNOG00000001658;ENSRNOG00000002303;ENSRNOG00000007645	Kcnj14;Kcnj11;Kcnj10;Kcnj6;Kcnj12;Kcnj9
9	GO:0042552	BP	myelination	9/603	70/22191	0.000113045	0.009758321	ENSRNOG00000012561;ENSRNOG00000021087;ENSRNOG00000006908;ENSRNOG00000020277;ENSRNOG00000042478;ENSRNOG00000007705;ENSRNOG00000021240;ENSRNOG00000009345;ENSRNOG00000009033	Arhgef10;Lgi4;Pou3f2;Cntnap1;Adam22;Kcnj10;Atrn;Ugt8;Cntn2
8	GO:0045685	BP	regulation of glial cell differentiation	8/603	56/22191	0.000127713	0.010978498	ENSRNOG00000012811;ENSRNOG00000011151;ENSRNOG00000007591;ENSRNOG00000009033;ENSRNOG00000018674;ENSRNOG00000057542;ENSRNOG00000013213;ENSRNOG00000006237	Spint1;Tenm4;Slc45a3;Cntn2;Ntrk3;Zfp488;Epha4;Gpr37l1
10	GO:1902476	BP	chloride transmembrane transport	10/603	88/22191	0.000137038	0.011682784	ENSRNOG00000014081;ENSRNOG00000010199;ENSRNOG00000002327;ENSRNOG00000002349;ENSRNOG00000013588;ENSRNOG00000003533;ENSRNOG00000020951;ENSRNOG00000003241;ENSRNOG00000002336;ENSRNOG00000006841	Nmur2;Glrb;Gabrb1;Gabra2;Glra1;Clcn4;Slc4a1;Gabrg2;Gabra4;Ano4
7	GO:0006939	BP	smooth muscle contraction	7/603	43/22191	0.000145496	0.012251956	ENSRNOG00000010063;ENSRNOG00000008428;ENSRNOG00000005985;ENSRNOG00000009726;ENSRNOG00000002793;ENSRNOG00000047143;ENSRNOG00000049410	Htr2a;Drd2;Kcnma1;Grip2;Sstr2;Fkbp1b;Chrm3
4	GO:0007340	BP	acrosome reaction	4/603	11/22191	0.00015299	0.012676054	ENSRNOG00000010199;ENSRNOG00000016361;ENSRNOG00000016612;ENSRNOG00000013588	Glrb;Plcd4;Trim36;Glra1
4	GO:0033604	BP	negative regulation of catecholamine secretion	4/603	11/22191	0.00015299	0.012676054	ENSRNOG00000013902;ENSRNOG00000008223;ENSRNOG00000008428;ENSRNOG00000002636	P2ry12;Cnr1;Drd2;Abat
17	GO:0015291	MF	secondary active transmembrane transporter activity	17/603	225/22191	0.000151583	0.012676054	ENSRNOG00000010597;ENSRNOG00000032798;ENSRNOG00000007591;ENSRNOG00000016827;ENSRNOG00000052051;ENSRNOG00000020951;ENSRNOG00000001874;ENSRNOG00000015741;ENSRNOG00000003533;ENSRNOG00000018644;ENSRNOG00000005697;ENSRNOG00000009740;ENSRNOG00000008169;ENSRNOG00000060687;ENSRNOG00000002305;ENSRNOG00000019484;ENSRNOG00000042731	Slc5a7;Slco3a1;Slc45a3;Slc38a3;Slc24a1;Slc4a1;Slc7a4;Slc2a13;Clcn4;Slc6a7;Slc6a11;Slco1c1;Slc24a2;Slc24a3;Slc15a2;Slc6a9;Slc25a18
4	GO:0031402	MF	sodium ion binding	4/603	11/22191	0.00015299	0.012676054	ENSRNOG00000052051;ENSRNOG00000008169;ENSRNOG00000060687;ENSRNOG00000006639	Slc24a1;Slc24a2;Slc24a3;Scn9a
9	GO:0007272	BP	ensheathment of neurons	9/603	73/22191	0.000157018	0.012854915	ENSRNOG00000012561;ENSRNOG00000021087;ENSRNOG00000006908;ENSRNOG00000020277;ENSRNOG00000042478;ENSRNOG00000007705;ENSRNOG00000021240;ENSRNOG00000009345;ENSRNOG00000009033	Arhgef10;Lgi4;Pou3f2;Cntnap1;Adam22;Kcnj10;Atrn;Ugt8;Cntn2
9	GO:0008366	BP	axon ensheathment	9/603	73/22191	0.000157018	0.012854915	ENSRNOG00000012561;ENSRNOG00000021087;ENSRNOG00000006908;ENSRNOG00000020277;ENSRNOG00000042478;ENSRNOG00000007705;ENSRNOG00000021240;ENSRNOG00000009345;ENSRNOG00000009033	Arhgef10;Lgi4;Pou3f2;Cntnap1;Adam22;Kcnj10;Atrn;Ugt8;Cntn2
8	GO:0051899	BP	membrane depolarization	8/603	58/22191	0.00016433	0.013400338	ENSRNOG00000014290;ENSRNOG00000016221;ENSRNOG00000053122;ENSRNOG00000004752;ENSRNOG00000057221;ENSRNOG00000060407;ENSRNOG00000006639;ENSRNOG00000060528	Grm1;Scn2b;Scn1a;Nalcn;Scn3b;Cacna1i;Scn9a;Cacna1g
43	GO:0019752	BP	carboxylic acid metabolic process	43/603	874/22191	0.00017671	0.014353169	ENSRNOG00000024577;ENSRNOG00000000566;ENSRNOG00000013770;ENSRNOG00000015962;ENSRNOG00000015538;ENSRNOG00000018950;ENSRNOG00000039494;ENSRNOG00000031211;ENSRNOG00000026745;ENSRNOG00000026163;ENSRNOG00000023116;ENSRNOG00000033915;ENSRNOG00000051672;ENSRNOG00000028891;ENSRNOG00000003330;ENSRNOG00000000281;ENSRNOG00000047023;ENSRNOG00000054962;ENSRNOG00000002636;ENSRNOG00000057988;ENSRNOG00000058193;…	Gamt;Pcbd1;Folh1;Nmnat1;Abcd2;Fa2h;Aass;Acsm5;Acsl6;Cpt1c;Agmo;Gpt;AABR07008030.1;Cyp2t1;Acsf2;Prodh1;Aldh1l1;Dao;Abat;Pfkm;Slc27a6;Pex7;Ugt8;Mut;Acot11;Cyp2d4;Gcdh;Elovl7;Cyp7b1;Uros;Thnsl1;Nars2;Bphl;LOC102549542;Gls2;Slco1c1;Gpt2;Aasdh;Aldh5a1;AABR07022098.1;Itih3;C3;Mgll
10	GO:0015108	MF	chloride transmembrane transporter activity	10/603	91/22191	0.000181455	0.014680742	ENSRNOG00000014081;ENSRNOG00000010199;ENSRNOG00000002327;ENSRNOG00000002349;ENSRNOG00000013588;ENSRNOG00000003533;ENSRNOG00000020951;ENSRNOG00000003241;ENSRNOG00000002336;ENSRNOG00000006841	Nmur2;Glrb;Gabrb1;Gabra2;Glra1;Clcn4;Slc4a1;Gabrg2;Gabra4;Ano4
8	GO:0051965	BP	positive regulation of synapse assembly	8/603	59/22191	0.000185642	0.014960843	ENSRNOG00000022428;ENSRNOG00000002734;ENSRNOG00000016204;ENSRNOG00000009821;ENSRNOG00000018674;ENSRNOG00000009209;ENSRNOG00000022337;ENSRNOG00000031536	Flrt1;AABR07042077.1;Lrrc24;Slitrk3;Ntrk3;Slitrk1;Slitrk6;Syndig1
3	GO:0008273	MF	calcium, potassium:sodium antiporter activity	3/603	5/22191	0.00019166	0.015385743	ENSRNOG00000052051;ENSRNOG00000008169;ENSRNOG00000060687	Slc24a1;Slc24a2;Slc24a3
9	GO:0005254	MF	chloride channel activity	9/603	75/22191	0.000193611	0.015422356	ENSRNOG00000014081;ENSRNOG00000010199;ENSRNOG00000002327;ENSRNOG00000002349;ENSRNOG00000013588;ENSRNOG00000003533;ENSRNOG00000003241;ENSRNOG00000002336;ENSRNOG00000006841	Nmur2;Glrb;Gabrb1;Gabra2;Glra1;Clcn4;Gabrg2;Gabra4;Ano4
7	GO:0050982	BP	detection of mechanical stimulus	7/603	45/22191	0.000195503	0.015513155	ENSRNOG00000010063;ENSRNOG00000022283;ENSRNOG00000053122;ENSRNOG00000000129;ENSRNOG00000004731;ENSRNOG00000045626;ENSRNOG00000030269	Htr2a;Lhfpl5;Scn1a;Phf24;Ano3;Pkd1l2;Atp2b2
12	GO:0015293	MF	symporter activity	12/603	128/22191	0.000196411	0.015525532	ENSRNOG00000010597;ENSRNOG00000052051;ENSRNOG00000007591;ENSRNOG00000016827;ENSRNOG00000015741;ENSRNOG00000018644;ENSRNOG00000005697;ENSRNOG00000008169;ENSRNOG00000060687;ENSRNOG00000002305;ENSRNOG00000019484;ENSRNOG00000042731	Slc5a7;Slc24a1;Slc45a3;Slc38a3;Slc2a13;Slc6a7;Slc6a11;Slc24a2;Slc24a3;Slc15a2;Slc6a9;Slc25a18
13	GO:0048167	BP	regulation of synaptic plasticity	13/603	148/22191	0.00020729	0.016199267	ENSRNOG00000009033;ENSRNOG00000018712;ENSRNOG00000016429;ENSRNOG00000025589;ENSRNOG00000008428;ENSRNOG00000007705;ENSRNOG00000056612;ENSRNOG00000045816;ENSRNOG00000052296;ENSRNOG00000022472;ENSRNOG00000020339;ENSRNOG00000008169;ENSRNOG00000030269	Cntn2;Camk2a;Grm5;Jph4;Drd2;Kcnj10;Unc13c;Gria1;Shank3;Snap47;Neurl1;Slc24a2;Atp2b2
10	GO:0006821	BP	chloride transport	10/603	93/22191	0.000217335	0.0167764	ENSRNOG00000014081;ENSRNOG00000010199;ENSRNOG00000002327;ENSRNOG00000002349;ENSRNOG00000013588;ENSRNOG00000003533;ENSRNOG00000020951;ENSRNOG00000003241;ENSRNOG00000002336;ENSRNOG00000006841	Nmur2;Glrb;Gabrb1;Gabra2;Glra1;Clcn4;Slc4a1;Gabrg2;Gabra4;Ano4
37	GO:0005509	MF	calcium ion binding	37/603	709/22191	0.000218741	0.0167764	ENSRNOG00000052051;ENSRNOG00000001368;ENSRNOG00000001216;ENSRNOG00000055278;ENSRNOG00000001796;ENSRNOG00000010535;ENSRNOG00000012622;ENSRNOG00000005348;ENSRNOG00000045626;ENSRNOG00000023643;ENSRNOG00000037710;ENSRNOG00000047002;ENSRNOG00000032490;ENSRNOG00000018029;ENSRNOG00000056184;ENSRNOG00000030269;ENSRNOG00000060687;ENSRNOG00000017060;ENSRNOG00000038202;ENSRNOG00000016361;ENSRNOG00000006645;…	Slc24a1;Rph3a;Trpm2;AABR07059380.1;Dgkg;Cdh18;Mmp15;Pamr1;Pkd1l2;Mmp17;Calr4;Fstl5;Cdh7;Doc2g;Lrp2;Atp2b2;Slc24a3;Ryr2;Calml4;Plcd4;Ryr3;Hpcal4;Padi2;Dgkb;Itln1;Cdh10;Slc25a23;Necab1;Mmp24;Cabp7;Reps2;Crtac1;Rasgrp3;Pclo;Slc24a2;Smoc1;Otof
19	GO:0006631	BP	fatty acid metabolic process	19/603	277/22191	0.000223827	0.017022428	ENSRNOG00000026163;ENSRNOG00000012322;ENSRNOG00000010450;ENSRNOG00000023538;ENSRNOG00000003307;ENSRNOG00000051672;ENSRNOG00000032261;ENSRNOG00000048949;ENSRNOG00000003330;ENSRNOG00000028891;ENSRNOG00000015538;ENSRNOG00000018950;ENSRNOG00000046834;ENSRNOG00000031211;ENSRNOG00000026745;ENSRNOG00000023116;ENSRNOG00000014508;ENSRNOG00000007837;ENSRNOG00000058193	Cpt1c;Pex7;Elovl7;Aldh5a1;Gcdh;AABR07008030.1;Cyp2d4;LOC102549542;Acsf2;Cyp2t1;Abcd2;Fa2h;C3;Acsm5;Acsl6;Agmo;Mgll;Acot11;Slc27a6
4	GO:0032292	BP	peripheral nervous system axon ensheathment	4/603	12/22191	0.00022456	0.017022428	ENSRNOG00000012561;ENSRNOG00000021087;ENSRNOG00000006908;ENSRNOG00000042478	Arhgef10;Lgi4;Pou3f2;Adam22
4	GO:0022011	BP	myelination in peripheral nervous system	4/603	12/22191	0.00022456	0.017022428	ENSRNOG00000012561;ENSRNOG00000021087;ENSRNOG00000006908;ENSRNOG00000042478	Arhgef10;Lgi4;Pou3f2;Adam22
7	GO:0050885	BP	neuromuscular process controlling balance	7/603	46/22191	0.00022525	0.017022428	ENSRNOG00000003280;ENSRNOG00000020277;ENSRNOG00000025589;ENSRNOG00000019207;ENSRNOG00000052296;ENSRNOG00000002886;ENSRNOG00000030269	Grin2c;Cntnap1;Jph4;Shank1;Shank3;Myh10;Atp2b2
37	GO:0050767	BP	regulation of neurogenesis	37/603	717/22191	0.000236458	0.017804245	ENSRNOG00000009033;ENSRNOG00000011151;ENSRNOG00000018958;ENSRNOG00000009299;ENSRNOG00000010244;ENSRNOG00000004606;ENSRNOG00000019207;ENSRNOG00000005652;ENSRNOG00000013917;ENSRNOG00000047319;ENSRNOG00000019361;ENSRNOG00000001113;ENSRNOG00000018141;ENSRNOG00000020901;ENSRNOG00000006908;ENSRNOG00000008428;ENSRNOG00000013213;ENSRNOG00000052296;ENSRNOG00000008053;ENSRNOG00000011977;ENSRNOG00000007591;…	Cntn2;Tenm4;Mt3;Adra2c;Sarm1;Meis1;Shank1;Cntn4;Igsf10;Caprin2;Inpp5j;Mmd2;RGD1307443;S1pr5;Pou3f2;Drd2;Epha4;Shank3;Atp8a2;Sema5a;Slc45a3;Spint1;Ntrk3;Gdf11;Rims1;Slitrk1;P2ry12;Fkbp1b;Dixdc1;Neurl1;Gprc5b;Gpr37l1;Cnr1;Plxna3;Zfp488;Oprm1;Sema4g
23	GO:0015711	BP	organic anion transport	23/603	368/22191	0.000239624	0.017977009	ENSRNOG00000032798;ENSRNOG00000007705;ENSRNOG00000028097;ENSRNOG00000018644;ENSRNOG00000020951;ENSRNOG00000000805;ENSRNOG00000014081;ENSRNOG00000016827;ENSRNOG00000001874;ENSRNOG00000024975;ENSRNOG00000008428;ENSRNOG00000042731;ENSRNOG00000010938;ENSRNOG00000006841;ENSRNOG00000058193;ENSRNOG00000005697;ENSRNOG00000004731;ENSRNOG00000000487;ENSRNOG00000019484;ENSRNOG00000009740;ENSRNOG00000008053;…	Slco3a1;Kcnj10;Slc7a14;Slc6a7;Slc4a1;Gja1;Nmur2;Slc38a3;Slc7a4;Atp8b3;Drd2;Slc25a18;Slc7a10;Ano4;Slc27a6;Slc6a11;Ano3;Grm4;Slc6a9;Slco1c1;Atp8a2;Sfxn5;Cptp
44	GO:0043436	BP	oxoacid metabolic process	44/603	916/22191	0.000251296	0.018716558	ENSRNOG00000024577;ENSRNOG00000000566;ENSRNOG00000013770;ENSRNOG00000015962;ENSRNOG00000015538;ENSRNOG00000018950;ENSRNOG00000039494;ENSRNOG00000031211;ENSRNOG00000026745;ENSRNOG00000026163;ENSRNOG00000023116;ENSRNOG00000033915;ENSRNOG00000051672;ENSRNOG00000028891;ENSRNOG00000003330;ENSRNOG00000000281;ENSRNOG00000047023;ENSRNOG00000054962;ENSRNOG00000002636;ENSRNOG00000057988;ENSRNOG00000058193;…	Gamt;Pcbd1;Folh1;Nmnat1;Abcd2;Fa2h;Aass;Acsm5;Acsl6;Cpt1c;Agmo;Gpt;AABR07008030.1;Cyp2t1;Acsf2;Prodh1;Aldh1l1;Dao;Abat;Pfkm;Slc27a6;Pex7;Ugt8;Mut;Acot11;Cyp2d4;Gcdh;Elovl7;Cyp7b1;Uros;Thnsl1;Nars2;Bphl;LOC102549542;Gls2;Slco1c1;Gpt2;Aasdh;Aldh5a1;Chst4;AABR07022098.1;Itih3;C3;Mgll
5	GO:0106030	BP	neuron projection fasciculation	5/603	22/22191	0.000261415	0.019124976	ENSRNOG00000009033;ENSRNOG00000013213;ENSRNOG00000008223;ENSRNOG00000011977;ENSRNOG00000015220	Cntn2;Epha4;Cnr1;Sema5a;Crtac1
5	GO:0051953	BP	negative regulation of amine transport	5/603	22/22191	0.000261415	0.019124976	ENSRNOG00000061153;ENSRNOG00000013902;ENSRNOG00000002636;ENSRNOG00000008428;ENSRNOG00000008223	Hrh3;P2ry12;Abat;Drd2;Cnr1
5	GO:0007413	BP	axonal fasciculation	5/603	22/22191	0.000261415	0.019124976	ENSRNOG00000009033;ENSRNOG00000013213;ENSRNOG00000008223;ENSRNOG00000011977;ENSRNOG00000015220	Cntn2;Epha4;Cnr1;Sema5a;Crtac1
5	GO:0034706	CC	sodium channel complex	5/603	22/22191	0.000261415	0.019124976	ENSRNOG00000053122;ENSRNOG00000016221;ENSRNOG00000006639;ENSRNOG00000030910;ENSRNOG00000057221	Scn1a;Scn2b;Scn9a;Grik4;Scn3b
7	GO:0042165	MF	neurotransmitter binding	7/603	47/22191	0.000258537	0.019124976	ENSRNOG00000010597;ENSRNOG00000010063;ENSRNOG00000010199;ENSRNOG00000013588;ENSRNOG00000005697;ENSRNOG00000049410;ENSRNOG00000005723	Slc5a7;Htr2a;Glrb;Glra1;Slc6a11;Chrm3;Grin3a
19	GO:0046486	BP	glycerolipid metabolic process	19/603	281/22191	0.00026838	0.019565157	ENSRNOG00000022268;ENSRNOG00000016361;ENSRNOG00000027228;ENSRNOG00000014856;ENSRNOG00000017702;ENSRNOG00000005214;ENSRNOG00000023538;ENSRNOG00000018382;ENSRNOG00000001796;ENSRNOG00000008428;ENSRNOG00000019573;ENSRNOG00000015086;ENSRNOG00000020140;ENSRNOG00000029938;ENSRNOG00000030771;ENSRNOG00000019361;ENSRNOG00000029370;ENSRNOG00000014508;ENSRNOG00000048676	Pnpla3;Plcd4;Mogat2;Etnk1;Gpld1;Plek;Aldh5a1;Inpp4b;Dgkg;Drd2;Lcat;Plin1;Pigq;Pik3c2b;Dgkb;Inpp5j;Abhd3;Mgll;Pip5kl1
4	GO:0050884	BP	neuromuscular process controlling posture	4/603	13/22191	0.000317409	0.0227377	ENSRNOG00000020277;ENSRNOG00000008053;ENSRNOG00000013588;ENSRNOG00000053122	Cntnap1;Atp8a2;Glra1;Scn1a
26	GO:0044057	BP	regulation of system process	26/603	449/22191	0.000320392	0.022872016	ENSRNOG00000009372;ENSRNOG00000011151;ENSRNOG00000016221;ENSRNOG00000009299;ENSRNOG00000011076;ENSRNOG00000019207;ENSRNOG00000002793;ENSRNOG00000000805;ENSRNOG00000049410;ENSRNOG00000005830;ENSRNOG00000001931;ENSRNOG00000008428;ENSRNOG00000052296;ENSRNOG00000002636;ENSRNOG00000017060;ENSRNOG00000011000;ENSRNOG00000018359;ENSRNOG00000047143;ENSRNOG00000057221;ENSRNOG00000010063;ENSRNOG00000014290;…	Tacr3;Tenm4;Scn2b;Adra2c;Ank2;Shank1;Sstr2;Gja1;Chrm3;Fam19a4;Fgf12;Drd2;Shank3;Abat;Ryr2;Rims1;Smad7;Fkbp1b;Scn3b;Htr2a;Grm1;Glra1;Camk2g;Oprm1;Mgll;Cacna1g
8	GO:0050795	BP	regulation of behavior	8/603	64/22191	0.00032907	0.023410511	ENSRNOG00000010063;ENSRNOG00000009372;ENSRNOG00000008428;ENSRNOG00000018285;ENSRNOG00000008223;ENSRNOG00000052296;ENSRNOG00000062308;ENSRNOG00000000805	Htr2a;Tacr3;Drd2;Kcna2;Cnr1;Shank3;Rn60_5_1207.2;Gja1
12	GO:0006814	BP	sodium ion transport	12/603	136/22191	0.000345202	0.024306706	ENSRNOG00000010597;ENSRNOG00000052051;ENSRNOG00000001216;ENSRNOG00000016827;ENSRNOG00000016221;ENSRNOG00000018822;ENSRNOG00000004752;ENSRNOG00000053122;ENSRNOG00000008169;ENSRNOG00000060687;ENSRNOG00000006639;ENSRNOG00000057221	Slc5a7;Slc24a1;Trpm2;Slc38a3;Scn2b;Slc5a5;Nalcn;Scn1a;Slc24a2;Slc24a3;Scn9a;Scn3b
18	GO:0099536	BP	synaptic signaling	18/603	265/22191	0.00036502	0.025441616	ENSRNOG00000010597;ENSRNOG00000010199;ENSRNOG00000008223;ENSRNOG00000003453;ENSRNOG00000014290;ENSRNOG00000001931;ENSRNOG00000013588;ENSRNOG00000008428;ENSRNOG00000000487;ENSRNOG00000056612;ENSRNOG00000048145;ENSRNOG00000045816;ENSRNOG00000005697;ENSRNOG00000003241;ENSRNOG00000061153;ENSRNOG00000008337;ENSRNOG00000049410;ENSRNOG00000002793	Slc5a7;Glrb;Cnr1;Lypd1;Grm1;Fgf12;Glra1;Drd2;Grm4;Unc13c;Sstr1;Gria1;Slc6a11;Gabrg2;Hrh3;Gjd2;Chrm3;Sstr2
18	GO:0099537	BP	trans-synaptic signaling	18/603	265/22191	0.00036502	0.025441616	ENSRNOG00000010597;ENSRNOG00000010199;ENSRNOG00000008223;ENSRNOG00000003453;ENSRNOG00000014290;ENSRNOG00000001931;ENSRNOG00000013588;ENSRNOG00000008428;ENSRNOG00000000487;ENSRNOG00000056612;ENSRNOG00000048145;ENSRNOG00000045816;ENSRNOG00000005697;ENSRNOG00000003241;ENSRNOG00000061153;ENSRNOG00000008337;ENSRNOG00000049410;ENSRNOG00000002793	Slc5a7;Glrb;Cnr1;Lypd1;Grm1;Fgf12;Glra1;Drd2;Grm4;Unc13c;Sstr1;Gria1;Slc6a11;Gabrg2;Hrh3;Gjd2;Chrm3;Sstr2
3	GO:0070852	CC	cell body fiber	3/603	6/22191	0.000375567	0.025914095	ENSRNOG00000010063;ENSRNOG00000021128;ENSRNOG00000017601	Htr2a;Kcnj11;Srd5a1
3	GO:0015467	MF	G-protein activated inward rectifier potassium channel activity	3/603	6/22191	0.000375567	0.025914095	ENSRNOG00000001658;ENSRNOG00000007645;ENSRNOG00000007705	Kcnj6;Kcnj9;Kcnj10
7	GO:0048168	BP	regulation of neuronal synaptic plasticity	7/603	50/22191	0.000382755	0.02632203	ENSRNOG00000009033;ENSRNOG00000018712;ENSRNOG00000016429;ENSRNOG00000008428;ENSRNOG00000007705;ENSRNOG00000052296;ENSRNOG00000020339	Cntn2;Camk2a;Grm5;Drd2;Kcnj10;Shank3;Neurl1
44	GO:0006082	BP	organic acid metabolic process	44/603	931/22191	0.000403837	0.027496906	ENSRNOG00000024577;ENSRNOG00000000566;ENSRNOG00000013770;ENSRNOG00000015962;ENSRNOG00000015538;ENSRNOG00000018950;ENSRNOG00000039494;ENSRNOG00000031211;ENSRNOG00000026745;ENSRNOG00000026163;ENSRNOG00000023116;ENSRNOG00000033915;ENSRNOG00000051672;ENSRNOG00000028891;ENSRNOG00000003330;ENSRNOG00000000281;ENSRNOG00000047023;ENSRNOG00000054962;ENSRNOG00000002636;ENSRNOG00000057988;ENSRNOG00000058193;…	Gamt;Pcbd1;Folh1;Nmnat1;Abcd2;Fa2h;Aass;Acsm5;Acsl6;Cpt1c;Agmo;Gpt;AABR07008030.1;Cyp2t1;Acsf2;Prodh1;Aldh1l1;Dao;Abat;Pfkm;Slc27a6;Pex7;Ugt8;Mut;Acot11;Cyp2d4;Gcdh;Elovl7;Cyp7b1;Uros;Thnsl1;Nars2;Bphl;LOC102549542;Gls2;Slco1c1;Gpt2;Aasdh;Aldh5a1;Chst4;AABR07022098.1;Itih3;C3;Mgll
5	GO:0005328	MF	neurotransmitter:sodium symporter activity	5/603	24/22191	0.0004034	0.027496906	ENSRNOG00000010597;ENSRNOG00000018644;ENSRNOG00000005697;ENSRNOG00000019484;ENSRNOG00000042731	Slc5a7;Slc6a7;Slc6a11;Slc6a9;Slc25a18
4	GO:0046949	BP	fatty-acyl-CoA biosynthetic process	4/603	14/22191	0.000434852	0.029222919	ENSRNOG00000048949;ENSRNOG00000003307;ENSRNOG00000010450;ENSRNOG00000051672	LOC102549542;Gcdh;Elovl7;AABR07008030.1
4	GO:0001518	CC	voltage-gated sodium channel complex	4/603	14/22191	0.000434852	0.029222919	ENSRNOG00000016221;ENSRNOG00000006639;ENSRNOG00000057221;ENSRNOG00000053122	Scn2b;Scn9a;Scn3b;Scn1a
4	GO:0099095	MF	ligand-gated anion channel activity	4/603	14/22191	0.000434852	0.029222919	ENSRNOG00000002349;ENSRNOG00000010199;ENSRNOG00000002327;ENSRNOG00000013588	Gabra2;Glrb;Gabrb1;Glra1
5	GO:0007214	BP	gamma-aminobutyric acid signaling pathway	5/603	25/22191	0.000493062	0.032603749	ENSRNOG00000002349;ENSRNOG00000002336;ENSRNOG00000002327;ENSRNOG00000003241;ENSRNOG00000000129	Gabra2;Gabra4;Gabrb1;Gabrg2;Phf24
5	GO:0035586	MF	purinergic receptor activity	5/603	25/22191	0.000493062	0.032603749	ENSRNOG00000050743;ENSRNOG00000013902;ENSRNOG00000029756;ENSRNOG00000015788;ENSRNOG00000001873	LOC100911796;P2ry12;P2ry13;Adora3;P2rx6
45	GO:0048878	BP	chemical homeostasis	45/603	970/22191	0.000526821	0.034724768	ENSRNOG00000052051;ENSRNOG00000001216;ENSRNOG00000018958;ENSRNOG00000016221;ENSRNOG00000012371;ENSRNOG00000019573;ENSRNOG00000019570;ENSRNOG00000007705;ENSRNOG00000045816;ENSRNOG00000022116;ENSRNOG00000020951;ENSRNOG00000016429;ENSRNOG00000000805;ENSRNOG00000020113;ENSRNOG00000014081;ENSRNOG00000001931;ENSRNOG00000025745;ENSRNOG00000008428;ENSRNOG00000005985;ENSRNOG00000057988;ENSRNOG00000030269;…	Slc24a1;Trpm2;Mt3;Scn2b;Car7;Lcat;Gng3;Kcnj10;Gria1;Gjb6;Slc4a1;Grm5;Gja1;Cnnm2;Nmur2;Fgf12;Gpr17;Drd2;Kcnma1;Pfkm;Atp2b2;Ryr2;Pnpla3;Ryr3;Kcnj11;Smad7;Fkbp1b;Gprc5b;Aqp4;Scn3b;Slc25a23;Htr2a;Cnr1;Gcdh;Atp13a4;Stxbp5l;Slc40a1;Ank3;AC135026.1;Oprm1;Sfxn5;Rn60_5_1207.2;Slc24a2;Grm1;S1pr1
11	GO:0050806	BP	positive regulation of synaptic transmission	11/603	123/22191	0.000537638	0.035254042	ENSRNOG00000022472;ENSRNOG00000012371;ENSRNOG00000008428;ENSRNOG00000014758;ENSRNOG00000045816;ENSRNOG00000019207;ENSRNOG00000052296;ENSRNOG00000011000;ENSRNOG00000002636;ENSRNOG00000008169;ENSRNOG00000054204	Snap47;Car7;Drd2;Lgi1;Gria1;Shank1;Shank3;Rims1;Abat;Slc24a2;Gria2
10	GO:0006865	BP	amino acid transport	10/603	104/22191	0.000538269	0.035254042	ENSRNOG00000016827;ENSRNOG00000001874;ENSRNOG00000000487;ENSRNOG00000028097;ENSRNOG00000018644;ENSRNOG00000005697;ENSRNOG00000010938;ENSRNOG00000007705;ENSRNOG00000019484;ENSRNOG00000042731	Slc38a3;Slc7a4;Grm4;Slc7a14;Slc6a7;Slc6a11;Slc7a10;Kcnj10;Slc6a9;Slc25a18
11	GO:0031256	CC	leading edge membrane	11/603	124/22191	0.00057582	0.037594127	ENSRNOG00000018241;ENSRNOG00000009372;ENSRNOG00000021128;ENSRNOG00000002349;ENSRNOG00000018285;ENSRNOG00000045816;ENSRNOG00000005214;ENSRNOG00000018191;ENSRNOG00000055401;ENSRNOG00000003241;ENSRNOG00000019177	Ank1;Tacr3;Kcnj11;Gabra2;Kcna2;Gria1;Plek;Oprm1;Kcnc1;Gabrg2;Psd2
4	GO:0014061	BP	regulation of norepinephrine secretion	4/603	15/22191	0.000580289	0.037677551	ENSRNOG00000061153;ENSRNOG00000050743;ENSRNOG00000013902;ENSRNOG00000015788	Hrh3;LOC100911796;P2ry12;Adora3
10	GO:0098661	BP	inorganic anion transmembrane transport	10/603	105/22191	0.00058075	0.037677551	ENSRNOG00000014081;ENSRNOG00000010199;ENSRNOG00000002327;ENSRNOG00000002349;ENSRNOG00000013588;ENSRNOG00000003533;ENSRNOG00000020951;ENSRNOG00000003241;ENSRNOG00000002336;ENSRNOG00000006841	Nmur2;Glrb;Gabrb1;Gabra2;Glra1;Clcn4;Slc4a1;Gabrg2;Gabra4;Ano4
5	GO:0019228	BP	neuronal action potential	5/603	26/22191	0.000596924	0.03860546	ENSRNOG00000045816;ENSRNOG00000018285;ENSRNOG00000006639;ENSRNOG00000053122;ENSRNOG00000053288	Gria1;Kcna2;Scn9a;Scn1a;Ank3
8	GO:0098739	BP	import across plasma membrane	8/603	70/22191	0.000608837	0.039252855	ENSRNOG00000001216;ENSRNOG00000021128;ENSRNOG00000007705;ENSRNOG00000001658;ENSRNOG00000021056;ENSRNOG00000002303;ENSRNOG00000007645;ENSRNOG00000019484	Trpm2;Kcnj11;Kcnj10;Kcnj6;Kcnj14;Kcnj12;Kcnj9;Slc6a9
11	GO:0050808	BP	synapse organization	11/603	125/22191	0.000616237	0.039549273	ENSRNOG00000055278;ENSRNOG00000008428;ENSRNOG00000009209;ENSRNOG00000019207;ENSRNOG00000002886;ENSRNOG00000053288;ENSRNOG00000022767;ENSRNOG00000005726;ENSRNOG00000052296;ENSRNOG00000030269;ENSRNOG00000022337	AABR07059380.1;Drd2;Slitrk1;Shank1;Myh10;Ank3;Elfn1;Pclo;Shank3;Atp2b2;Slitrk6
3	GO:0019227	BP	neuronal action potential propagation	3/603	7/22191	0.000643966	0.040327918	ENSRNOG00000020277;ENSRNOG00000053122;ENSRNOG00000047143	Cntnap1;Scn1a;Fkbp1b
3	GO:0060371	BP	regulation of atrial cardiac muscle cell membrane depolarization	3/603	7/22191	0.000643966	0.040327918	ENSRNOG00000000805;ENSRNOG00000016221;ENSRNOG00000057221	Gja1;Scn2b;Scn3b
3	GO:0034625	BP	fatty acid elongation, monounsaturated fatty acid	3/603	7/22191	0.000643966	0.040327918	ENSRNOG00000048949;ENSRNOG00000010450;ENSRNOG00000051672	LOC102549542;Elovl7;AABR07008030.1
3	GO:0098870	BP	action potential propagation	3/603	7/22191	0.000643966	0.040327918	ENSRNOG00000020277;ENSRNOG00000053122;ENSRNOG00000047143	Cntnap1;Scn1a;Fkbp1b
3	GO:0030913	BP	paranodal junction assembly	3/603	7/22191	0.000643966	0.040327918	ENSRNOG00000009345;ENSRNOG00000020277;ENSRNOG00000011076	Ugt8;Cntnap1;Ank2
3	GO:0001609	MF	G protein-coupled adenosine receptor activity	3/603	7/22191	0.000643966	0.040327918	ENSRNOG00000050743;ENSRNOG00000013902;ENSRNOG00000015788	LOC100911796;P2ry12;Adora3
9	GO:0050660	MF	flavin adenine dinucleotide binding	9/603	88/22191	0.000645059	0.040327918	ENSRNOG00000037815;ENSRNOG00000003307;ENSRNOG00000019036;ENSRNOG00000017233;ENSRNOG00000058498;ENSRNOG00000000281;ENSRNOG00000054962;ENSRNOG00000037957;ENSRNOG00000017820	Acad10;Gcdh;Ldhd;Mmachc;AABR07050848.1;Prodh1;Dao;Aifm3;Nqo2
8	GO:0003333	BP	amino acid transmembrane transport	8/603	71/22191	0.000670101	0.041766938	ENSRNOG00000016827;ENSRNOG00000001874;ENSRNOG00000007705;ENSRNOG00000028097;ENSRNOG00000018644;ENSRNOG00000042731;ENSRNOG00000010938;ENSRNOG00000019484	Slc38a3;Slc7a4;Kcnj10;Slc7a14;Slc6a7;Slc25a18;Slc7a10;Slc6a9
92	GO:0032879	BP	regulation of localization	92/603	2407/22191	0.000691692	0.042853761	ENSRNOG00000004437;ENSRNOG00000012273;ENSRNOG00000003988;ENSRNOG00000012371;ENSRNOG00000011076;ENSRNOG00000007705;ENSRNOG00000019207;ENSRNOG00000013917;ENSRNOG00000003453;ENSRNOG00000000805;ENSRNOG00000015788;ENSRNOG00000016827;ENSRNOG00000057988;ENSRNOG00000002303;ENSRNOG00000052486;ENSRNOG00000046834;ENSRNOG00000032768;ENSRNOG00000021128;ENSRNOG00000011000;ENSRNOG00000013902;ENSRNOG00000017702;…	Map2k6;Dmtn;Dnajc27;Car7;Ank2;Kcnj10;Shank1;Igsf10;Lypd1;Gja1;Adora3;Slc38a3;Pfkm;Kcnj12;Kcna6;C3;Stxbp4;Kcnj11;Rims1;P2ry12;Gpld1;Scn1a;AC135026.1;Pclo;Grin3a;Rab3c;AABR07059380.1;Jph4;Kcnj6;Hnmt;Hrh3;Kcnj9;Scn9a;Cacna1i;Doc2g;Atp8a2;Cacna2d3;Kcnv1;Smad7;Ncbp2;Gls2;Htr2a;Cnr1;Tspan1;S1pr1;Oprm1;Sema4g;Rph3a;Kcnj14;Scn2b;Kcnq2;Sstr2;Fgf12;Drd2;Kcnc1;Shank3;Kcng4;Atp2b2;Sema5a;Grin2c;Ntrk3;Srgap3;…
5	GO:0035587	BP	purinergic receptor signaling pathway	5/603	27/22191	0.000716358	0.043985675	ENSRNOG00000050743;ENSRNOG00000013902;ENSRNOG00000029756;ENSRNOG00000015788;ENSRNOG00000001873	LOC100911796;P2ry12;P2ry13;Adora3;P2rx6
5	GO:0048169	BP	regulation of long-term neuronal synaptic plasticity	5/603	27/22191	0.000716358	0.043985675	ENSRNOG00000052296;ENSRNOG00000020339;ENSRNOG00000016429;ENSRNOG00000008428;ENSRNOG00000007705	Shank3;Neurl1;Grm5;Drd2;Kcnj10
5	GO:0032281	CC	AMPA glutamate receptor complex	5/603	27/22191	0.000716358	0.043985675	ENSRNOG00000026163;ENSRNOG00000007682;ENSRNOG00000045816;ENSRNOG00000054204;ENSRNOG00000057848	Cpt1c;Gria3;Gria1;Gria2;Cacng8
2	GO:0070560	BP	protein secretion by platelet	2/603	2/22191	0.00073719	0.044671332	ENSRNOG00000005214;ENSRNOG00000012273	Plek;Dmtn
2	GO:0098907	BP	regulation of SA node cell action potential	2/603	2/22191	0.00073719	0.044671332	ENSRNOG00000011076;ENSRNOG00000017060	Ank2;Ryr2
2	GO:0009450	BP	gamma-aminobutyric acid catabolic process	2/603	2/22191	0.00073719	0.044671332	ENSRNOG00000023538;ENSRNOG00000002636	Aldh5a1;Abat
17	GO:0007268	BP	chemical synaptic transmission	17/603	258/22191	0.000740516	0.044671332	ENSRNOG00000010597;ENSRNOG00000010199;ENSRNOG00000003453;ENSRNOG00000014290;ENSRNOG00000001931;ENSRNOG00000013588;ENSRNOG00000008428;ENSRNOG00000000487;ENSRNOG00000056612;ENSRNOG00000048145;ENSRNOG00000045816;ENSRNOG00000005697;ENSRNOG00000003241;ENSRNOG00000061153;ENSRNOG00000008337;ENSRNOG00000049410;ENSRNOG00000002793	Slc5a7;Glrb;Lypd1;Grm1;Fgf12;Glra1;Drd2;Grm4;Unc13c;Sstr1;Gria1;Slc6a11;Gabrg2;Hrh3;Gjd2;Chrm3;Sstr2
17	GO:0098916	BP	anterograde trans-synaptic signaling	17/603	258/22191	0.000740516	0.044671332	ENSRNOG00000010597;ENSRNOG00000010199;ENSRNOG00000003453;ENSRNOG00000014290;ENSRNOG00000001931;ENSRNOG00000013588;ENSRNOG00000008428;ENSRNOG00000000487;ENSRNOG00000056612;ENSRNOG00000048145;ENSRNOG00000045816;ENSRNOG00000005697;ENSRNOG00000003241;ENSRNOG00000061153;ENSRNOG00000008337;ENSRNOG00000049410;ENSRNOG00000002793	Slc5a7;Glrb;Lypd1;Grm1;Fgf12;Glra1;Drd2;Grm4;Unc13c;Sstr1;Gria1;Slc6a11;Gabrg2;Hrh3;Gjd2;Chrm3;Sstr2
2	GO:0001639	MF	PLC activating G protein-coupled glutamate receptor activity	2/603	2/22191	0.00073719	0.044671332	ENSRNOG00000014290;ENSRNOG00000016429	Grm1;Grm5
4	GO:0001964	BP	startle response	4/603	16/22191	0.000757174	0.045278979	ENSRNOG00000010199;ENSRNOG00000022337;ENSRNOG00000008428;ENSRNOG00000013588	Glrb;Slitrk6;Drd2;Glra1
4	GO:0016048	BP	detection of temperature stimulus	4/603	16/22191	0.000757174	0.045278979	ENSRNOG00000010063;ENSRNOG00000047028;ENSRNOG00000027770;ENSRNOG00000004731	Htr2a;Mmp24;Trpm3;Ano3
4	GO:0030506	MF	ankyrin binding	4/603	16/22191	0.000757174	0.045278979	ENSRNOG00000006911;ENSRNOG00000021128;ENSRNOG00000011624;ENSRNOG00000020951	Sptb;Kcnj11;Kcnq2;Slc4a1
9	GO:0005253	MF	anion channel activity	9/603	90/22191	0.000760143	0.045325146	ENSRNOG00000014081;ENSRNOG00000010199;ENSRNOG00000002327;ENSRNOG00000002349;ENSRNOG00000013588;ENSRNOG00000003533;ENSRNOG00000003241;ENSRNOG00000002336;ENSRNOG00000006841	Nmur2;Glrb;Gabrb1;Gabra2;Glra1;Clcn4;Gabrg2;Gabra4;Ano4
7	GO:0099587	BP	inorganic ion import across plasma membrane	7/603	56/22191	0.000772426	0.045792875	ENSRNOG00000021056;ENSRNOG00000021128;ENSRNOG00000007705;ENSRNOG00000001658;ENSRNOG00000001216;ENSRNOG00000002303;ENSRNOG00000007645	Kcnj14;Kcnj11;Kcnj10;Kcnj6;Trpm2;Kcnj12;Kcnj9
7	GO:0098659	BP	inorganic cation import across plasma membrane	7/603	56/22191	0.000772426	0.045792875	ENSRNOG00000021056;ENSRNOG00000021128;ENSRNOG00000007705;ENSRNOG00000001658;ENSRNOG00000001216;ENSRNOG00000002303;ENSRNOG00000007645	Kcnj14;Kcnj11;Kcnj10;Kcnj6;Trpm2;Kcnj12;Kcnj9
23	GO:0007267	BP	cell-cell signaling	23/603	400/22191	0.000838424	0.049280674	ENSRNOG00000010597;ENSRNOG00000009299;ENSRNOG00000000487;ENSRNOG00000056612;ENSRNOG00000045816;ENSRNOG00000002793;ENSRNOG00000061153;ENSRNOG00000000805;ENSRNOG00000049410;ENSRNOG00000001931;ENSRNOG00000008428;ENSRNOG00000005697;ENSRNOG00000038328;ENSRNOG00000017060;ENSRNOG00000010199;ENSRNOG00000005278;ENSRNOG00000048145;ENSRNOG00000008337;ENSRNOG00000008223;ENSRNOG00000013588;ENSRNOG00000003453;…	Slc5a7;Adra2c;Grm4;Unc13c;Gria1;Sstr2;Hrh3;Gja1;Chrm3;Fgf12;Drd2;Slc6a11;Gjc2;Ryr2;Glrb;Trhde;Sstr1;Gjd2;Cnr1;Glra1;Lypd1;Gabrg2;Grm1
5	GO:0051482	BP	positive regulation of cytosolic calcium ion concentration involved in phospholipase C-activating G protein-coupled signaling pathway	5/603	28/22191	0.000852781	0.049699768	ENSRNOG00000014290;ENSRNOG00000016429;ENSRNOG00000013683;ENSRNOG00000008428;ENSRNOG00000025745	Grm1;Grm5;S1pr1;Drd2;Gpr17
5	GO:0008038	BP	neuron recognition	5/603	28/22191	0.000852781	0.049699768	ENSRNOG00000009033;ENSRNOG00000013213;ENSRNOG00000008223;ENSRNOG00000011977;ENSRNOG00000015220	Cntn2;Epha4;Cnr1;Sema5a;Crtac1
5	GO:0050974	BP	detection of mechanical stimulus involved in sensory perception	5/603	28/22191	0.000852781	0.049699768	ENSRNOG00000010063;ENSRNOG00000022283;ENSRNOG00000030269;ENSRNOG00000053122;ENSRNOG00000000129	Htr2a;Lhfpl5;Atp2b2;Scn1a;Phf24
14	GO:0003012	BP	muscle system process	14/603	194/22191	0.000888466	0.05148861	ENSRNOG00000010063;ENSRNOG00000004437;ENSRNOG00000049410;ENSRNOG00000016221;ENSRNOG00000013588;ENSRNOG00000008428;ENSRNOG00000005985;ENSRNOG00000009726;ENSRNOG00000002793;ENSRNOG00000047143;ENSRNOG00000023227;ENSRNOG00000008053;ENSRNOG00000057221;ENSRNOG00000017060	Htr2a;Map2k6;Chrm3;Scn2b;Glra1;Drd2;Kcnma1;Grip2;Sstr2;Fkbp1b;AABR07052585.2;Atp8a2;Scn3b;Ryr2
6	GO:0003254	BP	regulation of membrane depolarization	6/603	42/22191	0.000896098	0.051697095	ENSRNOG00000016221;ENSRNOG00000053288;ENSRNOG00000057221;ENSRNOG00000018359;ENSRNOG00000000805;ENSRNOG00000001931	Scn2b;Ank3;Scn3b;Smad7;Gja1;Fgf12
23	GO:0072507	BP	divalent inorganic cation homeostasis	23/603	404/22191	0.000915114	0.052589738	ENSRNOG00000052051;ENSRNOG00000001216;ENSRNOG00000018958;ENSRNOG00000019570;ENSRNOG00000045816;ENSRNOG00000000805;ENSRNOG00000016429;ENSRNOG00000020113;ENSRNOG00000014081;ENSRNOG00000025745;ENSRNOG00000008428;ENSRNOG00000030269;ENSRNOG00000017060;ENSRNOG00000006645;ENSRNOG00000047143;ENSRNOG00000010063;ENSRNOG00000001714;ENSRNOG00000053288;ENSRNOG00000054620;ENSRNOG00000018191;ENSRNOG00000008169;…	Slc24a1;Trpm2;Mt3;Gng3;Gria1;Gja1;Grm5;Cnnm2;Nmur2;Gpr17;Drd2;Atp2b2;Ryr2;Ryr3;Fkbp1b;Htr2a;Atp13a4;Ank3;AC135026.1;Oprm1;Slc24a2;Grm1;S1pr1
13	GO:0022853	MF	active ion transmembrane transporter activity	13/603	174/22191	0.00097548	0.055594253	ENSRNOG00000010597;ENSRNOG00000032798;ENSRNOG00000007591;ENSRNOG00000052051;ENSRNOG00000020951;ENSRNOG00000015741;ENSRNOG00000018644;ENSRNOG00000005697;ENSRNOG00000009740;ENSRNOG00000008169;ENSRNOG00000060687;ENSRNOG00000019484;ENSRNOG00000042731	Slc5a7;Slco3a1;Slc45a3;Slc24a1;Slc4a1;Slc2a13;Slc6a7;Slc6a11;Slco1c1;Slc24a2;Slc24a3;Slc6a9;Slc25a18
39	GO:0060284	BP	regulation of cell development	39/603	832/22191	0.000998109	0.056457835	ENSRNOG00000009033;ENSRNOG00000011151;ENSRNOG00000018958;ENSRNOG00000009299;ENSRNOG00000010244;ENSRNOG00000004606;ENSRNOG00000019207;ENSRNOG00000005652;ENSRNOG00000013917;ENSRNOG00000047319;ENSRNOG00000019361;ENSRNOG00000001113;ENSRNOG00000018141;ENSRNOG00000020901;ENSRNOG00000012273;ENSRNOG00000008428;ENSRNOG00000013213;ENSRNOG00000052296;ENSRNOG00000008053;ENSRNOG00000011977;ENSRNOG00000018854;…	Cntn2;Tenm4;Mt3;Adra2c;Sarm1;Meis1;Shank1;Cntn4;Igsf10;Caprin2;Inpp5j;Mmd2;RGD1307443;S1pr5;Dmtn;Drd2;Epha4;Shank3;Atp8a2;Sema5a;Nppc;Slc45a3;Spint1;Pou3f2;Ntrk3;Gdf11;Rims1;Slitrk1;P2ry12;Fkbp1b;Dixdc1;Neurl1;Gprc5b;Gpr37l1;Cnr1;Plxna3;Zfp488;Oprm1;Sema4g
3	GO:0051932	BP	synaptic transmission, GABAergic	3/603	8/22191	0.001009562	0.056752786	ENSRNOG00000014290;ENSRNOG00000003241;ENSRNOG00000000487	Grm1;Gabrg2;Grm4
3	GO:0051823	BP	regulation of synapse structural plasticity	3/603	8/22191	0.001009562	0.056752786	ENSRNOG00000004118;ENSRNOG00000052296;ENSRNOG00000008428	Frmpd4;Shank3;Drd2
6	GO:0034707	CC	chloride channel complex	6/603	43/22191	0.001017817	0.057061372	ENSRNOG00000010199;ENSRNOG00000002327;ENSRNOG00000002349;ENSRNOG00000013588;ENSRNOG00000003241;ENSRNOG00000002336	Glrb;Gabrb1;Gabra2;Glra1;Gabrg2;Gabra4
8	GO:0051963	BP	regulation of synapse assembly	8/603	76/22191	0.001055227	0.058838882	ENSRNOG00000022428;ENSRNOG00000002734;ENSRNOG00000016204;ENSRNOG00000009821;ENSRNOG00000018674;ENSRNOG00000009209;ENSRNOG00000022337;ENSRNOG00000031536	Flrt1;AABR07042077.1;Lrrc24;Slitrk3;Ntrk3;Slitrk1;Slitrk6;Syndig1
6	GO:0051209	BP	release of sequestered calcium ion into cytosol	6/603	44/22191	0.001151839	0.063539032	ENSRNOG00000010063;ENSRNOG00000001216;ENSRNOG00000006645;ENSRNOG00000008428;ENSRNOG00000047143;ENSRNOG00000017060	Htr2a;Trpm2;Ryr3;Drd2;Fkbp1b;Ryr2
6	GO:0051283	BP	negative regulation of sequestering of calcium ion	6/603	44/22191	0.001151839	0.063539032	ENSRNOG00000010063;ENSRNOG00000001216;ENSRNOG00000006645;ENSRNOG00000008428;ENSRNOG00000047143;ENSRNOG00000017060	Htr2a;Trpm2;Ryr3;Drd2;Fkbp1b;Ryr2
7	GO:0035637	BP	multicellular organismal signaling	7/603	60/22191	0.001171747	0.064464824	ENSRNOG00000060528;ENSRNOG00000016221;ENSRNOG00000011076;ENSRNOG00000013683;ENSRNOG00000000805;ENSRNOG00000057848;ENSRNOG00000057221	Cacna1g;Scn2b;Ank2;S1pr1;Gja1;Cacng8;Scn3b
5	GO:0014059	BP	regulation of dopamine secretion	5/603	30/22191	0.001182442	0.064708112	ENSRNOG00000010063;ENSRNOG00000018285;ENSRNOG00000008223;ENSRNOG00000008428;ENSRNOG00000002636	Htr2a;Kcna2;Cnr1;Drd2;Abat
5	GO:0005217	MF	intracellular ligand-gated ion channel activity	5/603	30/22191	0.001182442	0.064708112	ENSRNOG00000006645;ENSRNOG00000011211;ENSRNOG00000001216;ENSRNOG00000017060;ENSRNOG00000047143	Ryr3;Pex5l;Trpm2;Ryr2;Fkbp1b
4	GO:0042135	BP	neurotransmitter catabolic process	4/603	18/22191	0.001219264	0.066022653	ENSRNOG00000023538;ENSRNOG00000008915;ENSRNOG00000005223;ENSRNOG00000002636	Aldh5a1;Prima1;Hnmt;Abat
4	GO:0035584	BP	calcium-mediated signaling using intracellular calcium source	4/603	18/22191	0.001219264	0.066022653	ENSRNOG00000047143;ENSRNOG00000001216;ENSRNOG00000017060;ENSRNOG00000012273	Fkbp1b;Trpm2;Ryr2;Dmtn
4	GO:1902711	CC	GABA-A receptor complex	4/603	18/22191	0.001219264	0.066022653	ENSRNOG00000002349;ENSRNOG00000002336;ENSRNOG00000002327;ENSRNOG00000003241	Gabra2;Gabra4;Gabrb1;Gabrg2
4	GO:0031420	MF	alkali metal ion binding	4/603	18/22191	0.001219264	0.066022653	ENSRNOG00000052051;ENSRNOG00000008169;ENSRNOG00000060687;ENSRNOG00000006639	Slc24a1;Slc24a2;Slc24a3;Scn9a
12	GO:0050796	BP	regulation of insulin secretion	12/603	157/22191	0.001240491	0.06699627	ENSRNOG00000008223;ENSRNOG00000001216;ENSRNOG00000032768;ENSRNOG00000017702;ENSRNOG00000021128;ENSRNOG00000002636;ENSRNOG00000008428;ENSRNOG00000002496;ENSRNOG00000054620;ENSRNOG00000047143;ENSRNOG00000057988;ENSRNOG00000000805	Cnr1;Trpm2;Stxbp4;Gpld1;Kcnj11;Abat;Drd2;Stxbp5l;AC135026.1;Fkbp1b;Pfkm;Gja1
9	GO:0014013	BP	regulation of gliogenesis	9/603	97/22191	0.001301507	0.069743876	ENSRNOG00000009033;ENSRNOG00000011151;ENSRNOG00000007591;ENSRNOG00000012811;ENSRNOG00000018674;ENSRNOG00000057542;ENSRNOG00000013213;ENSRNOG00000013902;ENSRNOG00000006237	Cntn2;Tenm4;Slc45a3;Spint1;Ntrk3;Zfp488;Epha4;P2ry12;Gpr37l1
16	GO:0031253	CC	cell projection membrane	16/603	248/22191	0.001305825	0.069793953	ENSRNOG00000018241;ENSRNOG00000009372;ENSRNOG00000012273;ENSRNOG00000021128;ENSRNOG00000002349;ENSRNOG00000056184;ENSRNOG00000008428;ENSRNOG00000005214;ENSRNOG00000045816;ENSRNOG00000055401;ENSRNOG00000052296;ENSRNOG00000003241;ENSRNOG00000018191;ENSRNOG00000018285;ENSRNOG00000004678;ENSRNOG00000019177	Ank1;Tacr3;Dmtn;Kcnj11;Gabra2;Lrp2;Drd2;Plek;Gria1;Kcnc1;Shank3;Gabrg2;Oprm1;Kcna2;Itln1;Psd2
11	GO:0015698	BP	inorganic anion transport	11/603	137/22191	0.001315282	0.069937055	ENSRNOG00000014081;ENSRNOG00000010199;ENSRNOG00000002327;ENSRNOG00000002349;ENSRNOG00000018822;ENSRNOG00000013588;ENSRNOG00000003533;ENSRNOG00000020951;ENSRNOG00000003241;ENSRNOG00000002336;ENSRNOG00000006841	Nmur2;Glrb;Gabrb1;Gabra2;Slc5a5;Glra1;Clcn4;Slc4a1;Gabrg2;Gabra4;Ano4
8	GO:0015171	MF	amino acid transmembrane transporter activity	8/603	79/22191	0.001360183	0.072138663	ENSRNOG00000016827;ENSRNOG00000001874;ENSRNOG00000028097;ENSRNOG00000018644;ENSRNOG00000005697;ENSRNOG00000010938;ENSRNOG00000019484;ENSRNOG00000042731	Slc38a3;Slc7a4;Slc7a14;Slc6a7;Slc6a11;Slc7a10;Slc6a9;Slc25a18
15	GO:0032409	BP	regulation of transporter activity	15/603	226/22191	0.001381091	0.07305972	ENSRNOG00000021128;ENSRNOG00000012620;ENSRNOG00000008428;ENSRNOG00000057221;ENSRNOG00000054314;ENSRNOG00000018191;ENSRNOG00000019207;ENSRNOG00000052296;ENSRNOG00000053288;ENSRNOG00000047143;ENSRNOG00000000805;ENSRNOG00000016221;ENSRNOG00000057848;ENSRNOG00000001931;ENSRNOG00000017060	Kcnj11;Syngr3;Drd2;Scn3b;Kcng1;Oprm1;Shank1;Shank3;Ank3;Fkbp1b;Gja1;Scn2b;Cacng8;Fgf12;Ryr2
27	GO:0055065	BP	metal ion homeostasis	27/603	518/22191	0.00138904	0.073292301	ENSRNOG00000052051;ENSRNOG00000001216;ENSRNOG00000018958;ENSRNOG00000019570;ENSRNOG00000007705;ENSRNOG00000045816;ENSRNOG00000016429;ENSRNOG00000000805;ENSRNOG00000020113;ENSRNOG00000014081;ENSRNOG00000025745;ENSRNOG00000008428;ENSRNOG00000005985;ENSRNOG00000030269;ENSRNOG00000017060;ENSRNOG00000006645;ENSRNOG00000047143;ENSRNOG00000010063;ENSRNOG00000001714;ENSRNOG00000003872;ENSRNOG00000053288;…	Slc24a1;Trpm2;Mt3;Gng3;Kcnj10;Gria1;Grm5;Gja1;Cnnm2;Nmur2;Gpr17;Drd2;Kcnma1;Atp2b2;Ryr2;Ryr3;Fkbp1b;Htr2a;Atp13a4;Slc40a1;Ank3;AC135026.1;Oprm1;Sfxn5;Slc24a2;Grm1;S1pr1
18	GO:0033218	MF	amide binding	18/603	292/22191	0.001433489	0.075252685	ENSRNOG00000012322;ENSRNOG00000014081;ENSRNOG00000011211;ENSRNOG00000017601;ENSRNOG00000009227;ENSRNOG00000003307;ENSRNOG00000017233;ENSRNOG00000013770;ENSRNOG00000005278;ENSRNOG00000018191;ENSRNOG00000002365;ENSRNOG00000003872;ENSRNOG00000002793;ENSRNOG00000048145;ENSRNOG00000017820;ENSRNOG00000022455;ENSRNOG00000006237;ENSRNOG00000007660	Pex7;Nmur2;Pex5l;Srd5a1;Aplnr;Gcdh;Mmachc;Folh1;Trhde;Oprm1;Itm2a;Slc40a1;Sstr2;Sstr1;Nqo2;Cptp;Gpr37l1;Fntb
65	GO:0044281	BP	small molecule metabolic process	65/603	1618/22191	0.001445723	0.075587837	ENSRNOG00000024577;ENSRNOG00000018958;ENSRNOG00000000566;ENSRNOG00000013770;ENSRNOG00000039494;ENSRNOG00000017233;ENSRNOG00000019573;ENSRNOG00000015538;ENSRNOG00000018950;ENSRNOG00000031211;ENSRNOG00000009345;ENSRNOG00000004890;ENSRNOG00000058497;ENSRNOG00000026745;ENSRNOG00000017810;ENSRNOG00000026163;ENSRNOG00000023116;ENSRNOG00000015962;ENSRNOG00000033915;ENSRNOG00000051672;ENSRNOG00000020828;…	Gamt;Mt3;Pcbd1;Folh1;Aass;Mmachc;Lcat;Abcd2;Fa2h;Acsm5;Ugt8;Adcy8;Fdxr;Acsl6;Uros;Cpt1c;Agmo;Nmnat1;Gpt;AABR07008030.1;Pde4a;Cyp2t1;Acsf2;Prodh1;Aldh1l1;Lrp2;Dao;Abat;Pfkm;Atp2b2;Slc27a6;Nppc;Pex7;Hmgcs2;Apobec2;Mut;Acot11;Cyp2d4;Car7;Kcnj11;Gcdh;Pank1;Tkfc;Sgpp2;Pde2a;Cyp7b1;Srd5a1;Thnsl1;Nars2;Bphl;LOC102549542;Gls2;Slco1c1;Gpt2;Aasdh;Elovl7;Aldh5a1;Chst4;AABR07022098.1;Itih3;C3;Rn60_5_1207.2;M…
3	GO:0019368	BP	fatty acid elongation, unsaturated fatty acid	3/603	9/22191	0.001483839	0.075587837	ENSRNOG00000048949;ENSRNOG00000010450;ENSRNOG00000051672	LOC102549542;Elovl7;AABR07008030.1
3	GO:0019367	BP	fatty acid elongation, saturated fatty acid	3/603	9/22191	0.001483839	0.075587837	ENSRNOG00000048949;ENSRNOG00000010450;ENSRNOG00000051672	LOC102549542;Elovl7;AABR07008030.1
3	GO:0001973	BP	adenosine receptor signaling pathway	3/603	9/22191	0.001483839	0.075587837	ENSRNOG00000050743;ENSRNOG00000013902;ENSRNOG00000015788	LOC100911796;P2ry12;Adora3
3	GO:0060373	BP	regulation of ventricular cardiac muscle cell membrane depolarization	3/603	9/22191	0.001483839	0.075587837	ENSRNOG00000018359;ENSRNOG00000000805;ENSRNOG00000057221	Smad7;Gja1;Scn3b
3	GO:0060013	BP	righting reflex	3/603	9/22191	0.001483839	0.075587837	ENSRNOG00000010199;ENSRNOG00000019207;ENSRNOG00000013588	Glrb;Shank1;Glra1
6	GO:0008188	MF	neuropeptide receptor activity	6/603	46/22191	0.001460026	0.075587837	ENSRNOG00000014081;ENSRNOG00000009372;ENSRNOG00000018191;ENSRNOG00000002793;ENSRNOG00000048145;ENSRNOG00000030318	Nmur2;Tacr3;Oprm1;Sstr2;Sstr1;Gpr83
3	GO:0102337	MF	3-oxo-cerotoyl-CoA synthase activity	3/603	9/22191	0.001483839	0.075587837	ENSRNOG00000048949;ENSRNOG00000010450;ENSRNOG00000051672	LOC102549542;Elovl7;AABR07008030.1
3	GO:0102336	MF	3-oxo-arachidoyl-CoA synthase activity	3/603	9/22191	0.001483839	0.075587837	ENSRNOG00000048949;ENSRNOG00000010450;ENSRNOG00000051672	LOC102549542;Elovl7;AABR07008030.1
3	GO:0102338	MF	3-oxo-lignoceronyl-CoA synthase activity	3/603	9/22191	0.001483839	0.075587837	ENSRNOG00000048949;ENSRNOG00000010450;ENSRNOG00000051672	LOC102549542;Elovl7;AABR07008030.1
3	GO:0009922	MF	fatty acid elongase activity	3/603	9/22191	0.001483839	0.075587837	ENSRNOG00000048949;ENSRNOG00000010450;ENSRNOG00000051672	LOC102549542;Elovl7;AABR07008030.1
4	GO:0035588	BP	G protein-coupled purinergic receptor signaling pathway	4/603	19/22191	0.00151147	0.07605645	ENSRNOG00000050743;ENSRNOG00000013902;ENSRNOG00000029756;ENSRNOG00000015788	LOC100911796;P2ry12;P2ry13;Adora3
4	GO:0005922	CC	connexin complex	4/603	19/22191	0.00151147	0.07605645	ENSRNOG00000008337;ENSRNOG00000038328;ENSRNOG00000022116;ENSRNOG00000000805	Gjd2;Gjc2;Gjb6;Gja1
4	GO:1902710	CC	GABA receptor complex	4/603	19/22191	0.00151147	0.07605645	ENSRNOG00000002349;ENSRNOG00000002336;ENSRNOG00000002327;ENSRNOG00000003241	Gabra2;Gabra4;Gabrb1;Gabrg2
4	GO:0042923	MF	neuropeptide binding	4/603	19/22191	0.00151147	0.07605645	ENSRNOG00000048145;ENSRNOG00000014081;ENSRNOG00000018191;ENSRNOG00000002793	Sstr1;Nmur2;Oprm1;Sstr2
4	GO:0004890	MF	GABA-A receptor activity	4/603	19/22191	0.00151147	0.07605645	ENSRNOG00000002349;ENSRNOG00000002336;ENSRNOG00000002327;ENSRNOG00000003241	Gabra2;Gabra4;Gabrb1;Gabrg2
33	GO:0050801	BP	ion homeostasis	33/603	676/22191	0.001555811	0.077907591	ENSRNOG00000052051;ENSRNOG00000001216;ENSRNOG00000018958;ENSRNOG00000016221;ENSRNOG00000012371;ENSRNOG00000019570;ENSRNOG00000007705;ENSRNOG00000045816;ENSRNOG00000020951;ENSRNOG00000016429;ENSRNOG00000000805;ENSRNOG00000020113;ENSRNOG00000014081;ENSRNOG00000001931;ENSRNOG00000025745;ENSRNOG00000008428;ENSRNOG00000005985;ENSRNOG00000030269;ENSRNOG00000017060;ENSRNOG00000006645;ENSRNOG00000018359;…	Slc24a1;Trpm2;Mt3;Scn2b;Car7;Gng3;Kcnj10;Gria1;Slc4a1;Grm5;Gja1;Cnnm2;Nmur2;Fgf12;Gpr17;Drd2;Kcnma1;Atp2b2;Ryr2;Ryr3;Smad7;Fkbp1b;Scn3b;Htr2a;Atp13a4;Slc40a1;Ank3;AC135026.1;Oprm1;Sfxn5;Slc24a2;Grm1;S1pr1
5	GO:1900449	BP	regulation of glutamate receptor signaling pathway	5/603	32/22191	0.001597926	0.079629968	ENSRNOG00000057848;ENSRNOG00000018191;ENSRNOG00000019207;ENSRNOG00000052296;ENSRNOG00000043103	Cacng8;Oprm1;Shank1;Shank3;Frrs1l
152	GO:0005886	CC	plasma membrane	152/603	4436/22191	0.001607779	0.079927931	ENSRNOG00000032517;ENSRNOG00000010597;ENSRNOG00000009372;ENSRNOG00000022283;ENSRNOG00000013770;ENSRNOG00000011076;ENSRNOG00000006144;ENSRNOG00000019207;ENSRNOG00000022116;ENSRNOG00000021468;ENSRNOG00000000805;ENSRNOG00000009660;ENSRNOG00000049410;ENSRNOG00000015788;ENSRNOG00000016827;ENSRNOG00000020828;ENSRNOG00000024975;ENSRNOG00000005519;ENSRNOG00000043300;ENSRNOG00000006824;ENSRNOG00000021128;…	Cntn6;Slc5a7;Tacr3;Lhfpl5;Folh1;Ank2;Cntn3;Shank1;Gjb6;Grm8;Gja1;Enpp6;Chrm3;Adora3;Slc38a3;Pde4a;Atp8b3;Grm3;Enho;Hdac11;Kcnj11;Tmprss5;Gng4;P2ry12;Neurl1;Trhr;Zfp174;Gpr37l1;Slco1c1;Ank1;Gng7;Paqr6;Kcnj10;Scn1a;Selplg;Cacna1i;Gabrg2;Gabra4;S1pr1;Rab3c;Gabrb1;Tenm4;Gpr17;Ahnak2;Prima1;Jph4;Rasgrf2;Slc40a1;Atrn;Grip2;Cit;Adcy8;Kcnj9;Scn9a;Fkrp;Cnnm2;Cptp;Lypd1;Doc2g;AABR07002779.1;Epha4;Rgs4;Gjc2…
9	GO:0007613	BP	memory	9/603	100/22191	0.001612814	0.079985507	ENSRNOG00000010063;ENSRNOG00000008223;ENSRNOG00000008428;ENSRNOG00000045816;ENSRNOG00000019207;ENSRNOG00000052296;ENSRNOG00000004890;ENSRNOG00000017820;ENSRNOG00000008169	Htr2a;Cnr1;Drd2;Gria1;Shank1;Shank3;Adcy8;Nqo2;Slc24a2
31	GO:1903530	BP	regulation of secretion by cell	31/603	629/22191	0.001620798	0.080188695	ENSRNOG00000001368;ENSRNOG00000001216;ENSRNOG00000055278;ENSRNOG00000018285;ENSRNOG00000011623;ENSRNOG00000061153;ENSRNOG00000000805;ENSRNOG00000008428;ENSRNOG00000015788;ENSRNOG00000054620;ENSRNOG00000029912;ENSRNOG00000018029;ENSRNOG00000002636;ENSRNOG00000057988;ENSRNOG00000050743;ENSRNOG00000018712;ENSRNOG00000032768;ENSRNOG00000021128;ENSRNOG00000011000;ENSRNOG00000013902;ENSRNOG00000047143;…	Rph3a;Trpm2;AABR07059380.1;Kcna2;Rab3c;Hrh3;Gja1;Drd2;Adora3;AC135026.1;Gp1bb;Doc2g;Abat;Pfkm;LOC100911796;Camk2a;Stxbp4;Kcnj11;Rims1;P2ry12;Fkbp1b;Htr2a;Cnr1;Gpld1;Stxbp5l;Cacna1i;Oprm1;Cd244;Pclo;Grm1;Sstr2
6	GO:0042220	BP	response to cocaine	6/603	47/22191	0.001635853	0.080739932	ENSRNOG00000008223;ENSRNOG00000008428;ENSRNOG00000018191;ENSRNOG00000009372;ENSRNOG00000005223;ENSRNOG00000002636	Cnr1;Drd2;Oprm1;Tacr3;Hnmt;Abat
12	GO:0005516	MF	calmodulin binding	12/603	163/22191	0.001708812	0.084139614	ENSRNOG00000054614;ENSRNOG00000056612;ENSRNOG00000009783;ENSRNOG00000016429;ENSRNOG00000000920;ENSRNOG00000056151;ENSRNOG00000024101;ENSRNOG00000018712;ENSRNOG00000002773;ENSRNOG00000030269;ENSRNOG00000011841;ENSRNOG00000017060	AABR07002779.1;Unc13c;Camk2g;Grm5;Phkg1;Rasgrf2;Phkb;Camk2a;Rgs4;Atp2b2;Map2;Ryr2
15	GO:0046942	BP	carboxylic acid transport	15/603	231/22191	0.001713264	0.08415796	ENSRNOG00000014081;ENSRNOG00000032798;ENSRNOG00000016827;ENSRNOG00000001874;ENSRNOG00000008428;ENSRNOG00000007705;ENSRNOG00000028097;ENSRNOG00000018644;ENSRNOG00000005697;ENSRNOG00000037871;ENSRNOG00000010938;ENSRNOG00000000487;ENSRNOG00000058193;ENSRNOG00000019484;ENSRNOG00000042731	Nmur2;Slco3a1;Slc38a3;Slc7a4;Drd2;Kcnj10;Slc7a14;Slc6a7;Slc6a11;Sfxn5;Slc7a10;Grm4;Slc27a6;Slc6a9;Slc25a18
10	GO:2001257	BP	regulation of cation channel activity	10/603	121/22191	0.001733077	0.084929022	ENSRNOG00000021128;ENSRNOG00000008428;ENSRNOG00000054314;ENSRNOG00000018191;ENSRNOG00000019207;ENSRNOG00000052296;ENSRNOG00000053288;ENSRNOG00000047143;ENSRNOG00000057848;ENSRNOG00000001931	Kcnj11;Drd2;Kcng1;Oprm1;Shank1;Shank3;Ank3;Fkbp1b;Cacng8;Fgf12
11	GO:0015103	MF	inorganic anion transmembrane transporter activity	11/603	142/22191	0.001754674	0.085783604	ENSRNOG00000014081;ENSRNOG00000010199;ENSRNOG00000002327;ENSRNOG00000002349;ENSRNOG00000018822;ENSRNOG00000013588;ENSRNOG00000003533;ENSRNOG00000020951;ENSRNOG00000003241;ENSRNOG00000002336;ENSRNOG00000006841	Nmur2;Glrb;Gabrb1;Gabra2;Slc5a5;Glra1;Clcn4;Slc4a1;Gabrg2;Gabra4;Ano4
13	GO:0090276	BP	regulation of peptide hormone secretion	13/603	186/22191	0.001784116	0.087016789	ENSRNOG00000008223;ENSRNOG00000001216;ENSRNOG00000032768;ENSRNOG00000017702;ENSRNOG00000021128;ENSRNOG00000002636;ENSRNOG00000008428;ENSRNOG00000002496;ENSRNOG00000054620;ENSRNOG00000002793;ENSRNOG00000047143;ENSRNOG00000057988;ENSRNOG00000000805	Cnr1;Trpm2;Stxbp4;Gpld1;Kcnj11;Abat;Drd2;Stxbp5l;AC135026.1;Sstr2;Fkbp1b;Pfkm;Gja1
6	GO:0097553	BP	calcium ion transmembrane import into cytosol	6/603	48/22191	0.001827308	0.088306945	ENSRNOG00000010063;ENSRNOG00000001216;ENSRNOG00000006645;ENSRNOG00000008428;ENSRNOG00000047143;ENSRNOG00000017060	Htr2a;Trpm2;Ryr3;Drd2;Fkbp1b;Ryr2
6	GO:0090278	BP	negative regulation of peptide hormone secretion	6/603	48/22191	0.001827308	0.088306945	ENSRNOG00000021128;ENSRNOG00000002496;ENSRNOG00000008428;ENSRNOG00000054620;ENSRNOG00000002793;ENSRNOG00000047143	Kcnj11;Stxbp5l;Drd2;AC135026.1;Sstr2;Fkbp1b
29	GO:0045664	BP	regulation of neuron differentiation	29/603	586/22191	0.00184615	0.088306945	ENSRNOG00000009033;ENSRNOG00000018958;ENSRNOG00000009299;ENSRNOG00000010244;ENSRNOG00000004606;ENSRNOG00000019207;ENSRNOG00000005652;ENSRNOG00000047319;ENSRNOG00000019361;ENSRNOG00000018141;ENSRNOG00000020901;ENSRNOG00000006908;ENSRNOG00000013213;ENSRNOG00000052296;ENSRNOG00000008053;ENSRNOG00000018674;ENSRNOG00000001113;ENSRNOG00000007610;ENSRNOG00000011000;ENSRNOG00000009209;ENSRNOG00000047143;…	Cntn2;Mt3;Adra2c;Sarm1;Meis1;Shank1;Cntn4;Caprin2;Inpp5j;RGD1307443;S1pr5;Pou3f2;Epha4;Shank3;Atp8a2;Ntrk3;Mmd2;Gdf11;Rims1;Slitrk1;Fkbp1b;Dixdc1;Neurl1;Gprc5b;Gpr37l1;Cnr1;Plxna3;Sema5a;Sema4g
4	GO:0035337	BP	fatty-acyl-CoA metabolic process	4/603	20/22191	0.001849091	0.088306945	ENSRNOG00000048949;ENSRNOG00000003307;ENSRNOG00000010450;ENSRNOG00000051672	LOC102549542;Gcdh;Elovl7;AABR07008030.1
4	GO:0032809	CC	neuronal cell body membrane	4/603	20/22191	0.001849091	0.088306945	ENSRNOG00000055401;ENSRNOG00000018285;ENSRNOG00000009372;ENSRNOG00000022428	Kcnc1;Kcna2;Tacr3;Flrt1
4	GO:0099604	MF	ligand-gated calcium channel activity	4/603	20/22191	0.001849091	0.088306945	ENSRNOG00000006645;ENSRNOG00000001216;ENSRNOG00000017060;ENSRNOG00000047143	Ryr3;Trpm2;Ryr2;Fkbp1b
4	GO:0015278	MF	calcium-release channel activity	4/603	20/22191	0.001849091	0.088306945	ENSRNOG00000006645;ENSRNOG00000001216;ENSRNOG00000017060;ENSRNOG00000047143	Ryr3;Trpm2;Ryr2;Fkbp1b
8	GO:0002027	BP	regulation of heart rate	8/603	83/22191	0.001871386	0.088959822	ENSRNOG00000009372;ENSRNOG00000016221;ENSRNOG00000011076;ENSRNOG00000008428;ENSRNOG00000057221;ENSRNOG00000047143;ENSRNOG00000060528;ENSRNOG00000017060	Tacr3;Scn2b;Ank2;Drd2;Scn3b;Fkbp1b;Cacna1g;Ryr2
7	GO:0060401	BP	cytosolic calcium ion transport	7/603	65/22191	0.001880216	0.089174125	ENSRNOG00000010063;ENSRNOG00000001216;ENSRNOG00000006645;ENSRNOG00000008428;ENSRNOG00000047143;ENSRNOG00000017060;ENSRNOG00000047781	Htr2a;Trpm2;Ryr3;Drd2;Fkbp1b;Ryr2;Slc25a23
6	GO:0001578	BP	microtubule bundle formation	6/603	49/22191	0.002035263	0.096048265	ENSRNOG00000010141;ENSRNOG00000004882;ENSRNOG00000028261;ENSRNOG00000020339;ENSRNOG00000011841;ENSRNOG00000009318	Ttll1;Capn6;Tppp;Neurl1;Map2;Ttll5
3	GO:0070472	BP	regulation of uterine smooth muscle contraction	3/603	10/22191	0.002077129	0.097172892	ENSRNOG00000009372;ENSRNOG00000009299;ENSRNOG00000002636	Tacr3;Adra2c;Abat
3	GO:0015368	MF	calcium:cation antiporter activity	3/603	10/22191	0.002077129	0.097172892	ENSRNOG00000052051;ENSRNOG00000008169;ENSRNOG00000060687	Slc24a1;Slc24a2;Slc24a3
3	GO:0005432	MF	calcium:sodium antiporter activity	3/603	10/22191	0.002077129	0.097172892	ENSRNOG00000052051;ENSRNOG00000008169;ENSRNOG00000060687	Slc24a1;Slc24a2;Slc24a3
5	GO:0048786	CC	presynaptic active zone	5/603	34/22191	0.002111659	0.098342285	ENSRNOG00000056612;ENSRNOG00000005726;ENSRNOG00000003494;ENSRNOG00000055278;ENSRNOG00000011000	Unc13c;Pclo;Ppfia4;AABR07059380.1;Rims1
2	GO:0007206	BP	phospholipase C-activating G protein-coupled glutamate receptor signaling pathway	2/603	3/22191	0.002171637	0.100006776	ENSRNOG00000014290;ENSRNOG00000016429	Grm1;Grm5
2	GO:0050798	BP	activated T cell proliferation	2/603	3/22191	0.002171637	0.100006776	ENSRNOG00000012942;ENSRNOG00000014367	Satb1;Ephb6
2	GO:0098910	BP	regulation of atrial cardiac muscle cell action potential	2/603	3/22191	0.002171637	0.100006776	ENSRNOG00000011076;ENSRNOG00000017060	Ank2;Ryr2
2	GO:0030160	MF	GKAP/Homer scaffold activity	2/603	3/22191	0.002171637	0.100006776	ENSRNOG00000019207;ENSRNOG00000052296	Shank1;Shank3
2	GO:0015272	MF	ATP-activated inward rectifier potassium channel activity	2/603	3/22191	0.002171637	0.100006776	ENSRNOG00000021128;ENSRNOG00000007705	Kcnj11;Kcnj10
15	GO:0015849	BP	organic acid transport	15/603	237/22191	0.002197475	0.100971266	ENSRNOG00000014081;ENSRNOG00000032798;ENSRNOG00000016827;ENSRNOG00000001874;ENSRNOG00000008428;ENSRNOG00000007705;ENSRNOG00000028097;ENSRNOG00000018644;ENSRNOG00000005697;ENSRNOG00000037871;ENSRNOG00000010938;ENSRNOG00000000487;ENSRNOG00000058193;ENSRNOG00000019484;ENSRNOG00000042731	Nmur2;Slco3a1;Slc38a3;Slc7a4;Drd2;Kcnj10;Slc7a14;Slc6a7;Slc6a11;Sfxn5;Slc7a10;Grm4;Slc27a6;Slc6a9;Slc25a18
4	GO:0044298	CC	cell body membrane	4/603	21/22191	0.002235561	0.102039506	ENSRNOG00000055401;ENSRNOG00000018285;ENSRNOG00000009372;ENSRNOG00000022428	Kcnc1;Kcna2;Tacr3;Flrt1
4	GO:0005248	MF	voltage-gated sodium channel activity	4/603	21/22191	0.002235561	0.102039506	ENSRNOG00000016221;ENSRNOG00000006639;ENSRNOG00000057221;ENSRNOG00000053122	Scn2b;Scn9a;Scn3b;Scn1a
6	GO:0021782	BP	glial cell development	6/603	50/22191	0.002260605	0.102954849	ENSRNOG00000021087;ENSRNOG00000018958;ENSRNOG00000006908;ENSRNOG00000057542;ENSRNOG00000006824;ENSRNOG00000007705	Lgi4;Mt3;Pou3f2;Zfp488;Hdac11;Kcnj10
32	GO:0051046	BP	regulation of secretion	32/603	672/22191	0.002321503	0.105263592	ENSRNOG00000001368;ENSRNOG00000001216;ENSRNOG00000055278;ENSRNOG00000004437;ENSRNOG00000018285;ENSRNOG00000011623;ENSRNOG00000061153;ENSRNOG00000000805;ENSRNOG00000008428;ENSRNOG00000015788;ENSRNOG00000054620;ENSRNOG00000029912;ENSRNOG00000018029;ENSRNOG00000002636;ENSRNOG00000057988;ENSRNOG00000050743;ENSRNOG00000018712;ENSRNOG00000032768;ENSRNOG00000021128;ENSRNOG00000011000;ENSRNOG00000013902;…	Rph3a;Trpm2;AABR07059380.1;Map2k6;Kcna2;Rab3c;Hrh3;Gja1;Drd2;Adora3;AC135026.1;Gp1bb;Doc2g;Abat;Pfkm;LOC100911796;Camk2a;Stxbp4;Kcnj11;Rims1;P2ry12;Fkbp1b;Htr2a;Cnr1;Gpld1;Stxbp5l;Cacna1i;Oprm1;Cd244;Pclo;Grm1;Sstr2
14	GO:0022898	BP	regulation of transmembrane transporter activity	14/603	215/22191	0.002346426	0.106160349	ENSRNOG00000021128;ENSRNOG00000008428;ENSRNOG00000057221;ENSRNOG00000054314;ENSRNOG00000018191;ENSRNOG00000019207;ENSRNOG00000052296;ENSRNOG00000053288;ENSRNOG00000047143;ENSRNOG00000000805;ENSRNOG00000016221;ENSRNOG00000057848;ENSRNOG00000001931;ENSRNOG00000017060	Kcnj11;Drd2;Scn3b;Kcng1;Oprm1;Shank1;Shank3;Ank3;Fkbp1b;Gja1;Scn2b;Cacng8;Fgf12;Ryr2
18	GO:0022804	MF	active transmembrane transporter activity	18/603	310/22191	0.002371482	0.107059161	ENSRNOG00000010597;ENSRNOG00000052051;ENSRNOG00000007591;ENSRNOG00000016827;ENSRNOG00000032798;ENSRNOG00000001874;ENSRNOG00000015538;ENSRNOG00000015741;ENSRNOG00000042731;ENSRNOG00000003533;ENSRNOG00000018644;ENSRNOG00000005697;ENSRNOG00000009740;ENSRNOG00000008169;ENSRNOG00000060687;ENSRNOG00000002305;ENSRNOG00000019484;ENSRNOG00000020951	Slc5a7;Slc24a1;Slc45a3;Slc38a3;Slco3a1;Slc7a4;Abcd2;Slc2a13;Slc25a18;Clcn4;Slc6a7;Slc6a11;Slco1c1;Slc24a2;Slc24a3;Slc15a2;Slc6a9;Slc4a1
5	GO:0035254	MF	glutamate receptor binding	5/603	35/22191	0.00240933	0.108530324	ENSRNOG00000019207;ENSRNOG00000052296;ENSRNOG00000031536;ENSRNOG00000008428;ENSRNOG00000018712	Shank1;Shank3;Syndig1;Drd2;Camk2a
4	GO:0006522	BP	alanine metabolic process	4/603	22/22191	0.00267426	0.118958641	ENSRNOG00000056214;ENSRNOG00000059579;ENSRNOG00000054962;ENSRNOG00000033915	AABR07022098.1;Gpt2;Dao;Gpt
4	GO:0009078	BP	pyruvate family amino acid metabolic process	4/603	22/22191	0.00267426	0.118958641	ENSRNOG00000056214;ENSRNOG00000059579;ENSRNOG00000054962;ENSRNOG00000033915	AABR07022098.1;Gpt2;Dao;Gpt
4	GO:0016917	MF	GABA receptor activity	4/603	22/22191	0.00267426	0.118958641	ENSRNOG00000002349;ENSRNOG00000002336;ENSRNOG00000002327;ENSRNOG00000003241	Gabra2;Gabra4;Gabrb1;Gabrg2
5	GO:0051930	BP	regulation of sensory perception of pain	5/603	36/22191	0.00273634	0.120885271	ENSRNOG00000014508;ENSRNOG00000018191;ENSRNOG00000009299;ENSRNOG00000014290;ENSRNOG00000005830	Mgll;Oprm1;Adra2c;Grm1;Fam19a4
5	GO:0051931	BP	regulation of sensory perception	5/603	36/22191	0.00273634	0.120885271	ENSRNOG00000014508;ENSRNOG00000018191;ENSRNOG00000009299;ENSRNOG00000014290;ENSRNOG00000005830	Mgll;Oprm1;Adra2c;Grm1;Fam19a4
3	GO:0007288	BP	sperm axoneme assembly	3/603	11/22191	0.002798681	0.122071005	ENSRNOG00000010141;ENSRNOG00000009318;ENSRNOG00000020339	Ttll1;Ttll5;Neurl1
3	GO:0050966	BP	detection of mechanical stimulus involved in sensory perception of pain	3/603	11/22191	0.002798681	0.122071005	ENSRNOG00000010063;ENSRNOG00000053122;ENSRNOG00000000129	Htr2a;Scn1a;Phf24
3	GO:0006677	BP	glycosylceramide metabolic process	3/603	11/22191	0.002798681	0.122071005	ENSRNOG00000009345;ENSRNOG00000023538;ENSRNOG00000056894	Ugt8;Aldh5a1;St6galnac3
3	GO:0042428	BP	serotonin metabolic process	3/603	11/22191	0.002798681	0.122071005	ENSRNOG00000032261;ENSRNOG00000030269;ENSRNOG00000017601	Cyp2d4;Atp2b2;Srd5a1
3	GO:0033268	CC	node of Ranvier	3/603	11/22191	0.002798681	0.122071005	ENSRNOG00000009033;ENSRNOG00000053122;ENSRNOG00000053288	Cntn2;Scn1a;Ank3
29	GO:0055080	BP	cation homeostasis	29/603	593/22191	0.002832203	0.123162896	ENSRNOG00000052051;ENSRNOG00000001216;ENSRNOG00000018958;ENSRNOG00000012371;ENSRNOG00000019570;ENSRNOG00000007705;ENSRNOG00000045816;ENSRNOG00000020951;ENSRNOG00000016429;ENSRNOG00000000805;ENSRNOG00000020113;ENSRNOG00000014081;ENSRNOG00000025745;ENSRNOG00000008428;ENSRNOG00000005985;ENSRNOG00000030269;ENSRNOG00000017060;ENSRNOG00000006645;ENSRNOG00000047143;ENSRNOG00000010063;ENSRNOG00000001714;…	Slc24a1;Trpm2;Mt3;Car7;Gng3;Kcnj10;Gria1;Slc4a1;Grm5;Gja1;Cnnm2;Nmur2;Gpr17;Drd2;Kcnma1;Atp2b2;Ryr2;Ryr3;Fkbp1b;Htr2a;Atp13a4;Slc40a1;Ank3;AC135026.1;Oprm1;Sfxn5;Slc24a2;Grm1;S1pr1
7	GO:0015297	MF	antiporter activity	7/603	70/22191	0.002882707	0.12442076	ENSRNOG00000052051;ENSRNOG00000016827;ENSRNOG00000001874;ENSRNOG00000003533;ENSRNOG00000020951;ENSRNOG00000008169;ENSRNOG00000060687	Slc24a1;Slc38a3;Slc7a4;Clcn4;Slc4a1;Slc24a2;Slc24a3
8	GO:0008277	BP	regulation of G protein-coupled receptor signaling pathway	8/603	89/22191	0.002909652	0.12506049	ENSRNOG00000009033;ENSRNOG00000016429;ENSRNOG00000046834;ENSRNOG00000005214;ENSRNOG00000000129;ENSRNOG00000047080;ENSRNOG00000008428;ENSRNOG00000002773	Cntn2;Grm5;C3;Plek;Phf24;Gng4;Drd2;Rgs4
9	GO:0007601	BP	visual perception	9/603	109/22191	0.002918194	0.125166847	ENSRNOG00000052051;ENSRNOG00000010199;ENSRNOG00000007705;ENSRNOG00000013588;ENSRNOG00000047653;ENSRNOG00000008337;ENSRNOG00000008169;ENSRNOG00000016897;ENSRNOG00000022337	Slc24a1;Glrb;Kcnj10;Glra1;Crybb1;Gjd2;Slc24a2;Rlbp1;Slitrk6
13	GO:0016054	BP	organic acid catabolic process	13/603	197/22191	0.002950111	0.126011882	ENSRNOG00000026163;ENSRNOG00000012322;ENSRNOG00000033915;ENSRNOG00000000566;ENSRNOG00000023538;ENSRNOG00000015538;ENSRNOG00000000281;ENSRNOG00000047023;ENSRNOG00000054962;ENSRNOG00000003307;ENSRNOG00000039494;ENSRNOG00000002636;ENSRNOG00000031612	Cpt1c;Pex7;Gpt;Pcbd1;Aldh5a1;Abcd2;Prodh1;Aldh1l1;Dao;Gcdh;Aass;Abat;Gls2
13	GO:0046395	BP	carboxylic acid catabolic process	13/603	197/22191	0.002950111	0.126011882	ENSRNOG00000026163;ENSRNOG00000012322;ENSRNOG00000033915;ENSRNOG00000000566;ENSRNOG00000023538;ENSRNOG00000015538;ENSRNOG00000000281;ENSRNOG00000047023;ENSRNOG00000054962;ENSRNOG00000003307;ENSRNOG00000039494;ENSRNOG00000002636;ENSRNOG00000031612	Cpt1c;Pex7;Gpt;Pcbd1;Aldh5a1;Abcd2;Prodh1;Aldh1l1;Dao;Gcdh;Aass;Abat;Gls2
22	GO:0008610	BP	lipid biosynthetic process	22/603	411/22191	0.002986045	0.127283248	ENSRNOG00000056894;ENSRNOG00000018382;ENSRNOG00000019573;ENSRNOG00000018950;ENSRNOG00000031211;ENSRNOG00000027228;ENSRNOG00000019120;ENSRNOG00000051672;ENSRNOG00000012322;ENSRNOG00000009345;ENSRNOG00000014856;ENSRNOG00000001375;ENSRNOG00000010450;ENSRNOG00000009730;ENSRNOG00000020140;ENSRNOG00000023116;ENSRNOG00000048949;ENSRNOG00000022268;ENSRNOG00000017601;ENSRNOG00000019914;ENSRNOG00000014508;…	St6galnac3;Inpp4b;Lcat;Fa2h;Acsm5;Mogat2;Hmgcs2;AABR07008030.1;Pex7;Ugt8;Etnk1;Gal3st4;Elovl7;Cyp7b1;Pigq;Agmo;LOC102549542;Pnpla3;Srd5a1;Fam57b;Mgll;Lss
8	GO:0030165	MF	PDZ domain binding	8/603	90/22191	0.00311936	0.132691807	ENSRNOG00000016429;ENSRNOG00000054620;ENSRNOG00000001143;ENSRNOG00000000805;ENSRNOG00000030269;ENSRNOG00000054204;ENSRNOG00000007645;ENSRNOG00000002793	Grm5;AC135026.1;Cit;Gja1;Atp2b2;Gria2;Kcnj9;Sstr2
11	GO:0098802	CC	plasma membrane receptor complex	11/603	153/22191	0.003147657	0.133620003	ENSRNOG00000026163;ENSRNOG00000003280;ENSRNOG00000014290;ENSRNOG00000045816;ENSRNOG00000019207;ENSRNOG00000002793;ENSRNOG00000007682;ENSRNOG00000054204;ENSRNOG00000057848;ENSRNOG00000005723;ENSRNOG00000030910	Cpt1c;Grin2c;Grm1;Gria1;Shank1;Sstr2;Gria3;Gria2;Cacng8;Grin3a;Grik4
17	GO:0006520	BP	cellular amino acid metabolic process	17/603	293/22191	0.003182326	0.134814305	ENSRNOG00000059579;ENSRNOG00000002137;ENSRNOG00000050843;ENSRNOG00000032261;ENSRNOG00000000566;ENSRNOG00000023538;ENSRNOG00000000281;ENSRNOG00000039494;ENSRNOG00000056214;ENSRNOG00000054962;ENSRNOG00000033076;ENSRNOG00000033915;ENSRNOG00000015962;ENSRNOG00000011476;ENSRNOG00000017577;ENSRNOG00000002636;ENSRNOG00000031612	Gpt2;Aasdh;Mut;Cyp2d4;Pcbd1;Aldh5a1;Prodh1;Aass;AABR07022098.1;Dao;Thnsl1;Gpt;Nmnat1;Nars2;Bphl;Abat;Gls2
6	GO:0060402	BP	calcium ion transport into cytosol	6/603	54/22191	0.003354001	0.141301968	ENSRNOG00000010063;ENSRNOG00000001216;ENSRNOG00000006645;ENSRNOG00000008428;ENSRNOG00000047143;ENSRNOG00000017060	Htr2a;Trpm2;Ryr3;Drd2;Fkbp1b;Ryr2
29	GO:0098771	BP	inorganic ion homeostasis	29/603	608/22191	0.003356016	0.141301968	ENSRNOG00000052051;ENSRNOG00000001216;ENSRNOG00000018958;ENSRNOG00000012371;ENSRNOG00000019570;ENSRNOG00000007705;ENSRNOG00000045816;ENSRNOG00000020951;ENSRNOG00000016429;ENSRNOG00000000805;ENSRNOG00000020113;ENSRNOG00000014081;ENSRNOG00000025745;ENSRNOG00000008428;ENSRNOG00000005985;ENSRNOG00000030269;ENSRNOG00000017060;ENSRNOG00000006645;ENSRNOG00000047143;ENSRNOG00000010063;ENSRNOG00000001714;…	Slc24a1;Trpm2;Mt3;Car7;Gng3;Kcnj10;Gria1;Slc4a1;Grm5;Gja1;Cnnm2;Nmur2;Gpr17;Drd2;Kcnma1;Atp2b2;Ryr2;Ryr3;Fkbp1b;Htr2a;Atp13a4;Slc40a1;Ank3;AC135026.1;Oprm1;Sfxn5;Slc24a2;Grm1;S1pr1
5	GO:1905360	CC	GTPase complex	5/603	38/22191	0.003484806	0.145536521	ENSRNOG00000019857;ENSRNOG00000047080;ENSRNOG00000008082;ENSRNOG00000019570;ENSRNOG00000016701	Gng7;Gng4;Rgs6;Gng3;Gng8
5	GO:0005834	CC	heterotrimeric G-protein complex	5/603	38/22191	0.003484806	0.145536521	ENSRNOG00000019857;ENSRNOG00000047080;ENSRNOG00000008082;ENSRNOG00000019570;ENSRNOG00000016701	Gng7;Gng4;Rgs6;Gng3;Gng8
3	GO:0086012	BP	membrane depolarization during cardiac muscle cell action potential	3/603	12/22191	0.003656721	0.150282504	ENSRNOG00000016221;ENSRNOG00000057221;ENSRNOG00000060528	Scn2b;Scn3b;Cacna1g
3	GO:0010881	BP	regulation of cardiac muscle contraction by regulation of the release of sequestered calcium ion	3/603	12/22191	0.003656721	0.150282504	ENSRNOG00000011076;ENSRNOG00000017060;ENSRNOG00000047143	Ank2;Ryr2;Fkbp1b
3	GO:0035338	BP	long-chain fatty-acyl-CoA biosynthetic process	3/603	12/22191	0.003656721	0.150282504	ENSRNOG00000048949;ENSRNOG00000010450;ENSRNOG00000051672	LOC102549542;Elovl7;AABR07008030.1
3	GO:0022821	MF	potassium ion antiporter activity	3/603	12/22191	0.003656721	0.150282504	ENSRNOG00000052051;ENSRNOG00000008169;ENSRNOG00000060687	Slc24a1;Slc24a2;Slc24a3
4	GO:0007205	BP	protein kinase C-activating G protein-coupled receptor signaling pathway	4/603	24/22191	0.003721523	0.152338771	ENSRNOG00000030771;ENSRNOG00000014290;ENSRNOG00000016429;ENSRNOG00000001796	Dgkb;Grm1;Grm5;Dgkg
4	GO:0071949	MF	FAD binding	4/603	24/22191	0.003721523	0.152338771	ENSRNOG00000054962;ENSRNOG00000017820;ENSRNOG00000017233;ENSRNOG00000000281	Dao;Nqo2;Mmachc;Prodh1
24	GO:0051259	BP	protein complex oligomerization	24/603	475/22191	0.003801819	0.155120815	ENSRNOG00000000566;ENSRNOG00000050996;ENSRNOG00000027770;ENSRNOG00000054314;ENSRNOG00000018285;ENSRNOG00000000805;ENSRNOG00000045989;ENSRNOG00000001873;ENSRNOG00000055401;ENSRNOG00000015746;ENSRNOG00000057988;ENSRNOG00000002303;ENSRNOG00000052486;ENSRNOG00000010199;ENSRNOG00000049989;ENSRNOG00000004117;ENSRNOG00000024793;ENSRNOG00000054204;ENSRNOG00000004678;ENSRNOG00000018415;ENSRNOG00000023538;…	Pcbd1;Kctd4;Trpm3;Kcng1;Kcna2;Gja1;Hba-a3;P2rx6;Kcnc1;Kcng4;Pfkm;Kcnj12;Kcna6;Glrb;Wdcp;Kcnv1;Kctd21;Gria2;Itln1;Acot13;Aldh5a1;Glra1;Camk2g;Lgi1
8	GO:0033865	BP	nucleoside bisphosphate metabolic process	8/603	93/22191	0.003819562	0.155120815	ENSRNOG00000003307;ENSRNOG00000051672;ENSRNOG00000007837;ENSRNOG00000018944;ENSRNOG00000010450;ENSRNOG00000039494;ENSRNOG00000031211;ENSRNOG00000048949	Gcdh;AABR07008030.1;Acot11;Pank1;Elovl7;Aass;Acsm5;LOC102549542
8	GO:0033875	BP	ribonucleoside bisphosphate metabolic process	8/603	93/22191	0.003819562	0.155120815	ENSRNOG00000003307;ENSRNOG00000051672;ENSRNOG00000007837;ENSRNOG00000018944;ENSRNOG00000010450;ENSRNOG00000039494;ENSRNOG00000031211;ENSRNOG00000048949	Gcdh;AABR07008030.1;Acot11;Pank1;Elovl7;Aass;Acsm5;LOC102549542
8	GO:0034032	BP	purine nucleoside bisphosphate metabolic process	8/603	93/22191	0.003819562	0.155120815	ENSRNOG00000003307;ENSRNOG00000051672;ENSRNOG00000007837;ENSRNOG00000018944;ENSRNOG00000010450;ENSRNOG00000039494;ENSRNOG00000031211;ENSRNOG00000048949	Gcdh;AABR07008030.1;Acot11;Pank1;Elovl7;Aass;Acsm5;LOC102549542
10	GO:0072330	BP	monocarboxylic acid biosynthetic process	10/603	135/22191	0.003856802	0.155776985	ENSRNOG00000024577;ENSRNOG00000051672;ENSRNOG00000014508;ENSRNOG00000010450;ENSRNOG00000018950;ENSRNOG00000009730;ENSRNOG00000002636;ENSRNOG00000031211;ENSRNOG00000023116;ENSRNOG00000048949	Gamt;AABR07008030.1;Mgll;Elovl7;Fa2h;Cyp7b1;Abat;Acsm5;Agmo;LOC102549542
99	GO:0010646	BP	regulation of cell communication	99/603	2764/22191	0.003948283	0.158785617	ENSRNOG00000032517;ENSRNOG00000012561;ENSRNOG00000004437;ENSRNOG00000012273;ENSRNOG00000003988;ENSRNOG00000012371;ENSRNOG00000011076;ENSRNOG00000007705;ENSRNOG00000019207;ENSRNOG00000047319;ENSRNOG00000000805;ENSRNOG00000020828;ENSRNOG00000011268;ENSRNOG00000002618;ENSRNOG00000005519;ENSRNOG00000057988;ENSRNOG00000031795;ENSRNOG00000043300;ENSRNOG00000046834;ENSRNOG00000032768;ENSRNOG00000021128;…	Cntn6;Arhgef10;Map2k6;Dmtn;Dnajc27;Car7;Ank2;Kcnj10;Shank1;Caprin2;Gja1;Pde4a;Chd5;Ivns1abp;Grm3;Pfkm;AABR07068650.1;Enho;C3;Stxbp4;Kcnj11;Tkfc;Rims1;Gng4;Sall1;Neurl1;Nqo2;Grm4;Gpr37l1;Gpld1;AC135026.1;Slc24a2;Dixdc1;Gpr17;Adra2c;Jph4;Rasgrf2;Scn9a;Flrt1;Lypd1;Epha4;Rgs4;Plek;Ift172;Fbxl2;Rnf152;Smad7;Cyp7b1;Gria2;Htr2a;Lurap1;Cnr1;Hipk2;Glra1;Oprm1;Zfp423;Gfra2;Mgll;RGD1309821;Cntn2;Grm5;Ift122…
15	GO:0019932	BP	second-messenger-mediated signaling	15/603	243/22191	0.003982722	0.159859025	ENSRNOG00000014081;ENSRNOG00000001216;ENSRNOG00000055278;ENSRNOG00000012273;ENSRNOG00000009299;ENSRNOG00000011076;ENSRNOG00000008428;ENSRNOG00000019560;ENSRNOG00000018191;ENSRNOG00000054033;ENSRNOG00000047143;ENSRNOG00000004890;ENSRNOG00000005726;ENSRNOG00000014290;ENSRNOG00000017060	Nmur2;Trpm2;AABR07059380.1;Dmtn;Adra2c;Ank2;Drd2;Pde2a;Oprm1;Adap1;Fkbp1b;Adcy8;Pclo;Grm1;Ryr2
6	GO:0010927	BP	cellular component assembly involved in morphogenesis	6/603	56/22191	0.004028887	0.161397999	ENSRNOG00000009345;ENSRNOG00000011151;ENSRNOG00000020277;ENSRNOG00000011076;ENSRNOG00000002886;ENSRNOG00000023227	Ugt8;Tenm4;Cntnap1;Ank2;Myh10;AABR07052585.2
8	GO:0007200	BP	phospholipase C-activating G protein-coupled receptor signaling pathway	8/603	94/22191	0.004078075	0.163051869	ENSRNOG00000014081;ENSRNOG00000010063;ENSRNOG00000016429;ENSRNOG00000014290;ENSRNOG00000008428;ENSRNOG00000018191;ENSRNOG00000061153;ENSRNOG00000049410	Nmur2;Htr2a;Grm5;Grm1;Drd2;Oprm1;Hrh3;Chrm3
7	GO:0035383	BP	thioester metabolic process	7/603	75/22191	0.004250983	0.164778502	ENSRNOG00000003307;ENSRNOG00000051672;ENSRNOG00000007837;ENSRNOG00000010450;ENSRNOG00000039494;ENSRNOG00000031211;ENSRNOG00000048949	Gcdh;AABR07008030.1;Acot11;Elovl7;Aass;Acsm5;LOC102549542
7	GO:0006637	BP	acyl-CoA metabolic process	7/603	75/22191	0.004250983	0.164778502	ENSRNOG00000003307;ENSRNOG00000051672;ENSRNOG00000007837;ENSRNOG00000010450;ENSRNOG00000039494;ENSRNOG00000031211;ENSRNOG00000048949	Gcdh;AABR07008030.1;Acot11;Elovl7;Aass;Acsm5;LOC102549542
2	GO:0009080	BP	pyruvate family amino acid catabolic process	2/603	4/22191	0.004265024	0.164778502	ENSRNOG00000054962;ENSRNOG00000033915	Dao;Gpt
2	GO:0002175	BP	protein localization to paranode region of axon	2/603	4/22191	0.004265024	0.164778502	ENSRNOG00000009345;ENSRNOG00000020277	Ugt8;Cntnap1
2	GO:0021869	BP	forebrain ventricular zone progenitor cell division	2/603	4/22191	0.004265024	0.164778502	ENSRNOG00000010260;ENSRNOG00000006908	Dixdc1;Pou3f2
2	GO:0061591	BP	calcium activated galactosylceramide scrambling	2/603	4/22191	0.004265024	0.164778502	ENSRNOG00000006841;ENSRNOG00000004731	Ano4;Ano3
2	GO:0061590	BP	calcium activated phosphatidylcholine scrambling	2/603	4/22191	0.004265024	0.164778502	ENSRNOG00000006841;ENSRNOG00000004731	Ano4;Ano3
2	GO:0006524	BP	alanine catabolic process	2/603	4/22191	0.004265024	0.164778502	ENSRNOG00000054962;ENSRNOG00000033915	Dao;Gpt
2	GO:0010572	BP	positive regulation of platelet activation	2/603	4/22191	0.004265024	0.164778502	ENSRNOG00000005214;ENSRNOG00000012273	Plek;Dmtn
2	GO:0006562	BP	proline catabolic process	2/603	4/22191	0.004265024	0.164778502	ENSRNOG00000054962;ENSRNOG00000000281	Dao;Prodh1
2	GO:0060075	BP	regulation of resting membrane potential	2/603	4/22191	0.004265024	0.164778502	ENSRNOG00000004752;ENSRNOG00000007705	Nalcn;Kcnj10
2	GO:0051835	BP	positive regulation of synapse structural plasticity	2/603	4/22191	0.004265024	0.164778502	ENSRNOG00000004118;ENSRNOG00000052296	Frmpd4;Shank3
2	GO:0097648	CC	G protein-coupled receptor complex	2/603	4/22191	0.004265024	0.164778502	ENSRNOG00000014290;ENSRNOG00000002793	Grm1;Sstr2
2	GO:0005964	CC	phosphorylase kinase complex	2/603	4/22191	0.004265024	0.164778502	ENSRNOG00000024101;ENSRNOG00000000920	Phkb;Phkg1
2	GO:0038037	CC	G protein-coupled receptor dimeric complex	2/603	4/22191	0.004265024	0.164778502	ENSRNOG00000014290;ENSRNOG00000002793	Grm1;Sstr2
2	GO:0008503	MF	benzodiazepine receptor activity	2/603	4/22191	0.004265024	0.164778502	ENSRNOG00000002349;ENSRNOG00000003241	Gabra2;Gabrg2
2	GO:0048763	MF	calcium-induced calcium release activity	2/603	4/22191	0.004265024	0.164778502	ENSRNOG00000006645;ENSRNOG00000017060	Ryr3;Ryr2
15	GO:0043270	BP	positive regulation of ion transport	15/603	247/22191	0.004321119	0.16600796	ENSRNOG00000013902;ENSRNOG00000018712;ENSRNOG00000021128;ENSRNOG00000004437;ENSRNOG00000016827;ENSRNOG00000001931;ENSRNOG00000053288;ENSRNOG00000055401;ENSRNOG00000052296;ENSRNOG00000008428;ENSRNOG00000002636;ENSRNOG00000030269;ENSRNOG00000008053;ENSRNOG00000057221;ENSRNOG00000017060	P2ry12;Camk2a;Kcnj11;Map2k6;Slc38a3;Fgf12;Ank3;Kcnc1;Shank3;Drd2;Abat;Atp2b2;Atp8a2;Scn3b;Ryr2
4	GO:0016358	BP	dendrite development	4/603	25/22191	0.004336468	0.16600796	ENSRNOG00000031100;ENSRNOG00000022428;ENSRNOG00000003435;ENSRNOG00000005723	Klhl1;Flrt1;Mcf2;Grin3a
4	GO:0042698	BP	ovulation cycle	4/603	25/22191	0.004336468	0.16600796	ENSRNOG00000002327;ENSRNOG00000007955;ENSRNOG00000001216;ENSRNOG00000018191	Gabrb1;Timp4;Trpm2;Oprm1
4	GO:0048710	BP	regulation of astrocyte differentiation	4/603	25/22191	0.004336468	0.16600796	ENSRNOG00000009033;ENSRNOG00000018674;ENSRNOG00000013213;ENSRNOG00000006237	Cntn2;Ntrk3;Epha4;Gpr37l1
15	GO:0050890	BP	cognition	15/603	248/22191	0.004417253	0.168238927	ENSRNOG00000010063;ENSRNOG00000009033;ENSRNOG00000008223;ENSRNOG00000016429;ENSRNOG00000025589;ENSRNOG00000008428;ENSRNOG00000023601;ENSRNOG00000045816;ENSRNOG00000019207;ENSRNOG00000052296;ENSRNOG00000004890;ENSRNOG00000061153;ENSRNOG00000017820;ENSRNOG00000008169;ENSRNOG00000003675	Htr2a;Cntn2;Cnr1;Grm5;Jph4;Drd2;Elavl4;Gria1;Shank1;Shank3;Adcy8;Hrh3;Nqo2;Slc24a2;Ptchd1
9	GO:0050953	BP	sensory perception of light stimulus	9/603	116/22191	0.004419829	0.168238927	ENSRNOG00000052051;ENSRNOG00000010199;ENSRNOG00000007705;ENSRNOG00000013588;ENSRNOG00000047653;ENSRNOG00000008337;ENSRNOG00000008169;ENSRNOG00000016897;ENSRNOG00000022337	Slc24a1;Glrb;Kcnj10;Glra1;Crybb1;Gjd2;Slc24a2;Rlbp1;Slitrk6
3	GO:0034776	BP	response to histamine	3/603	13/22191	0.004658515	0.175063434	ENSRNOG00000002327;ENSRNOG00000003241;ENSRNOG00000008428	Gabrb1;Gabrg2;Drd2
3	GO:1901160	BP	primary amino compound metabolic process	3/603	13/22191	0.004658515	0.175063434	ENSRNOG00000032261;ENSRNOG00000030269;ENSRNOG00000017601	Cyp2d4;Atp2b2;Srd5a1
3	GO:0086065	BP	cell communication involved in cardiac conduction	3/603	13/22191	0.004658515	0.175063434	ENSRNOG00000011076;ENSRNOG00000017060;ENSRNOG00000047143	Ank2;Ryr2;Fkbp1b
3	GO:0033270	CC	paranode region of axon	3/603	13/22191	0.004658515	0.175063434	ENSRNOG00000020277;ENSRNOG00000021472;ENSRNOG00000053288	Cntnap1;Ermn;Ank3
3	GO:0017146	CC	NMDA selective glutamate receptor complex	3/603	13/22191	0.004658515	0.175063434	ENSRNOG00000019207;ENSRNOG00000003280;ENSRNOG00000005723	Shank1;Grin2c;Grin3a
3	GO:0004312	MF	fatty acid synthase activity	3/603	13/22191	0.004658515	0.175063434	ENSRNOG00000048949;ENSRNOG00000010450;ENSRNOG00000051672	LOC102549542;Elovl7;AABR07008030.1
3	GO:0005283	MF	amino acid:sodium symporter activity	3/603	13/22191	0.004658515	0.175063434	ENSRNOG00000005697;ENSRNOG00000019484;ENSRNOG00000042731	Slc6a11;Slc6a9;Slc25a18
16	GO:0051480	BP	regulation of cytosolic calcium ion concentration	16/603	279/22191	0.004667185	0.175070359	ENSRNOG00000014081;ENSRNOG00000010063;ENSRNOG00000001216;ENSRNOG00000025745;ENSRNOG00000006645;ENSRNOG00000018191;ENSRNOG00000019570;ENSRNOG00000045816;ENSRNOG00000008428;ENSRNOG00000016429;ENSRNOG00000047143;ENSRNOG00000000805;ENSRNOG00000030269;ENSRNOG00000014290;ENSRNOG00000013683;ENSRNOG00000017060	Nmur2;Htr2a;Trpm2;Gpr17;Ryr3;Oprm1;Gng3;Gria1;Drd2;Grm5;Fkbp1b;Gja1;Atp2b2;Grm1;S1pr1;Ryr2
13	GO:0032412	BP	regulation of ion transmembrane transporter activity	13/603	209/22191	0.004864766	0.179436192	ENSRNOG00000021128;ENSRNOG00000008428;ENSRNOG00000057221;ENSRNOG00000054314;ENSRNOG00000018191;ENSRNOG00000019207;ENSRNOG00000052296;ENSRNOG00000053288;ENSRNOG00000047143;ENSRNOG00000016221;ENSRNOG00000057848;ENSRNOG00000001931;ENSRNOG00000017060	Kcnj11;Drd2;Scn3b;Kcng1;Oprm1;Shank1;Shank3;Ank3;Fkbp1b;Scn2b;Cacng8;Fgf12;Ryr2
5	GO:0033866	BP	nucleoside bisphosphate biosynthetic process	5/603	41/22191	0.004867689	0.179436192	ENSRNOG00000048949;ENSRNOG00000018944;ENSRNOG00000003307;ENSRNOG00000010450;ENSRNOG00000051672	LOC102549542;Pank1;Gcdh;Elovl7;AABR07008030.1
5	GO:0034030	BP	ribonucleoside bisphosphate biosynthetic process	5/603	41/22191	0.004867689	0.179436192	ENSRNOG00000048949;ENSRNOG00000018944;ENSRNOG00000003307;ENSRNOG00000010450;ENSRNOG00000051672	LOC102549542;Pank1;Gcdh;Elovl7;AABR07008030.1
5	GO:0034033	BP	purine nucleoside bisphosphate biosynthetic process	5/603	41/22191	0.004867689	0.179436192	ENSRNOG00000048949;ENSRNOG00000018944;ENSRNOG00000003307;ENSRNOG00000010450;ENSRNOG00000051672	LOC102549542;Pank1;Gcdh;Elovl7;AABR07008030.1
8	GO:0009063	BP	cellular amino acid catabolic process	8/603	97/22191	0.004935052	0.180523164	ENSRNOG00000033915;ENSRNOG00000000566;ENSRNOG00000023538;ENSRNOG00000000281;ENSRNOG00000054962;ENSRNOG00000039494;ENSRNOG00000002636;ENSRNOG00000031612	Gpt;Pcbd1;Aldh5a1;Prodh1;Dao;Aass;Abat;Gls2
25	GO:0032787	BP	monocarboxylic acid metabolic process	25/603	506/22191	0.004984932	0.181382946	ENSRNOG00000024577;ENSRNOG00000015538;ENSRNOG00000018950;ENSRNOG00000031211;ENSRNOG00000046834;ENSRNOG00000026745;ENSRNOG00000026163;ENSRNOG00000051672;ENSRNOG00000028891;ENSRNOG00000003330;ENSRNOG00000002636;ENSRNOG00000057988;ENSRNOG00000058193;ENSRNOG00000012322;ENSRNOG00000009345;ENSRNOG00000007837;ENSRNOG00000032261;ENSRNOG00000010450;ENSRNOG00000009730;ENSRNOG00000023116;ENSRNOG00000048949;…	Gamt;Abcd2;Fa2h;Acsm5;C3;Acsl6;Cpt1c;AABR07008030.1;Cyp2t1;Acsf2;Abat;Pfkm;Slc27a6;Pex7;Ugt8;Acot11;Cyp2d4;Elovl7;Cyp7b1;Agmo;LOC102549542;Slco1c1;Gcdh;Aldh5a1;Mgll
99	GO:0023051	BP	regulation of signaling	99/603	2790/22191	0.00501891	0.181762982	ENSRNOG00000032517;ENSRNOG00000012561;ENSRNOG00000004437;ENSRNOG00000012273;ENSRNOG00000003988;ENSRNOG00000012371;ENSRNOG00000011076;ENSRNOG00000007705;ENSRNOG00000019207;ENSRNOG00000047319;ENSRNOG00000000805;ENSRNOG00000020828;ENSRNOG00000011268;ENSRNOG00000002618;ENSRNOG00000005519;ENSRNOG00000057988;ENSRNOG00000031795;ENSRNOG00000043300;ENSRNOG00000046834;ENSRNOG00000032768;ENSRNOG00000021128;…	Cntn6;Arhgef10;Map2k6;Dmtn;Dnajc27;Car7;Ank2;Kcnj10;Shank1;Caprin2;Gja1;Pde4a;Chd5;Ivns1abp;Grm3;Pfkm;AABR07068650.1;Enho;C3;Stxbp4;Kcnj11;Tkfc;Rims1;Gng4;Sall1;Neurl1;Nqo2;Grm4;Gpr37l1;Gpld1;AC135026.1;Slc24a2;Dixdc1;Gpr17;Adra2c;Jph4;Rasgrf2;Scn9a;Flrt1;Lypd1;Epha4;Rgs4;Plek;Ift172;Fbxl2;Rnf152;Smad7;Cyp7b1;Gria2;Htr2a;Lurap1;Cnr1;Hipk2;Glra1;Oprm1;Zfp423;Gfra2;Mgll;RGD1309821;Cntn2;Grm5;Ift122…
4	GO:0004683	MF	calmodulin-dependent protein kinase activity	4/603	26/22191	0.005016385	0.181762982	ENSRNOG00000000920;ENSRNOG00000024101;ENSRNOG00000018712;ENSRNOG00000009783	Phkg1;Phkb;Camk2a;Camk2g
192	GO:0043167	MF	ion binding	192/603	5931/22191	0.005071238	0.182591111	ENSRNOG00000010597;ENSRNOG00000007256;ENSRNOG00000003330;ENSRNOG00000013907;ENSRNOG00000004437;ENSRNOG00000003988;ENSRNOG00000013770;ENSRNOG00000012371;ENSRNOG00000029678;ENSRNOG00000007705;ENSRNOG00000007660;ENSRNOG00000053635;ENSRNOG00000011476;ENSRNOG00000049410;ENSRNOG00000030932;ENSRNOG00000022164;ENSRNOG00000020828;ENSRNOG00000007069;ENSRNOG00000024975;ENSRNOG00000001873;ENSRNOG00000011268;…	Slc5a7;Necab1;Acsf2;Sall1;Map2k6;Dnajc27;Folh1;Car7;Znf354b;Kcnj10;Fntb;Zfp192;Nars2;Chrm3;Zfp82;Zscan2;Pde4a;Adhfe1;Atp8b3;P2rx6;Chd5;Kif5a;Ephb6;Pfkm;AABR07068650.1;Zfp180;Timp4;Diras1;Galnt13;Ogdhl;Kcnj11;Sall2;Rims1;Pnlip;Gpt2;Thnsl1;Lhx4;Neurl1;Nqo2;Agmo;Cyp2t1;Zfp174;Prodh1;Ppm1e;Ldhd;Phkg1;AC135026.1;Ndufs1;Pclo;Slc24a2;Grin3a;Chordc1;AABR07059380.1;Glrb;Cit;Ablim2;Zfp605;Pkd1l2;Acsl6;Scn9…
31	GO:0007154	BP	cell communication	31/603	673/22191	0.005117448	0.183933919	ENSRNOG00000010597;ENSRNOG00000009299;ENSRNOG00000011076;ENSRNOG00000000487;ENSRNOG00000056612;ENSRNOG00000045816;ENSRNOG00000022116;ENSRNOG00000002793;ENSRNOG00000017601;ENSRNOG00000061153;ENSRNOG00000000805;ENSRNOG00000049410;ENSRNOG00000016827;ENSRNOG00000001931;ENSRNOG00000008428;ENSRNOG00000005697;ENSRNOG00000038328;ENSRNOG00000031795;ENSRNOG00000017060;ENSRNOG00000010199;ENSRNOG00000014859;…	Slc5a7;Adra2c;Ank2;Grm4;Unc13c;Gria1;Gjb6;Sstr2;Srd5a1;Hrh3;Gja1;Chrm3;Slc38a3;Fgf12;Drd2;Slc6a11;Gjc2;AABR07068650.1;Ryr2;Glrb;Rnf152;Trhde;P2ry12;Fkbp1b;Sstr1;Gjd2;Cnr1;Glra1;Lypd1;Gabrg2;Grm1
21	GO:0050769	BP	positive regulation of neurogenesis	21/603	409/22191	0.005176887	0.185746701	ENSRNOG00000012811;ENSRNOG00000008223;ENSRNOG00000057542;ENSRNOG00000011151;ENSRNOG00000010260;ENSRNOG00000018674;ENSRNOG00000009299;ENSRNOG00000018191;ENSRNOG00000011000;ENSRNOG00000011977;ENSRNOG00000009209;ENSRNOG00000013213;ENSRNOG00000019207;ENSRNOG00000052296;ENSRNOG00000008428;ENSRNOG00000047143;ENSRNOG00000047319;ENSRNOG00000020339;ENSRNOG00000016013;ENSRNOG00000008053;ENSRNOG00000001113	Spint1;Cnr1;Zfp488;Tenm4;Dixdc1;Ntrk3;Adra2c;Oprm1;Rims1;Sema5a;Slitrk1;Epha4;Shank1;Shank3;Drd2;Fkbp1b;Caprin2;Neurl1;Gprc5b;Atp8a2;Mmd2
6	GO:0097110	MF	scaffold protein binding	6/603	59/22191	0.005222647	0.18706323	ENSRNOG00000019207;ENSRNOG00000052296;ENSRNOG00000001143;ENSRNOG00000000805;ENSRNOG00000060528;ENSRNOG00000017060	Shank1;Shank3;Cit;Gja1;Cacna1g;Ryr2
8	GO:0060359	BP	response to ammonium ion	8/603	98/22191	0.005249336	0.187693333	ENSRNOG00000009372;ENSRNOG00000002327;ENSRNOG00000008428;ENSRNOG00000018191;ENSRNOG00000008223;ENSRNOG00000005223;ENSRNOG00000003241;ENSRNOG00000002636	Tacr3;Gabrb1;Drd2;Oprm1;Cnr1;Hnmt;Gabrg2;Abat
38	GO:0008092	MF	cytoskeletal protein binding	38/603	876/22191	0.005446733	0.194414445	ENSRNOG00000012561;ENSRNOG00000012273;ENSRNOG00000054165;ENSRNOG00000011076;ENSRNOG00000011624;ENSRNOG00000011623;ENSRNOG00000007882;ENSRNOG00000010260;ENSRNOG00000000805;ENSRNOG00000022060;ENSRNOG00000005133;ENSRNOG00000023828;ENSRNOG00000000916;ENSRNOG00000059539;ENSRNOG00000018997;ENSRNOG00000005299;ENSRNOG00000055401;ENSRNOG00000052296;ENSRNOG00000006911;ENSRNOG00000002886;ENSRNOG00000011044;…	Arhgef10;Dmtn;LOC103692570;Ank2;Kcnq2;Rab3c;Ablim2;Dixdc1;Gja1;Magi1;Mapt;LOC680875;Katnal1;Tagln3;Myh7b;Kif5a;Kcnc1;Shank3;Sptb;Myh10;Clmn;Shroom2;Kcnj11;Capn6;Tppp;Ermn;Kcnma1;Ank1;Kcna2;Ank3;Cap2;Oprm1;Daam2;AABR07052585.2;Mtss1l;Map2;Jakmip3;Slc4a1
150	GO:0032502	BP	developmental process	150/603	4507/22191	0.005556781	0.197318342	ENSRNOG00000032517;ENSRNOG00000010595;ENSRNOG00000009372;ENSRNOG00000003595;ENSRNOG00000012273;ENSRNOG00000011076;ENSRNOG00000007705;ENSRNOG00000019207;ENSRNOG00000022116;ENSRNOG00000013917;ENSRNOG00000022970;ENSRNOG00000000805;ENSRNOG00000024577;ENSRNOG00000018316;ENSRNOG00000014164;ENSRNOG00000006908;ENSRNOG00000011268;ENSRNOG00000005697;ENSRNOG00000001572;ENSRNOG00000009345;ENSRNOG00000007955;…	Cntn6;Rbm45;Tacr3;Lhx4;Dmtn;Ank2;Kcnj10;Shank1;Gjb6;Igsf10;Nkx2-8;Gja1;Gamt;Grap2;Paqr5;Pou3f2;Chd5;Slc6a11;Hoxd1;Ugt8;Timp4;Adam22;Shroom2;Omg;Sall2;Lingo1;Sall1;Neurl1;Cntn3;Gpld1;Ninj2;Rn60_5_1207.2;Gabra4;Map2;S1pr1;Dixdc1;Gabrb1;Tenm4;LOC103692570;Slitrk1;Dgkg;Elavl3;Elavl4;Slc40a1;Atrn;Hnmt;Flrt1;Dbp;Crispld1;Epha4;Matk;Atp8a2;Hoxb9;Nppc;Ift172;AABR07050848.1;Smad7;Cyp7b1;Slitrk6;Pura;Htr2a…
6	GO:0007416	BP	synapse assembly	6/603	60/22191	0.005672746	0.200745167	ENSRNOG00000055278;ENSRNOG00000008428;ENSRNOG00000009209;ENSRNOG00000052296;ENSRNOG00000005726;ENSRNOG00000022337	AABR07059380.1;Drd2;Slitrk1;Shank3;Pclo;Slitrk6
4	GO:0060076	CC	excitatory synapse	4/603	27/22191	0.005764216	0.203284671	ENSRNOG00000045816;ENSRNOG00000019207;ENSRNOG00000031536;ENSRNOG00000022767	Gria1;Shank1;Syndig1;Elfn1
4	GO:0030507	MF	spectrin binding	4/603	27/22191	0.005764216	0.203284671	ENSRNOG00000018241;ENSRNOG00000011076;ENSRNOG00000053288;ENSRNOG00000012273	Ank1;Ank2;Ank3;Dmtn
3	GO:0030673	CC	axolemma	3/603	14/22191	0.005810423	0.204148763	ENSRNOG00000021128;ENSRNOG00000055401;ENSRNOG00000018241	Kcnj11;Kcnc1;Ank1
3	GO:0030955	MF	potassium ion binding	3/603	14/22191	0.005810423	0.204148763	ENSRNOG00000052051;ENSRNOG00000008169;ENSRNOG00000060687	Slc24a1;Slc24a2;Slc24a3
9	GO:0044325	MF	ion channel binding	9/603	121/22191	0.005818403	0.204148763	ENSRNOG00000021128;ENSRNOG00000047143;ENSRNOG00000011076;ENSRNOG00000011000;ENSRNOG00000057221;ENSRNOG00000055401;ENSRNOG00000053288;ENSRNOG00000015746;ENSRNOG00000001931	Kcnj11;Fkbp1b;Ank2;Rims1;Scn3b;Kcnc1;Ank3;Kcng4;Fgf12
5	GO:0046676	BP	negative regulation of insulin secretion	5/603	43/22191	0.005981571	0.208455733	ENSRNOG00000054620;ENSRNOG00000021128;ENSRNOG00000002496;ENSRNOG00000008428;ENSRNOG00000047143	AC135026.1;Kcnj11;Stxbp5l;Drd2;Fkbp1b
10	GO:0017048	MF	Rho GTPase binding	10/603	144/22191	0.006062478	0.21091902	ENSRNOG00000012561;ENSRNOG00000020904;ENSRNOG00000003435;ENSRNOG00000014549;ENSRNOG00000056151;ENSRNOG00000053945;ENSRNOG00000001143;ENSRNOG00000017500;ENSRNOG00000006509;ENSRNOG00000047967	Arhgef10;Cdc42ep2;Mcf2;Arhgef26;Rasgrf2;Daam2;Cit;Mtss1l;Srgap3;Arhgef19
6	GO:0140029	BP	exocytic process	6/603	61/22191	0.006150519	0.212904964	ENSRNOG00000055278;ENSRNOG00000012273;ENSRNOG00000005214;ENSRNOG00000056612;ENSRNOG00000022472;ENSRNOG00000005726	AABR07059380.1;Dmtn;Plek;Unc13c;Snap47;Pclo
6	GO:0030672	CC	synaptic vesicle membrane	6/603	61/22191	0.006150519	0.212904964	ENSRNOG00000011160;ENSRNOG00000008428;ENSRNOG00000056612;ENSRNOG00000012620;ENSRNOG00000022472;ENSRNOG00000026866	Sv2b;Drd2;Unc13c;Syngr3;Snap47;Syn3
6	GO:0099501	CC	exocytic vesicle membrane	6/603	61/22191	0.006150519	0.212904964	ENSRNOG00000011160;ENSRNOG00000008428;ENSRNOG00000056612;ENSRNOG00000012620;ENSRNOG00000022472;ENSRNOG00000026866	Sv2b;Drd2;Unc13c;Syngr3;Snap47;Syn3
20	GO:0072503	BP	cellular divalent inorganic cation homeostasis	20/603	385/22191	0.006193481	0.214033003	ENSRNOG00000014081;ENSRNOG00000052051;ENSRNOG00000010063;ENSRNOG00000001216;ENSRNOG00000008169;ENSRNOG00000018958;ENSRNOG00000006645;ENSRNOG00000025745;ENSRNOG00000018191;ENSRNOG00000019570;ENSRNOG00000001714;ENSRNOG00000045816;ENSRNOG00000008428;ENSRNOG00000016429;ENSRNOG00000047143;ENSRNOG00000000805;ENSRNOG00000030269;ENSRNOG00000014290;ENSRNOG00000013683;ENSRNOG00000017060	Nmur2;Slc24a1;Htr2a;Trpm2;Slc24a2;Mt3;Ryr3;Gpr17;Oprm1;Gng3;Atp13a4;Gria1;Drd2;Grm5;Fkbp1b;Gja1;Atp2b2;Grm1;S1pr1;Ryr2
8	GO:1905039	BP	carboxylic acid transmembrane transport	8/603	101/22191	0.006284366	0.216810614	ENSRNOG00000016827;ENSRNOG00000001874;ENSRNOG00000007705;ENSRNOG00000028097;ENSRNOG00000018644;ENSRNOG00000042731;ENSRNOG00000010938;ENSRNOG00000019484	Slc38a3;Slc7a4;Kcnj10;Slc7a14;Slc6a7;Slc25a18;Slc7a10;Slc6a9
22	GO:0010975	BP	regulation of neuron projection development	22/603	434/22191	0.006337111	0.218265339	ENSRNOG00000010260;ENSRNOG00000018958;ENSRNOG00000010244;ENSRNOG00000019207;ENSRNOG00000047319;ENSRNOG00000019361;ENSRNOG00000018141;ENSRNOG00000006908;ENSRNOG00000013213;ENSRNOG00000052296;ENSRNOG00000009033;ENSRNOG00000011977;ENSRNOG00000018674;ENSRNOG00000011000;ENSRNOG00000009209;ENSRNOG00000047143;ENSRNOG00000020339;ENSRNOG00000016013;ENSRNOG00000008223;ENSRNOG00000060464;ENSRNOG00000008053;…	Dixdc1;Mt3;Sarm1;Shank1;Caprin2;Inpp5j;RGD1307443;Pou3f2;Epha4;Shank3;Cntn2;Sema5a;Ntrk3;Rims1;Slitrk1;Fkbp1b;Neurl1;Gprc5b;Cnr1;Plxna3;Atp8a2;Sema4g
14	GO:0042277	MF	peptide binding	14/603	233/22191	0.006392041	0.219790325	ENSRNOG00000012322;ENSRNOG00000014081;ENSRNOG00000011211;ENSRNOG00000009227;ENSRNOG00000017233;ENSRNOG00000013770;ENSRNOG00000005278;ENSRNOG00000018191;ENSRNOG00000003872;ENSRNOG00000007660;ENSRNOG00000048145;ENSRNOG00000002365;ENSRNOG00000006237;ENSRNOG00000002793	Pex7;Nmur2;Pex5l;Aplnr;Mmachc;Folh1;Trhde;Oprm1;Slc40a1;Fntb;Sstr1;Itm2a;Gpr37l1;Sstr2
9	GO:0070382	CC	exocytic vesicle	9/603	123/22191	0.006464747	0.221920461	ENSRNOG00000011160;ENSRNOG00000018958;ENSRNOG00000029912;ENSRNOG00000045816;ENSRNOG00000018029;ENSRNOG00000003872;ENSRNOG00000012620;ENSRNOG00000011623;ENSRNOG00000026866	Sv2b;Mt3;Gp1bb;Gria1;Doc2g;Slc40a1;Syngr3;Rab3c;Syn3
5	GO:0031646	BP	positive regulation of nervous system process	5/603	44/22191	0.006600768	0.225464296	ENSRNOG00000019207;ENSRNOG00000052296;ENSRNOG00000011151;ENSRNOG00000011000;ENSRNOG00000002636	Shank1;Shank3;Tenm4;Rims1;Abat
5	GO:1902475	BP	L-alpha-amino acid transmembrane transport	5/603	44/22191	0.006600768	0.225464296	ENSRNOG00000001874;ENSRNOG00000019484;ENSRNOG00000042731;ENSRNOG00000016827;ENSRNOG00000007705	Slc7a4;Slc6a9;Slc25a18;Slc38a3;Kcnj10
68	GO:0008144	MF	drug binding	68/603	1817/22191	0.006641619	0.226484706	ENSRNOG00000003330;ENSRNOG00000004437;ENSRNOG00000018958;ENSRNOG00000015962;ENSRNOG00000001796;ENSRNOG00000015538;ENSRNOG00000007705;ENSRNOG00000059579;ENSRNOG00000001143;ENSRNOG00000004890;ENSRNOG00000031211;ENSRNOG00000009783;ENSRNOG00000026745;ENSRNOG00000045743;ENSRNOG00000049410;ENSRNOG00000031795;ENSRNOG00000000916;ENSRNOG00000020113;ENSRNOG00000033915;ENSRNOG00000024975;ENSRNOG00000018997;…	Acsf2;Map2k6;Mt3;Nmnat1;Dgkg;Abcd2;Kcnj10;Gpt2;Cit;Adcy8;Acsm5;Camk2g;Acsl6;Etnppl;Chrm3;AABR07068650.1;Katnal1;Cnnm2;Gpt;Atp8b3;Myh7b;P2rx6;Chd5;Kif5a;Epha4;Abat;Syn3;Pfkm;Matk;Atp8a2;Ntrk3;Ryr2;Cdk18;Glrb;Camk2a;Mut;Kcnj11;Ephb6;Pank1;Tkfc;Chordc1;Pde2a;Hba-a3;Cdc42bpa;Thnsl1;Nars2;Fkbp1b;Dgkb;Zfr2;Nqo2;Lace1;Cyp2t1;Atp2b2;Htr2a;Rimkla;Cnr1;Dnah5;Atp13a4;Drd2;Ttll1;Hipk2;Glra1;Phkg1;AABR0702209…
17	GO:0032970	BP	regulation of actin filament-based process	17/603	308/22191	0.006658471	0.226684668	ENSRNOG00000012561;ENSRNOG00000020904;ENSRNOG00000001216;ENSRNOG00000012273;ENSRNOG00000024730;ENSRNOG00000006911;ENSRNOG00000018674;ENSRNOG00000011076;ENSRNOG00000011977;ENSRNOG00000005214;ENSRNOG00000019207;ENSRNOG00000052296;ENSRNOG00000001143;ENSRNOG00000010260;ENSRNOG00000047967;ENSRNOG00000013683;ENSRNOG00000017060	Arhgef10;Cdc42ep2;Trpm2;Dmtn;Ppm1e;Sptb;Ntrk3;Ank2;Sema5a;Plek;Shank1;Shank3;Cit;Dixdc1;Arhgef19;S1pr1;Ryr2
2	GO:0006930	BP	substrate-dependent cell migration, cell extension	2/603	5/22191	0.006980601	0.230426842	ENSRNOG00000013902;ENSRNOG00000002886	P2ry12;Myh10
2	GO:0006681	BP	galactosylceramide metabolic process	2/603	5/22191	0.006980601	0.230426842	ENSRNOG00000009345;ENSRNOG00000023538	Ugt8;Aldh5a1
2	GO:1904936	BP	interneuron migration	2/603	5/22191	0.006980601	0.230426842	ENSRNOG00000009033;ENSRNOG00000008428	Cntn2;Drd2
2	GO:0021853	BP	cerebral cortex GABAergic interneuron migration	2/603	5/22191	0.006980601	0.230426842	ENSRNOG00000009033;ENSRNOG00000008428	Cntn2;Drd2
2	GO:0061588	BP	calcium activated phospholipid scrambling	2/603	5/22191	0.006980601	0.230426842	ENSRNOG00000006841;ENSRNOG00000004731	Ano4;Ano3
2	GO:0038169	BP	somatostatin receptor signaling pathway	2/603	5/22191	0.006980601	0.230426842	ENSRNOG00000048145;ENSRNOG00000002793	Sstr1;Sstr2
2	GO:0016080	BP	synaptic vesicle targeting	2/603	5/22191	0.006980601	0.230426842	ENSRNOG00000005726;ENSRNOG00000055278	Pclo;AABR07059380.1
2	GO:0009448	BP	gamma-aminobutyric acid metabolic process	2/603	5/22191	0.006980601	0.230426842	ENSRNOG00000023538;ENSRNOG00000002636	Aldh5a1;Abat
2	GO:0045794	BP	negative regulation of cell volume	2/603	5/22191	0.006980601	0.230426842	ENSRNOG00000005985;ENSRNOG00000052296	Kcnma1;Shank3
2	GO:0038170	BP	somatostatin signaling pathway	2/603	5/22191	0.006980601	0.230426842	ENSRNOG00000048145;ENSRNOG00000002793	Sstr1;Sstr2
2	GO:0019374	BP	galactolipid metabolic process	2/603	5/22191	0.006980601	0.230426842	ENSRNOG00000009345;ENSRNOG00000023538	Ugt8;Aldh5a1
9	GO:0016247	MF	channel regulator activity	9/603	124/22191	0.006807913	0.230426842	ENSRNOG00000017702;ENSRNOG00000016221;ENSRNOG00000050983;ENSRNOG00000057221;ENSRNOG00000047143;ENSRNOG00000005519;ENSRNOG00000054204;ENSRNOG00000057848;ENSRNOG00000001931	Gpld1;Scn2b;Hpcal4;Scn3b;Fkbp1b;Grm3;Gria2;Cacng8;Fgf12
2	GO:0004994	MF	somatostatin receptor activity	2/603	5/22191	0.006980601	0.230426842	ENSRNOG00000048145;ENSRNOG00000002793	Sstr1;Sstr2
2	GO:0022851	MF	GABA-gated chloride ion channel activity	2/603	5/22191	0.006980601	0.230426842	ENSRNOG00000002349;ENSRNOG00000002327	Gabra2;Gabrb1
2	GO:0046870	MF	cadmium ion binding	2/603	5/22191	0.006980601	0.230426842	ENSRNOG00000008169;ENSRNOG00000018958	Slc24a2;Mt3
2	GO:0086006	MF	voltage-gated sodium channel activity involved in cardiac muscle cell action potential	2/603	5/22191	0.006980601	0.230426842	ENSRNOG00000016221;ENSRNOG00000057221	Scn2b;Scn3b
2	GO:0046912	MF	transferase activity, transferring acyl groups, acyl groups converted into alkyl on transfer	2/603	5/22191	0.006980601	0.230426842	ENSRNOG00000019120;ENSRNOG00000014075	Hmgcs2;Clybl
8	GO:0044070	BP	regulation of anion transport	8/603	103/22191	0.007055762	0.231795273	ENSRNOG00000004437;ENSRNOG00000016827;ENSRNOG00000014290;ENSRNOG00000012371;ENSRNOG00000003533;ENSRNOG00000002636;ENSRNOG00000061153;ENSRNOG00000008053	Map2k6;Slc38a3;Grm1;Car7;Clcn4;Abat;Hrh3;Atp8a2
8	GO:0051282	BP	regulation of sequestering of calcium ion	8/603	103/22191	0.007055762	0.231795273	ENSRNOG00000010063;ENSRNOG00000001216;ENSRNOG00000006645;ENSRNOG00000011076;ENSRNOG00000008428;ENSRNOG00000047143;ENSRNOG00000017060;ENSRNOG00000047781	Htr2a;Trpm2;Ryr3;Ank2;Drd2;Fkbp1b;Ryr2;Slc25a23
128	GO:0043169	MF	cation binding	128/603	3782/22191	0.007054618	0.231795273	ENSRNOG00000010597;ENSRNOG00000007256;ENSRNOG00000013907;ENSRNOG00000013770;ENSRNOG00000012371;ENSRNOG00000029678;ENSRNOG00000007660;ENSRNOG00000053635;ENSRNOG00000049410;ENSRNOG00000030932;ENSRNOG00000022164;ENSRNOG00000020828;ENSRNOG00000007069;ENSRNOG00000024975;ENSRNOG00000011268;ENSRNOG00000020416;ENSRNOG00000057988;ENSRNOG00000029336;ENSRNOG00000007955;ENSRNOG00000005335;ENSRNOG00000019955;…	Slc5a7;Necab1;Sall1;Folh1;Car7;Znf354b;Fntb;Zfp192;Chrm3;Zfp82;Zscan2;Pde4a;Adhfe1;Atp8b3;Chd5;Zfr2;Pfkm;Zfp180;Timp4;Galnt13;Ogdhl;Sall2;Rims1;Pnlip;Lhx4;Neurl1;Nqo2;Agmo;Cyp2t1;Zfp174;Ppm1e;AC135026.1;Ndufs1;Pclo;Slc24a2;Grin3a;AABR07059380.1;Dgkg;Cit;Ablim2;Zfp605;Pkd1l2;Scn9a;Hba-a3;Trim36;Calr4;Fstl5;Doc2g;Zdbf2;Atp8a2;Calml4;Cacna2d3;Rnf152;Cyp2d4;Rbm4b;Hpcal4;Dzip1;Smad7;Cyp7b1;Dgkb;Rimkla…
3	GO:0030818	BP	obsolete negative regulation of cAMP biosynthetic process	3/603	15/22191	0.007117957	0.23272673	ENSRNOG00000018191;ENSRNOG00000019560;ENSRNOG00000021468	Oprm1;Pde2a;Grm8
3	GO:0086005	BP	ventricular cardiac muscle cell action potential	3/603	15/22191	0.007117957	0.23272673	ENSRNOG00000011076;ENSRNOG00000017060;ENSRNOG00000057221	Ank2;Ryr2;Scn3b
6	GO:0050805	BP	negative regulation of synaptic transmission	6/603	63/22191	0.007192862	0.23480369	ENSRNOG00000010063;ENSRNOG00000008428;ENSRNOG00000000487;ENSRNOG00000045816;ENSRNOG00000052296;ENSRNOG00000008169	Htr2a;Drd2;Grm4;Gria1;Shank3;Slc24a2
5	GO:0005326	MF	neurotransmitter transmembrane transporter activity	5/603	45/22191	0.007263492	0.235618102	ENSRNOG00000010597;ENSRNOG00000018644;ENSRNOG00000005697;ENSRNOG00000019484;ENSRNOG00000042731	Slc5a7;Slc6a7;Slc6a11;Slc6a9;Slc25a18
5	GO:0008483	MF	transaminase activity	5/603	45/22191	0.007263492	0.235618102	ENSRNOG00000059579;ENSRNOG00000056214;ENSRNOG00000045743;ENSRNOG00000033915;ENSRNOG00000002636	Gpt2;AABR07022098.1;Etnppl;Gpt;Abat
4	GO:0007271	BP	synaptic transmission, cholinergic	4/603	29/22191	0.007474811	0.239833319	ENSRNOG00000010597;ENSRNOG00000061153;ENSRNOG00000049410;ENSRNOG00000003453	Slc5a7;Hrh3;Chrm3;Lypd1
8	GO:0043204	CC	perikaryon	8/603	104/22191	0.007467252	0.239833319	ENSRNOG00000010199;ENSRNOG00000001216;ENSRNOG00000013213;ENSRNOG00000008428;ENSRNOG00000013588;ENSRNOG00000018285;ENSRNOG00000020339;ENSRNOG00000018191	Glrb;Trpm2;Epha4;Drd2;Glra1;Kcna2;Neurl1;Oprm1
8	GO:0008021	CC	synaptic vesicle	8/603	104/22191	0.007467252	0.239833319	ENSRNOG00000011160;ENSRNOG00000018958;ENSRNOG00000029912;ENSRNOG00000045816;ENSRNOG00000003872;ENSRNOG00000012620;ENSRNOG00000011623;ENSRNOG00000026866	Sv2b;Mt3;Gp1bb;Gria1;Slc40a1;Syngr3;Rab3c;Syn3
4	GO:0005921	CC	gap junction	4/603	29/22191	0.007474811	0.239833319	ENSRNOG00000000805;ENSRNOG00000038328;ENSRNOG00000022116;ENSRNOG00000008337	Gja1;Gjc2;Gjb6;Gjd2
4	GO:0140303	MF	intramembrane lipid transporter activity	4/603	29/22191	0.007474811	0.239833319	ENSRNOG00000024975;ENSRNOG00000008053;ENSRNOG00000006841;ENSRNOG00000004731	Atp8b3;Atp8a2;Ano4;Ano3
11	GO:1903531	BP	negative regulation of secretion by cell	11/603	172/22191	0.007529695	0.240472351	ENSRNOG00000008223;ENSRNOG00000021128;ENSRNOG00000047143;ENSRNOG00000008428;ENSRNOG00000002496;ENSRNOG00000054620;ENSRNOG00000018191;ENSRNOG00000013902;ENSRNOG00000002793;ENSRNOG00000002636;ENSRNOG00000061153	Cnr1;Kcnj11;Fkbp1b;Drd2;Stxbp5l;AC135026.1;Oprm1;P2ry12;Sstr2;Abat;Hrh3
10	GO:0019842	MF	vitamin binding	10/603	149/22191	0.007654271	0.243320894	ENSRNOG00000019955;ENSRNOG00000059579;ENSRNOG00000033915;ENSRNOG00000050843;ENSRNOG00000056214;ENSRNOG00000033076;ENSRNOG00000002636;ENSRNOG00000016897;ENSRNOG00000045743;ENSRNOG00000009734	Ogdhl;Gpt2;Gpt;Mut;AABR07022098.1;Thnsl1;Abat;Rlbp1;Etnppl;Akr1b10
14	GO:0046394	BP	carboxylic acid biosynthetic process	14/603	241/22191	0.00770299	0.244492912	ENSRNOG00000017810;ENSRNOG00000024577;ENSRNOG00000051672;ENSRNOG00000014508;ENSRNOG00000002636;ENSRNOG00000010450;ENSRNOG00000018950;ENSRNOG00000009730;ENSRNOG00000033076;ENSRNOG00000039494;ENSRNOG00000031211;ENSRNOG00000023116;ENSRNOG00000048949;ENSRNOG00000031612	Uros;Gamt;AABR07008030.1;Mgll;Abat;Elovl7;Fa2h;Cyp7b1;Thnsl1;Aass;Acsm5;Agmo;LOC102549542;Gls2
6	GO:0040014	BP	regulation of multicellular organism growth	6/603	64/22191	0.00775931	0.245902187	ENSRNOG00000024577;ENSRNOG00000006908;ENSRNOG00000008428;ENSRNOG00000021240;ENSRNOG00000008053;ENSRNOG00000018854	Gamt;Pou3f2;Drd2;Atrn;Atp8a2;Nppc
14	GO:0016053	BP	organic acid biosynthetic process	14/603	242/22191	0.007899172	0.249567852	ENSRNOG00000017810;ENSRNOG00000024577;ENSRNOG00000051672;ENSRNOG00000048949;ENSRNOG00000039494;ENSRNOG00000010450;ENSRNOG00000018950;ENSRNOG00000009730;ENSRNOG00000033076;ENSRNOG00000002636;ENSRNOG00000031211;ENSRNOG00000023116;ENSRNOG00000014508;ENSRNOG00000031612	Uros;Gamt;AABR07008030.1;LOC102549542;Aass;Elovl7;Fa2h;Cyp7b1;Thnsl1;Abat;Acsm5;Agmo;Mgll;Gls2
5	GO:0098900	BP	regulation of action potential	5/603	46/22191	0.007971232	0.251075562	ENSRNOG00000053288;ENSRNOG00000001931;ENSRNOG00000008223;ENSRNOG00000011076;ENSRNOG00000017060	Ank3;Fgf12;Cnr1;Ank2;Ryr2
5	GO:0061337	BP	cardiac conduction	5/603	46/22191	0.007971232	0.251075562	ENSRNOG00000060528;ENSRNOG00000000805;ENSRNOG00000016221;ENSRNOG00000011076;ENSRNOG00000057221	Cacna1g;Gja1;Scn2b;Ank2;Scn3b
13	GO:0045665	BP	negative regulation of neuron differentiation	13/603	210/22191	0.008049256	0.252761326	ENSRNOG00000010260;ENSRNOG00000009033;ENSRNOG00000060464;ENSRNOG00000018958;ENSRNOG00000007610;ENSRNOG00000018141;ENSRNOG00000004606;ENSRNOG00000013213;ENSRNOG00000005652;ENSRNOG00000019361;ENSRNOG00000014650;ENSRNOG00000011977;ENSRNOG00000006237	Dixdc1;Cntn2;Plxna3;Mt3;Gdf11;RGD1307443;Meis1;Epha4;Cntn4;Inpp5j;Sema4g;Sema5a;Gpr37l1
14	GO:0046883	BP	regulation of hormone secretion	14/603	243/22191	0.00810286	0.253364892	ENSRNOG00000010063;ENSRNOG00000008223;ENSRNOG00000001216;ENSRNOG00000032768;ENSRNOG00000017702;ENSRNOG00000021128;ENSRNOG00000002636;ENSRNOG00000008428;ENSRNOG00000002496;ENSRNOG00000054620;ENSRNOG00000002793;ENSRNOG00000047143;ENSRNOG00000057988;ENSRNOG00000000805	Htr2a;Cnr1;Trpm2;Stxbp4;Gpld1;Kcnj11;Abat;Drd2;Stxbp5l;AC135026.1;Sstr2;Fkbp1b;Pfkm;Gja1
35	GO:0040011	BP	locomotion	35/603	817/22191	0.008112475	0.253364892	ENSRNOG00000009033;ENSRNOG00000001216;ENSRNOG00000006908;ENSRNOG00000057729;ENSRNOG00000010260;ENSRNOG00000000805;ENSRNOG00000009318;ENSRNOG00000018141;ENSRNOG00000018316;ENSRNOG00000008428;ENSRNOG00000013213;ENSRNOG00000052296;ENSRNOG00000020431;ENSRNOG00000011977;ENSRNOG00000012322;ENSRNOG00000003280;ENSRNOG00000046834;ENSRNOG00000027212;ENSRNOG00000024322;ENSRNOG00000018674;ENSRNOG00000007573;…	Cntn2;Trpm2;Pou3f2;Strip2;Dixdc1;Gja1;Ttll5;RGD1307443;Grap2;Drd2;Epha4;Shank3;Matk;Sema5a;Pex7;Grin2c;C3;Tekt3;Shroom2;Ntrk3;Hoxb9;Cyp7b1;P2ry12;Cdc42bpa;Neurl1;Atp2b2;Lurap1;Dnah5;Plxna3;Gpld1;Tspan1;Selplg;Myh10;Sema4g;S1pr1
19	GO:0006874	BP	cellular calcium ion homeostasis	19/603	366/22191	0.008176539	0.254819001	ENSRNOG00000014081;ENSRNOG00000052051;ENSRNOG00000010063;ENSRNOG00000001216;ENSRNOG00000008169;ENSRNOG00000025745;ENSRNOG00000006645;ENSRNOG00000001714;ENSRNOG00000018191;ENSRNOG00000019570;ENSRNOG00000045816;ENSRNOG00000008428;ENSRNOG00000016429;ENSRNOG00000047143;ENSRNOG00000000805;ENSRNOG00000030269;ENSRNOG00000014290;ENSRNOG00000013683;ENSRNOG00000017060	Nmur2;Slc24a1;Htr2a;Trpm2;Slc24a2;Gpr17;Ryr3;Atp13a4;Oprm1;Gng3;Gria1;Drd2;Grm5;Fkbp1b;Gja1;Atp2b2;Grm1;S1pr1;Ryr2
43	GO:0005783	CC	endoplasmic reticulum	43/603	1049/22191	0.008217267	0.255702003	ENSRNOG00000029756;ENSRNOG00000045816;ENSRNOG00000018958;ENSRNOG00000017893;ENSRNOG00000025589;ENSRNOG00000018950;ENSRNOG00000056151;ENSRNOG00000018285;ENSRNOG00000009726;ENSRNOG00000000805;ENSRNOG00000027228;ENSRNOG00000016055;ENSRNOG00000026163;ENSRNOG00000019404;ENSRNOG00000037710;ENSRNOG00000051672;ENSRNOG00000000700;ENSRNOG00000000033;ENSRNOG00000013213;ENSRNOG00000006645;ENSRNOG00000030269;…	P2ry13;Gria1;Mt3;Baiap3;Jph4;Fa2h;Rasgrf2;Kcna2;Grip2;Gja1;Mogat2;Fkrp;Cpt1c;Hhatl;Calr4;AABR07008030.1;Tmem119;Tmcc2;Epha4;Ryr3;Atp2b2;Ryr2;Agl;Cyp2d4;Mrap2;Kcnj11;Plcd4;Reep6;Pde2a;Sgpp2;Lrp2;Cyp7b1;Elovl7;Fkbp1b;Agmo;LOC102549542;MGC109340;Ank1;Srd5a1;Glra1;Fam57b;Aifm3;Plin1
13	GO:0006650	BP	glycerophospholipid metabolic process	13/603	212/22191	0.008299503	0.257872043	ENSRNOG00000016361;ENSRNOG00000014856;ENSRNOG00000017702;ENSRNOG00000005214;ENSRNOG00000023538;ENSRNOG00000018382;ENSRNOG00000019573;ENSRNOG00000008428;ENSRNOG00000020140;ENSRNOG00000029938;ENSRNOG00000019361;ENSRNOG00000029370;ENSRNOG00000048676	Plcd4;Etnk1;Gpld1;Plek;Aldh5a1;Inpp4b;Lcat;Drd2;Pigq;Pik3c2b;Inpp5j;Abhd3;Pip5kl1
4	GO:0035384	BP	thioester biosynthetic process	4/603	30/22191	0.008442868	0.260365924	ENSRNOG00000048949;ENSRNOG00000003307;ENSRNOG00000010450;ENSRNOG00000051672	LOC102549542;Gcdh;Elovl7;AABR07008030.1
4	GO:0071616	BP	acyl-CoA biosynthetic process	4/603	30/22191	0.008442868	0.260365924	ENSRNOG00000048949;ENSRNOG00000003307;ENSRNOG00000010450;ENSRNOG00000051672	LOC102549542;Gcdh;Elovl7;AABR07008030.1
4	GO:0045744	BP	negative regulation of G protein-coupled receptor signaling pathway	4/603	30/22191	0.008442868	0.260365924	ENSRNOG00000005214;ENSRNOG00000016429;ENSRNOG00000008428;ENSRNOG00000002773	Plek;Grm5;Drd2;Rgs4
4	GO:0007616	BP	long-term memory	4/603	30/22191	0.008442868	0.260365924	ENSRNOG00000045816;ENSRNOG00000019207;ENSRNOG00000008428;ENSRNOG00000004890	Gria1;Shank1;Drd2;Adcy8
4	GO:0005246	MF	calcium channel regulator activity	4/603	30/22191	0.008442868	0.260365924	ENSRNOG00000005519;ENSRNOG00000050983;ENSRNOG00000054204;ENSRNOG00000047143	Grm3;Hpcal4;Gria2;Fkbp1b
16	GO:0051260	BP	protein homooligomerization	16/603	285/22191	0.008529609	0.262032923	ENSRNOG00000052486;ENSRNOG00000014758;ENSRNOG00000024793;ENSRNOG00000000566;ENSRNOG00000023538;ENSRNOG00000050996;ENSRNOG00000013588;ENSRNOG00000004117;ENSRNOG00000054314;ENSRNOG00000018285;ENSRNOG00000055401;ENSRNOG00000015746;ENSRNOG00000002303;ENSRNOG00000004678;ENSRNOG00000001873;ENSRNOG00000018415	Kcna6;Lgi1;Kctd21;Pcbd1;Aldh5a1;Kctd4;Glra1;Kcnv1;Kcng1;Kcna2;Kcnc1;Kcng4;Kcnj12;Itln1;P2rx6;Acot13
26	GO:0031344	BP	regulation of cell projection organization	26/603	566/22191	0.008565457	0.262032923	ENSRNOG00000009033;ENSRNOG00000001216;ENSRNOG00000018958;ENSRNOG00000010244;ENSRNOG00000019207;ENSRNOG00000047319;ENSRNOG00000019361;ENSRNOG00000018141;ENSRNOG00000020904;ENSRNOG00000012273;ENSRNOG00000013213;ENSRNOG00000052296;ENSRNOG00000008053;ENSRNOG00000011977;ENSRNOG00000006908;ENSRNOG00000018674;ENSRNOG00000011000;ENSRNOG00000009209;ENSRNOG00000047143;ENSRNOG00000010260;ENSRNOG00000020339;…	Cntn2;Trpm2;Mt3;Sarm1;Shank1;Caprin2;Inpp5j;RGD1307443;Cdc42ep2;Dmtn;Epha4;Shank3;Atp8a2;Sema5a;Pou3f2;Ntrk3;Rims1;Slitrk1;Fkbp1b;Dixdc1;Neurl1;Ermn;Gprc5b;Cnr1;Plxna3;Sema4g
13	GO:1901605	BP	alpha-amino acid metabolic process	13/603	214/22191	0.008584884	0.262032923	ENSRNOG00000059579;ENSRNOG00000015962;ENSRNOG00000033915;ENSRNOG00000050843;ENSRNOG00000032261;ENSRNOG00000000566;ENSRNOG00000023538;ENSRNOG00000000281;ENSRNOG00000056214;ENSRNOG00000054962;ENSRNOG00000033076;ENSRNOG00000039494;ENSRNOG00000031612	Gpt2;Nmnat1;Gpt;Mut;Cyp2d4;Pcbd1;Aldh5a1;Prodh1;AABR07022098.1;Dao;Thnsl1;Aass;Gls2
3	GO:0030497	BP	fatty acid elongation	3/603	16/22191	0.00858583	0.262032923	ENSRNOG00000048949;ENSRNOG00000010450;ENSRNOG00000051672	LOC102549542;Elovl7;AABR07008030.1
3	GO:0070402	MF	NADPH binding	3/603	16/22191	0.00858583	0.262032923	ENSRNOG00000058497;ENSRNOG00000017601;ENSRNOG00000009734	Fdxr;Srd5a1;Akr1b10
3	GO:0016594	MF	glycine binding	3/603	16/22191	0.00858583	0.262032923	ENSRNOG00000010199;ENSRNOG00000013588;ENSRNOG00000005723	Glrb;Glra1;Grin3a
7	GO:0019722	BP	calcium-mediated signaling	7/603	86/22191	0.008928579	0.272090871	ENSRNOG00000014081;ENSRNOG00000001216;ENSRNOG00000012273;ENSRNOG00000011076;ENSRNOG00000047143;ENSRNOG00000014290;ENSRNOG00000017060	Nmur2;Trpm2;Dmtn;Ank2;Fkbp1b;Grm1;Ryr2
9	GO:0006937	BP	regulation of muscle contraction	9/603	130/22191	0.00916881	0.278690089	ENSRNOG00000009372;ENSRNOG00000009299;ENSRNOG00000011076;ENSRNOG00000018359;ENSRNOG00000002793;ENSRNOG00000047143;ENSRNOG00000002636;ENSRNOG00000049410;ENSRNOG00000017060	Tacr3;Adra2c;Ank2;Smad7;Sstr2;Fkbp1b;Abat;Chrm3;Ryr2
19	GO:0051186	BP	cofactor metabolic process	19/603	374/22191	0.009172147	0.278690089	ENSRNOG00000047023;ENSRNOG00000059579;ENSRNOG00000003307;ENSRNOG00000007837;ENSRNOG00000000566;ENSRNOG00000013770;ENSRNOG00000023538;ENSRNOG00000018944;ENSRNOG00000056962;ENSRNOG00000039494;ENSRNOG00000056214;ENSRNOG00000017810;ENSRNOG00000010450;ENSRNOG00000015962;ENSRNOG00000031211;ENSRNOG00000017233;ENSRNOG00000048949;ENSRNOG00000051672;ENSRNOG00000000186	Aldh1l1;Gpt2;Gcdh;Acot11;Pcbd1;Folh1;Aldh5a1;Pank1;Nat8b;Aass;AABR07022098.1;Uros;Elovl7;Nmnat1;Acsm5;Mmachc;LOC102549542;AABR07008030.1;Tst
8	GO:1903825	BP	organic acid transmembrane transport	8/603	108/22191	0.009295941	0.281659015	ENSRNOG00000016827;ENSRNOG00000001874;ENSRNOG00000007705;ENSRNOG00000028097;ENSRNOG00000018644;ENSRNOG00000042731;ENSRNOG00000010938;ENSRNOG00000019484	Slc38a3;Slc7a4;Kcnj10;Slc7a14;Slc6a7;Slc25a18;Slc7a10;Slc6a9
13	GO:1903522	BP	regulation of blood circulation	13/603	219/22191	0.00945673	0.286073002	ENSRNOG00000010063;ENSRNOG00000009372;ENSRNOG00000016221;ENSRNOG00000009299;ENSRNOG00000011076;ENSRNOG00000008428;ENSRNOG00000057221;ENSRNOG00000018359;ENSRNOG00000047143;ENSRNOG00000000805;ENSRNOG00000049410;ENSRNOG00000060528;ENSRNOG00000017060	Htr2a;Tacr3;Scn2b;Adra2c;Ank2;Drd2;Scn3b;Smad7;Fkbp1b;Gja1;Chrm3;Cacna1g;Ryr2
19	GO:0055074	BP	calcium ion homeostasis	19/603	376/22191	0.009473973	0.286175005	ENSRNOG00000014081;ENSRNOG00000052051;ENSRNOG00000010063;ENSRNOG00000001216;ENSRNOG00000008169;ENSRNOG00000025745;ENSRNOG00000006645;ENSRNOG00000001714;ENSRNOG00000018191;ENSRNOG00000019570;ENSRNOG00000045816;ENSRNOG00000008428;ENSRNOG00000016429;ENSRNOG00000047143;ENSRNOG00000000805;ENSRNOG00000030269;ENSRNOG00000014290;ENSRNOG00000013683;ENSRNOG00000017060	Nmur2;Slc24a1;Htr2a;Trpm2;Slc24a2;Gpr17;Ryr3;Atp13a4;Oprm1;Gng3;Gria1;Drd2;Grm5;Fkbp1b;Gja1;Atp2b2;Grm1;S1pr1;Ryr2
14	GO:0010976	BP	positive regulation of neuron projection development	14/603	249/22191	0.009488529	0.286195682	ENSRNOG00000010260;ENSRNOG00000008223;ENSRNOG00000018674;ENSRNOG00000011000;ENSRNOG00000016013;ENSRNOG00000009209;ENSRNOG00000013213;ENSRNOG00000019207;ENSRNOG00000052296;ENSRNOG00000047143;ENSRNOG00000047319;ENSRNOG00000020339;ENSRNOG00000008053;ENSRNOG00000011977	Dixdc1;Cnr1;Ntrk3;Rims1;Gprc5b;Slitrk1;Epha4;Shank1;Shank3;Fkbp1b;Caprin2;Neurl1;Atp8a2;Sema5a
13	GO:0007611	BP	learning or memory	13/603	220/22191	0.009659019	0.289644204	ENSRNOG00000010063;ENSRNOG00000009033;ENSRNOG00000008223;ENSRNOG00000016429;ENSRNOG00000025589;ENSRNOG00000008428;ENSRNOG00000023601;ENSRNOG00000045816;ENSRNOG00000019207;ENSRNOG00000052296;ENSRNOG00000004890;ENSRNOG00000017820;ENSRNOG00000008169	Htr2a;Cntn2;Cnr1;Grm5;Jph4;Drd2;Elavl4;Gria1;Shank1;Shank3;Adcy8;Nqo2;Slc24a2
6	GO:0044439	CC	peroxisomal part	6/603	67/22191	0.009650884	0.289644204	ENSRNOG00000012322;ENSRNOG00000011211;ENSRNOG00000001506;ENSRNOG00000015538;ENSRNOG00000054962;ENSRNOG00000026745	Pex7;Pex5l;Tmem35;Abcd2;Dao;Acsl6
6	GO:0044438	CC	microbody part	6/603	67/22191	0.009650884	0.289644204	ENSRNOG00000012322;ENSRNOG00000011211;ENSRNOG00000001506;ENSRNOG00000015538;ENSRNOG00000054962;ENSRNOG00000026745	Pex7;Pex5l;Tmem35;Abcd2;Dao;Acsl6
19	GO:0050662	MF	coenzyme binding	19/603	378/22191	0.009797683	0.29337591	ENSRNOG00000058497;ENSRNOG00000059579;ENSRNOG00000037815;ENSRNOG00000003307;ENSRNOG00000019955;ENSRNOG00000019036;ENSRNOG00000002636;ENSRNOG00000017233;ENSRNOG00000058498;ENSRNOG00000000281;ENSRNOG00000056214;ENSRNOG00000017601;ENSRNOG00000054962;ENSRNOG00000033076;ENSRNOG00000037957;ENSRNOG00000033915;ENSRNOG00000017820;ENSRNOG00000045743;ENSRNOG00000009734	Fdxr;Gpt2;Acad10;Gcdh;Ogdhl;Ldhd;Abat;Mmachc;AABR07050848.1;Prodh1;AABR07022098.1;Srd5a1;Dao;Thnsl1;Aifm3;Gpt;Nqo2;Etnppl;Akr1b10
9	GO:0006836	BP	neurotransmitter transport	9/603	132/22191	0.010079235	0.29588704	ENSRNOG00000010597;ENSRNOG00000002349;ENSRNOG00000007705;ENSRNOG00000018644;ENSRNOG00000042731;ENSRNOG00000026866;ENSRNOG00000000487;ENSRNOG00000019484;ENSRNOG00000005697	Slc5a7;Gabra2;Kcnj10;Slc6a7;Slc25a18;Syn3;Grm4;Slc6a9;Slc6a11
16	GO:0044282	BP	small molecule catabolic process	16/603	297/22191	0.010080001	0.29588704	ENSRNOG00000026163;ENSRNOG00000012322;ENSRNOG00000018958;ENSRNOG00000003307;ENSRNOG00000012303;ENSRNOG00000000566;ENSRNOG00000023538;ENSRNOG00000015538;ENSRNOG00000000281;ENSRNOG00000039494;ENSRNOG00000054962;ENSRNOG00000033915;ENSRNOG00000002636;ENSRNOG00000057988;ENSRNOG00000047023;ENSRNOG00000031612	Cpt1c;Pex7;Mt3;Gcdh;Apobec2;Pcbd1;Aldh5a1;Abcd2;Prodh1;Aass;Dao;Gpt;Abat;Pfkm;Aldh1l1;Gls2
3	GO:2000311	BP	regulation of AMPA receptor activity	3/603	17/22191	0.010218008	0.29588704	ENSRNOG00000057848;ENSRNOG00000019207;ENSRNOG00000052296	Cacng8;Shank1;Shank3
3	GO:0051481	BP	negative regulation of cytosolic calcium ion concentration	3/603	17/22191	0.010218008	0.29588704	ENSRNOG00000006645;ENSRNOG00000018191;ENSRNOG00000008428	Ryr3;Oprm1;Drd2
3	GO:0060292	BP	long-term synaptic depression	3/603	17/22191	0.010218008	0.29588704	ENSRNOG00000045816;ENSRNOG00000052296;ENSRNOG00000008169	Gria1;Shank3;Slc24a2
3	GO:0010882	BP	regulation of cardiac muscle contraction by calcium ion signaling	3/603	17/22191	0.010218008	0.29588704	ENSRNOG00000011076;ENSRNOG00000017060;ENSRNOG00000047143	Ank2;Ryr2;Fkbp1b
3	GO:0035336	BP	long-chain fatty-acyl-CoA metabolic process	3/603	17/22191	0.010218008	0.29588704	ENSRNOG00000048949;ENSRNOG00000010450;ENSRNOG00000051672	LOC102549542;Elovl7;AABR07008030.1
3	GO:0042761	BP	very long-chain fatty acid biosynthetic process	3/603	17/22191	0.010218008	0.29588704	ENSRNOG00000048949;ENSRNOG00000010450;ENSRNOG00000051672	LOC102549542;Elovl7;AABR07008030.1
16	GO:0010721	BP	negative regulation of cell development	16/603	298/22191	0.010255024	0.29588704	ENSRNOG00000010260;ENSRNOG00000018958;ENSRNOG00000060464;ENSRNOG00000018674;ENSRNOG00000012273;ENSRNOG00000007610;ENSRNOG00000009033;ENSRNOG00000018141;ENSRNOG00000004606;ENSRNOG00000013213;ENSRNOG00000005652;ENSRNOG00000006237;ENSRNOG00000019361;ENSRNOG00000014650;ENSRNOG00000011977;ENSRNOG00000018854	Dixdc1;Mt3;Plxna3;Ntrk3;Dmtn;Gdf11;Cntn2;RGD1307443;Meis1;Epha4;Cntn4;Gpr37l1;Inpp5j;Sema4g;Sema5a;Nppc
2	GO:2000822	BP	regulation of behavioral fear response	2/603	6/22191	0.010283118	0.29588704	ENSRNOG00000000805;ENSRNOG00000052296	Gja1;Shank3
2	GO:0021830	BP	interneuron migration from the subpallium to the cortex	2/603	6/22191	0.010283118	0.29588704	ENSRNOG00000009033;ENSRNOG00000008428	Cntn2;Drd2
2	GO:0021826	BP	substrate-independent telencephalic tangential migration	2/603	6/22191	0.010283118	0.29588704	ENSRNOG00000009033;ENSRNOG00000008428	Cntn2;Drd2
2	GO:0021843	BP	substrate-independent telencephalic tangential interneuron migration	2/603	6/22191	0.010283118	0.29588704	ENSRNOG00000009033;ENSRNOG00000008428	Cntn2;Drd2
2	GO:0034626	BP	fatty acid elongation, polyunsaturated fatty acid	2/603	6/22191	0.010283118	0.29588704	ENSRNOG00000010450;ENSRNOG00000051672	Elovl7;AABR07008030.1
2	GO:0046485	BP	ether lipid metabolic process	2/603	6/22191	0.010283118	0.29588704	ENSRNOG00000012322;ENSRNOG00000023116	Pex7;Agmo
2	GO:0070841	BP	inclusion body assembly	2/603	6/22191	0.010283118	0.29588704	ENSRNOG00000006248;ENSRNOG00000054620	Trim37;AC135026.1
2	GO:0070842	BP	aggresome assembly	2/603	6/22191	0.010283118	0.29588704	ENSRNOG00000006248;ENSRNOG00000054620	Trim37;AC135026.1
2	GO:1903365	BP	regulation of fear response	2/603	6/22191	0.010283118	0.29588704	ENSRNOG00000000805;ENSRNOG00000052296	Gja1;Shank3
2	GO:0098839	CC	postsynaptic density membrane	2/603	6/22191	0.010283118	0.29588704	ENSRNOG00000045816;ENSRNOG00000014290	Gria1;Grm1
3	GO:0015645	MF	fatty acid ligase activity	3/603	17/22191	0.010218008	0.29588704	ENSRNOG00000031211;ENSRNOG00000026745;ENSRNOG00000058193	Acsm5;Acsl6;Slc27a6
3	GO:0005416	MF	amino acid:cation symporter activity	3/603	17/22191	0.010218008	0.29588704	ENSRNOG00000005697;ENSRNOG00000019484;ENSRNOG00000042731	Slc6a11;Slc6a9;Slc25a18
2	GO:0004689	MF	phosphorylase kinase activity	2/603	6/22191	0.010283118	0.29588704	ENSRNOG00000024101;ENSRNOG00000000920	Phkb;Phkg1
2	GO:0016934	MF	extracellularly glycine-gated chloride channel activity	2/603	6/22191	0.010283118	0.29588704	ENSRNOG00000010199;ENSRNOG00000013588	Glrb;Glra1
2	GO:0016933	MF	extracellularly glycine-gated ion channel activity	2/603	6/22191	0.010283118	0.29588704	ENSRNOG00000010199;ENSRNOG00000013588	Glrb;Glra1
2	GO:0000268	MF	peroxisome targeting sequence binding	2/603	6/22191	0.010283118	0.29588704	ENSRNOG00000012322;ENSRNOG00000011211	Pex7;Pex5l
2	GO:0001640	MF	adenylate cyclase inhibiting G protein-coupled glutamate receptor activity	2/603	6/22191	0.010283118	0.29588704	ENSRNOG00000005519;ENSRNOG00000000487	Grm3;Grm4
6	GO:0046888	BP	negative regulation of hormone secretion	6/603	68/22191	0.010348522	0.297354247	ENSRNOG00000021128;ENSRNOG00000002496;ENSRNOG00000008428;ENSRNOG00000054620;ENSRNOG00000002793;ENSRNOG00000047143	Kcnj11;Stxbp5l;Drd2;AC135026.1;Sstr2;Fkbp1b
9	GO:0046488	BP	phosphatidylinositol metabolic process	9/603	133/22191	0.010559187	0.302564701	ENSRNOG00000017702;ENSRNOG00000005214;ENSRNOG00000016361;ENSRNOG00000018382;ENSRNOG00000008428;ENSRNOG00000020140;ENSRNOG00000029938;ENSRNOG00000019361;ENSRNOG00000048676	Gpld1;Plek;Plcd4;Inpp4b;Drd2;Pigq;Pik3c2b;Inpp5j;Pip5kl1
4	GO:0099601	BP	regulation of neurotransmitter receptor activity	4/603	32/22191	0.010616768	0.302952345	ENSRNOG00000057848;ENSRNOG00000018191;ENSRNOG00000019207;ENSRNOG00000052296	Cacng8;Oprm1;Shank1;Shank3
4	GO:0000038	BP	very long-chain fatty acid metabolic process	4/603	32/22191	0.010616768	0.302952345	ENSRNOG00000048949;ENSRNOG00000010450;ENSRNOG00000015538;ENSRNOG00000051672	LOC102549542;Elovl7;Abcd2;AABR07008030.1
4	GO:0019894	MF	kinesin binding	4/603	32/22191	0.010616768	0.302952345	ENSRNOG00000012561;ENSRNOG00000018285;ENSRNOG00000055401;ENSRNOG00000005299	Arhgef10;Kcna2;Kcnc1;Kif5a
18	GO:0010959	BP	regulation of metal ion transport	18/603	345/22191	0.010684915	0.303680675	ENSRNOG00000010063;ENSRNOG00000031834;ENSRNOG00000018712;ENSRNOG00000031287;ENSRNOG00000055401;ENSRNOG00000016221;ENSRNOG00000011076;ENSRNOG00000053288;ENSRNOG00000025589;ENSRNOG00000054314;ENSRNOG00000013902;ENSRNOG00000008428;ENSRNOG00000047143;ENSRNOG00000000805;ENSRNOG00000030269;ENSRNOG00000057221;ENSRNOG00000001931;ENSRNOG00000017060	Htr2a;Nkain4;Camk2a;Cacna2d3;Kcnc1;Scn2b;Ank2;Ank3;Jph4;Kcng1;P2ry12;Drd2;Fkbp1b;Gja1;Atp2b2;Scn3b;Fgf12;Ryr2
7	GO:0008081	MF	phosphoric diester hydrolase activity	7/603	89/22191	0.010686451	0.303680675	ENSRNOG00000020828;ENSRNOG00000017702;ENSRNOG00000002800;ENSRNOG00000016361;ENSRNOG00000019560;ENSRNOG00000009660;ENSRNOG00000042289	Pde4a;Gpld1;Gdpd2;Plcd4;Pde2a;Enpp6;Plcxd2
19	GO:0031267	MF	small GTPase binding	19/603	383/22191	0.010705273	0.303797102	ENSRNOG00000050417;ENSRNOG00000001368;ENSRNOG00000020904;ENSRNOG00000005271;ENSRNOG00000012561;ENSRNOG00000014549;ENSRNOG00000011211;ENSRNOG00000014859;ENSRNOG00000029866;ENSRNOG00000011000;ENSRNOG00000056151;ENSRNOG00000032703;ENSRNOG00000018712;ENSRNOG00000053945;ENSRNOG00000001143;ENSRNOG00000017500;ENSRNOG00000006509;ENSRNOG00000047967;ENSRNOG00000003435	AABR07006774.1;Rph3a;Cdc42ep2;Rapgef5;Arhgef10;Arhgef26;Pex5l;Rnf152;Dennd6b;Rims1;Rasgrf2;Rasgrp3;Camk2a;Daam2;Cit;Mtss1l;Srgap3;Arhgef19;Mcf2
48	GO:0009653	BP	anatomical structure morphogenesis	48/603	1223/22191	0.010958712	0.309711208	ENSRNOG00000009033;ENSRNOG00000002734;ENSRNOG00000010952;ENSRNOG00000013907;ENSRNOG00000009209;ENSRNOG00000004606;ENSRNOG00000019207;ENSRNOG00000022116;ENSRNOG00000022970;ENSRNOG00000000805;ENSRNOG00000011151;ENSRNOG00000012811;ENSRNOG00000009227;ENSRNOG00000022863;ENSRNOG00000017773;ENSRNOG00000008428;ENSRNOG00000013213;ENSRNOG00000008010;ENSRNOG00000052296;ENSRNOG00000014107;ENSRNOG00000028266;…	Cntn2;AABR07042077.1;Ift122;Sall1;Slitrk1;Meis1;Shank1;Gjb6;Nkx2-8;Gja1;Tenm4;Spint1;Aplnr;Lingo4;Crispld1;Drd2;Epha4;Hoxb5;Shank3;Omg;Lrrc55;Ryr2;Ugt8;Camk2a;Ift172;Col11a2;Arhgef26;Cntnap1;Gdf11;Nat8b;Smad7;Cyp7b1;Lingo1;Lhx4;Ermn;Slitrk6;Nat8f1;Elavl4;Gamt;Slitrk3;Atp8a2;Tmie;Hipk2;Ank3;Cap2;Myh10;Map2;S1pr1
48	GO:0098588	CC	bounding membrane of organelle	48/603	1225/22191	0.011056588	0.312049873	ENSRNOG00000001216;ENSRNOG00000018958;ENSRNOG00000012122;ENSRNOG00000038976;ENSRNOG00000015538;ENSRNOG00000056612;ENSRNOG00000012620;ENSRNOG00000000805;ENSRNOG00000026745;ENSRNOG00000016055;ENSRNOG00000026163;ENSRNOG00000018141;ENSRNOG00000012273;ENSRNOG00000056184;ENSRNOG00000008428;ENSRNOG00000027212;ENSRNOG00000013213;ENSRNOG00000054962;ENSRNOG00000009953;ENSRNOG00000026866;ENSRNOG00000052296;…	Trpm2;Mt3;Clvs2;Galntl6;Abcd2;Unc13c;Syngr3;Gja1;Acsl6;Fkrp;Cpt1c;RGD1307443;Dmtn;Lrp2;Drd2;Tekt3;Epha4;Dao;Snx16;Syn3;Shank3;Mmp24;Atp8a2;Mmd2;Syndig1;Sv2b;Camk2a;Galnt13;St6galnac3;Rnf152;Tmem35;Entpd6;Ntrk3;Cog6;Galnt9;Nat8b;Moap1;Fkbp1b;Rtn4ip1;Pex5l;Cabp7;Gpld1;Tspan1;Chst4;AC135026.1;Ryr2;Snap47;Cptp
5	GO:0021549	BP	cerebellum development	5/603	50/22191	0.011280988	0.317081821	ENSRNOG00000048145;ENSRNOG00000055401;ENSRNOG00000021240;ENSRNOG00000002793;ENSRNOG00000002636	Sstr1;Kcnc1;Atrn;Sstr2;Abat
7	GO:2001023	BP	regulation of response to drug	7/603	90/22191	0.011324639	0.317443796	ENSRNOG00000010063;ENSRNOG00000008223;ENSRNOG00000008428;ENSRNOG00000018285;ENSRNOG00000002636;ENSRNOG00000002336;ENSRNOG00000006237	Htr2a;Cnr1;Drd2;Kcna2;Abat;Gabra4;Gpr37l1
7	GO:0017124	MF	SH3 domain binding	7/603	90/22191	0.011324639	0.317443796	ENSRNOG00000012284;ENSRNOG00000009539;ENSRNOG00000020277;ENSRNOG00000056184;ENSRNOG00000019207;ENSRNOG00000000805;ENSRNOG00000019361	Khdrbs2;Khdrbs3;Cntnap1;Lrp2;Shank1;Gja1;Inpp5j
4	GO:0048736	BP	appendage development	4/603	33/22191	0.011827119	0.326210295	ENSRNOG00000057813;ENSRNOG00000010952;ENSRNOG00000013907;ENSRNOG00000005998	Ift172;Ift122;Sall1;Smoc1
4	GO:0051955	BP	regulation of amino acid transport	4/603	33/22191	0.011827119	0.326210295	ENSRNOG00000061153;ENSRNOG00000014290;ENSRNOG00000016827;ENSRNOG00000002636	Hrh3;Grm1;Slc38a3;Abat
4	GO:0045761	BP	regulation of adenylate cyclase activity	4/603	33/22191	0.011827119	0.326210295	ENSRNOG00000043350;ENSRNOG00000018191;ENSRNOG00000029756;ENSRNOG00000008428	Cap2;Oprm1;P2ry13;Drd2
4	GO:0060173	BP	limb development	4/603	33/22191	0.011827119	0.326210295	ENSRNOG00000057813;ENSRNOG00000010952;ENSRNOG00000013907;ENSRNOG00000005998	Ift172;Ift122;Sall1;Smoc1
4	GO:0086091	BP	regulation of heart rate by cardiac conduction	4/603	33/22191	0.011827119	0.326210295	ENSRNOG00000060528;ENSRNOG00000016221;ENSRNOG00000011076;ENSRNOG00000057221	Cacna1g;Scn2b;Ank2;Scn3b
4	GO:0017080	MF	sodium channel regulator activity	4/603	33/22191	0.011827119	0.326210295	ENSRNOG00000017702;ENSRNOG00000016221;ENSRNOG00000001931;ENSRNOG00000057221	Gpld1;Scn2b;Fgf12;Scn3b
3	GO:0031529	BP	ruffle organization	3/603	18/22191	0.012017757	0.330144271	ENSRNOG00000014549;ENSRNOG00000005214;ENSRNOG00000017500	Arhgef26;Plek;Mtss1l
3	GO:0032232	BP	negative regulation of actin filament bundle assembly	3/603	18/22191	0.012017757	0.330144271	ENSRNOG00000019207;ENSRNOG00000052296;ENSRNOG00000013683	Shank1;Shank3;S1pr1
28	GO:0048037	MF	cofactor binding	28/603	631/22191	0.012144371	0.332736423	ENSRNOG00000017233;ENSRNOG00000018950;ENSRNOG00000045743;ENSRNOG00000012810;ENSRNOG00000045989;ENSRNOG00000033915;ENSRNOG00000000281;ENSRNOG00000054962;ENSRNOG00000002636;ENSRNOG00000058497;ENSRNOG00000050843;ENSRNOG00000032261;ENSRNOG00000058498;ENSRNOG00000009730;ENSRNOG00000017601;ENSRNOG00000033076;ENSRNOG00000017820;ENSRNOG00000028891;ENSRNOG00000019955;ENSRNOG00000059579;ENSRNOG00000037815;…	Mmachc;Fa2h;Etnppl;Rfesd;Hba-a3;Gpt;Prodh1;Dao;Abat;Fdxr;Mut;Cyp2d4;AABR07050848.1;Cyp7b1;Srd5a1;Thnsl1;Nqo2;Cyp2t1;Ogdhl;Gpt2;Acad10;Gcdh;Ldhd;AABR07022098.1;Ndufs1;Aifm3;Uros;Akr1b10
20	GO:0022604	BP	regulation of cell morphogenesis	20/603	408/22191	0.012488109	0.341700491	ENSRNOG00000010260;ENSRNOG00000020904;ENSRNOG00000012273;ENSRNOG00000060464;ENSRNOG00000025558;ENSRNOG00000018674;ENSRNOG00000018958;ENSRNOG00000009033;ENSRNOG00000011000;ENSRNOG00000052296;ENSRNOG00000009209;ENSRNOG00000013213;ENSRNOG00000006908;ENSRNOG00000057729;ENSRNOG00000047319;ENSRNOG00000002886;ENSRNOG00000021472;ENSRNOG00000010244;ENSRNOG00000014650;ENSRNOG00000011977	Dixdc1;Cdc42ep2;Dmtn;Plxna3;Palm2;Ntrk3;Mt3;Cntn2;Rims1;Shank3;Slitrk1;Epha4;Pou3f2;Strip2;Caprin2;Myh10;Ermn;Sarm1;Sema4g;Sema5a
12	GO:0008514	MF	organic anion transmembrane transporter activity	12/603	199/22191	0.012514745	0.341975778	ENSRNOG00000009740;ENSRNOG00000032798;ENSRNOG00000016827;ENSRNOG00000020951;ENSRNOG00000001874;ENSRNOG00000028097;ENSRNOG00000018644;ENSRNOG00000005697;ENSRNOG00000037871;ENSRNOG00000010938;ENSRNOG00000019484;ENSRNOG00000042731	Slco1c1;Slco3a1;Slc38a3;Slc4a1;Slc7a4;Slc7a14;Slc6a7;Slc6a11;Sfxn5;Slc7a10;Slc6a9;Slc25a18
6	GO:1903524	BP	positive regulation of blood circulation	6/603	71/22191	0.012655211	0.345356701	ENSRNOG00000010063;ENSRNOG00000009372;ENSRNOG00000009299;ENSRNOG00000000805;ENSRNOG00000057221;ENSRNOG00000017060	Htr2a;Tacr3;Adra2c;Gja1;Scn3b;Ryr2
4	GO:2001024	BP	negative regulation of response to drug	4/603	34/22191	0.013122514	0.35575636	ENSRNOG00000008223;ENSRNOG00000006237;ENSRNOG00000008428;ENSRNOG00000002636	Cnr1;Gpr37l1;Drd2;Abat
4	GO:0043278	BP	response to morphine	4/603	34/22191	0.013122514	0.35575636	ENSRNOG00000018191;ENSRNOG00000009372;ENSRNOG00000008428;ENSRNOG00000008223	Oprm1;Tacr3;Drd2;Cnr1
4	GO:0045332	BP	phospholipid translocation	4/603	34/22191	0.013122514	0.35575636	ENSRNOG00000024975;ENSRNOG00000008053;ENSRNOG00000006841;ENSRNOG00000004731	Atp8b3;Atp8a2;Ano4;Ano3
4	GO:0014072	BP	response to isoquinoline alkaloid	4/603	34/22191	0.013122514	0.35575636	ENSRNOG00000018191;ENSRNOG00000009372;ENSRNOG00000008428;ENSRNOG00000008223	Oprm1;Tacr3;Drd2;Cnr1
4	GO:0015175	MF	neutral amino acid transmembrane transporter activity	4/603	34/22191	0.013122514	0.35575636	ENSRNOG00000010938;ENSRNOG00000018644;ENSRNOG00000019484;ENSRNOG00000016827	Slc7a10;Slc6a7;Slc6a9;Slc38a3
12	GO:0009612	BP	response to mechanical stimulus	12/603	202/22191	0.013195766	0.356657963	ENSRNOG00000010063;ENSRNOG00000022283;ENSRNOG00000053122;ENSRNOG00000000129;ENSRNOG00000019560;ENSRNOG00000055401;ENSRNOG00000000805;ENSRNOG00000004731;ENSRNOG00000045626;ENSRNOG00000030269;ENSRNOG00000008053;ENSRNOG00000017060	Htr2a;Lhfpl5;Scn1a;Phf24;Pde2a;Kcnc1;Gja1;Ano3;Pkd1l2;Atp2b2;Atp8a2;Ryr2
15	GO:0032956	BP	regulation of actin cytoskeleton organization	15/603	277/22191	0.01321882	0.356657963	ENSRNOG00000012561;ENSRNOG00000020904;ENSRNOG00000001216;ENSRNOG00000012273;ENSRNOG00000024730;ENSRNOG00000006911;ENSRNOG00000018674;ENSRNOG00000011977;ENSRNOG00000005214;ENSRNOG00000019207;ENSRNOG00000052296;ENSRNOG00000001143;ENSRNOG00000010260;ENSRNOG00000047967;ENSRNOG00000013683	Arhgef10;Cdc42ep2;Trpm2;Dmtn;Ppm1e;Sptb;Ntrk3;Sema5a;Plek;Shank1;Shank3;Cit;Dixdc1;Arhgef19;S1pr1
9	GO:0015893	BP	drug transport	9/603	138/22191	0.013220482	0.356657963	ENSRNOG00000045989;ENSRNOG00000016827;ENSRNOG00000049456;ENSRNOG00000007705;ENSRNOG00000042731;ENSRNOG00000010938;ENSRNOG00000000805;ENSRNOG00000016043;ENSRNOG00000019484	Hba-a3;Slc38a3;Slc35f3;Kcnj10;Slc25a18;Slc7a10;Gja1;Aqp4;Slc6a9
5	GO:0035094	BP	response to nicotine	5/603	52/22191	0.013242208	0.356657963	ENSRNOG00000003453;ENSRNOG00000021128;ENSRNOG00000008223;ENSRNOG00000008428;ENSRNOG00000002636	Lypd1;Kcnj11;Cnr1;Drd2;Abat
5	GO:0015179	MF	L-amino acid transmembrane transporter activity	5/603	52/22191	0.013242208	0.356657963	ENSRNOG00000001874;ENSRNOG00000018644;ENSRNOG00000019484;ENSRNOG00000042731;ENSRNOG00000016827	Slc7a4;Slc6a7;Slc6a9;Slc25a18;Slc38a3
7	GO:0006633	BP	fatty acid biosynthetic process	7/603	93/22191	0.01340451	0.360093282	ENSRNOG00000051672;ENSRNOG00000014508;ENSRNOG00000010450;ENSRNOG00000018950;ENSRNOG00000031211;ENSRNOG00000023116;ENSRNOG00000048949	AABR07008030.1;Mgll;Elovl7;Fa2h;Acsm5;Agmo;LOC102549542
22	GO:0010720	BP	positive regulation of cell development	22/603	468/22191	0.013422119	0.360093282	ENSRNOG00000010260;ENSRNOG00000011151;ENSRNOG00000012273;ENSRNOG00000009299;ENSRNOG00000016013;ENSRNOG00000019207;ENSRNOG00000047319;ENSRNOG00000001113;ENSRNOG00000012811;ENSRNOG00000008428;ENSRNOG00000013213;ENSRNOG00000052296;ENSRNOG00000008053;ENSRNOG00000011977;ENSRNOG00000018674;ENSRNOG00000011000;ENSRNOG00000009209;ENSRNOG00000047143;ENSRNOG00000020339;ENSRNOG00000008223;ENSRNOG00000057542;…	Dixdc1;Tenm4;Dmtn;Adra2c;Gprc5b;Shank1;Caprin2;Mmd2;Spint1;Drd2;Epha4;Shank3;Atp8a2;Sema5a;Ntrk3;Rims1;Slitrk1;Fkbp1b;Neurl1;Cnr1;Zfp488;Oprm1
22	GO:0006875	BP	cellular metal ion homeostasis	22/603	468/22191	0.013422119	0.360093282	ENSRNOG00000052051;ENSRNOG00000001216;ENSRNOG00000018958;ENSRNOG00000019570;ENSRNOG00000003872;ENSRNOG00000000805;ENSRNOG00000016429;ENSRNOG00000014081;ENSRNOG00000025745;ENSRNOG00000008428;ENSRNOG00000005985;ENSRNOG00000030269;ENSRNOG00000017060;ENSRNOG00000006645;ENSRNOG00000047143;ENSRNOG00000010063;ENSRNOG00000001714;ENSRNOG00000045816;ENSRNOG00000018191;ENSRNOG00000008169;ENSRNOG00000014290;…	Slc24a1;Trpm2;Mt3;Gng3;Slc40a1;Gja1;Grm5;Nmur2;Gpr17;Drd2;Kcnma1;Atp2b2;Ryr2;Ryr3;Fkbp1b;Htr2a;Atp13a4;Gria1;Oprm1;Slc24a2;Grm1;S1pr1
6	GO:0006941	BP	striated muscle contraction	6/603	72/22191	0.013498237	0.361196012	ENSRNOG00000004437;ENSRNOG00000016221;ENSRNOG00000023227;ENSRNOG00000008053;ENSRNOG00000057221;ENSRNOG00000017060	Map2k6;Scn2b;AABR07052585.2;Atp8a2;Scn3b;Ryr2
15	GO:0051961	BP	negative regulation of nervous system development	15/603	280/22191	0.013812611	0.362356703	ENSRNOG00000010260;ENSRNOG00000010952;ENSRNOG00000018958;ENSRNOG00000060464;ENSRNOG00000018674;ENSRNOG00000007610;ENSRNOG00000009033;ENSRNOG00000018141;ENSRNOG00000004606;ENSRNOG00000013213;ENSRNOG00000005652;ENSRNOG00000019361;ENSRNOG00000014650;ENSRNOG00000011977;ENSRNOG00000006237	Dixdc1;Ift122;Mt3;Plxna3;Ntrk3;Gdf11;Cntn2;RGD1307443;Meis1;Epha4;Cntn4;Inpp5j;Sema4g;Sema5a;Gpr37l1
10	GO:0050770	BP	regulation of axonogenesis	10/603	163/22191	0.013842807	0.362356703	ENSRNOG00000010260;ENSRNOG00000018958;ENSRNOG00000009033;ENSRNOG00000060464;ENSRNOG00000018674;ENSRNOG00000006908;ENSRNOG00000009209;ENSRNOG00000013213;ENSRNOG00000014650;ENSRNOG00000011977	Dixdc1;Mt3;Cntn2;Plxna3;Ntrk3;Pou3f2;Slitrk1;Epha4;Sema4g;Sema5a
3	GO:0055075	BP	potassium ion homeostasis	3/603	19/22191	0.013987686	0.362356703	ENSRNOG00000005985;ENSRNOG00000008428;ENSRNOG00000007705	Kcnma1;Drd2;Kcnj10
3	GO:0032148	BP	activation of protein kinase B activity	3/603	19/22191	0.013987686	0.362356703	ENSRNOG00000018674;ENSRNOG00000009299;ENSRNOG00000018958	Ntrk3;Adra2c;Mt3
12	GO:0006732	BP	coenzyme metabolic process	12/603	205/22191	0.01399331	0.362356703	ENSRNOG00000015962;ENSRNOG00000003307;ENSRNOG00000007837;ENSRNOG00000000566;ENSRNOG00000013770;ENSRNOG00000051672;ENSRNOG00000018944;ENSRNOG00000010450;ENSRNOG00000047023;ENSRNOG00000039494;ENSRNOG00000031211;ENSRNOG00000048949	Nmnat1;Gcdh;Acot11;Pcbd1;Folh1;AABR07008030.1;Pank1;Elovl7;Aldh1l1;Aass;Acsm5;LOC102549542
2	GO:0097178	BP	ruffle assembly	2/603	7/22191	0.014138779	0.362356703	ENSRNOG00000014549;ENSRNOG00000017500	Arhgef26;Mtss1l
2	GO:0014848	BP	urinary tract smooth muscle contraction	2/603	7/22191	0.014138779	0.362356703	ENSRNOG00000010063;ENSRNOG00000005985	Htr2a;Kcnma1
2	GO:0097151	BP	positive regulation of inhibitory postsynaptic potential	2/603	7/22191	0.014138779	0.362356703	ENSRNOG00000011000;ENSRNOG00000002636	Rims1;Abat
2	GO:0007197	BP	adenylate cyclase-inhibiting G protein-coupled acetylcholine receptor signaling pathway	2/603	7/22191	0.014138779	0.362356703	ENSRNOG00000061153;ENSRNOG00000049410	Hrh3;Chrm3
2	GO:0007207	BP	phospholipase C-activating G protein-coupled acetylcholine receptor signaling pathway	2/603	7/22191	0.014138779	0.362356703	ENSRNOG00000061153;ENSRNOG00000049410	Hrh3;Chrm3
2	GO:0086014	BP	atrial cardiac muscle cell action potential	2/603	7/22191	0.014138779	0.362356703	ENSRNOG00000011076;ENSRNOG00000057221	Ank2;Scn3b
2	GO:0030814	BP	obsolete regulation of cAMP metabolic process	2/603	7/22191	0.014138779	0.362356703	ENSRNOG00000018854;ENSRNOG00000008428	Nppc;Drd2
2	GO:0048170	BP	positive regulation of long-term neuronal synaptic plasticity	2/603	7/22191	0.014138779	0.362356703	ENSRNOG00000020339;ENSRNOG00000052296	Neurl1;Shank3
2	GO:0071415	BP	cellular response to purine-containing compound	2/603	7/22191	0.014138779	0.362356703	ENSRNOG00000001216;ENSRNOG00000017060	Trpm2;Ryr2
2	GO:0014044	BP	Schwann cell development	2/603	7/22191	0.014138779	0.362356703	ENSRNOG00000021087;ENSRNOG00000006908	Lgi4;Pou3f2
2	GO:0098828	BP	modulation of inhibitory postsynaptic potential	2/603	7/22191	0.014138779	0.362356703	ENSRNOG00000011000;ENSRNOG00000002636	Rims1;Abat
2	GO:0014832	BP	urinary bladder smooth muscle contraction	2/603	7/22191	0.014138779	0.362356703	ENSRNOG00000010063;ENSRNOG00000005985	Htr2a;Kcnma1
2	GO:0048680	BP	positive regulation of axon regeneration	2/603	7/22191	0.014138779	0.362356703	ENSRNOG00000018674;ENSRNOG00000047143	Ntrk3;Fkbp1b
2	GO:0072578	BP	neurotransmitter-gated ion channel clustering	2/603	7/22191	0.014138779	0.362356703	ENSRNOG00000010199;ENSRNOG00000052296	Glrb;Shank3
2	GO:0010940	BP	positive regulation of necrotic cell death	2/603	7/22191	0.014138779	0.362356703	ENSRNOG00000053735;ENSRNOG00000018958	Hebp2;Mt3
2	GO:0042063	BP	gliogenesis	2/603	7/22191	0.014138779	0.362356703	ENSRNOG00000021087;ENSRNOG00000042478	Lgi4;Adam22
2	GO:0031652	BP	positive regulation of heat generation	2/603	7/22191	0.014138779	0.362356703	ENSRNOG00000008223;ENSRNOG00000002636	Cnr1;Abat
2	GO:0090527	BP	actin filament reorganization	2/603	7/22191	0.014138779	0.362356703	ENSRNOG00000002800;ENSRNOG00000012273	Gdpd2;Dmtn
2	GO:0014808	BP	release of sequestered calcium ion into cytosol by sarcoplasmic reticulum	2/603	7/22191	0.014138779	0.362356703	ENSRNOG00000017060;ENSRNOG00000047143	Ryr2;Fkbp1b
9	GO:0005088	MF	Ras guanyl-nucleotide exchange factor activity	9/603	139/22191	0.013807509	0.362356703	ENSRNOG00000012561;ENSRNOG00000018712;ENSRNOG00000005271;ENSRNOG00000014549;ENSRNOG00000029866;ENSRNOG00000056151;ENSRNOG00000032703;ENSRNOG00000047967;ENSRNOG00000003435	Arhgef10;Camk2a;Rapgef5;Arhgef26;Dennd6b;Rasgrf2;Rasgrp3;Arhgef19;Mcf2
3	GO:0004021	MF	L-alanine:2-oxoglutarate aminotransferase activity	3/603	19/22191	0.013987686	0.362356703	ENSRNOG00000056214;ENSRNOG00000059579;ENSRNOG00000033915	AABR07022098.1;Gpt2;Gpt
3	GO:0047635	MF	alanine-oxo-acid transaminase activity	3/603	19/22191	0.013987686	0.362356703	ENSRNOG00000056214;ENSRNOG00000059579;ENSRNOG00000033915	AABR07022098.1;Gpt2;Gpt
3	GO:0005003	MF	ephrin receptor activity	3/603	19/22191	0.013987686	0.362356703	ENSRNOG00000018674;ENSRNOG00000013213;ENSRNOG00000014367	Ntrk3;Epha4;Ephb6
2	GO:0005004	MF	GPI-linked ephrin receptor activity	2/603	7/22191	0.014138779	0.362356703	ENSRNOG00000018674;ENSRNOG00000013213	Ntrk3;Epha4
2	GO:0016714	MF	oxidoreductase activity, acting on paired donors, with incorporation or reduction of molecular oxygen, reduced pteridine as one donor, and incorporation of one atom of oxygen	2/603	7/22191	0.014138779	0.362356703	ENSRNOG00000000566;ENSRNOG00000023116	Pcbd1;Agmo
2	GO:0016907	MF	G protein-coupled acetylcholine receptor activity	2/603	7/22191	0.014138779	0.362356703	ENSRNOG00000061153;ENSRNOG00000049410	Hrh3;Chrm3
5	GO:0032890	BP	regulation of organic acid transport	5/603	53/22191	0.014303896	0.364208513	ENSRNOG00000061153;ENSRNOG00000014290;ENSRNOG00000016827;ENSRNOG00000004437;ENSRNOG00000002636	Hrh3;Grm1;Slc38a3;Map2k6;Abat
5	GO:0031903	CC	microbody membrane	5/603	53/22191	0.014303896	0.364208513	ENSRNOG00000001506;ENSRNOG00000026745;ENSRNOG00000054962;ENSRNOG00000011211;ENSRNOG00000015538	Tmem35;Acsl6;Dao;Pex5l;Abcd2
5	GO:0005778	CC	peroxisomal membrane	5/603	53/22191	0.014303896	0.364208513	ENSRNOG00000001506;ENSRNOG00000026745;ENSRNOG00000054962;ENSRNOG00000011211;ENSRNOG00000015538	Tmem35;Acsl6;Dao;Pex5l;Abcd2
6	GO:0006112	BP	energy reserve metabolic process	6/603	73/22191	0.014379723	0.364905374	ENSRNOG00000016214;ENSRNOG00000018958;ENSRNOG00000010545;ENSRNOG00000000920;ENSRNOG00000024101;ENSRNOG00000057988	Agl;Mt3;Mrap2;Phkg1;Phkb;Pfkm
4	GO:0034204	BP	lipid translocation	4/603	35/22191	0.01450486	0.366727668	ENSRNOG00000024975;ENSRNOG00000008053;ENSRNOG00000006841;ENSRNOG00000004731	Atp8b3;Atp8a2;Ano4;Ano3
13	GO:0007204	BP	positive regulation of cytosolic calcium ion concentration	13/603	238/22191	0.015043261	0.378946896	ENSRNOG00000010063;ENSRNOG00000014081;ENSRNOG00000016429;ENSRNOG00000025745;ENSRNOG00000006645;ENSRNOG00000001216;ENSRNOG00000019570;ENSRNOG00000008428;ENSRNOG00000047143;ENSRNOG00000000805;ENSRNOG00000014290;ENSRNOG00000013683;ENSRNOG00000017060	Htr2a;Nmur2;Grm5;Gpr17;Ryr3;Trpm2;Gng3;Drd2;Fkbp1b;Gja1;Grm1;S1pr1;Ryr2
9	GO:0046943	MF	carboxylic acid transmembrane transporter activity	9/603	141/22191	0.015039123	0.378946896	ENSRNOG00000016827;ENSRNOG00000001874;ENSRNOG00000028097;ENSRNOG00000018644;ENSRNOG00000005697;ENSRNOG00000037871;ENSRNOG00000010938;ENSRNOG00000019484;ENSRNOG00000042731	Slc38a3;Slc7a4;Slc7a14;Slc6a7;Slc6a11;Sfxn5;Slc7a10;Slc6a9;Slc25a18
20	GO:0009636	BP	response to toxic substance	20/603	424/22191	0.015398379	0.386947569	ENSRNOG00000017601;ENSRNOG00000001216;ENSRNOG00000054620;ENSRNOG00000021128;ENSRNOG00000018674;ENSRNOG00000047143;ENSRNOG00000013588;ENSRNOG00000008428;ENSRNOG00000005723;ENSRNOG00000003453;ENSRNOG00000018191;ENSRNOG00000055401;ENSRNOG00000008223;ENSRNOG00000002636;ENSRNOG00000005985;ENSRNOG00000002327;ENSRNOG00000038328;ENSRNOG00000006639;ENSRNOG00000016221;ENSRNOG00000018854	Srd5a1;Trpm2;AC135026.1;Kcnj11;Ntrk3;Fkbp1b;Glra1;Drd2;Grin3a;Lypd1;Oprm1;Kcnc1;Cnr1;Abat;Kcnma1;Gabrb1;Gjc2;Scn9a;Scn2b;Nppc
9	GO:0005342	MF	organic acid transmembrane transporter activity	9/603	142/22191	0.015684399	0.393655526	ENSRNOG00000016827;ENSRNOG00000001874;ENSRNOG00000028097;ENSRNOG00000018644;ENSRNOG00000005697;ENSRNOG00000037871;ENSRNOG00000010938;ENSRNOG00000019484;ENSRNOG00000042731	Slc38a3;Slc7a4;Slc7a14;Slc6a7;Slc6a11;Sfxn5;Slc7a10;Slc6a9;Slc25a18
7	GO:0043195	CC	terminal bouton	7/603	96/22191	0.015744931	0.394068284	ENSRNOG00000011160;ENSRNOG00000029912;ENSRNOG00000012490;ENSRNOG00000000487;ENSRNOG00000056612;ENSRNOG00000054620;ENSRNOG00000059510	Sv2b;Gp1bb;Amph;Grm4;Unc13c;AC135026.1;LOC100910792
7	GO:0015294	MF	solute:cation symporter activity	7/603	96/22191	0.015744931	0.394068284	ENSRNOG00000010597;ENSRNOG00000007591;ENSRNOG00000015741;ENSRNOG00000018644;ENSRNOG00000005697;ENSRNOG00000019484;ENSRNOG00000042731	Slc5a7;Slc45a3;Slc2a13;Slc6a7;Slc6a11;Slc6a9;Slc25a18
15	GO:1904062	BP	regulation of cation transmembrane transport	15/603	288/22191	0.015825357	0.394729726	ENSRNOG00000021128;ENSRNOG00000016221;ENSRNOG00000011076;ENSRNOG00000053288;ENSRNOG00000057221;ENSRNOG00000019207;ENSRNOG00000054314;ENSRNOG00000018191;ENSRNOG00000055401;ENSRNOG00000052296;ENSRNOG00000008428;ENSRNOG00000047143;ENSRNOG00000057848;ENSRNOG00000001931;ENSRNOG00000017060	Kcnj11;Scn2b;Ank2;Ank3;Scn3b;Shank1;Kcng1;Oprm1;Kcnc1;Shank3;Drd2;Fkbp1b;Cacng8;Fgf12;Ryr2
4	GO:0060048	BP	cardiac muscle contraction	4/603	36/22191	0.015975926	0.394729726	ENSRNOG00000016221;ENSRNOG00000017060;ENSRNOG00000004437;ENSRNOG00000057221	Scn2b;Ryr2;Map2k6;Scn3b
4	GO:0060999	BP	positive regulation of dendritic spine development	4/603	36/22191	0.015975926	0.394729726	ENSRNOG00000047319;ENSRNOG00000020339;ENSRNOG00000019207;ENSRNOG00000052296	Caprin2;Neurl1;Shank1;Shank3
4	GO:0032228	BP	regulation of synaptic transmission, GABAergic	4/603	36/22191	0.015975926	0.394729726	ENSRNOG00000008223;ENSRNOG00000012371;ENSRNOG00000000129;ENSRNOG00000008428	Cnr1;Car7;Phf24;Drd2
4	GO:0016529	CC	sarcoplasmic reticulum	4/603	36/22191	0.015975926	0.394729726	ENSRNOG00000018241;ENSRNOG00000016214;ENSRNOG00000017060;ENSRNOG00000047143	Ank1;Agl;Ryr2;Fkbp1b
4	GO:0008374	MF	O-acyltransferase activity	4/603	36/22191	0.015975926	0.394729726	ENSRNOG00000026163;ENSRNOG00000022268;ENSRNOG00000027228;ENSRNOG00000019573	Cpt1c;Pnpla3;Mogat2;Lcat
3	GO:0060259	BP	regulation of feeding behavior	3/603	20/22191	0.016129791	0.396159184	ENSRNOG00000062308;ENSRNOG00000009372;ENSRNOG00000008223	Rn60_5_1207.2;Tacr3;Cnr1
3	GO:0035590	BP	purinergic nucleotide receptor signaling pathway	3/603	20/22191	0.016129791	0.396159184	ENSRNOG00000013902;ENSRNOG00000029756;ENSRNOG00000001873	P2ry12;P2ry13;P2rx6
3	GO:0001614	MF	purinergic nucleotide receptor activity	3/603	20/22191	0.016129791	0.396159184	ENSRNOG00000013902;ENSRNOG00000029756;ENSRNOG00000001873	P2ry12;P2ry13;P2rx6
3	GO:0030159	MF	receptor signaling complex adaptor activity	3/603	20/22191	0.016129791	0.396159184	ENSRNOG00000052296;ENSRNOG00000019207;ENSRNOG00000009726	Shank3;Shank1;Grip2
3	GO:0016502	MF	nucleotide receptor activity	3/603	20/22191	0.016129791	0.396159184	ENSRNOG00000013902;ENSRNOG00000029756;ENSRNOG00000001873	P2ry12;P2ry13;P2rx6
6	GO:0072347	BP	response to anesthetic	6/603	75/22191	0.016261309	0.398914454	ENSRNOG00000008223;ENSRNOG00000008428;ENSRNOG00000018191;ENSRNOG00000009372;ENSRNOG00000005223;ENSRNOG00000002636	Cnr1;Drd2;Oprm1;Tacr3;Hnmt;Abat
25	GO:0120035	BP	regulation of plasma membrane bounded cell projection organization	25/603	557/22191	0.016325968	0.399550473	ENSRNOG00000009033;ENSRNOG00000001216;ENSRNOG00000018958;ENSRNOG00000010244;ENSRNOG00000019207;ENSRNOG00000047319;ENSRNOG00000019361;ENSRNOG00000018141;ENSRNOG00000020904;ENSRNOG00000012273;ENSRNOG00000013213;ENSRNOG00000052296;ENSRNOG00000008053;ENSRNOG00000011977;ENSRNOG00000006908;ENSRNOG00000018674;ENSRNOG00000011000;ENSRNOG00000009209;ENSRNOG00000047143;ENSRNOG00000010260;ENSRNOG00000020339;…	Cntn2;Trpm2;Mt3;Sarm1;Shank1;Caprin2;Inpp5j;RGD1307443;Cdc42ep2;Dmtn;Epha4;Shank3;Atp8a2;Sema5a;Pou3f2;Ntrk3;Rims1;Slitrk1;Fkbp1b;Dixdc1;Neurl1;Gprc5b;Cnr1;Plxna3;Sema4g
5	GO:0009187	BP	cyclic nucleotide metabolic process	5/603	55/22191	0.016595357	0.405182032	ENSRNOG00000020828;ENSRNOG00000030269;ENSRNOG00000019560;ENSRNOG00000018854;ENSRNOG00000004890	Pde4a;Atp2b2;Pde2a;Nppc;Adcy8
32	GO:0007010	BP	cytoskeleton organization	32/603	765/22191	0.016729695	0.40797911	ENSRNOG00000012561;ENSRNOG00000055278;ENSRNOG00000009033;ENSRNOG00000002841;ENSRNOG00000011076;ENSRNOG00000019207;ENSRNOG00000057729;ENSRNOG00000007882;ENSRNOG00000053309;ENSRNOG00000009318;ENSRNOG00000000916;ENSRNOG00000020904;ENSRNOG00000012273;ENSRNOG00000053945;ENSRNOG00000008053;ENSRNOG00000020277;ENSRNOG00000009345;ENSRNOG00000057813;ENSRNOG00000006911;ENSRNOG00000005214;ENSRNOG00000005726;…	Arhgef10;AABR07059380.1;Cntn2;Cdc42bpa;Ank2;Shank1;Strip2;Ablim2;Tubd1;Ttll5;Katnal1;Cdc42ep2;Dmtn;Daam2;Atp8a2;Cntnap1;Ugt8;Ift172;Sptb;Plek;Pclo;Capn6;Tppp;Neurl1;Lurap1;Ttll1;Ank3;Cap2;Myh10;AABR07052585.2;Map2;S1pr1
7	GO:0007218	BP	neuropeptide signaling pathway	7/603	98/22191	0.017457727	0.423729853	ENSRNOG00000014081;ENSRNOG00000010199;ENSRNOG00000013588;ENSRNOG00000018191;ENSRNOG00000002793;ENSRNOG00000048145;ENSRNOG00000030318	Nmur2;Glrb;Glra1;Oprm1;Sstr2;Sstr1;Gpr83
14	GO:0010769	BP	regulation of cell morphogenesis involved in differentiation	14/603	256/22191	0.017489425	0.424000377	ENSRNOG00000010260;ENSRNOG00000018958;ENSRNOG00000060464;ENSRNOG00000018674;ENSRNOG00000012273;ENSRNOG00000009033;ENSRNOG00000010244;ENSRNOG00000009209;ENSRNOG00000013213;ENSRNOG00000006908;ENSRNOG00000052296;ENSRNOG00000047319;ENSRNOG00000014650;ENSRNOG00000011977	Dixdc1;Mt3;Plxna3;Ntrk3;Dmtn;Cntn2;Sarm1;Slitrk1;Epha4;Pou3f2;Shank3;Caprin2;Sema4g;Sema5a
4	GO:0030517	BP	negative regulation of axon extension	4/603	37/22191	0.017537335	0.424165024	ENSRNOG00000060464;ENSRNOG00000014650;ENSRNOG00000011977;ENSRNOG00000018958	Plxna3;Sema4g;Sema5a;Mt3
4	GO:2001258	BP	negative regulation of cation channel activity	4/603	37/22191	0.017537335	0.424165024	ENSRNOG00000001931;ENSRNOG00000053288;ENSRNOG00000008428;ENSRNOG00000047143	Fgf12;Ank3;Drd2;Fkbp1b
9	GO:0031968	CC	organelle outer membrane	9/603	145/22191	0.017742196	0.428617376	ENSRNOG00000026163;ENSRNOG00000018958;ENSRNOG00000000279;ENSRNOG00000033970;ENSRNOG00000013213;ENSRNOG00000054962;ENSRNOG00000000805;ENSRNOG00000022455;ENSRNOG00000026745	Cpt1c;Mt3;Rtn4ip1;Moap1;Epha4;Dao;Gja1;Cptp;Acsl6
5	GO:0060998	BP	regulation of dendritic spine development	5/603	56/22191	0.017827364	0.43017117	ENSRNOG00000047319;ENSRNOG00000020339;ENSRNOG00000013213;ENSRNOG00000019207;ENSRNOG00000052296	Caprin2;Neurl1;Epha4;Shank1;Shank3
7	GO:0015748	BP	organophosphate ester transport	7/603	99/22191	0.018361568	0.433091577	ENSRNOG00000024975;ENSRNOG00000004731;ENSRNOG00000000805;ENSRNOG00000022455;ENSRNOG00000006841;ENSRNOG00000008053;ENSRNOG00000047781	Atp8b3;Ano3;Gja1;Cptp;Ano4;Atp8a2;Slc25a23
8	GO:0043271	BP	negative regulation of ion transport	8/603	122/22191	0.018364647	0.433091577	ENSRNOG00000010063;ENSRNOG00000008223;ENSRNOG00000001931;ENSRNOG00000047143;ENSRNOG00000053288;ENSRNOG00000008428;ENSRNOG00000002636;ENSRNOG00000061153	Htr2a;Cnr1;Fgf12;Fkbp1b;Ank3;Drd2;Abat;Hrh3
3	GO:0095500	BP	acetylcholine receptor signaling pathway	3/603	21/22191	0.018445496	0.433091577	ENSRNOG00000061153;ENSRNOG00000003453;ENSRNOG00000049410	Hrh3;Lypd1;Chrm3
3	GO:0098901	BP	regulation of cardiac muscle cell action potential	3/603	21/22191	0.018445496	0.433091577	ENSRNOG00000011076;ENSRNOG00000053288;ENSRNOG00000017060	Ank2;Ank3;Ryr2
3	GO:2000463	BP	positive regulation of excitatory postsynaptic potential	3/603	21/22191	0.018445496	0.433091577	ENSRNOG00000019207;ENSRNOG00000052296;ENSRNOG00000011000	Shank1;Shank3;Rims1
3	GO:0010460	BP	positive regulation of heart rate	3/603	21/22191	0.018445496	0.433091577	ENSRNOG00000009372;ENSRNOG00000057221;ENSRNOG00000017060	Tacr3;Scn3b;Ryr2
3	GO:0010880	BP	regulation of release of sequestered calcium ion into cytosol by sarcoplasmic reticulum	3/603	21/22191	0.018445496	0.433091577	ENSRNOG00000011076;ENSRNOG00000017060;ENSRNOG00000047143	Ank2;Ryr2;Fkbp1b
3	GO:0042851	BP	L-alanine metabolic process	3/603	21/22191	0.018445496	0.433091577	ENSRNOG00000056214;ENSRNOG00000059579;ENSRNOG00000033915	AABR07022098.1;Gpt2;Gpt
3	GO:1903831	BP	signal transduction involved in cellular response to ammonium ion	3/603	21/22191	0.018445496	0.433091577	ENSRNOG00000061153;ENSRNOG00000003453;ENSRNOG00000049410	Hrh3;Lypd1;Chrm3
14	GO:0050768	BP	negative regulation of neurogenesis	14/603	261/22191	0.018505904	0.433091577	ENSRNOG00000010260;ENSRNOG00000018958;ENSRNOG00000060464;ENSRNOG00000018674;ENSRNOG00000007610;ENSRNOG00000009033;ENSRNOG00000018141;ENSRNOG00000004606;ENSRNOG00000013213;ENSRNOG00000005652;ENSRNOG00000019361;ENSRNOG00000014650;ENSRNOG00000011977;ENSRNOG00000006237	Dixdc1;Mt3;Plxna3;Ntrk3;Gdf11;Cntn2;RGD1307443;Meis1;Epha4;Cntn4;Inpp5j;Sema4g;Sema5a;Gpr37l1
2	GO:1903514	BP	release of sequestered calcium ion into cytosol by endoplasmic reticulum	2/603	8/22191	0.018515184	0.433091577	ENSRNOG00000017060;ENSRNOG00000047143	Ryr2;Fkbp1b
2	GO:0003158	BP	endothelium development	2/603	8/22191	0.018515184	0.433091577	ENSRNOG00000000805;ENSRNOG00000003872	Gja1;Slc40a1
2	GO:0070572	BP	positive regulation of neuron projection regeneration	2/603	8/22191	0.018515184	0.433091577	ENSRNOG00000018674;ENSRNOG00000047143	Ntrk3;Fkbp1b
2	GO:0070474	BP	positive regulation of uterine smooth muscle contraction	2/603	8/22191	0.018515184	0.433091577	ENSRNOG00000009372;ENSRNOG00000002636	Tacr3;Abat
2	GO:0018095	BP	protein polyglutamylation	2/603	8/22191	0.018515184	0.433091577	ENSRNOG00000010141;ENSRNOG00000009318	Ttll1;Ttll5
2	GO:0060012	BP	synaptic transmission, glycinergic	2/603	8/22191	0.018515184	0.433091577	ENSRNOG00000010199;ENSRNOG00000013588	Glrb;Glra1
2	GO:0014820	BP	tonic smooth muscle contraction	2/603	8/22191	0.018515184	0.433091577	ENSRNOG00000010063;ENSRNOG00000009726	Htr2a;Grip2
2	GO:0014824	BP	artery smooth muscle contraction	2/603	8/22191	0.018515184	0.433091577	ENSRNOG00000010063;ENSRNOG00000009726	Htr2a;Grip2
9	GO:0019867	CC	outer membrane	9/603	146/22191	0.018469905	0.433091577	ENSRNOG00000026163;ENSRNOG00000018958;ENSRNOG00000000279;ENSRNOG00000033970;ENSRNOG00000013213;ENSRNOG00000054962;ENSRNOG00000000805;ENSRNOG00000022455;ENSRNOG00000026745	Cpt1c;Mt3;Rtn4ip1;Moap1;Epha4;Dao;Gja1;Cptp;Acsl6
2	GO:0099634	CC	postsynaptic specialization membrane	2/603	8/22191	0.018515184	0.433091577	ENSRNOG00000045816;ENSRNOG00000014290	Gria1;Grm1
3	GO:0001965	MF	G-protein alpha-subunit binding	3/603	21/22191	0.018445496	0.433091577	ENSRNOG00000010063;ENSRNOG00000018191;ENSRNOG00000002773	Htr2a;Oprm1;Rgs4
3	GO:0016405	MF	CoA-ligase activity	3/603	21/22191	0.018445496	0.433091577	ENSRNOG00000031211;ENSRNOG00000026745;ENSRNOG00000058193	Acsm5;Acsl6;Slc27a6
2	GO:0005522	MF	profilin binding	2/603	8/22191	0.018515184	0.433091577	ENSRNOG00000005726;ENSRNOG00000055278	Pclo;AABR07059380.1
2	GO:0004972	MF	NMDA glutamate receptor activity	2/603	8/22191	0.018515184	0.433091577	ENSRNOG00000003280;ENSRNOG00000005723	Grin2c;Grin3a
2	GO:0005237	MF	inhibitory extracellular ligand-gated ion channel activity	2/603	8/22191	0.018515184	0.433091577	ENSRNOG00000010199;ENSRNOG00000013588	Glrb;Glra1
2	GO:0038036	MF	sphingosine-1-phosphate receptor activity	2/603	8/22191	0.018515184	0.433091577	ENSRNOG00000013683;ENSRNOG00000020901	S1pr1;S1pr5
12	GO:0005085	MF	guanyl-nucleotide exchange factor activity	12/603	218/22191	0.018874287	0.440492553	ENSRNOG00000012561;ENSRNOG00000018712;ENSRNOG00000005271;ENSRNOG00000014549;ENSRNOG00000012490;ENSRNOG00000029866;ENSRNOG00000047967;ENSRNOG00000056151;ENSRNOG00000032703;ENSRNOG00000059510;ENSRNOG00000019177;ENSRNOG00000003435	Arhgef10;Camk2a;Rapgef5;Arhgef26;Amph;Dennd6b;Arhgef19;Rasgrf2;Rasgrp3;LOC100910792;Psd2;Mcf2
97	GO:0043168	MF	anion binding	97/603	2853/22191	0.018962344	0.441548673	ENSRNOG00000004437;ENSRNOG00000003988;ENSRNOG00000013770;ENSRNOG00000007705;ENSRNOG00000020828;ENSRNOG00000024975;ENSRNOG00000001873;ENSRNOG00000011268;ENSRNOG00000005299;ENSRNOG00000014367;ENSRNOG00000057988;ENSRNOG00000000281;ENSRNOG00000031795;ENSRNOG00000021128;ENSRNOG00000020704;ENSRNOG00000033076;ENSRNOG00000011476;ENSRNOG00000017820;ENSRNOG00000059579;ENSRNOG00000019036;ENSRNOG00000000920;…	Map2k6;Dnajc27;Folh1;Kcnj10;Pde4a;Atp8b3;P2rx6;Chd5;Kif5a;Ephb6;Pfkm;Prodh1;AABR07068650.1;Kcnj11;Tkfc;Thnsl1;Nars2;Nqo2;Gpt2;Ldhd;Phkg1;Pclo;Cptp;Grin3a;Chordc1;AABR07059380.1;Glrb;Cit;Adcy8;Acsl6;Tubd1;Acsf2;Myh7b;Doc2g;Epha4;Dao;Matk;Atp8a2;Fdxr;AABR07050848.1;Akr1b10;Dgkb;Rimkla;Lace1;Srd5a1;Dnah5;Atp13a4;Ttll1;Hipk2;Glra1;Myh10;Rph3a;Diras1;Abcd2;Rab3c;Acsm5;Clvs2;Cnnm2;Psd2;Nmur2;Pik3c2b;Fg…
5	GO:0007009	BP	plasma membrane organization	5/603	57/22191	0.019118297	0.443677814	ENSRNOG00000017500;ENSRNOG00000004731;ENSRNOG00000006841;ENSRNOG00000002886;ENSRNOG00000018950	Mtss1l;Ano3;Ano4;Myh10;Fa2h
51	GO:0042592	BP	homeostatic process	51/603	1349/22191	0.019156617	0.443901077	ENSRNOG00000052051;ENSRNOG00000001216;ENSRNOG00000018958;ENSRNOG00000016221;ENSRNOG00000012371;ENSRNOG00000019573;ENSRNOG00000019570;ENSRNOG00000016013;ENSRNOG00000045816;ENSRNOG00000022116;ENSRNOG00000020951;ENSRNOG00000016429;ENSRNOG00000000805;ENSRNOG00000020113;ENSRNOG00000026989;ENSRNOG00000014081;ENSRNOG00000000463;ENSRNOG00000001931;ENSRNOG00000025745;ENSRNOG00000008428;ENSRNOG00000005985;…	Slc24a1;Trpm2;Mt3;Scn2b;Car7;Lcat;Gng3;Gprc5b;Gria1;Gjb6;Slc4a1;Grm5;Gja1;Cnnm2;Gapt;Nmur2;Col11a2;Fgf12;Gpr17;Drd2;Kcnma1;Shank3;Mrap2;Pfkm;Atp2b2;Ryr2;Pnpla3;Ryr3;Kcnj11;Rn60_5_1207.2;Smad7;Fkbp1b;Kcnj10;Aqp4;Scn3b;Slc25a23;Htr2a;Slitrk1;Cnr1;Gcdh;Atp13a4;Stxbp5l;Slc40a1;Ank3;AC135026.1;Oprm1;Sfxn5;Aifm3;Slc24a2;Grm1;S1pr1
4	GO:0015804	BP	neutral amino acid transport	4/603	38/22191	0.019190574	0.443901077	ENSRNOG00000010938;ENSRNOG00000018644;ENSRNOG00000019484;ENSRNOG00000016827	Slc7a10;Slc6a7;Slc6a9;Slc38a3
8	GO:0005741	CC	mitochondrial outer membrane	8/603	123/22191	0.019192466	0.443901077	ENSRNOG00000026163;ENSRNOG00000018958;ENSRNOG00000000279;ENSRNOG00000033970;ENSRNOG00000013213;ENSRNOG00000054962;ENSRNOG00000000805;ENSRNOG00000026745	Cpt1c;Mt3;Rtn4ip1;Moap1;Epha4;Dao;Gja1;Acsl6
6	GO:0030170	MF	pyridoxal phosphate binding	6/603	78/22191	0.01939183	0.448009901	ENSRNOG00000059579;ENSRNOG00000033915;ENSRNOG00000056214;ENSRNOG00000033076;ENSRNOG00000002636;ENSRNOG00000045743	Gpt2;Gpt;AABR07022098.1;Thnsl1;Abat;Etnppl
11	GO:0051048	BP	negative regulation of secretion	11/603	188/22191	0.019559406	0.451347897	ENSRNOG00000008223;ENSRNOG00000021128;ENSRNOG00000047143;ENSRNOG00000008428;ENSRNOG00000002496;ENSRNOG00000054620;ENSRNOG00000018191;ENSRNOG00000013902;ENSRNOG00000002793;ENSRNOG00000002636;ENSRNOG00000061153	Cnr1;Kcnj11;Fkbp1b;Drd2;Stxbp5l;AC135026.1;Oprm1;P2ry12;Sstr2;Abat;Hrh3
104	GO:0048856	BP	anatomical structure development	104/603	3088/22191	0.019827211	0.456534802	ENSRNOG00000032517;ENSRNOG00000010595;ENSRNOG00000003595;ENSRNOG00000012273;ENSRNOG00000011076;ENSRNOG00000006144;ENSRNOG00000019207;ENSRNOG00000022116;ENSRNOG00000013917;ENSRNOG00000022970;ENSRNOG00000000805;ENSRNOG00000014164;ENSRNOG00000006908;ENSRNOG00000005697;ENSRNOG00000001572;ENSRNOG00000007955;ENSRNOG00000024322;ENSRNOG00000013287;ENSRNOG00000013907;ENSRNOG00000020339;ENSRNOG00000007705;…	Cntn6;Rbm45;Lhx4;Dmtn;Ank2;Cntn3;Shank1;Gjb6;Igsf10;Nkx2-8;Gja1;Paqr5;Pou3f2;Slc6a11;Hoxd1;Timp4;Shroom2;Sall2;Sall1;Neurl1;Kcnj10;Ninj2;Gabra4;Map2;Grin3a;Dixdc1;Gabrb1;Tenm4;LOC103692570;Slitrk1;Dgkg;Elavl3;Slc40a1;Atrn;Hnmt;Flrt1;Atp8a2;Nppc;Ift172;AABR07050848.1;Padi2;Dbp;Slitrk6;Pura;Smad7;Srd5a1;Slc38a3;Dnah5;Zfp488;Rtkn2;Crtac1;S1pr1;Myh10;Gfra2;RGD1309821;Cntn2;Ift122;Myt1l;Scn2b;Hdac11;S…
11	GO:0030258	BP	lipid modification	11/603	189/22191	0.019924857	0.458271702	ENSRNOG00000026163;ENSRNOG00000012322;ENSRNOG00000003307;ENSRNOG00000029938;ENSRNOG00000019573;ENSRNOG00000015538;ENSRNOG00000001796;ENSRNOG00000030771;ENSRNOG00000019361;ENSRNOG00000018950;ENSRNOG00000048676	Cpt1c;Pex7;Gcdh;Pik3c2b;Lcat;Abcd2;Dgkg;Dgkb;Inpp5j;Fa2h;Pip5kl1
17	GO:1901615	BP	organic hydroxy compound metabolic process	17/603	352/22191	0.019999529	0.459476922	ENSRNOG00000009740;ENSRNOG00000058497;ENSRNOG00000017601;ENSRNOG00000037695;ENSRNOG00000019120;ENSRNOG00000018958;ENSRNOG00000032261;ENSRNOG00000000566;ENSRNOG00000019573;ENSRNOG00000008428;ENSRNOG00000020704;ENSRNOG00000009730;ENSRNOG00000054962;ENSRNOG00000009734;ENSRNOG00000062308;ENSRNOG00000030269;ENSRNOG00000054549	Slco1c1;Fdxr;Srd5a1;Sgpp2;Hmgcs2;Mt3;Cyp2d4;Pcbd1;Lcat;Drd2;Tkfc;Cyp7b1;Dao;Akr1b10;Rn60_5_1207.2;Atp2b2;Lss
7	GO:0030018	CC	Z disc	7/603	101/22191	0.020266847	0.46510046	ENSRNOG00000018241;ENSRNOG00000028545;ENSRNOG00000053122;ENSRNOG00000047143;ENSRNOG00000023227;ENSRNOG00000057221;ENSRNOG00000017060	Ank1;Ahnak2;Scn1a;Fkbp1b;AABR07052585.2;Scn3b;Ryr2
6	GO:0070279	MF	vitamin B6 binding	6/603	79/22191	0.020520461	0.46987528	ENSRNOG00000059579;ENSRNOG00000033915;ENSRNOG00000056214;ENSRNOG00000033076;ENSRNOG00000002636;ENSRNOG00000045743	Gpt2;Gpt;AABR07022098.1;Thnsl1;Abat;Etnppl
24	GO:0030003	BP	cellular cation homeostasis	24/603	536/22191	0.020863241	0.476767039	ENSRNOG00000052051;ENSRNOG00000001216;ENSRNOG00000018958;ENSRNOG00000012371;ENSRNOG00000019570;ENSRNOG00000003872;ENSRNOG00000020951;ENSRNOG00000000805;ENSRNOG00000016429;ENSRNOG00000014081;ENSRNOG00000025745;ENSRNOG00000008428;ENSRNOG00000005985;ENSRNOG00000030269;ENSRNOG00000017060;ENSRNOG00000006645;ENSRNOG00000047143;ENSRNOG00000010063;ENSRNOG00000001714;ENSRNOG00000045816;ENSRNOG00000018191;…	Slc24a1;Trpm2;Mt3;Car7;Gng3;Slc40a1;Slc4a1;Gja1;Grm5;Nmur2;Gpr17;Drd2;Kcnma1;Atp2b2;Ryr2;Ryr3;Fkbp1b;Htr2a;Atp13a4;Gria1;Oprm1;Slc24a2;Grm1;S1pr1
3	GO:0042417	BP	dopamine metabolic process	3/603	22/22191	0.020935691	0.476767039	ENSRNOG00000032261;ENSRNOG00000054962;ENSRNOG00000008428	Cyp2d4;Dao;Drd2
3	GO:0035082	BP	axoneme assembly	3/603	22/22191	0.020935691	0.476767039	ENSRNOG00000020339;ENSRNOG00000010141;ENSRNOG00000009318	Neurl1;Ttll1;Ttll5
4	GO:0022029	BP	telencephalon cell migration	4/603	39/22191	0.020936985	0.476767039	ENSRNOG00000010260;ENSRNOG00000009033;ENSRNOG00000008428;ENSRNOG00000006908	Dixdc1;Cntn2;Drd2;Pou3f2
4	GO:0097035	BP	regulation of membrane lipid distribution	4/603	39/22191	0.020936985	0.476767039	ENSRNOG00000024975;ENSRNOG00000008053;ENSRNOG00000006841;ENSRNOG00000004731	Atp8b3;Atp8a2;Ano4;Ano3
6	GO:0032231	BP	regulation of actin filament bundle assembly	6/603	80/22191	0.02169282	0.491807217	ENSRNOG00000012561;ENSRNOG00000024730;ENSRNOG00000005214;ENSRNOG00000019207;ENSRNOG00000052296;ENSRNOG00000013683	Arhgef10;Ppm1e;Plek;Shank1;Shank3;S1pr1
8	GO:0050773	BP	regulation of dendrite development	8/603	126/22191	0.021835264	0.493951032	ENSRNOG00000018141;ENSRNOG00000018958;ENSRNOG00000010244;ENSRNOG00000013213;ENSRNOG00000019207;ENSRNOG00000052296;ENSRNOG00000047319;ENSRNOG00000020339	RGD1307443;Mt3;Sarm1;Epha4;Shank1;Shank3;Caprin2;Neurl1
9	GO:0014074	BP	response to purine-containing compound	9/603	151/22191	0.022436548	0.497877302	ENSRNOG00000017601;ENSRNOG00000001216;ENSRNOG00000019560;ENSRNOG00000012273;ENSRNOG00000021128;ENSRNOG00000001873;ENSRNOG00000018822;ENSRNOG00000013902;ENSRNOG00000017060	Srd5a1;Trpm2;Pde2a;Dmtn;Kcnj11;P2rx6;Slc5a5;P2ry12;Ryr2
4	GO:1903793	BP	positive regulation of anion transport	4/603	40/22191	0.022777771	0.497877302	ENSRNOG00000008053;ENSRNOG00000016827;ENSRNOG00000004437;ENSRNOG00000002636	Atp8a2;Slc38a3;Map2k6;Abat
24	GO:0006873	BP	cellular ion homeostasis	24/603	550/22191	0.022922579	0.497877302	ENSRNOG00000052051;ENSRNOG00000001216;ENSRNOG00000018958;ENSRNOG00000012371;ENSRNOG00000019570;ENSRNOG00000003872;ENSRNOG00000020951;ENSRNOG00000000805;ENSRNOG00000016429;ENSRNOG00000014081;ENSRNOG00000025745;ENSRNOG00000008428;ENSRNOG00000005985;ENSRNOG00000030269;ENSRNOG00000017060;ENSRNOG00000006645;ENSRNOG00000047143;ENSRNOG00000010063;ENSRNOG00000001714;ENSRNOG00000045816;ENSRNOG00000018191;…	Slc24a1;Trpm2;Mt3;Car7;Gng3;Slc40a1;Slc4a1;Gja1;Grm5;Nmur2;Gpr17;Drd2;Kcnma1;Atp2b2;Ryr2;Ryr3;Fkbp1b;Htr2a;Atp13a4;Gria1;Oprm1;Slc24a2;Grm1;S1pr1
5	GO:0015807	BP	L-amino acid transport	5/603	60/22191	0.023354326	0.497877302	ENSRNOG00000042731;ENSRNOG00000001874;ENSRNOG00000019484;ENSRNOG00000016827;ENSRNOG00000007705	Slc25a18;Slc7a4;Slc6a9;Slc38a3;Kcnj10
7	GO:0043648	BP	dicarboxylic acid metabolic process	7/603	104/22191	0.023376562	0.497877302	ENSRNOG00000059579;ENSRNOG00000023538;ENSRNOG00000000281;ENSRNOG00000047023;ENSRNOG00000056214;ENSRNOG00000015962;ENSRNOG00000031612	Gpt2;Aldh5a1;Prodh1;Aldh1l1;AABR07022098.1;Nmnat1;Gls2
2	GO:0002866	BP	positive regulation of acute inflammatory response to antigenic stimulus	2/603	9/22191	0.023381283	0.497877302	ENSRNOG00000008223;ENSRNOG00000046834	Cnr1;C3
2	GO:0030432	BP	peristalsis	2/603	9/22191	0.023381283	0.497877302	ENSRNOG00000002793;ENSRNOG00000008428	Sstr2;Drd2
2	GO:0031223	BP	auditory behavior	2/603	9/22191	0.023381283	0.497877302	ENSRNOG00000022337;ENSRNOG00000008428	Slitrk6;Drd2
2	GO:0032291	BP	axon ensheathment in central nervous system	2/603	9/22191	0.023381283	0.497877302	ENSRNOG00000009033;ENSRNOG00000007705	Cntn2;Kcnj10
2	GO:0031650	BP	regulation of heat generation	2/603	9/22191	0.023381283	0.497877302	ENSRNOG00000008223;ENSRNOG00000002636	Cnr1;Abat
2	GO:0022010	BP	central nervous system myelination	2/603	9/22191	0.023381283	0.497877302	ENSRNOG00000009033;ENSRNOG00000007705	Cntn2;Kcnj10
3	GO:0007194	BP	negative regulation of adenylate cyclase activity	3/603	23/22191	0.023600769	0.497877302	ENSRNOG00000018191;ENSRNOG00000029756;ENSRNOG00000008428	Oprm1;P2ry13;Drd2
3	GO:0002861	BP	regulation of inflammatory response to antigenic stimulus	3/603	23/22191	0.023600769	0.497877302	ENSRNOG00000046834;ENSRNOG00000008223;ENSRNOG00000025745	C3;Cnr1;Gpr17
3	GO:0042430	BP	indole-containing compound metabolic process	3/603	23/22191	0.023600769	0.497877302	ENSRNOG00000032261;ENSRNOG00000030269;ENSRNOG00000017601	Cyp2d4;Atp2b2;Srd5a1
3	GO:0018200	BP	peptidyl-glutamic acid modification	3/603	23/22191	0.023600769	0.497877302	ENSRNOG00000010141;ENSRNOG00000013770;ENSRNOG00000009318	Ttll1;Folh1;Ttll5
3	GO:0048148	BP	behavioral response to cocaine	3/603	23/22191	0.023600769	0.497877302	ENSRNOG00000010063;ENSRNOG00000008428;ENSRNOG00000002636	Htr2a;Drd2;Abat
3	GO:0048843	BP	negative regulation of axon extension involved in axon guidance	3/603	23/22191	0.023600769	0.497877302	ENSRNOG00000060464;ENSRNOG00000014650;ENSRNOG00000011977	Plxna3;Sema4g;Sema5a
16	GO:0045666	BP	positive regulation of neuron differentiation	16/603	327/22191	0.023712486	0.497877302	ENSRNOG00000010260;ENSRNOG00000008223;ENSRNOG00000018674;ENSRNOG00000009299;ENSRNOG00000011000;ENSRNOG00000011977;ENSRNOG00000009209;ENSRNOG00000013213;ENSRNOG00000019207;ENSRNOG00000052296;ENSRNOG00000047143;ENSRNOG00000047319;ENSRNOG00000020339;ENSRNOG00000016013;ENSRNOG00000008053;ENSRNOG00000001113	Dixdc1;Cnr1;Ntrk3;Adra2c;Rims1;Sema5a;Slitrk1;Epha4;Shank1;Shank3;Fkbp1b;Caprin2;Neurl1;Gprc5b;Atp8a2;Mmd2
4	GO:0021885	BP	forebrain cell migration	4/603	41/22191	0.024713996	0.497877302	ENSRNOG00000010260;ENSRNOG00000009033;ENSRNOG00000008428;ENSRNOG00000006908	Dixdc1;Cntn2;Drd2;Pou3f2
4	GO:0002931	BP	response to ischemia	4/603	41/22191	0.024713996	0.497877302	ENSRNOG00000000805;ENSRNOG00000021128;ENSRNOG00000018712;ENSRNOG00000004437	Gja1;Kcnj11;Camk2a;Map2k6
4	GO:0003341	BP	cilium movement	4/603	41/22191	0.024713996	0.497877302	ENSRNOG00000027212;ENSRNOG00000010141;ENSRNOG00000017178;ENSRNOG00000048363	Tekt3;Ttll1;Hydin;Dnah5
20	GO:0051493	BP	regulation of cytoskeleton organization	20/603	442/22191	0.02543243	0.497877302	ENSRNOG00000006248;ENSRNOG00000012561;ENSRNOG00000020904;ENSRNOG00000001216;ENSRNOG00000012273;ENSRNOG00000060464;ENSRNOG00000006911;ENSRNOG00000018674;ENSRNOG00000011977;ENSRNOG00000005214;ENSRNOG00000024730;ENSRNOG00000004882;ENSRNOG00000019207;ENSRNOG00000052296;ENSRNOG00000001143;ENSRNOG00000010260;ENSRNOG00000019361;ENSRNOG00000047967;ENSRNOG00000013683;ENSRNOG00000026643	Trim37;Arhgef10;Cdc42ep2;Trpm2;Dmtn;Plxna3;Sptb;Ntrk3;Sema5a;Plek;Ppm1e;Capn6;Shank1;Shank3;Cit;Dixdc1;Inpp5j;Arhgef19;S1pr1;Chordc1
27	GO:0055082	BP	cellular chemical homeostasis	27/603	645/22191	0.026151866	0.497877302	ENSRNOG00000052051;ENSRNOG00000001216;ENSRNOG00000018958;ENSRNOG00000012371;ENSRNOG00000019570;ENSRNOG00000045816;ENSRNOG00000022116;ENSRNOG00000020951;ENSRNOG00000000805;ENSRNOG00000014081;ENSRNOG00000025745;ENSRNOG00000008428;ENSRNOG00000005985;ENSRNOG00000030269;ENSRNOG00000017060;ENSRNOG00000006645;ENSRNOG00000021128;ENSRNOG00000047143;ENSRNOG00000016043;ENSRNOG00000010063;ENSRNOG00000001714;…	Slc24a1;Trpm2;Mt3;Car7;Gng3;Gria1;Gjb6;Slc4a1;Gja1;Nmur2;Gpr17;Drd2;Kcnma1;Atp2b2;Ryr2;Ryr3;Kcnj11;Fkbp1b;Aqp4;Htr2a;Atp13a4;Slc40a1;Oprm1;Grm5;Slc24a2;Grm1;S1pr1
3	GO:1902668	BP	negative regulation of axon guidance	3/603	24/22191	0.026440662	0.497877302	ENSRNOG00000060464;ENSRNOG00000014650;ENSRNOG00000011977	Plxna3;Sema4g;Sema5a
3	GO:0043949	BP	regulation of cAMP-mediated signaling	3/603	24/22191	0.026440662	0.497877302	ENSRNOG00000020828;ENSRNOG00000011211;ENSRNOG00000018191	Pde4a;Pex5l;Oprm1
3	GO:0014003	BP	oligodendrocyte development	3/603	24/22191	0.026440662	0.497877302	ENSRNOG00000057542;ENSRNOG00000006824;ENSRNOG00000007705	Zfp488;Hdac11;Kcnj10
10	GO:0008016	BP	regulation of heart contraction	10/603	170/22191	0.02715338	0.497877302	ENSRNOG00000009372;ENSRNOG00000016221;ENSRNOG00000011076;ENSRNOG00000008428;ENSRNOG00000057221;ENSRNOG00000018359;ENSRNOG00000047143;ENSRNOG00000000805;ENSRNOG00000060528;ENSRNOG00000017060	Tacr3;Scn2b;Ank2;Drd2;Scn3b;Smad7;Fkbp1b;Gja1;Cacna1g;Ryr2
1	GO:0060262	BP	negative regulation of N-terminal protein palmitoylation	1/603	1/22191	0.027173178	0.497877302	ENSRNOG00000019404	Hhatl
1	GO:0007620	BP	copulation	1/603	1/22191	0.027173178	0.497877302	ENSRNOG00000002636	Abat
1	GO:0052312	BP	modulation of transcription in other organism involved in symbiotic interaction	1/603	1/22191	0.027173178	0.497877302	ENSRNOG00000018674	Ntrk3
1	GO:0036153	BP	triglyceride acyl-chain remodeling	1/603	1/22191	0.027173178	0.497877302	ENSRNOG00000022268	Pnpla3
1	GO:0032430	BP	positive regulation of phospholipase A2 activity	1/603	1/22191	0.027173178	0.497877302	ENSRNOG00000014081	Nmur2
1	GO:0032431	BP	activation of phospholipase A2 activity	1/603	1/22191	0.027173178	0.497877302	ENSRNOG00000014081	Nmur2
1	GO:0010920	BP	negative regulation of inositol phosphate biosynthetic process	1/603	1/22191	0.027173178	0.497877302	ENSRNOG00000005214	Plek
1	GO:0010924	BP	regulation of inositol-polyphosphate 5-phosphatase activity	1/603	1/22191	0.027173178	0.497877302	ENSRNOG00000005214	Plek
1	GO:0010925	BP	positive regulation of inositol-polyphosphate 5-phosphatase activity	1/603	1/22191	0.027173178	0.497877302	ENSRNOG00000005214	Plek
1	GO:0001695	BP	histamine catabolic process	1/603	1/22191	0.027173178	0.497877302	ENSRNOG00000005223	Hnmt
1	GO:0045299	BP	otolith mineralization	1/603	1/22191	0.027173178	0.497877302	ENSRNOG00000030269	Atp2b2
1	GO:0007227	BP	signal transduction downstream of smoothened	1/603	1/22191	0.027173178	0.497877302	ENSRNOG00000010952	Ift122
1	GO:0086070	BP	SA node cell to atrial cardiac muscle cell communication	1/603	1/22191	0.027173178	0.497877302	ENSRNOG00000011076	Ank2
1	GO:1903060	BP	negative regulation of protein lipidation	1/603	1/22191	0.027173178	0.497877302	ENSRNOG00000019404	Hhatl
1	GO:1905099	BP	positive regulation of guanyl-nucleotide exchange factor activity	1/603	1/22191	0.027173178	0.497877302	ENSRNOG00000013213	Epha4
1	GO:1901731	BP	positive regulation of platelet aggregation	1/603	1/22191	0.027173178	0.497877302	ENSRNOG00000012273	Dmtn
1	GO:0019056	BP	modulation by virus of host transcription	1/603	1/22191	0.027173178	0.497877302	ENSRNOG00000018674	Ntrk3
1	GO:0099566	BP	regulation of postsynaptic cytosolic calcium ion concentration	1/603	1/22191	0.027173178	0.497877302	ENSRNOG00000045816	Gria1
1	GO:1902389	BP	ceramide 1-phosphate transport	1/603	1/22191	0.027173178	0.497877302	ENSRNOG00000022455	Cptp
1	GO:0055130	BP	D-alanine catabolic process	1/603	1/22191	0.027173178	0.497877302	ENSRNOG00000054962	Dao
1	GO:0015817	BP	histidine transport	1/603	1/22191	0.027173178	0.497877302	ENSRNOG00000016827	Slc38a3
1	GO:0097214	BP	positive regulation of lysosomal membrane permeability	1/603	1/22191	0.027173178	0.497877302	ENSRNOG00000018958	Mt3
1	GO:0097213	BP	regulation of lysosomal membrane permeability	1/603	1/22191	0.027173178	0.497877302	ENSRNOG00000018958	Mt3
1	GO:0071418	BP	cellular response to amine stimulus	1/603	1/22191	0.027173178	0.497877302	ENSRNOG00000017810	Uros
1	GO:1904448	BP	regulation of aspartate secretion	1/603	1/22191	0.027173178	0.497877302	ENSRNOG00000002636	Abat
1	GO:0046502	BP	uroporphyrinogen III metabolic process	1/603	1/22191	0.027173178	0.497877302	ENSRNOG00000017810	Uros
1	GO:0015993	BP	obsolete molecular hydrogen transport	1/603	1/22191	0.027173178	0.497877302	ENSRNOG00000007069	Adhfe1
1	GO:0042941	BP	D-alanine transport	1/603	1/22191	0.027173178	0.497877302	ENSRNOG00000010938	Slc7a10
1	GO:0071206	BP	establishment of protein localization to juxtaparanode region of axon	1/603	1/22191	0.027173178	0.497877302	ENSRNOG00000009033	Cntn2
1	GO:0093001	BP	glycolysis from storage polysaccharide through glucose-1-phosphate	1/603	1/22191	0.027173178	0.497877302	ENSRNOG00000057988	Pfkm
1	GO:2000487	BP	positive regulation of glutamine transport	1/603	1/22191	0.027173178	0.497877302	ENSRNOG00000016827	Slc38a3
1	GO:1990256	BP	signal clustering	1/603	1/22191	0.027173178	0.497877302	ENSRNOG00000011977	Sema5a
1	GO:0061525	BP	hindgut development	1/603	1/22191	0.027173178	0.497877302	ENSRNOG00000057813	Ift172
1	GO:0006780	BP	uroporphyrinogen III biosynthetic process	1/603	1/22191	0.027173178	0.497877302	ENSRNOG00000017810	Uros
1	GO:0060007	BP	linear vestibuloocular reflex	1/603	1/22191	0.027173178	0.497877302	ENSRNOG00000022337	Slitrk6
1	GO:2001108	BP	positive regulation of Rho guanyl-nucleotide exchange factor activity	1/603	1/22191	0.027173178	0.497877302	ENSRNOG00000013213	Epha4
1	GO:0046144	BP	D-alanine family amino acid metabolic process	1/603	1/22191	0.027173178	0.497877302	ENSRNOG00000054962	Dao
1	GO:0071282	BP	cellular response to iron(II) ion	1/603	1/22191	0.027173178	0.497877302	ENSRNOG00000017702	Gpld1
1	GO:0043041	BP	amino acid activation for nonribosomal peptide biosynthetic process	1/603	1/22191	0.027173178	0.497877302	ENSRNOG00000002137	Aasdh
1	GO:0055073	BP	cadmium ion homeostasis	1/603	1/22191	0.027173178	0.497877302	ENSRNOG00000018958	Mt3
1	GO:0086068	BP	Purkinje myocyte to ventricular cardiac muscle cell communication	1/603	1/22191	0.027173178	0.497877302	ENSRNOG00000017060	Ryr2
1	GO:0007618	BP	mating	1/603	1/22191	0.027173178	0.497877302	ENSRNOG00000002636	Abat
1	GO:0003418	BP	growth plate cartilage chondrocyte differentiation	1/603	1/22191	0.027173178	0.497877302	ENSRNOG00000018854	Nppc
1	GO:0035585	BP	calcium-mediated signaling using extracellular calcium source	1/603	1/22191	0.027173178	0.497877302	ENSRNOG00000012273	Dmtn
1	GO:0060254	BP	regulation of N-terminal protein palmitoylation	1/603	1/22191	0.027173178	0.497877302	ENSRNOG00000019404	Hhatl
1	GO:0046436	BP	D-alanine metabolic process	1/603	1/22191	0.027173178	0.497877302	ENSRNOG00000054962	Dao
1	GO:0086029	BP	Purkinje myocyte to ventricular cardiac muscle cell signaling	1/603	1/22191	0.027173178	0.497877302	ENSRNOG00000017060	Ryr2
1	GO:0030845	BP	phospholipase C-inhibiting G protein-coupled receptor signaling pathway	1/603	1/22191	0.027173178	0.497877302	ENSRNOG00000005214	Plek
1	GO:0001949	BP	sebaceous gland cell differentiation	1/603	1/22191	0.027173178	0.497877302	ENSRNOG00000018950	Fa2h
1	GO:0021512	BP	spinal cord anterior/posterior patterning	1/603	1/22191	0.027173178	0.497877302	ENSRNOG00000007610	Gdf11
1	GO:0060912	BP	cardiac cell fate specification	1/603	1/22191	0.027173178	0.497877302	ENSRNOG00000011151	Tenm4
1	GO:0098885	BP	modification of postsynaptic actin cytoskeleton	1/603	1/22191	0.027173178	0.497877302	ENSRNOG00000002886	Myh10
1	GO:0060156	BP	milk ejection reflex	1/603	1/22191	0.027173178	0.497877302	ENSRNOG00000000805	Gja1
1	GO:0071444	BP	cellular response to pheromone	1/603	1/22191	0.027173178	0.497877302	ENSRNOG00000016701	Gng8
1	GO:0043006	BP	activation of phospholipase A2 activity by calcium-mediated signaling	1/603	1/22191	0.027173178	0.497877302	ENSRNOG00000014081	Nmur2
1	GO:0006507	BP	GPI anchor release	1/603	1/22191	0.027173178	0.497877302	ENSRNOG00000017702	Gpld1
1	GO:0070473	BP	negative regulation of uterine smooth muscle contraction	1/603	1/22191	0.027173178	0.497877302	ENSRNOG00000009299	Adra2c
1	GO:0061358	BP	negative regulation of Wnt protein secretion	1/603	1/22191	0.027173178	0.497877302	ENSRNOG00000018191	Oprm1
1	GO:0071401	BP	cellular response to triglyceride	1/603	1/22191	0.027173178	0.497877302	ENSRNOG00000017702	Gpld1
1	GO:1904477	BP	positive regulation of Ras GTPase binding	1/603	1/22191	0.027173178	0.497877302	ENSRNOG00000013213	Epha4
1	GO:1904450	BP	positive regulation of aspartate secretion	1/603	1/22191	0.027173178	0.497877302	ENSRNOG00000002636	Abat
1	GO:0034014	BP	response to triglyceride	1/603	1/22191	0.027173178	0.497877302	ENSRNOG00000017702	Gpld1
1	GO:0060305	BP	regulation of cell diameter	1/603	1/22191	0.027173178	0.497877302	ENSRNOG00000005214	Plek
1	GO:0031632	BP	positive regulation of synaptic vesicle fusion to presynaptic active zone membrane	1/603	1/22191	0.027173178	0.497877302	ENSRNOG00000011000	Rims1
1	GO:0009236	BP	cobalamin biosynthetic process	1/603	1/22191	0.027173178	0.497877302	ENSRNOG00000017233	Mmachc
1	GO:0036088	BP	D-serine catabolic process	1/603	1/22191	0.027173178	0.497877302	ENSRNOG00000054962	Dao
1	GO:0071701	BP	regulation of MAPK export from nucleus	1/603	1/22191	0.027173178	0.497877302	ENSRNOG00000003988	Dnajc27
1	GO:0061537	BP	glycine secretion, neurotransmission	1/603	1/22191	0.027173178	0.497877302	ENSRNOG00000019484	Slc6a9
1	GO:0061536	BP	glycine secretion	1/603	1/22191	0.027173178	0.497877302	ENSRNOG00000019484	Slc6a9
1	GO:0050894	BP	determination of affect	1/603	1/22191	0.027173178	0.497877302	ENSRNOG00000019207	Shank1
1	GO:0050893	BP	sensory processing	1/603	1/22191	0.027173178	0.497877302	ENSRNOG00000019207	Shank1
1	GO:1905419	BP	sperm flagellum movement involved in flagellated sperm motility	1/603	1/22191	0.027173178	0.497877302	ENSRNOG00000010141	Ttll1
1	GO:1900827	BP	positive regulation of membrane depolarization during cardiac muscle cell action potential	1/603	1/22191	0.027173178	0.497877302	ENSRNOG00000053288	Ank3
1	GO:0030799	BP	obsolete regulation of cyclic nucleotide metabolic process	1/603	1/22191	0.027173178	0.497877302	ENSRNOG00000018854	Nppc
1	GO:0052026	BP	modulation by symbiont of host transcription	1/603	1/22191	0.027173178	0.497877302	ENSRNOG00000018674	Ntrk3
1	GO:0010232	BP	vascular transport	1/603	1/22191	0.027173178	0.497877302	ENSRNOG00000000805	Gja1
1	GO:2000376	BP	positive regulation of oxygen metabolic process	1/603	1/22191	0.027173178	0.497877302	ENSRNOG00000018958	Mt3
1	GO:0097117	BP	guanylate kinase-associated protein clustering	1/603	1/22191	0.027173178	0.497877302	ENSRNOG00000052296	Shank3
1	GO:2000299	BP	negative regulation of Rho-dependent protein serine/threonine kinase activity	1/603	1/22191	0.027173178	0.497877302	ENSRNOG00000026643	Chordc1
1	GO:2000296	BP	negative regulation of hydrogen peroxide catabolic process	1/603	1/22191	0.027173178	0.497877302	ENSRNOG00000018958	Mt3
1	GO:0003245	BP	cardiac muscle tissue growth involved in heart morphogenesis	1/603	1/22191	0.027173178	0.497877302	ENSRNOG00000013683	S1pr1
2	GO:0044224	CC	juxtaparanode region of axon	2/603	9/22191	0.023381283	0.497877302	ENSRNOG00000009033;ENSRNOG00000018285	Cntn2;Kcna2
4	GO:0014704	CC	intercalated disc	4/603	41/22191	0.024713996	0.497877302	ENSRNOG00000000805;ENSRNOG00000021128;ENSRNOG00000053122;ENSRNOG00000053288	Gja1;Kcnj11;Scn1a;Ank3
4	GO:0032154	CC	cleavage furrow	4/603	41/22191	0.024713996	0.497877302	ENSRNOG00000029912;ENSRNOG00000012528;ENSRNOG00000019177;ENSRNOG00000002886	Gp1bb;Zfyve19;Psd2;Myh10
8	GO:0042579	CC	microbody	8/603	131/22191	0.02679455	0.497877302	ENSRNOG00000012322;ENSRNOG00000056248;ENSRNOG00000011211;ENSRNOG00000001506;ENSRNOG00000015538;ENSRNOG00000054962;ENSRNOG00000006248;ENSRNOG00000026745	Pex7;Marf1;Pex5l;Tmem35;Abcd2;Dao;Trim37;Acsl6
1	GO:0098982	CC	GABA-ergic synapse	1/603	1/22191	0.027173178	0.497877302	ENSRNOG00000010199	Glrb
1	GO:0038038	CC	G protein-coupled receptor homodimeric complex	1/603	1/22191	0.027173178	0.497877302	ENSRNOG00000014290	Grm1
1	GO:1990718	CC	axonemal central pair projection	1/603	1/22191	0.027173178	0.497877302	ENSRNOG00000017178	Hydin
1	GO:0044317	CC	rod spherule	1/603	1/22191	0.027173178	0.497877302	ENSRNOG00000033262	Reep6
1	GO:0032144	CC	4-aminobutyrate transaminase complex	1/603	1/22191	0.027173178	0.497877302	ENSRNOG00000002636	Abat
2	GO:0004143	MF	diacylglycerol kinase activity	2/603	9/22191	0.023381283	0.497877302	ENSRNOG00000030771;ENSRNOG00000001796	Dgkb;Dgkg
2	GO:0017128	MF	phospholipid scramblase activity	2/603	9/22191	0.023381283	0.497877302	ENSRNOG00000006841;ENSRNOG00000004731	Ano4;Ano3
3	GO:0035255	MF	ionotropic glutamate receptor binding	3/603	23/22191	0.023600769	0.497877302	ENSRNOG00000019207;ENSRNOG00000052296;ENSRNOG00000008428	Shank1;Shank3;Drd2
22	GO:0051020	MF	GTPase binding	22/603	494/22191	0.023851317	0.497877302	ENSRNOG00000012561;ENSRNOG00000001368;ENSRNOG00000056151;ENSRNOG00000001143;ENSRNOG00000019177;ENSRNOG00000003435;ENSRNOG00000020904;ENSRNOG00000018712;ENSRNOG00000005271;ENSRNOG00000014859;ENSRNOG00000014549;ENSRNOG00000012490;ENSRNOG00000011000;ENSRNOG00000006509;ENSRNOG00000050417;ENSRNOG00000011211;ENSRNOG00000029866;ENSRNOG00000032703;ENSRNOG00000053945;ENSRNOG00000059510;ENSRNOG00000017500;…	Arhgef10;Rph3a;Rasgrf2;Cit;Psd2;Mcf2;Cdc42ep2;Camk2a;Rapgef5;Rnf152;Arhgef26;Amph;Rims1;Srgap3;AABR07006774.1;Pex5l;Dennd6b;Rasgrp3;Daam2;LOC100910792;Mtss1l;Arhgef19
27	GO:0008289	MF	lipid binding	27/603	635/22191	0.024554325	0.497877302	ENSRNOG00000001368;ENSRNOG00000055278;ENSRNOG00000056612;ENSRNOG00000007660;ENSRNOG00000012122;ENSRNOG00000019177;ENSRNOG00000014164;ENSRNOG00000029938;ENSRNOG00000018029;ENSRNOG00000026941;ENSRNOG00000009953;ENSRNOG00000012528;ENSRNOG00000004118;ENSRNOG00000007837;ENSRNOG00000006911;ENSRNOG00000005214;ENSRNOG00000054033;ENSRNOG00000009734;ENSRNOG00000026059;ENSRNOG00000006990;ENSRNOG00000029912;…	Rph3a;AABR07059380.1;Unc13c;Fntb;Clvs2;Psd2;Paqr5;Pik3c2b;Doc2g;Tril;Snx16;Zfyve19;Frmpd4;Acot11;Sptb;Plek;Adap1;Akr1b10;Paqr6;Grb7;Gp1bb;Pclo;Mtss1l;Cptp;Rlbp1;Mgll;S1pr1
121	GO:0046872	MF	metal ion binding	121/603	3692/22191	0.02640486	0.497877302	ENSRNOG00000007256;ENSRNOG00000013907;ENSRNOG00000013770;ENSRNOG00000012371;ENSRNOG00000029678;ENSRNOG00000007660;ENSRNOG00000053635;ENSRNOG00000030932;ENSRNOG00000022164;ENSRNOG00000020828;ENSRNOG00000007069;ENSRNOG00000024975;ENSRNOG00000011268;ENSRNOG00000020416;ENSRNOG00000057988;ENSRNOG00000029336;ENSRNOG00000007955;ENSRNOG00000005335;ENSRNOG00000013287;ENSRNOG00000011000;ENSRNOG00000003595;…	Necab1;Sall1;Folh1;Car7;Znf354b;Fntb;Zfp192;Zfp82;Zscan2;Pde4a;Adhfe1;Atp8b3;Chd5;Zfr2;Pfkm;Zfp180;Timp4;Galnt13;Sall2;Rims1;Lhx4;Neurl1;Nqo2;Agmo;Cyp2t1;Zfp174;Ppm1e;AC135026.1;Ndufs1;Pclo;Slc24a2;Pnlip;AABR07059380.1;Dgkg;Cit;Ablim2;Zfp605;Pkd1l2;Scn9a;Hba-a3;Trim36;Calr4;Fstl5;Doc2g;Zdbf2;Atp8a2;Calml4;Cacna2d3;Rnf152;Cyp2d4;Rbm4b;Hpcal4;Dzip1;Smad7;Cyp7b1;Dgkb;Rimkla;Adarb2;Cabp7;Atp13a4;Zfp4…
3	GO:0016878	MF	acid-thiol ligase activity	3/603	24/22191	0.026440662	0.497877302	ENSRNOG00000031211;ENSRNOG00000026745;ENSRNOG00000058193	Acsm5;Acsl6;Slc27a6
3	GO:0015491	MF	cation:cation antiporter activity	3/603	24/22191	0.026440662	0.497877302	ENSRNOG00000052051;ENSRNOG00000008169;ENSRNOG00000060687	Slc24a1;Slc24a2;Slc24a3
1	GO:0047263	MF	N-acylsphingosine galactosyltransferase activity	1/603	1/22191	0.027173178	0.497877302	ENSRNOG00000009345	Ugt8
1	GO:0004852	MF	uroporphyrinogen-III synthase activity	1/603	1/22191	0.027173178	0.497877302	ENSRNOG00000017810	Uros
1	GO:0001621	MF	ADP receptor activity	1/603	1/22191	0.027173178	0.497877302	ENSRNOG00000013902	P2ry12
1	GO:0030387	MF	fructosamine-3-kinase activity	1/603	1/22191	0.027173178	0.497877302	ENSRNOG00000036659	Fn3k
1	GO:0043924	MF	suramin binding	1/603	1/22191	0.027173178	0.497877302	ENSRNOG00000017060	Ryr2
1	GO:0034485	MF	phosphatidylinositol-3,4,5-trisphosphate 5-phosphatase activity	1/603	1/22191	0.027173178	0.497877302	ENSRNOG00000019361	Inpp5j
1	GO:0008894	MF	guanosine-5'-triphosphate,3'-diphosphate diphosphatase activity	1/603	1/22191	0.027173178	0.497877302	ENSRNOG00000007427	Entpd6
1	GO:0050571	MF	1,5-anhydro-D-fructose reductase activity	1/603	1/22191	0.027173178	0.497877302	ENSRNOG00000017165	Akr1e2
1	GO:0031715	MF	C5L2 anaphylatoxin chemotactic receptor binding	1/603	1/22191	0.027173178	0.497877302	ENSRNOG00000046834	C3
1	GO:1904493	MF	tetrahydrofolyl-poly(glutamate) polymer binding	1/603	1/22191	0.027173178	0.497877302	ENSRNOG00000013770	Folh1
1	GO:0004979	MF	beta-endorphin receptor activity	1/603	1/22191	0.027173178	0.497877302	ENSRNOG00000018191	Oprm1
1	GO:1902388	MF	ceramide 1-phosphate transfer activity	1/603	1/22191	0.027173178	0.497877302	ENSRNOG00000022455	Cptp
1	GO:0031714	MF	C5a anaphylatoxin chemotactic receptor binding	1/603	1/22191	0.027173178	0.497877302	ENSRNOG00000046834	C3
1	GO:0003851	MF	2-hydroxyacylsphingosine 1-beta-galactosyltransferase activity	1/603	1/22191	0.027173178	0.497877302	ENSRNOG00000009345	Ugt8
1	GO:0004509	MF	steroid 21-monooxygenase activity	1/603	1/22191	0.027173178	0.497877302	ENSRNOG00000032261	Cyp2d4
1	GO:0050479	MF	glyceryl-ether monooxygenase activity	1/603	1/22191	0.027173178	0.497877302	ENSRNOG00000023116	Agmo
1	GO:1904408	MF	melatonin binding	1/603	1/22191	0.027173178	0.497877302	ENSRNOG00000017820	Nqo2
1	GO:0099583	MF	neurotransmitter receptor activity involved in regulation of postsynaptic cytosolic calcium ion concentration	1/603	1/22191	0.027173178	0.497877302	ENSRNOG00000045816	Gria1
1	GO:0042924	MF	neuromedin U binding	1/603	1/22191	0.027173178	0.497877302	ENSRNOG00000014081	Nmur2
1	GO:0016316	MF	phosphatidylinositol-3,4-bisphosphate 4-phosphatase activity	1/603	1/22191	0.027173178	0.497877302	ENSRNOG00000018382	Inpp4b
1	GO:0004371	MF	glycerone kinase activity	1/603	1/22191	0.027173178	0.497877302	ENSRNOG00000020704	Tkfc
1	GO:0004494	MF	methylmalonyl-CoA mutase activity	1/603	1/22191	0.027173178	0.497877302	ENSRNOG00000050843	Mut
1	GO:0001512	MF	dihydronicotinamide riboside quinone reductase activity	1/603	1/22191	0.027173178	0.497877302	ENSRNOG00000017820	Nqo2
1	GO:0045183	MF	translation factor activity, non-nucleic acid binding	1/603	1/22191	0.027173178	0.497877302	ENSRNOG00000020339	Neurl1
1	GO:0051264	MF	mono-olein transacylation activity	1/603	1/22191	0.027173178	0.497877302	ENSRNOG00000022268	Pnpla3
1	GO:0051265	MF	diolein transacylation activity	1/603	1/22191	0.027173178	0.497877302	ENSRNOG00000022268	Pnpla3
1	GO:0033721	MF	aldehyde dehydrogenase (NADP+) activity	1/603	1/22191	0.027173178	0.497877302	ENSRNOG00000047023	Aldh1l1
1	GO:0047131	MF	saccharopine dehydrogenase (NAD+, L-glutamate-forming) activity	1/603	1/22191	0.027173178	0.497877302	ENSRNOG00000039494	Aass
1	GO:0047130	MF	saccharopine dehydrogenase (NADP+, L-lysine-forming) activity	1/603	1/22191	0.027173178	0.497877302	ENSRNOG00000039494	Aass
1	GO:0097161	MF	DH domain binding	1/603	1/22191	0.027173178	0.497877302	ENSRNOG00000013213	Epha4
1	GO:0047933	MF	glucose-1,6-bisphosphate synthase activity	1/603	1/22191	0.027173178	0.497877302	ENSRNOG00000017079	Pgm2l1
1	GO:0008579	MF	JUN kinase phosphatase activity	1/603	1/22191	0.027173178	0.497877302	ENSRNOG00000008868	Dusp19
1	GO:0004474	MF	malate synthase activity	1/603	1/22191	0.027173178	0.497877302	ENSRNOG00000014075	Clybl
1	GO:0005307	MF	choline:sodium symporter activity	1/603	1/22191	0.027173178	0.497877302	ENSRNOG00000010597	Slc5a7
1	GO:1905594	MF	resveratrol binding	1/603	1/22191	0.027173178	0.497877302	ENSRNOG00000017820	Nqo2
1	GO:0038047	MF	morphine receptor activity	1/603	1/22191	0.027173178	0.497877302	ENSRNOG00000018191	Oprm1
1	GO:0080132	MF	fatty acid alpha-hydroxylase activity	1/603	1/22191	0.027173178	0.497877302	ENSRNOG00000018950	Fa2h
1	GO:0004753	MF	saccharopine dehydrogenase activity	1/603	1/22191	0.027173178	0.497877302	ENSRNOG00000039494	Aass
1	GO:0015039	MF	NADPH-adrenodoxin reductase activity	1/603	1/22191	0.027173178	0.497877302	ENSRNOG00000058497	Fdxr
1	GO:0031559	MF	oxidosqualene cyclase activity	1/603	1/22191	0.027173178	0.497877302	ENSRNOG00000054549	Lss
1	GO:0032145	MF	succinate-semialdehyde dehydrogenase binding	1/603	1/22191	0.027173178	0.497877302	ENSRNOG00000002636	Abat
1	GO:0004777	MF	succinate-semialdehyde dehydrogenase (NAD+) activity	1/603	1/22191	0.027173178	0.497877302	ENSRNOG00000023538	Aldh5a1
1	GO:0030156	MF	benzodiazepine receptor binding	1/603	1/22191	0.027173178	0.497877302	ENSRNOG00000007957	Tspoap1
1	GO:0005365	MF	myo-inositol transmembrane transporter activity	1/603	1/22191	0.027173178	0.497877302	ENSRNOG00000015741	Slc2a13
1	GO:0005366	MF	myo-inositol:proton symporter activity	1/603	1/22191	0.027173178	0.497877302	ENSRNOG00000015741	Slc2a13
1	GO:0033787	MF	cyanocobalamin reductase (cyanide-eliminating) activity	1/603	1/22191	0.027173178	0.497877302	ENSRNOG00000017233	Mmachc
1	GO:0003867	MF	4-aminobutyrate transaminase activity	1/603	1/22191	0.027173178	0.497877302	ENSRNOG00000002636	Abat
1	GO:0050354	MF	triokinase activity	1/603	1/22191	0.027173178	0.497877302	ENSRNOG00000020704	Tkfc
1	GO:1904492	MF	Ac-Asp-Glu binding	1/603	1/22191	0.027173178	0.497877302	ENSRNOG00000013770	Folh1
1	GO:0099530	MF	G protein-coupled receptor activity involved in regulation of postsynaptic membrane potential	1/603	1/22191	0.027173178	0.497877302	ENSRNOG00000014290	Grm1
1	GO:0000250	MF	lanosterol synthase activity	1/603	1/22191	0.027173178	0.497877302	ENSRNOG00000054549	Lss
1	GO:0009013	MF	succinate-semialdehyde dehydrogenase [NAD(P)+] activity	1/603	1/22191	0.027173178	0.497877302	ENSRNOG00000023538	Aldh5a1
1	GO:0046539	MF	histamine N-methyltransferase activity	1/603	1/22191	0.027173178	0.497877302	ENSRNOG00000005223	Hnmt
1	GO:0005053	MF	peroxisome matrix targeting signal-2 binding	1/603	1/22191	0.027173178	0.497877302	ENSRNOG00000012322	Pex7
1	GO:0030731	MF	guanidinoacetate N-methyltransferase activity	1/603	1/22191	0.027173178	0.497877302	ENSRNOG00000024577	Gamt
1	GO:0004133	MF	glycogen debranching enzyme activity	1/603	1/22191	0.027173178	0.497877302	ENSRNOG00000016214	Agl
1	GO:0004134	MF	4-alpha-glucanotransferase activity	1/603	1/22191	0.027173178	0.497877302	ENSRNOG00000016214	Agl
1	GO:0047988	MF	hydroxyacid-oxoacid transhydrogenase activity	1/603	1/22191	0.027173178	0.497877302	ENSRNOG00000007069	Adhfe1
1	GO:1902387	MF	ceramide 1-phosphate binding	1/603	1/22191	0.027173178	0.497877302	ENSRNOG00000022455	Cptp
1	GO:0034012	MF	FAD-AMP lyase (cyclizing) activity	1/603	1/22191	0.027173178	0.497877302	ENSRNOG00000020704	Tkfc
1	GO:0030899	MF	calcium-dependent ATPase activity	1/603	1/22191	0.027173178	0.497877302	ENSRNOG00000030269	Atp2b2
1	GO:0004621	MF	glycosylphosphatidylinositol phospholipase D activity	1/603	1/22191	0.027173178	0.497877302	ENSRNOG00000017702	Gpld1
1	GO:0008489	MF	UDP-galactose:glucosylceramide beta-1,4-galactosyltransferase activity	1/603	1/22191	0.027173178	0.497877302	ENSRNOG00000009345	Ugt8
1	GO:0004361	MF	glutaryl-CoA dehydrogenase activity	1/603	1/22191	0.027173178	0.497877302	ENSRNOG00000003307	Gcdh
1	GO:0031877	MF	somatostatin receptor binding	1/603	1/22191	0.027173178	0.497877302	ENSRNOG00000019207	Shank1
1	GO:0004607	MF	phosphatidylcholine-sterol O-acyltransferase activity	1/603	1/22191	0.027173178	0.497877302	ENSRNOG00000019573	Lcat
1	GO:0004135	MF	amylo-alpha-1,6-glucosidase activity	1/603	1/22191	0.027173178	0.497877302	ENSRNOG00000016214	Agl
1	GO:0047298	MF	(S)-3-amino-2-methylpropionate transaminase activity	1/603	1/22191	0.027173178	0.497877302	ENSRNOG00000002636	Abat
52	GO:0030054	CC	cell junction	52/603	1416/22191	0.027636776	0.505922214	ENSRNOG00000010260;ENSRNOG00000001368;ENSRNOG00000002327;ENSRNOG00000055278;ENSRNOG00000010085;ENSRNOG00000008915;ENSRNOG00000002349;ENSRNOG00000043103;ENSRNOG00000056612;ENSRNOG00000018285;ENSRNOG00000003280;ENSRNOG00000009726;ENSRNOG00000030910;ENSRNOG00000000805;ENSRNOG00000022060;ENSRNOG00000049410;ENSRNOG00000026163;ENSRNOG00000022428;ENSRNOG00000054620;ENSRNOG00000001873;ENSRNOG00000013588;…	Dixdc1;Rph3a;Gabrb1;AABR07059380.1;Cldn10;Prima1;Gabra2;Frrs1l;Unc13c;Kcna2;Grin2c;Grip2;Grik4;Gja1;Magi1;Chrm3;Cpt1c;Flrt1;AC135026.1;P2rx6;Glra1;Shank3;Syn3;Gria3;Gjc2;Syndig1;Sv2b;Glrb;Camk2a;Shroom2;Kcnj11;Focad;Rims1;Smad7;Cadm2;Cdc42bpa;Gjd2;Gria2;Plxna3;Tspan1;Scn1a;Ank3;Grb7;Lgi1;Oprm1;Shank1;Gabrg2;Pclo;Gjb6;Gabra4;Gria1;Grin3a
8	GO:0007612	BP	learning	8/603	132/22191	0.027872958	0.50934189	ENSRNOG00000009033;ENSRNOG00000016429;ENSRNOG00000025589;ENSRNOG00000008428;ENSRNOG00000023601;ENSRNOG00000019207;ENSRNOG00000052296;ENSRNOG00000008169	Cntn2;Grm5;Jph4;Drd2;Elavl4;Shank1;Shank3;Slc24a2
7	GO:0001764	BP	neuron migration	7/603	108/22191	0.028013435	0.510739116	ENSRNOG00000012322;ENSRNOG00000018141;ENSRNOG00000009033;ENSRNOG00000018674;ENSRNOG00000008428;ENSRNOG00000002886;ENSRNOG00000000805	Pex7;RGD1307443;Cntn2;Ntrk3;Drd2;Myh10;Gja1
7	GO:0043279	BP	response to alkaloid	7/603	108/22191	0.028013435	0.510739116	ENSRNOG00000008223;ENSRNOG00000008428;ENSRNOG00000018191;ENSRNOG00000009372;ENSRNOG00000005223;ENSRNOG00000002636;ENSRNOG00000017060	Cnr1;Drd2;Oprm1;Tacr3;Hnmt;Abat;Ryr2
10	GO:0006643	BP	membrane lipid metabolic process	10/603	172/22191	0.028029296	0.510739116	ENSRNOG00000009345;ENSRNOG00000012196;ENSRNOG00000056894;ENSRNOG00000017702;ENSRNOG00000023538;ENSRNOG00000001375;ENSRNOG00000037695;ENSRNOG00000020140;ENSRNOG00000019914;ENSRNOG00000023116	Ugt8;Asah2;St6galnac3;Gpld1;Aldh5a1;Gal3st4;Sgpp2;Pigq;Fam57b;Agmo
2	GO:0070296	BP	sarcoplasmic reticulum calcium ion transport	2/603	10/22191	0.028707322	0.516062716	ENSRNOG00000017060;ENSRNOG00000047143	Ryr2;Fkbp1b
2	GO:0032328	BP	alanine transport	2/603	10/22191	0.028707322	0.516062716	ENSRNOG00000010938;ENSRNOG00000016827	Slc7a10;Slc38a3
2	GO:0005980	BP	glycogen catabolic process	2/603	10/22191	0.028707322	0.516062716	ENSRNOG00000057988;ENSRNOG00000016214	Pfkm;Agl
2	GO:0033210	BP	leptin-mediated signaling pathway	2/603	10/22191	0.028707322	0.516062716	ENSRNOG00000062308;ENSRNOG00000018958	Rn60_5_1207.2;Mt3
2	GO:0016082	BP	synaptic vesicle priming	2/603	10/22191	0.028707322	0.516062716	ENSRNOG00000056612;ENSRNOG00000022472	Unc13c;Snap47
2	GO:0071420	BP	cellular response to histamine	2/603	10/22191	0.028707322	0.516062716	ENSRNOG00000002327;ENSRNOG00000003241	Gabrb1;Gabrg2
2	GO:0021670	BP	lateral ventricle development	2/603	10/22191	0.028707322	0.516062716	ENSRNOG00000002886;ENSRNOG00000048363	Myh10;Dnah5
2	GO:0006198	BP	cAMP catabolic process	2/603	10/22191	0.028707322	0.516062716	ENSRNOG00000020828;ENSRNOG00000019560	Pde4a;Pde2a
2	GO:0009251	BP	glucan catabolic process	2/603	10/22191	0.028707322	0.516062716	ENSRNOG00000057988;ENSRNOG00000016214	Pfkm;Agl
2	GO:0044247	BP	cellular polysaccharide catabolic process	2/603	10/22191	0.028707322	0.516062716	ENSRNOG00000057988;ENSRNOG00000016214	Pfkm;Agl
2	GO:0043194	CC	axon initial segment	2/603	10/22191	0.028707322	0.516062716	ENSRNOG00000053122;ENSRNOG00000053288	Scn1a;Ank3
2	GO:0001222	MF	transcription corepressor binding	2/603	10/22191	0.028707322	0.516062716	ENSRNOG00000005726;ENSRNOG00000055278	Pclo;AABR07059380.1
2	GO:0008889	MF	glycerophosphodiester phosphodiesterase activity	2/603	10/22191	0.028707322	0.516062716	ENSRNOG00000002800;ENSRNOG00000009660	Gdpd2;Enpp6
4	GO:0050922	BP	negative regulation of chemotaxis	4/603	43/22191	0.028876331	0.517591307	ENSRNOG00000060464;ENSRNOG00000014650;ENSRNOG00000011977;ENSRNOG00000007574	Plxna3;Sema4g;Sema5a;Padi2
4	GO:0014075	BP	response to amine	4/603	43/22191	0.028876331	0.517591307	ENSRNOG00000017810;ENSRNOG00000055401;ENSRNOG00000005223;ENSRNOG00000008428	Uros;Kcnc1;Hnmt;Drd2
4	GO:0072509	MF	divalent inorganic cation transmembrane transporter activity	4/603	43/22191	0.028876331	0.517591307	ENSRNOG00000052051;ENSRNOG00000003872;ENSRNOG00000060687;ENSRNOG00000008169	Slc24a1;Slc40a1;Slc24a3;Slc24a2
30	GO:0048870	BP	cell motility	30/603	743/22191	0.028964501	0.518721029	ENSRNOG00000009033;ENSRNOG00000001216;ENSRNOG00000006908;ENSRNOG00000057729;ENSRNOG00000010260;ENSRNOG00000000805;ENSRNOG00000009318;ENSRNOG00000018141;ENSRNOG00000018316;ENSRNOG00000008428;ENSRNOG00000013213;ENSRNOG00000020431;ENSRNOG00000011977;ENSRNOG00000012322;ENSRNOG00000027212;ENSRNOG00000024322;ENSRNOG00000018674;ENSRNOG00000007573;ENSRNOG00000009730;ENSRNOG00000013902;ENSRNOG00000002841;…	Cntn2;Trpm2;Pou3f2;Strip2;Dixdc1;Gja1;Ttll5;RGD1307443;Grap2;Drd2;Epha4;Matk;Sema5a;Pex7;Tekt3;Shroom2;Ntrk3;Hoxb9;Cyp7b1;P2ry12;Cdc42bpa;Neurl1;Lurap1;Dnah5;Gpld1;Tspan1;Selplg;Myh10;Sema4g;S1pr1
10	GO:0007411	BP	axon guidance	10/603	174/22191	0.029005879	0.519011532	ENSRNOG00000009033;ENSRNOG00000060464;ENSRNOG00000054165;ENSRNOG00000053288;ENSRNOG00000005299;ENSRNOG00000014758;ENSRNOG00000013213;ENSRNOG00000002886;ENSRNOG00000003595;ENSRNOG00000005652	Cntn2;Plxna3;LOC103692570;Ank3;Kif5a;Lgi1;Epha4;Myh10;Lhx4;Cntn4
21	GO:0046903	BP	secretion	21/603	468/22191	0.02919917	0.522017391	ENSRNOG00000014081;ENSRNOG00000001368;ENSRNOG00000008428;ENSRNOG00000055278;ENSRNOG00000020339;ENSRNOG00000012273;ENSRNOG00000005214;ENSRNOG00000022472;ENSRNOG00000018029;ENSRNOG00000000487;ENSRNOG00000026866;ENSRNOG00000002886;ENSRNOG00000011000;ENSRNOG00000047143;ENSRNOG00000014367;ENSRNOG00000005726;ENSRNOG00000000805;ENSRNOG00000030269;ENSRNOG00000049410;ENSRNOG00000019484;ENSRNOG00000009967	Nmur2;Rph3a;Drd2;AABR07059380.1;Neurl1;Dmtn;Plek;Snap47;Doc2g;Grm4;Syn3;Myh10;Rims1;Fkbp1b;Ephb6;Pclo;Gja1;Atp2b2;Chrm3;Slc6a9;Otof
3	GO:0009065	BP	glutamine family amino acid catabolic process	3/603	25/22191	0.02945487	0.525223353	ENSRNOG00000000281;ENSRNOG00000054962;ENSRNOG00000031612	Prodh1;Dao;Gls2
3	GO:0031280	BP	negative regulation of cyclase activity	3/603	25/22191	0.02945487	0.525223353	ENSRNOG00000018191;ENSRNOG00000029756;ENSRNOG00000008428	Oprm1;P2ry13;Drd2
3	GO:0005086	MF	ARF guanyl-nucleotide exchange factor activity	3/603	25/22191	0.02945487	0.525223353	ENSRNOG00000059510;ENSRNOG00000012490;ENSRNOG00000019177	LOC100910792;Amph;Psd2
10	GO:0090257	BP	regulation of muscle system process	10/603	175/22191	0.02953213	0.525692291	ENSRNOG00000009372;ENSRNOG00000009299;ENSRNOG00000011076;ENSRNOG00000009783;ENSRNOG00000018359;ENSRNOG00000002793;ENSRNOG00000047143;ENSRNOG00000002636;ENSRNOG00000049410;ENSRNOG00000017060	Tacr3;Adra2c;Ank2;Camk2g;Smad7;Sstr2;Fkbp1b;Abat;Chrm3;Ryr2
5	GO:0030863	CC	cortical cytoskeleton	5/603	64/22191	0.029881645	0.530997602	ENSRNOG00000017500;ENSRNOG00000024322;ENSRNOG00000043350;ENSRNOG00000020951;ENSRNOG00000012273	Mtss1l;Shroom2;Cap2;Slc4a1;Dmtn
10	GO:0097485	BP	neuron projection guidance	10/603	176/22191	0.030083802	0.534129871	ENSRNOG00000009033;ENSRNOG00000060464;ENSRNOG00000054165;ENSRNOG00000053288;ENSRNOG00000005299;ENSRNOG00000014758;ENSRNOG00000013213;ENSRNOG00000002886;ENSRNOG00000003595;ENSRNOG00000005652	Cntn2;Plxna3;LOC103692570;Ank3;Kif5a;Lgi1;Epha4;Myh10;Lhx4;Cntn4
6	GO:0007417	BP	central nervous system development	6/603	87/22191	0.031176469	0.552104497	ENSRNOG00000014081;ENSRNOG00000009033;ENSRNOG00000007955;ENSRNOG00000023538;ENSRNOG00000002336;ENSRNOG00000059539	Nmur2;Cntn2;Timp4;Aldh5a1;Gabra4;Tagln3
31	GO:0019725	BP	cellular homeostasis	31/603	773/22191	0.031520218	0.557713231	ENSRNOG00000052051;ENSRNOG00000001216;ENSRNOG00000018958;ENSRNOG00000012371;ENSRNOG00000019570;ENSRNOG00000045816;ENSRNOG00000022116;ENSRNOG00000020951;ENSRNOG00000000805;ENSRNOG00000014081;ENSRNOG00000025745;ENSRNOG00000008428;ENSRNOG00000005985;ENSRNOG00000052296;ENSRNOG00000057988;ENSRNOG00000030269;ENSRNOG00000017060;ENSRNOG00000006645;ENSRNOG00000021128;ENSRNOG00000047143;ENSRNOG00000016043;…	Slc24a1;Trpm2;Mt3;Car7;Gng3;Gria1;Gjb6;Slc4a1;Gja1;Nmur2;Gpr17;Drd2;Kcnma1;Shank3;Pfkm;Atp2b2;Ryr2;Ryr3;Kcnj11;Fkbp1b;Aqp4;Htr2a;Atp13a4;Slc40a1;AC135026.1;Oprm1;Grm5;Aifm3;Slc24a2;Grm1;S1pr1
7	GO:0002792	BP	negative regulation of peptide secretion	7/603	111/22191	0.031874755	0.563503058	ENSRNOG00000021128;ENSRNOG00000002496;ENSRNOG00000008428;ENSRNOG00000054620;ENSRNOG00000018191;ENSRNOG00000002793;ENSRNOG00000047143	Kcnj11;Stxbp5l;Drd2;AC135026.1;Oprm1;Sstr2;Fkbp1b
3	GO:0070509	BP	calcium ion import	3/603	26/22191	0.032642498	0.573146708	ENSRNOG00000001216;ENSRNOG00000060528;ENSRNOG00000047781	Trpm2;Cacna1g;Slc25a23
3	GO:0001702	BP	gastrulation with mouth forming second	3/603	26/22191	0.032642498	0.573146708	ENSRNOG00000011151;ENSRNOG00000056962;ENSRNOG00000015799	Tenm4;Nat8b;Nat8f1
3	GO:0033198	BP	response to ATP	3/603	26/22191	0.032642498	0.573146708	ENSRNOG00000021128;ENSRNOG00000013902;ENSRNOG00000001873	Kcnj11;P2ry12;P2rx6
3	GO:0048679	BP	regulation of axon regeneration	3/603	26/22191	0.032642498	0.573146708	ENSRNOG00000018674;ENSRNOG00000013213;ENSRNOG00000047143	Ntrk3;Epha4;Fkbp1b
3	GO:0032588	CC	trans-Golgi network membrane	3/603	26/22191	0.032642498	0.573146708	ENSRNOG00000012122;ENSRNOG00000047028;ENSRNOG00000057703	Clvs2;Mmp24;Cabp7
3	GO:0005343	MF	organic acid:sodium symporter activity	3/603	26/22191	0.032642498	0.573146708	ENSRNOG00000005697;ENSRNOG00000019484;ENSRNOG00000042731	Slc6a11;Slc6a9;Slc25a18
3	GO:0051537	MF	2 iron, 2 sulfur cluster binding	3/603	26/22191	0.032642498	0.573146708	ENSRNOG00000012810;ENSRNOG00000011849;ENSRNOG00000037957	Rfesd;Ndufs1;Aifm3
6	GO:1901606	BP	alpha-amino acid catabolic process	6/603	88/22191	0.032720494	0.57353995	ENSRNOG00000033915;ENSRNOG00000000566;ENSRNOG00000000281;ENSRNOG00000054962;ENSRNOG00000039494;ENSRNOG00000031612	Gpt;Pcbd1;Prodh1;Dao;Aass;Gls2
6	GO:0072329	BP	monocarboxylic acid catabolic process	6/603	88/22191	0.032720494	0.57353995	ENSRNOG00000026163;ENSRNOG00000012322;ENSRNOG00000003307;ENSRNOG00000023538;ENSRNOG00000015538;ENSRNOG00000002636	Cpt1c;Pex7;Gcdh;Aldh5a1;Abcd2;Abat
5	GO:0018958	BP	phenol-containing compound metabolic process	5/603	66/22191	0.033535018	0.586820143	ENSRNOG00000032261;ENSRNOG00000030269;ENSRNOG00000017601;ENSRNOG00000054962;ENSRNOG00000008428	Cyp2d4;Atp2b2;Srd5a1;Dao;Drd2
6	GO:0099643	BP	signal release from synapse	6/603	89/22191	0.034313317	0.595015264	ENSRNOG00000001368;ENSRNOG00000011000;ENSRNOG00000018029;ENSRNOG00000026866;ENSRNOG00000019484;ENSRNOG00000009967	Rph3a;Rims1;Doc2g;Syn3;Slc6a9;Otof
6	GO:0090277	BP	positive regulation of peptide hormone secretion	6/603	89/22191	0.034313317	0.595015264	ENSRNOG00000001216;ENSRNOG00000017702;ENSRNOG00000008428;ENSRNOG00000057988;ENSRNOG00000002636;ENSRNOG00000000805	Trpm2;Gpld1;Drd2;Pfkm;Abat;Gja1
6	GO:0008203	BP	cholesterol metabolic process	6/603	89/22191	0.034313317	0.595015264	ENSRNOG00000058497;ENSRNOG00000019120;ENSRNOG00000018958;ENSRNOG00000019573;ENSRNOG00000062308;ENSRNOG00000054549	Fdxr;Hmgcs2;Mt3;Lcat;Rn60_5_1207.2;Lss
2	GO:0060123	BP	regulation of growth hormone secretion	2/603	11/22191	0.034464798	0.595015264	ENSRNOG00000002793;ENSRNOG00000008428	Sstr2;Drd2
2	GO:0006662	BP	glycerol ether metabolic process	2/603	11/22191	0.034464798	0.595015264	ENSRNOG00000012322;ENSRNOG00000023116	Pex7;Agmo
2	GO:0051956	BP	negative regulation of amino acid transport	2/603	11/22191	0.034464798	0.595015264	ENSRNOG00000061153;ENSRNOG00000002636	Hrh3;Abat
2	GO:0015812	BP	gamma-aminobutyric acid transport	2/603	11/22191	0.034464798	0.595015264	ENSRNOG00000005697;ENSRNOG00000000487	Slc6a11;Grm4
2	GO:0010644	BP	cell communication by electrical coupling	2/603	11/22191	0.034464798	0.595015264	ENSRNOG00000000805;ENSRNOG00000047143	Gja1;Fkbp1b
2	GO:0010801	BP	negative regulation of peptidyl-threonine phosphorylation	2/603	11/22191	0.034464798	0.595015264	ENSRNOG00000018359;ENSRNOG00000012273	Smad7;Dmtn
2	GO:0060294	BP	cilium movement involved in cell motility	2/603	11/22191	0.034464798	0.595015264	ENSRNOG00000027212;ENSRNOG00000010141	Tekt3;Ttll1
2	GO:0007638	BP	mechanosensory behavior	2/603	11/22191	0.034464798	0.595015264	ENSRNOG00000022337;ENSRNOG00000008428	Slitrk6;Drd2
2	GO:0000272	BP	polysaccharide catabolic process	2/603	11/22191	0.034464798	0.595015264	ENSRNOG00000057988;ENSRNOG00000016214	Pfkm;Agl
2	GO:0006560	BP	proline metabolic process	2/603	11/22191	0.034464798	0.595015264	ENSRNOG00000054962;ENSRNOG00000000281	Dao;Prodh1
17	GO:0005543	MF	phospholipid binding	17/603	370/22191	0.03420256	0.595015264	ENSRNOG00000004118;ENSRNOG00000055278;ENSRNOG00000029938;ENSRNOG00000012122;ENSRNOG00000001368;ENSRNOG00000018029;ENSRNOG00000005214;ENSRNOG00000006990;ENSRNOG00000006911;ENSRNOG00000054033;ENSRNOG00000009953;ENSRNOG00000029912;ENSRNOG00000005726;ENSRNOG00000017500;ENSRNOG00000022455;ENSRNOG00000012528;ENSRNOG00000019177	Frmpd4;AABR07059380.1;Pik3c2b;Clvs2;Rph3a;Doc2g;Plek;Grb7;Sptb;Adap1;Snx16;Gp1bb;Pclo;Mtss1l;Cptp;Zfyve19;Psd2
2	GO:0015166	MF	polyol transmembrane transporter activity	2/603	11/22191	0.034464798	0.595015264	ENSRNOG00000015741;ENSRNOG00000016043	Slc2a13;Aqp4
2	GO:0005243	MF	gap junction channel activity	2/603	11/22191	0.034464798	0.595015264	ENSRNOG00000000805;ENSRNOG00000038328	Gja1;Gjc2
17	GO:0017016	MF	Ras GTPase binding	17/603	371/22191	0.034598642	0.596826571	ENSRNOG00000050417;ENSRNOG00000001368;ENSRNOG00000020904;ENSRNOG00000005271;ENSRNOG00000012561;ENSRNOG00000014549;ENSRNOG00000029866;ENSRNOG00000011000;ENSRNOG00000056151;ENSRNOG00000032703;ENSRNOG00000018712;ENSRNOG00000053945;ENSRNOG00000001143;ENSRNOG00000017500;ENSRNOG00000006509;ENSRNOG00000047967;ENSRNOG00000003435	AABR07006774.1;Rph3a;Cdc42ep2;Rapgef5;Arhgef10;Arhgef26;Dennd6b;Rims1;Rasgrf2;Rasgrp3;Camk2a;Daam2;Cit;Mtss1l;Srgap3;Arhgef19;Mcf2
10	GO:0051188	BP	cofactor biosynthetic process	10/603	184/22191	0.03542338	0.610209443	ENSRNOG00000017810;ENSRNOG00000003307;ENSRNOG00000051672;ENSRNOG00000000566;ENSRNOG00000017233;ENSRNOG00000018944;ENSRNOG00000010450;ENSRNOG00000000186;ENSRNOG00000015962;ENSRNOG00000048949	Uros;Gcdh;AABR07008030.1;Pcbd1;Mmachc;Pank1;Elovl7;Tst;Nmnat1;LOC102549542
4	GO:0035176	BP	social behavior	4/603	46/22191	0.035854404	0.61183123	ENSRNOG00000019207;ENSRNOG00000052296;ENSRNOG00000016701;ENSRNOG00000003675	Shank1;Shank3;Gng8;Ptchd1
4	GO:0051703	BP	intraspecies interaction between organisms	4/603	46/22191	0.035854404	0.61183123	ENSRNOG00000019207;ENSRNOG00000052296;ENSRNOG00000016701;ENSRNOG00000003675	Shank1;Shank3;Gng8;Ptchd1
3	GO:0051350	BP	negative regulation of lyase activity	3/603	27/22191	0.036002284	0.61183123	ENSRNOG00000018191;ENSRNOG00000029756;ENSRNOG00000008428	Oprm1;P2ry13;Drd2
3	GO:0006536	BP	glutamate metabolic process	3/603	27/22191	0.036002284	0.61183123	ENSRNOG00000000281;ENSRNOG00000023538;ENSRNOG00000031612	Prodh1;Aldh5a1;Gls2
3	GO:0006884	BP	cell volume homeostasis	3/603	27/22191	0.036002284	0.61183123	ENSRNOG00000052296;ENSRNOG00000005985;ENSRNOG00000016043	Shank3;Kcnma1;Aqp4
3	GO:0090102	BP	cochlea development	3/603	27/22191	0.036002284	0.61183123	ENSRNOG00000018674;ENSRNOG00000030269;ENSRNOG00000022337	Ntrk3;Atp2b2;Slitrk6
3	GO:0019433	BP	triglyceride catabolic process	3/603	27/22191	0.036002284	0.61183123	ENSRNOG00000022268;ENSRNOG00000015086;ENSRNOG00000014508	Pnpla3;Plin1;Mgll
3	GO:0008045	BP	motor neuron axon guidance	3/603	27/22191	0.036002284	0.61183123	ENSRNOG00000060464;ENSRNOG00000013213;ENSRNOG00000003595	Plxna3;Epha4;Lhx4
6	GO:0019905	MF	syntaxin binding	6/603	90/22191	0.035955365	0.61183123	ENSRNOG00000001368;ENSRNOG00000032768;ENSRNOG00000002496;ENSRNOG00000018029;ENSRNOG00000056612;ENSRNOG00000022472	Rph3a;Stxbp4;Stxbp5l;Doc2g;Unc13c;Snap47
3	GO:0015298	MF	solute:cation antiporter activity	3/603	27/22191	0.036002284	0.61183123	ENSRNOG00000052051;ENSRNOG00000008169;ENSRNOG00000060687	Slc24a1;Slc24a2;Slc24a3
13	GO:0016746	MF	transferase activity, transferring acyl groups	13/603	267/22191	0.036686917	0.622352448	ENSRNOG00000026163;ENSRNOG00000022268;ENSRNOG00000019120;ENSRNOG00000051672;ENSRNOG00000019573;ENSRNOG00000056962;ENSRNOG00000014075;ENSRNOG00000019914;ENSRNOG00000010450;ENSRNOG00000031211;ENSRNOG00000027228;ENSRNOG00000048949;ENSRNOG00000015799	Cpt1c;Pnpla3;Hmgcs2;AABR07008030.1;Lcat;Nat8b;Clybl;Fam57b;Elovl7;Acsm5;Mogat2;LOC102549542;Nat8f1
5	GO:0032024	BP	positive regulation of insulin secretion	5/603	68/22191	0.037454224	0.633375484	ENSRNOG00000000805;ENSRNOG00000017702;ENSRNOG00000001216;ENSRNOG00000002636;ENSRNOG00000057988	Gja1;Gpld1;Trpm2;Abat;Pfkm
5	GO:0031901	CC	early endosome membrane	5/603	68/22191	0.037454224	0.633375484	ENSRNOG00000018141;ENSRNOG00000012122;ENSRNOG00000013213;ENSRNOG00000009953;ENSRNOG00000031536	RGD1307443;Clvs2;Epha4;Snx16;Syndig1
5	GO:0015370	MF	solute:sodium symporter activity	5/603	68/22191	0.037454224	0.633375484	ENSRNOG00000010597;ENSRNOG00000018644;ENSRNOG00000005697;ENSRNOG00000019484;ENSRNOG00000042731	Slc5a7;Slc6a7;Slc6a11;Slc6a9;Slc25a18
7	GO:0015718	BP	monocarboxylic acid transport	7/603	115/22191	0.037555177	0.633524822	ENSRNOG00000014081;ENSRNOG00000032798;ENSRNOG00000016827;ENSRNOG00000008428;ENSRNOG00000000487;ENSRNOG00000005697;ENSRNOG00000058193	Nmur2;Slco3a1;Slc38a3;Drd2;Grm4;Slc6a11;Slc27a6
7	GO:0048871	BP	multicellular organismal homeostasis	7/603	115/22191	0.037555177	0.633524822	ENSRNOG00000010063;ENSRNOG00000001216;ENSRNOG00000010545;ENSRNOG00000008428;ENSRNOG00000003872;ENSRNOG00000062308;ENSRNOG00000016043	Htr2a;Trpm2;Mrap2;Drd2;Slc40a1;Rn60_5_1207.2;Aqp4
7	GO:0051592	BP	response to calcium ion	7/603	115/22191	0.037555177	0.633524822	ENSRNOG00000001216;ENSRNOG00000012273;ENSRNOG00000017702;ENSRNOG00000007427;ENSRNOG00000005985;ENSRNOG00000017060;ENSRNOG00000047781	Trpm2;Dmtn;Gpld1;Entpd6;Kcnma1;Ryr2;Slc25a23
9	GO:0023061	BP	signal release	9/603	154/22191	0.039248434	0.656186742	ENSRNOG00000001368;ENSRNOG00000055278;ENSRNOG00000011000;ENSRNOG00000026866;ENSRNOG00000018029;ENSRNOG00000047143;ENSRNOG00000005726;ENSRNOG00000019484;ENSRNOG00000009967	Rph3a;AABR07059380.1;Rims1;Syn3;Doc2g;Fkbp1b;Pclo;Slc6a9;Otof
3	GO:0001659	BP	temperature homeostasis	3/603	28/22191	0.039532623	0.65827082	ENSRNOG00000010063;ENSRNOG00000001216;ENSRNOG00000008428	Htr2a;Trpm2;Drd2
3	GO:0045745	BP	positive regulation of G protein-coupled receptor signaling pathway	3/603	28/22191	0.039532623	0.65827082	ENSRNOG00000009033;ENSRNOG00000008428;ENSRNOG00000046834	Cntn2;Drd2;C3
3	GO:1903779	BP	regulation of cardiac conduction	3/603	28/22191	0.039532623	0.65827082	ENSRNOG00000011076;ENSRNOG00000017060;ENSRNOG00000047143	Ank2;Ryr2;Fkbp1b
3	GO:0021954	BP	central nervous system neuron development	3/603	28/22191	0.039532623	0.65827082	ENSRNOG00000060464;ENSRNOG00000011841;ENSRNOG00000002327	Plxna3;Map2;Gabrb1
2	GO:0089718	BP	amino acid import across plasma membrane	2/603	12/22191	0.040626413	0.663104055	ENSRNOG00000019484;ENSRNOG00000007705	Slc6a9;Kcnj10
2	GO:0021604	BP	cranial nerve structural organization	2/603	12/22191	0.040626413	0.663104055	ENSRNOG00000060464;ENSRNOG00000018285	Plxna3;Kcna2
2	GO:0002863	BP	positive regulation of inflammatory response to antigenic stimulus	2/603	12/22191	0.040626413	0.663104055	ENSRNOG00000008223;ENSRNOG00000046834	Cnr1;C3
2	GO:0003376	BP	sphingosine-1-phosphate receptor signaling pathway	2/603	12/22191	0.040626413	0.663104055	ENSRNOG00000013683;ENSRNOG00000020901	S1pr1;S1pr5
2	GO:0050965	BP	detection of temperature stimulus involved in sensory perception of pain	2/603	12/22191	0.040626413	0.663104055	ENSRNOG00000010063;ENSRNOG00000047028	Htr2a;Mmp24
2	GO:0035589	BP	G protein-coupled purinergic nucleotide receptor signaling pathway	2/603	12/22191	0.040626413	0.663104055	ENSRNOG00000013902;ENSRNOG00000029756	P2ry12;P2ry13
2	GO:0042416	BP	dopamine biosynthetic process	2/603	12/22191	0.040626413	0.663104055	ENSRNOG00000032261;ENSRNOG00000054962	Cyp2d4;Dao
2	GO:0019432	BP	triglyceride biosynthetic process	2/603	12/22191	0.040626413	0.663104055	ENSRNOG00000022268;ENSRNOG00000027228	Pnpla3;Mogat2
2	GO:0006903	BP	vesicle targeting	2/603	12/22191	0.040626413	0.663104055	ENSRNOG00000005726;ENSRNOG00000055278	Pclo;AABR07059380.1
2	GO:0021794	BP	thalamus development	2/603	12/22191	0.040626413	0.663104055	ENSRNOG00000017601;ENSRNOG00000003675	Srd5a1;Ptchd1
2	GO:0050961	BP	detection of temperature stimulus involved in sensory perception	2/603	12/22191	0.040626413	0.663104055	ENSRNOG00000010063;ENSRNOG00000047028	Htr2a;Mmp24
2	GO:0051775	BP	response to redox state	2/603	12/22191	0.040626413	0.663104055	ENSRNOG00000017060;ENSRNOG00000047143	Ryr2;Fkbp1b
2	GO:0010996	BP	response to auditory stimulus	2/603	12/22191	0.040626413	0.663104055	ENSRNOG00000055401;ENSRNOG00000008053	Kcnc1;Atp8a2
2	GO:0007512	BP	adult heart development	2/603	12/22191	0.040626413	0.663104055	ENSRNOG00000000805;ENSRNOG00000002886	Gja1;Myh10
2	GO:0090520	BP	sphingolipid mediated signaling pathway	2/603	12/22191	0.040626413	0.663104055	ENSRNOG00000013683;ENSRNOG00000020901	S1pr1;S1pr5
2	GO:0014829	BP	vascular smooth muscle contraction	2/603	12/22191	0.040626413	0.663104055	ENSRNOG00000010063;ENSRNOG00000009726	Htr2a;Grip2
2	GO:0010960	BP	magnesium ion homeostasis	2/603	12/22191	0.040626413	0.663104055	ENSRNOG00000020113;ENSRNOG00000053288	Cnnm2;Ank3
2	GO:0016010	CC	dystrophin-associated glycoprotein complex	2/603	12/22191	0.040626413	0.663104055	ENSRNOG00000001807;ENSRNOG00000016055	Sspn;Fkrp
2	GO:0017119	CC	Golgi transport complex	2/603	12/22191	0.040626413	0.663104055	ENSRNOG00000002026;ENSRNOG00000013660	Dnajc28;Cog6
2	GO:0090665	CC	glycoprotein complex	2/603	12/22191	0.040626413	0.663104055	ENSRNOG00000001807;ENSRNOG00000016055	Sspn;Fkrp
2	GO:0004467	MF	long-chain fatty acid-CoA ligase activity	2/603	12/22191	0.040626413	0.663104055	ENSRNOG00000026745;ENSRNOG00000058193	Acsl6;Slc27a6
2	GO:0016918	MF	retinal binding	2/603	12/22191	0.040626413	0.663104055	ENSRNOG00000016897;ENSRNOG00000009734	Rlbp1;Akr1b10
2	GO:0045028	MF	G protein-coupled purinergic nucleotide receptor activity	2/603	12/22191	0.040626413	0.663104055	ENSRNOG00000013902;ENSRNOG00000029756	P2ry12;P2ry13
2	GO:0001608	MF	G protein-coupled nucleotide receptor activity	2/603	12/22191	0.040626413	0.663104055	ENSRNOG00000013902;ENSRNOG00000029756	P2ry12;P2ry13
20	GO:0010817	BP	regulation of hormone levels	20/603	461/22191	0.04081492	0.665654238	ENSRNOG00000010597;ENSRNOG00000009740;ENSRNOG00000008223;ENSRNOG00000001216;ENSRNOG00000055278;ENSRNOG00000032768;ENSRNOG00000017702;ENSRNOG00000021128;ENSRNOG00000002636;ENSRNOG00000008428;ENSRNOG00000002496;ENSRNOG00000054620;ENSRNOG00000017601;ENSRNOG00000002793;ENSRNOG00000047143;ENSRNOG00000057988;ENSRNOG00000005726;ENSRNOG00000000805;ENSRNOG00000010063;ENSRNOG00000009734	Slc5a7;Slco1c1;Cnr1;Trpm2;AABR07059380.1;Stxbp4;Gpld1;Kcnj11;Abat;Drd2;Stxbp5l;AC135026.1;Srd5a1;Sstr2;Fkbp1b;Pfkm;Pclo;Gja1;Htr2a;Akr1b10
4	GO:0071277	BP	cellular response to calcium ion	4/603	48/22191	0.041000798	0.667630205	ENSRNOG00000017702;ENSRNOG00000047781;ENSRNOG00000001216;ENSRNOG00000012273	Gpld1;Slc25a23;Trpm2;Dmtn
4	GO:0032155	CC	cell division site part	4/603	48/22191	0.041000798	0.667630205	ENSRNOG00000029912;ENSRNOG00000012528;ENSRNOG00000019177;ENSRNOG00000002886	Gp1bb;Zfyve19;Psd2;Myh10
6	GO:0006664	BP	glycolipid metabolic process	6/603	93/22191	0.041180727	0.669503213	ENSRNOG00000009345;ENSRNOG00000056894;ENSRNOG00000017702;ENSRNOG00000023538;ENSRNOG00000001375;ENSRNOG00000020140	Ugt8;St6galnac3;Gpld1;Aldh5a1;Gal3st4;Pigq
6	GO:0001676	BP	long-chain fatty acid metabolic process	6/603	93/22191	0.041180727	0.669503213	ENSRNOG00000048949;ENSRNOG00000032261;ENSRNOG00000058193;ENSRNOG00000014508;ENSRNOG00000026745;ENSRNOG00000028891	LOC102549542;Cyp2d4;Slc27a6;Mgll;Acsl6;Cyp2t1
10	GO:0030133	CC	transport vesicle	10/603	191/22191	0.0414727	0.673719117	ENSRNOG00000011160;ENSRNOG00000018958;ENSRNOG00000029912;ENSRNOG00000001807;ENSRNOG00000045816;ENSRNOG00000018029;ENSRNOG00000003872;ENSRNOG00000012620;ENSRNOG00000011623;ENSRNOG00000026866	Sv2b;Mt3;Gp1bb;Sspn;Gria1;Doc2g;Slc40a1;Syngr3;Rab3c;Syn3
5	GO:1900006	BP	positive regulation of dendrite development	5/603	70/22191	0.041642677	0.675948129	ENSRNOG00000047319;ENSRNOG00000020339;ENSRNOG00000013213;ENSRNOG00000019207;ENSRNOG00000052296	Caprin2;Neurl1;Epha4;Shank1;Shank3
6	GO:0007631	BP	feeding behavior	6/603	94/22191	0.043023396	0.696715607	ENSRNOG00000014081;ENSRNOG00000010545;ENSRNOG00000008428;ENSRNOG00000018191;ENSRNOG00000008053;ENSRNOG00000023643	Nmur2;Mrap2;Drd2;Oprm1;Atp8a2;Mmp17
6	GO:1903509	BP	liposaccharide metabolic process	6/603	94/22191	0.043023396	0.696715607	ENSRNOG00000009345;ENSRNOG00000056894;ENSRNOG00000017702;ENSRNOG00000023538;ENSRNOG00000001375;ENSRNOG00000020140	Ugt8;St6galnac3;Gpld1;Aldh5a1;Gal3st4;Pigq
40	GO:0006928	BP	movement of cell or subcellular component	40/603	1075/22191	0.043063072	0.696811169	ENSRNOG00000009033;ENSRNOG00000001216;ENSRNOG00000010952;ENSRNOG00000006908;ENSRNOG00000054165;ENSRNOG00000017178;ENSRNOG00000057729;ENSRNOG00000010260;ENSRNOG00000000805;ENSRNOG00000009318;ENSRNOG00000018141;ENSRNOG00000018316;ENSRNOG00000008428;ENSRNOG00000005299;ENSRNOG00000013213;ENSRNOG00000020431;ENSRNOG00000011977;ENSRNOG00000012322;ENSRNOG00000027212;ENSRNOG00000024322;ENSRNOG00000018674;…	Cntn2;Trpm2;Ift122;Pou3f2;LOC103692570;Hydin;Strip2;Dixdc1;Gja1;Ttll5;RGD1307443;Grap2;Drd2;Kif5a;Epha4;Matk;Sema5a;Pex7;Tekt3;Shroom2;Ntrk3;Hoxb9;Cyp7b1;P2ry12;Lhx4;Cdc42bpa;Neurl1;Lurap1;Dnah5;Plxna3;Ttll1;Tspan1;Ank3;Selplg;Lgi1;Myh10;Gpld1;Cntn4;Sema4g;S1pr1
3	GO:0010543	BP	regulation of platelet activation	3/603	29/22191	0.043231601	0.698442575	ENSRNOG00000005214;ENSRNOG00000002636;ENSRNOG00000012273	Plek;Abat;Dmtn
3	GO:0033137	BP	negative regulation of peptidyl-serine phosphorylation	3/603	29/22191	0.043231601	0.698442575	ENSRNOG00000018359;ENSRNOG00000019361;ENSRNOG00000012273	Smad7;Inpp5j;Dmtn
4	GO:0007369	BP	gastrulation	4/603	49/22191	0.04372274	0.705272758	ENSRNOG00000009227;ENSRNOG00000011151;ENSRNOG00000056962;ENSRNOG00000015799	Aplnr;Tenm4;Nat8b;Nat8f1
4	GO:0031279	BP	regulation of cyclase activity	4/603	49/22191	0.04372274	0.705272758	ENSRNOG00000043350;ENSRNOG00000018191;ENSRNOG00000029756;ENSRNOG00000008428	Cap2;Oprm1;P2ry13;Drd2
5	GO:0009791	BP	post-embryonic development	5/603	71/22191	0.043838697	0.706438353	ENSRNOG00000023538;ENSRNOG00000006639;ENSRNOG00000003241;ENSRNOG00000050843;ENSRNOG00000018854	Aldh5a1;Scn9a;Gabrg2;Mut;Nppc
7	GO:0010921	BP	regulation of phosphatase activity	7/603	119/22191	0.043863484	0.706438353	ENSRNOG00000056248;ENSRNOG00000017702;ENSRNOG00000005214;ENSRNOG00000008428;ENSRNOG00000007934;ENSRNOG00000022767;ENSRNOG00000047143	Marf1;Gpld1;Plek;Drd2;Elfn2;Elfn1;Fkbp1b
4	GO:0006940	BP	regulation of smooth muscle contraction	4/603	50/22191	0.046543762	0.741678644	ENSRNOG00000049410;ENSRNOG00000009372;ENSRNOG00000009299;ENSRNOG00000002636	Chrm3;Tacr3;Adra2c;Abat
3	GO:0045987	BP	positive regulation of smooth muscle contraction	3/603	30/22191	0.047097016	0.741678644	ENSRNOG00000009372;ENSRNOG00000049410;ENSRNOG00000002636	Tacr3;Chrm3;Abat
3	GO:0032892	BP	positive regulation of organic acid transport	3/603	30/22191	0.047097016	0.741678644	ENSRNOG00000016827;ENSRNOG00000004437;ENSRNOG00000002636	Slc38a3;Map2k6;Abat
3	GO:0070570	BP	regulation of neuron projection regeneration	3/603	30/22191	0.047097016	0.741678644	ENSRNOG00000013213;ENSRNOG00000018674;ENSRNOG00000047143	Epha4;Ntrk3;Fkbp1b
3	GO:0046058	BP	cAMP metabolic process	3/603	30/22191	0.047097016	0.741678644	ENSRNOG00000020828;ENSRNOG00000019560;ENSRNOG00000004890	Pde4a;Pde2a;Adcy8
3	GO:0061001	BP	regulation of dendritic spine morphogenesis	3/603	30/22191	0.047097016	0.741678644	ENSRNOG00000047319;ENSRNOG00000013213;ENSRNOG00000052296	Caprin2;Epha4;Shank3
3	GO:0098815	BP	modulation of excitatory postsynaptic potential	3/603	30/22191	0.047097016	0.741678644	ENSRNOG00000019207;ENSRNOG00000052296;ENSRNOG00000011000	Shank1;Shank3;Rims1
9	GO:0017157	BP	regulation of exocytosis	9/603	165/22191	0.047155442	0.741678644	ENSRNOG00000001368;ENSRNOG00000055278;ENSRNOG00000029912;ENSRNOG00000002496;ENSRNOG00000011000;ENSRNOG00000060407;ENSRNOG00000018029;ENSRNOG00000005726;ENSRNOG00000011623	Rph3a;AABR07059380.1;Gp1bb;Stxbp5l;Rims1;Cacna1i;Doc2g;Pclo;Rab3c
2	GO:0051284	BP	positive regulation of sequestering of calcium ion	2/603	13/22191	0.047166031	0.741678644	ENSRNOG00000017060;ENSRNOG00000047143	Ryr2;Fkbp1b
2	GO:0046463	BP	acylglycerol biosynthetic process	2/603	13/22191	0.047166031	0.741678644	ENSRNOG00000022268;ENSRNOG00000027228	Pnpla3;Mogat2
2	GO:0046460	BP	neutral lipid biosynthetic process	2/603	13/22191	0.047166031	0.741678644	ENSRNOG00000022268;ENSRNOG00000027228	Pnpla3;Mogat2
2	GO:0015791	BP	polyol transport	2/603	13/22191	0.047166031	0.741678644	ENSRNOG00000015741;ENSRNOG00000016043	Slc2a13;Aqp4
2	GO:0060088	BP	auditory receptor cell stereocilium organization	2/603	13/22191	0.047166031	0.741678644	ENSRNOG00000022283;ENSRNOG00000030269	Lhfpl5;Atp2b2
2	GO:0071872	BP	cellular response to epinephrine stimulus	2/603	13/22191	0.047166031	0.741678644	ENSRNOG00000017601;ENSRNOG00000017060	Srd5a1;Ryr2
2	GO:0021680	BP	cerebellar Purkinje cell layer development	2/603	13/22191	0.047166031	0.741678644	ENSRNOG00000031100;ENSRNOG00000002886	Klhl1;Myh10
2	GO:0018904	BP	ether metabolic process	2/603	13/22191	0.047166031	0.741678644	ENSRNOG00000012322;ENSRNOG00000023116	Pex7;Agmo
2	GO:0060134	BP	prepulse inhibition	2/603	13/22191	0.047166031	0.741678644	ENSRNOG00000005723;ENSRNOG00000008428	Grin3a;Drd2
2	GO:0021799	BP	cerebral cortex radially oriented cell migration	2/603	13/22191	0.047166031	0.741678644	ENSRNOG00000010260;ENSRNOG00000006908	Dixdc1;Pou3f2
2	GO:1905710	BP	positive regulation of membrane permeability	2/603	13/22191	0.047166031	0.741678644	ENSRNOG00000053735;ENSRNOG00000018958	Hebp2;Mt3
2	GO:0017121	BP	plasma membrane phospholipid scrambling	2/603	13/22191	0.047166031	0.741678644	ENSRNOG00000006841;ENSRNOG00000004731	Ano4;Ano3
2	GO:0048712	BP	negative regulation of astrocyte differentiation	2/603	13/22191	0.047166031	0.741678644	ENSRNOG00000018674;ENSRNOG00000006237	Ntrk3;Gpr37l1
2	GO:0097449	CC	astrocyte projection	2/603	13/22191	0.047166031	0.741678644	ENSRNOG00000005519;ENSRNOG00000018958	Grm3;Mt3
4	GO:0005544	MF	calcium-dependent phospholipid binding	4/603	50/22191	0.046543762	0.741678644	ENSRNOG00000005726;ENSRNOG00000001368;ENSRNOG00000055278;ENSRNOG00000018029	Pclo;Rph3a;AABR07059380.1;Doc2g
3	GO:0019840	MF	isoprenoid binding	3/603	30/22191	0.047097016	0.741678644	ENSRNOG00000016897;ENSRNOG00000007660;ENSRNOG00000009734	Rlbp1;Fntb;Akr1b10
3	GO:0005227	MF	calcium activated cation channel activity	3/603	30/22191	0.047097016	0.741678644	ENSRNOG00000010094;ENSRNOG00000005985;ENSRNOG00000027770	Kcnmb2;Kcnma1;Trpm3
3	GO:0016645	MF	oxidoreductase activity, acting on the CH-NH group of donors	3/603	30/22191	0.047097016	0.741678644	ENSRNOG00000047023;ENSRNOG00000000281;ENSRNOG00000039494	Aldh1l1;Prodh1;Aass
2	GO:0016411	MF	acylglycerol O-acyltransferase activity	2/603	13/22191	0.047166031	0.741678644	ENSRNOG00000022268;ENSRNOG00000027228	Pnpla3;Mogat2
2	GO:0046625	MF	sphingolipid binding	2/603	13/22191	0.047166031	0.741678644	ENSRNOG00000022455;ENSRNOG00000013683	Cptp;S1pr1
2	GO:0005388	MF	calcium transmembrane transporter activity, phosphorylative mechanism	2/603	13/22191	0.047166031	0.741678644	ENSRNOG00000030269;ENSRNOG00000001714	Atp2b2;Atp13a4
2	GO:1900750	MF	oligopeptide binding	2/603	13/22191	0.047166031	0.741678644	ENSRNOG00000013770;ENSRNOG00000017233	Folh1;Mmachc
7	GO:0009108	BP	coenzyme biosynthetic process	7/603	121/22191	0.047258792	0.742038348	ENSRNOG00000003307;ENSRNOG00000051672;ENSRNOG00000000566;ENSRNOG00000018944;ENSRNOG00000010450;ENSRNOG00000015962;ENSRNOG00000048949	Gcdh;AABR07008030.1;Pcbd1;Pank1;Elovl7;Nmnat1;LOC102549542
5	GO:0015914	BP	phospholipid transport	5/603	73/22191	0.048435498	0.742038348	ENSRNOG00000022455;ENSRNOG00000024975;ENSRNOG00000008053;ENSRNOG00000006841;ENSRNOG00000004731	Cptp;Atp8b3;Atp8a2;Ano4;Ano3
4	GO:0051339	BP	regulation of lyase activity	4/603	51/22191	0.049463659	0.742038348	ENSRNOG00000043350;ENSRNOG00000018191;ENSRNOG00000029756;ENSRNOG00000008428	Cap2;Oprm1;P2ry13;Drd2
