# Supplementary material for: Unbiased multitissue transcriptomic analysis reveals complex neuroendocrine regulatory networks mediated by spinal cord injury-induced immunodeficiency
Source: J Neuroinflammation. 2023 Sep 30;20:219. doi: 10.1186/s12974-023-02906-7 (PMC10543323; doi:10.1186/s12974-023-02906-7)
Supplement: Supplementary file 7 — Additional file 7: The GO terms enriched of adrenal gland in 248 upregulated DEGs. [file 12974_2023_2906_MOESM7_ESM.csv]

Additional File 7: The GO terms enriched of adrenal gland in 248 upregulated DEGs.
Number	GO ID	Term Type	Description	Ratio_in_study	Ratio_in_pop	Pvalue	Padjust	Gene_ids	Gene_names
95	GO:0043231	CC	intracellular membrane-bounded organelle	95/238	6726/25324	8.15E-06	0.027598824	ENSRNOG00000014801;ENSRNOG00000037562;ENSRNOG00000020308;ENSRNOG00000014551;ENSRNOG00000007706;ENSRNOG00000015822;ENSRNOG00000005053;ENSRNOG00000004531;ENSRNOG00000019206;ENSRNOG00000012480;ENSRNOG00000017714;ENSRNOG00000026049;ENSRNOG00000007069;ENSRNOG00000019027;ENSRNOG00000042717;ENSRNOG00000027326;ENSRNOG00000021125;ENSRNOG00000017548;ENSRNOG00000006622;ENSRNOG00000049075;ENSRNOG00000009575;…	Exog;Zbtb42;Ech1;Ccnj;Prkaa2;Klf13;Egln3;Tceanc;Nupr1;Pxylp1;Usp3;Qrsl1;Adhfe1;Habp4;Ciart;Tada2b;Prdx5;Fam53a;Cry1;Fabp5;Ubiad1;Rab43;Nupr1l1;Ephx1;Pex16;Agpat5;Tbc1d25;Fmo1;Pou2f3;Pus7;Tbrg4;Nim1k;AABR07055846.2;Agpat3;Ca13;Hmgcs2;Yjefn3;LOC100909599;Eid2b;Birc3;Rnf152;Ssx2ip;Nmnat3;Arid5a;Nfkbiz;Vps37d;Hmga1;Rps6ka4;Slc17a5;Rwdd3;Wee1;Hdgfl3;Eif4ebp1;Nupl2;Tgfbrap1;Rpa2;Decr1;Spdef;Dbf4;Nfe2l3…
117	GO:0043226	CC	organelle	117/238	9113/25324	3.18E-05	0.092198679	ENSRNOG00000014801;ENSRNOG00000037562;ENSRNOG00000020308;ENSRNOG00000014551;ENSRNOG00000007706;ENSRNOG00000052886;ENSRNOG00000015822;ENSRNOG00000005053;ENSRNOG00000004531;ENSRNOG00000019206;ENSRNOG00000012480;ENSRNOG00000017714;ENSRNOG00000026049;ENSRNOG00000007069;ENSRNOG00000019027;ENSRNOG00000029893;ENSRNOG00000042717;ENSRNOG00000047551;ENSRNOG00000027326;ENSRNOG00000021125;ENSRNOG00000017548;…	Exog;Zbtb42;Ech1;Ccnj;Prkaa2;AABR07066144.1;Klf13;Egln3;Tceanc;Nupr1;Pxylp1;Usp3;Qrsl1;Adhfe1;Habp4;Rwdd3;Ciart;LOC100911615;Tada2b;Prdx5;Fam53a;Cry1;Fabp5;Saxo2;Ubiad1;Rab43;Nupr1l1;Ephx1;Tedc2;Pex16;Agpat5;Tbc1d25;Fmo1;Pou2f3;Pus7;Tbrg4;Nim1k;Serpine1;AABR07055846.2;Agpat3;Arrdc4;Rbm3;LOC100363469;Polr2i;LOC100909599;Eid2b;Birc3;Rnf152;Ssx2ip;Nmnat3;Yjefn3;Nfkbiz;Tbc1d7;Hsd17b13;Frg1;Vps37d;Hmg…
5	GO:0043392	BP	negative regulation of DNA binding	5/238	42/25324	4.50E-05	0.11163304	ENSRNOG00000014117;ENSRNOG00000002831;ENSRNOG00000020254;ENSRNOG00000016313;ENSRNOG00000019027	Hmox1;Wfikkn2;Per2;Ctnnbip1;Habp4
22	GO:0009968	BP	negative regulation of signal transduction	22/238	913/25324	5.58E-05	0.11163304	ENSRNOG00000012705;ENSRNOG00000007706;ENSRNOG00000016353;ENSRNOG00000030069;ENSRNOG00000002831;ENSRNOG00000004014;ENSRNOG00000001414;ENSRNOG00000007478;ENSRNOG00000016313;ENSRNOG00000015076;ENSRNOG00000000386;ENSRNOG00000014387;ENSRNOG00000033368;ENSRNOG00000014859;ENSRNOG00000019428;ENSRNOG00000008965;ENSRNOG00000006622;ENSRNOG00000027784;ENSRNOG00000042326;ENSRNOG00000014117;ENSRNOG00000014019;…	Pcgf2;Prkaa2;Nim1k;Faim;Wfikkn2;Chmp6;Serpine1;Cry2;Ctnnbip1;Cyp26b1;Pbld1;Chac1;Dand5;Rnf152;Higd1a;Socs2;Cry1;Tsku;Smpdl3b;Hmox1;Tbc1d7;Pde4d
78	GO:0019222	BP	regulation of metabolic process	78/238	5500/25324	7.14E-05	0.11163304	ENSRNOG00000000488;ENSRNOG00000037562;ENSRNOG00000012705;ENSRNOG00000014551;ENSRNOG00000005303;ENSRNOG00000020594;ENSRNOG00000016222;ENSRNOG00000001517;ENSRNOG00000010572;ENSRNOG00000007706;ENSRNOG00000052886;ENSRNOG00000015822;ENSRNOG00000005053;ENSRNOG00000011352;ENSRNOG00000019522;ENSRNOG00000012480;ENSRNOG00000001414;ENSRNOG00000018413;ENSRNOG00000007478;ENSRNOG00000047118;ENSRNOG00000016313;…	Hmga1;Zbtb42;Pcgf2;Ccnj;Tbc1d25;Rhbdf1;Ppp1r3g;Pdk1;Pus7;Prkaa2;AABR07066144.1;Klf13;Egln3;Furin;Ciao3;Pxylp1;Serpine1;Per3;Cry2;LOC683897;Ctnnbip1;Txnip;Fiz1;Usp3;Decr1;Slc25a33;Rps6ka4;Eif4ebp1;Rnf152;Per2;Habp4;Zfp64;Cyp26b1;Ciart;LOC100911615;Eid2b;Zfp772;Tgfbrap1;Birc3;Rasd2;Rab38;Zfp385a;Blm;Dand5;Rpa2;Dnajc17;Prdx5;Il17d;Pomc;Higd1a;Peli2;Spdef;Tbrg4;Tada2b;Nfe2l3;Cry1;Fabp5;Tsku;Timm17a;L…
99	GO:0043227	CC	membrane-bounded organelle	99/238	7419/25324	5.53E-05	0.11163304	ENSRNOG00000014801;ENSRNOG00000037562;ENSRNOG00000020308;ENSRNOG00000014551;ENSRNOG00000007706;ENSRNOG00000015822;ENSRNOG00000005053;ENSRNOG00000004531;ENSRNOG00000019206;ENSRNOG00000012480;ENSRNOG00000017714;ENSRNOG00000026049;ENSRNOG00000007069;ENSRNOG00000019027;ENSRNOG00000042717;ENSRNOG00000027326;ENSRNOG00000021125;ENSRNOG00000017548;ENSRNOG00000006622;ENSRNOG00000049075;ENSRNOG00000009575;…	Exog;Zbtb42;Ech1;Ccnj;Prkaa2;Klf13;Egln3;Tceanc;Nupr1;Pxylp1;Usp3;Qrsl1;Adhfe1;Habp4;Ciart;Tada2b;Prdx5;Fam53a;Cry1;Fabp5;Ubiad1;Rab43;Nupr1l1;Ephx1;Pex16;Agpat5;Tbc1d25;Fmo1;Pou2f3;Pus7;Tbrg4;Nim1k;Serpine1;AABR07055846.2;Agpat3;Arrdc4;Ca13;Hmgcs2;Yjefn3;LOC100909599;Eid2b;Birc3;Rnf152;Ssx2ip;Nmnat3;Arid5a;Nfkbiz;Tbc1d7;Vps37d;Hmga1;Rps6ka4;Slc17a5;Rwdd3;Wee1;Hdgfl3;Eif4ebp1;Pomc;Nupl2;Tgfbrap1;…
113	GO:0043229	CC	intracellular organelle	113/238	8825/25324	6.71E-05	0.11163304	ENSRNOG00000014801;ENSRNOG00000037562;ENSRNOG00000020308;ENSRNOG00000014551;ENSRNOG00000007706;ENSRNOG00000052886;ENSRNOG00000015822;ENSRNOG00000005053;ENSRNOG00000004531;ENSRNOG00000019206;ENSRNOG00000012480;ENSRNOG00000017714;ENSRNOG00000026049;ENSRNOG00000007069;ENSRNOG00000019027;ENSRNOG00000029893;ENSRNOG00000042717;ENSRNOG00000047551;ENSRNOG00000027326;ENSRNOG00000021125;ENSRNOG00000017548;…	Exog;Zbtb42;Ech1;Ccnj;Prkaa2;AABR07066144.1;Klf13;Egln3;Tceanc;Nupr1;Pxylp1;Usp3;Qrsl1;Adhfe1;Habp4;Rwdd3;Ciart;LOC100911615;Tada2b;Prdx5;Fam53a;Cry1;Fabp5;Saxo2;Ubiad1;Rab43;Nupr1l1;Ephx1;Tedc2;Pex16;Agpat5;Tbc1d25;Fmo1;Pou2f3;Pus7;Tbrg4;Nim1k;AABR07055846.2;Agpat3;Arrdc4;Rbm3;LOC100363469;Polr2i;LOC100909599;Eid2b;Birc3;Rnf152;Ssx2ip;Nmnat3;Yjefn3;Nfkbiz;Tbc1d7;Hsd17b13;Frg1;Vps37d;Hmga1;Rps6ka…
4	GO:0036452	CC	ESCRT complex	4/238	24/25324	6.97E-05	0.11163304	ENSRNOG00000050979;ENSRNOG00000004014;ENSRNOG00000048699;ENSRNOG00000046439	Ubap1l;Chmp6;Vps37d;Vps37c
5	GO:0032922	BP	circadian regulation of gene expression	5/238	50/25324	0.000105512	0.136849475	ENSRNOG00000007478;ENSRNOG00000018413;ENSRNOG00000020254;ENSRNOG00000006622;ENSRNOG00000042717	Cry2;Per3;Per2;Cry1;Ciart
13	GO:1903047	BP	mitotic cell cycle process	13/238	397/25324	0.000107368	0.136849475	ENSRNOG00000013970;ENSRNOG00000010017;ENSRNOG00000004014;ENSRNOG00000013005;ENSRNOG00000014551;ENSRNOG00000011213;ENSRNOG00000012582;ENSRNOG00000007292;ENSRNOG00000057760;ENSRNOG00000042286;ENSRNOG00000039740;ENSRNOG00000048660;ENSRNOG00000020457	Cdt1;Wee1;Chmp6;Rpa2;Ccnj;Blm;Eif4ebp1;Spdl1;Stil;Nsl1;Cenpk;Haspin;Tacc2
6	GO:0000724	BP	double-strand break repair via homologous recombination	6/238	81/25324	0.000116593	0.136849475	ENSRNOG00000011213;ENSRNOG00000013005;ENSRNOG00000021272;ENSRNOG00000025126;ENSRNOG00000002970;ENSRNOG00000007493	Blm;Rpa2;Mcm8;Palb2;Zswim7;Xrcc2
64	GO:0048519	BP	negative regulation of biological process	64/238	4292/25324	0.000117193	0.136849475	ENSRNOG00000000488;ENSRNOG00000037562;ENSRNOG00000001555;ENSRNOG00000012705;ENSRNOG00000020594;ENSRNOG00000009118;ENSRNOG00000010572;ENSRNOG00000007706;ENSRNOG00000052886;ENSRNOG00000016353;ENSRNOG00000030069;ENSRNOG00000019206;ENSRNOG00000004014;ENSRNOG00000001414;ENSRNOG00000018413;ENSRNOG00000007478;ENSRNOG00000007493;ENSRNOG00000016313;ENSRNOG00000021201;ENSRNOG00000029893;ENSRNOG00000017714;…	Hmga1;Zbtb42;Btg3;Pcgf2;Rhbdf1;Pou2f3;Pus7;Prkaa2;AABR07066144.1;Nim1k;Faim;Nupr1;Chmp6;Serpine1;Per3;Cry2;Xrcc2;Ctnnbip1;Txnip;Rwdd3;Usp3;Wee1;Hdgfl3;Pbld1;LOC100909599;Eif4ebp1;Rnf152;Furin;Cyp26b1;Abhd17c;Ciart;LOC100911615;Eid2b;Zfp772;Birc3;Rasd2;Blm;Dand5;Rpa2;Dnajc17;Prdx5;Il17d;Pomc;Higd1a;Spdef;Palb2;Per2;Cry1;Socs2;Tsku;Smpdl3b;Cdt1;Nphp3;Bcl7a;Spdl1;Plpp7;Nupr1l1;Wfikkn2;Chac1;Hmox1;Tb…
3	GO:2000849	BP	regulation of glucocorticoid secretion	3/238	11/25324	0.000127922	0.136849475	ENSRNOG00000007478;ENSRNOG00000006622;ENSRNOG00000012686	Cry2;Cry1;Pomc
3	GO:0000813	CC	ESCRT I complex	3/238	11/25324	0.000127922	0.136849475	ENSRNOG00000050979;ENSRNOG00000048699;ENSRNOG00000046439	Ubap1l;Vps37d;Vps37c
6	GO:0000725	BP	recombinational repair	6/238	84/25324	0.000142654	0.138075193	ENSRNOG00000011213;ENSRNOG00000013005;ENSRNOG00000021272;ENSRNOG00000025126;ENSRNOG00000002970;ENSRNOG00000007493	Blm;Rpa2;Mcm8;Palb2;Zswim7;Xrcc2
62	GO:0005634	CC	nucleus	62/238	4145/25324	0.000136168	0.138075193	ENSRNOG00000000488;ENSRNOG00000037562;ENSRNOG00000029893;ENSRNOG00000014551;ENSRNOG00000012582;ENSRNOG00000009118;ENSRNOG00000010572;ENSRNOG00000021117;ENSRNOG00000015822;ENSRNOG00000005053;ENSRNOG00000016353;ENSRNOG00000004531;ENSRNOG00000019206;ENSRNOG00000062289;ENSRNOG00000028584;ENSRNOG00000016313;ENSRNOG00000021201;ENSRNOG00000031335;ENSRNOG00000017714;ENSRNOG00000010017;ENSRNOG00000060594;…	Hmga1;Zbtb42;Rwdd3;Ccnj;Eif4ebp1;Pou2f3;Pus7;Rps6ka4;Klf13;Egln3;Nim1k;Tceanc;Nupr1;AABR07055846.2;Alkbh2;Ctnnbip1;Txnip;Ankrd37;Usp3;Wee1;LOC100911672;Hdgfl3;LOC100909599;Snx10;Habp4;Ciart;Eid2b;Tada2b;Tigd3;Birc3;Nupl2;Cdc25a;Ddx59;Rpa2;Dnajc17;Prdx5;Mcm8;Zc3h6;Ssx2ip;Spdef;Fam53a;Nfe2l3;Cry1;Fabp5;Per3;LOC100911668;Dbf4;Cdt1;Arid5a;Nfkbiz;AABR07035074.1;Ubiad1;Blm;Spdl1;Nupr1l1;Ankrd16;Fiz1;Hm…
3	GO:0042754	BP	negative regulation of circadian rhythm	3/238	12/25324	0.000169379	0.156491208	ENSRNOG00000007478;ENSRNOG00000020254;ENSRNOG00000006622	Cry2;Per2;Cry1
28	GO:0010629	BP	negative regulation of gene expression	28/238	1415/25324	0.000182394	0.16118889	ENSRNOG00000000488;ENSRNOG00000037562;ENSRNOG00000012705;ENSRNOG00000012582;ENSRNOG00000010572;ENSRNOG00000026277;ENSRNOG00000052886;ENSRNOG00000007478;ENSRNOG00000001414;ENSRNOG00000011352;ENSRNOG00000016313;ENSRNOG00000021201;ENSRNOG00000017714;ENSRNOG00000042717;ENSRNOG00000012686;ENSRNOG00000015598;ENSRNOG00000005731;ENSRNOG00000014387;ENSRNOG00000012368;ENSRNOG00000021125;ENSRNOG00000007706;…	Hmga1;Zbtb42;Pcgf2;Eif4ebp1;Pus7;Zc3h6;AABR07066144.1;Cry2;Serpine1;Furin;Ctnnbip1;Txnip;Usp3;Ciart;Pomc;Zfp772;Birc3;Chac1;Dnajc17;Prdx5;Prkaa2;Eid2b;Spdef;Per2;Cry1;Per3;Bcl7a;Hmox1
58	GO:0048523	BP	negative regulation of cellular process	58/238	3877/25324	0.000264001	0.210755646	ENSRNOG00000000488;ENSRNOG00000037562;ENSRNOG00000001555;ENSRNOG00000012705;ENSRNOG00000020594;ENSRNOG00000010572;ENSRNOG00000007706;ENSRNOG00000016353;ENSRNOG00000030069;ENSRNOG00000019206;ENSRNOG00000004014;ENSRNOG00000001414;ENSRNOG00000018413;ENSRNOG00000007478;ENSRNOG00000007493;ENSRNOG00000016313;ENSRNOG00000021201;ENSRNOG00000017714;ENSRNOG00000010017;ENSRNOG00000019740;ENSRNOG00000000386;…	Hmga1;Zbtb42;Btg3;Pcgf2;Rhbdf1;Pus7;Prkaa2;Nim1k;Faim;Nupr1;Chmp6;Serpine1;Per3;Cry2;Xrcc2;Ctnnbip1;Txnip;Usp3;Wee1;Hdgfl3;Pbld1;LOC100909599;Eif4ebp1;Rnf152;Furin;Cyp26b1;Abhd17c;Ciart;Eid2b;Zfp772;Birc3;Rasd2;Blm;Dand5;Rpa2;Dnajc17;Prdx5;Zc3h6;Higd1a;Spdef;Palb2;Per2;Cry1;Socs2;Tsku;Smpdl3b;Cdt1;Nphp3;Bcl7a;Spdl1;Plpp7;Nupr1l1;Wfikkn2;Chac1;Hmox1;Tbc1d7;Pde4d;Sco1
3	GO:0045780	BP	positive regulation of bone resorption	3/238	14/25324	0.000276374	0.210755646	ENSRNOG00000000264;ENSRNOG00000055716;ENSRNOG00000009629	Def8;Oscar;Car2
3	GO:0046852	BP	positive regulation of bone remodeling	3/238	14/25324	0.000276374	0.210755646	ENSRNOG00000000264;ENSRNOG00000055716;ENSRNOG00000009629	Def8;Oscar;Car2
6	GO:0051101	BP	regulation of DNA binding	6/238	95/25324	0.000279957	0.210755646	ENSRNOG00000013970;ENSRNOG00000019027;ENSRNOG00000014117;ENSRNOG00000002831;ENSRNOG00000020254;ENSRNOG00000016313	Cdt1;Habp4;Hmox1;Wfikkn2;Per2;Ctnnbip1
3	GO:2000846	BP	regulation of corticosteroid hormone secretion	3/238	15/25324	0.000343075	0.23133529	ENSRNOG00000007478;ENSRNOG00000006622;ENSRNOG00000012686	Cry2;Cry1;Pomc
69	GO:0031323	BP	regulation of cellular metabolic process	69/238	4910/25324	0.000363421	0.23133529	ENSRNOG00000000488;ENSRNOG00000037562;ENSRNOG00000012705;ENSRNOG00000014551;ENSRNOG00000005303;ENSRNOG00000020594;ENSRNOG00000016222;ENSRNOG00000001517;ENSRNOG00000010572;ENSRNOG00000007706;ENSRNOG00000052477;ENSRNOG00000015822;ENSRNOG00000005053;ENSRNOG00000011352;ENSRNOG00000012480;ENSRNOG00000001414;ENSRNOG00000018413;ENSRNOG00000007478;ENSRNOG00000047118;ENSRNOG00000016313;ENSRNOG00000021201;…	Hmga1;Zbtb42;Pcgf2;Ccnj;Tbc1d25;Rhbdf1;Ppp1r3g;Pdk1;Pus7;Prkaa2;Tbrg4;Klf13;Egln3;Furin;Pxylp1;Serpine1;Per3;Cry2;LOC683897;Ctnnbip1;Txnip;Rwdd3;Usp3;Slc25a33;Zfp688;Rnf152;Per2;Habp4;Eif4ebp1;Ciart;LOC100911615;Eid2b;Zfp772;Tgfbrap1;Birc3;Rasd2;Rab38;Zfp385a;Blm;Dand5;Rpa2;Dnajc17;Prdx5;Rps6ka4;Pomc;Higd1a;Peli2;Spdef;Dbf4;Tada2b;Nfe2l3;Cry1;Timm17a;LOC100911668;Fiz1;Cdt1;Pbld1;Arid5a;Chmp6;Bcl7…
22	GO:0010648	BP	negative regulation of cell communication	22/238	1032/25324	0.0003642	0.23133529	ENSRNOG00000012705;ENSRNOG00000007706;ENSRNOG00000016353;ENSRNOG00000030069;ENSRNOG00000002831;ENSRNOG00000004014;ENSRNOG00000001414;ENSRNOG00000007478;ENSRNOG00000016313;ENSRNOG00000015076;ENSRNOG00000000386;ENSRNOG00000014387;ENSRNOG00000033368;ENSRNOG00000014859;ENSRNOG00000019428;ENSRNOG00000008965;ENSRNOG00000006622;ENSRNOG00000027784;ENSRNOG00000042326;ENSRNOG00000014117;ENSRNOG00000014019;…	Pcgf2;Prkaa2;Nim1k;Faim;Wfikkn2;Chmp6;Serpine1;Cry2;Ctnnbip1;Cyp26b1;Pbld1;Chac1;Dand5;Rnf152;Higd1a;Socs2;Cry1;Tsku;Smpdl3b;Hmox1;Tbc1d7;Pde4d
22	GO:0023057	BP	negative regulation of signaling	22/238	1036/25324	0.000379488	0.233741828	ENSRNOG00000012705;ENSRNOG00000007706;ENSRNOG00000016353;ENSRNOG00000030069;ENSRNOG00000002831;ENSRNOG00000004014;ENSRNOG00000001414;ENSRNOG00000007478;ENSRNOG00000016313;ENSRNOG00000015076;ENSRNOG00000000386;ENSRNOG00000014387;ENSRNOG00000033368;ENSRNOG00000014859;ENSRNOG00000019428;ENSRNOG00000008965;ENSRNOG00000006622;ENSRNOG00000027784;ENSRNOG00000042326;ENSRNOG00000014117;ENSRNOG00000014019;…	Pcgf2;Prkaa2;Nim1k;Faim;Wfikkn2;Chmp6;Serpine1;Cry2;Ctnnbip1;Cyp26b1;Pbld1;Chac1;Dand5;Rnf152;Higd1a;Socs2;Cry1;Tsku;Smpdl3b;Hmox1;Tbc1d7;Pde4d
2	GO:2000832	BP	negative regulation of steroid hormone secretion	2/238	4/25324	0.000521216	0.264242128	ENSRNOG00000007478;ENSRNOG00000006622	Cry2;Cry1
2	GO:2000850	BP	negative regulation of glucocorticoid secretion	2/238	4/25324	0.000521216	0.264242128	ENSRNOG00000007478;ENSRNOG00000006622	Cry2;Cry1
2	GO:2000847	BP	negative regulation of corticosteroid hormone secretion	2/238	4/25324	0.000521216	0.264242128	ENSRNOG00000007478;ENSRNOG00000006622	Cry2;Cry1
4	GO:0032007	BP	negative regulation of TOR signaling	4/238	40/25324	0.000533008	0.264242128	ENSRNOG00000016353;ENSRNOG00000014019;ENSRNOG00000007706;ENSRNOG00000014859	Nim1k;Tbc1d7;Prkaa2;Rnf152
2	GO:0000444	CC	MIS12/MIND type complex	2/238	4/25324	0.000521216	0.264242128	ENSRNOG00000042286;ENSRNOG00000019620	Nsl1;Pmf1
2	GO:0004748	MF	ribonucleoside-diphosphate reductase activity, thioredoxin disulfide as acceptor	2/238	4/25324	0.000521216	0.264242128	ENSRNOG00000054286;ENSRNOG00000008450	Rrm2;LOC100359539
2	GO:0061731	MF	ribonucleoside-diphosphate reductase activity	2/238	4/25324	0.000521216	0.264242128	ENSRNOG00000054286;ENSRNOG00000008450	Rrm2;LOC100359539
2	GO:0016728	MF	oxidoreductase activity, acting on CH or CH2 groups, disulfide as acceptor	2/238	4/25324	0.000521216	0.264242128	ENSRNOG00000054286;ENSRNOG00000008450	Rrm2;LOC100359539
66	GO:0080090	BP	regulation of primary metabolic process	66/238	4744/25324	0.000598484	0.288950782	ENSRNOG00000000488;ENSRNOG00000037562;ENSRNOG00000012705;ENSRNOG00000014551;ENSRNOG00000020594;ENSRNOG00000016222;ENSRNOG00000001517;ENSRNOG00000010572;ENSRNOG00000007706;ENSRNOG00000052477;ENSRNOG00000015822;ENSRNOG00000005053;ENSRNOG00000011352;ENSRNOG00000012480;ENSRNOG00000001414;ENSRNOG00000018413;ENSRNOG00000007478;ENSRNOG00000047118;ENSRNOG00000016313;ENSRNOG00000021201;ENSRNOG00000029893;…	Hmga1;Zbtb42;Pcgf2;Ccnj;Rhbdf1;Ppp1r3g;Pdk1;Pus7;Prkaa2;Tbrg4;Klf13;Egln3;Furin;Pxylp1;Serpine1;Per3;Cry2;LOC683897;Ctnnbip1;Txnip;Rwdd3;Usp3;Pbld1;Zfp688;Rab38;Per2;Habp4;Eif4ebp1;Ciart;LOC100911615;Eid2b;Zfp772;Tgfbrap1;Birc3;Rasd2;Zfp385a;Blm;Dand5;Rpa2;Dnajc17;Prdx5;Rps6ka4;Pomc;Higd1a;Peli2;Spdef;Fiz1;Tada2b;Nfe2l3;Cry1;Timm17a;LOC100911668;Cdt1;Arid5a;Chmp6;Bcl7a;Zfp867;Chac1;Hmox1;Tbc1d7;H…
31	GO:0051172	BP	negative regulation of nitrogen compound metabolic process	31/238	1716/25324	0.00061128	0.288950782	ENSRNOG00000000488;ENSRNOG00000037562;ENSRNOG00000012705;ENSRNOG00000012582;ENSRNOG00000010572;ENSRNOG00000007706;ENSRNOG00000011352;ENSRNOG00000001414;ENSRNOG00000007478;ENSRNOG00000016313;ENSRNOG00000021201;ENSRNOG00000017714;ENSRNOG00000000386;ENSRNOG00000042717;ENSRNOG00000045545;ENSRNOG00000015598;ENSRNOG00000005731;ENSRNOG00000014387;ENSRNOG00000004014;ENSRNOG00000012368;ENSRNOG00000021125;…	Hmga1;Zbtb42;Pcgf2;Eif4ebp1;Pus7;Prkaa2;Furin;Serpine1;Cry2;Ctnnbip1;Txnip;Usp3;Pbld1;Ciart;Eid2b;Zfp772;Birc3;Chac1;Chmp6;Dnajc17;Prdx5;Zc3h6;Spdef;Per2;Cry1;Per3;Blm;Bcl7a;Rasd2;Pde4d;Sco1
3	GO:2000831	BP	regulation of steroid hormone secretion	3/238	19/25324	0.000710624	0.320980812	ENSRNOG00000007478;ENSRNOG00000006622;ENSRNOG00000012686	Cry2;Cry1;Pomc
3	GO:0043153	BP	entrainment of circadian clock by photoperiod	3/238	19/25324	0.000710624	0.320980812	ENSRNOG00000007478;ENSRNOG00000020254;ENSRNOG00000006622	Cry2;Per2;Cry1
69	GO:0060255	BP	regulation of macromolecule metabolic process	69/238	5049/25324	0.000784413	0.346608125	ENSRNOG00000000488;ENSRNOG00000037562;ENSRNOG00000012705;ENSRNOG00000014551;ENSRNOG00000020594;ENSRNOG00000016222;ENSRNOG00000010572;ENSRNOG00000007706;ENSRNOG00000052886;ENSRNOG00000015822;ENSRNOG00000005053;ENSRNOG00000011352;ENSRNOG00000019522;ENSRNOG00000012480;ENSRNOG00000001414;ENSRNOG00000018413;ENSRNOG00000007478;ENSRNOG00000047118;ENSRNOG00000016313;ENSRNOG00000021201;ENSRNOG00000016574;…	Hmga1;Zbtb42;Pcgf2;Ccnj;Rhbdf1;Ppp1r3g;Pus7;Prkaa2;AABR07066144.1;Klf13;Egln3;Furin;Ciao3;Pxylp1;Serpine1;Per3;Cry2;LOC683897;Ctnnbip1;Txnip;Fiz1;Usp3;Pbld1;Eif4ebp1;Per2;Habp4;Zfp64;Cyp26b1;Ciart;Rps6ka4;Eid2b;Zfp772;Tgfbrap1;Birc3;Rasd2;Zfp385a;Blm;Dand5;Rpa2;Dnajc17;Prdx5;Il17d;Pomc;Higd1a;Peli2;Spdef;Tbrg4;Tada2b;Nfe2l3;Cry1;Tsku;Timm17a;LOC100911668;Dbf4;Cdt1;Arid5a;Chmp6;Bcl7a;Zfp867;Chac1;…
3	GO:0034105	BP	positive regulation of tissue remodeling	3/238	20/25324	0.00083025	0.351576151	ENSRNOG00000000264;ENSRNOG00000055716;ENSRNOG00000009629	Def8;Oscar;Car2
3	GO:2000758	BP	positive regulation of peptidyl-lysine acetylation	3/238	20/25324	0.00083025	0.351576151	ENSRNOG00000027326;ENSRNOG00000007706;ENSRNOG00000021117	Tada2b;Prkaa2;Rps6ka4
17	GO:0022402	BP	cell cycle process	17/238	763/25324	0.000947086	0.381127902	ENSRNOG00000013970;ENSRNOG00000010017;ENSRNOG00000004014;ENSRNOG00000013005;ENSRNOG00000014551;ENSRNOG00000057760;ENSRNOG00000012582;ENSRNOG00000059898;ENSRNOG00000007292;ENSRNOG00000015425;ENSRNOG00000011213;ENSRNOG00000015076;ENSRNOG00000042286;ENSRNOG00000039740;ENSRNOG00000048660;ENSRNOG00000007493;ENSRNOG00000020457	Cdt1;Wee1;Chmp6;Rpa2;Ccnj;Stil;Eif4ebp1;LOC100909599;Spdl1;Ssx2ip;Blm;Cyp26b1;Nsl1;Cenpk;Haspin;Xrcc2;Tacc2
3	GO:1903318	BP	negative regulation of protein maturation	3/238	21/25324	0.000961933	0.381127902	ENSRNOG00000005731;ENSRNOG00000001414;ENSRNOG00000014387	Birc3;Serpine1;Chac1
3	GO:0010955	BP	negative regulation of protein processing	3/238	21/25324	0.000961933	0.381127902	ENSRNOG00000005731;ENSRNOG00000001414;ENSRNOG00000014387	Birc3;Serpine1;Chac1
4	GO:0070613	BP	regulation of protein processing	4/238	47/25324	0.000988188	0.381127902	ENSRNOG00000005731;ENSRNOG00000001414;ENSRNOG00000014387;ENSRNOG00000007040	Birc3;Serpine1;Chac1;Timm17a
34	GO:0010605	BP	negative regulation of macromolecule metabolic process	34/238	2017/25324	0.00099379	0.381127902	ENSRNOG00000000488;ENSRNOG00000037562;ENSRNOG00000012705;ENSRNOG00000012582;ENSRNOG00000010572;ENSRNOG00000007706;ENSRNOG00000052886;ENSRNOG00000011352;ENSRNOG00000001414;ENSRNOG00000007478;ENSRNOG00000016313;ENSRNOG00000021201;ENSRNOG00000017714;ENSRNOG00000000386;ENSRNOG00000042717;ENSRNOG00000012686;ENSRNOG00000015598;ENSRNOG00000005731;ENSRNOG00000014387;ENSRNOG00000004014;ENSRNOG00000012368;…	Hmga1;Zbtb42;Pcgf2;Eif4ebp1;Pus7;Prkaa2;AABR07066144.1;Furin;Serpine1;Cry2;Ctnnbip1;Txnip;Usp3;Pbld1;Ciart;Pomc;Zfp772;Birc3;Chac1;Chmp6;Dnajc17;Prdx5;Zc3h6;Eid2b;Spdef;Per2;Cry1;Per3;Blm;Bcl7a;Rasd2;Hmox1;Pde4d;Sco1
3	GO:0009649	BP	entrainment of circadian clock	3/238	22/25324	0.001106126	0.416354077	ENSRNOG00000007478;ENSRNOG00000020254;ENSRNOG00000006622	Cry2;Per2;Cry1
32	GO:0031324	BP	negative regulation of cellular metabolic process	32/238	1893/25324	0.001147961	0.419866553	ENSRNOG00000000488;ENSRNOG00000037562;ENSRNOG00000012705;ENSRNOG00000012582;ENSRNOG00000010572;ENSRNOG00000007706;ENSRNOG00000011352;ENSRNOG00000001414;ENSRNOG00000007478;ENSRNOG00000016313;ENSRNOG00000021201;ENSRNOG00000017714;ENSRNOG00000000386;ENSRNOG00000042717;ENSRNOG00000045545;ENSRNOG00000015598;ENSRNOG00000005731;ENSRNOG00000014387;ENSRNOG00000004014;ENSRNOG00000012368;ENSRNOG00000021125;…	Hmga1;Zbtb42;Pcgf2;Eif4ebp1;Pus7;Prkaa2;Furin;Serpine1;Cry2;Ctnnbip1;Txnip;Usp3;Pbld1;Ciart;Eid2b;Zfp772;Birc3;Chac1;Chmp6;Dnajc17;Prdx5;Zc3h6;Spdef;Per2;Cry1;Per3;Blm;Bcl7a;Rasd2;Hmox1;Pde4d;Sco1
4	GO:1903317	BP	regulation of protein maturation	4/238	49/25324	0.001156771	0.419866553	ENSRNOG00000005731;ENSRNOG00000001414;ENSRNOG00000014387;ENSRNOG00000007040	Birc3;Serpine1;Chac1;Timm17a
3	GO:0009648	BP	photoperiodism	3/238	23/25324	0.001263265	0.439987056	ENSRNOG00000007478;ENSRNOG00000020254;ENSRNOG00000006622	Cry2;Per2;Cry1
48	GO:0009889	BP	regulation of biosynthetic process	48/238	3253/25324	0.001266823	0.439987056	ENSRNOG00000000488;ENSRNOG00000037562;ENSRNOG00000012705;ENSRNOG00000012582;ENSRNOG00000016222;ENSRNOG00000001517;ENSRNOG00000010572;ENSRNOG00000021117;ENSRNOG00000015822;ENSRNOG00000011352;ENSRNOG00000012480;ENSRNOG00000007478;ENSRNOG00000016769;ENSRNOG00000016313;ENSRNOG00000021201;ENSRNOG00000029893;ENSRNOG00000017714;ENSRNOG00000016949;ENSRNOG00000018379;ENSRNOG00000019027;ENSRNOG00000042717;…	Hmga1;Zbtb42;Pcgf2;Eif4ebp1;Ppp1r3g;Pdk1;Pus7;Rps6ka4;Klf13;Furin;Pxylp1;Cry2;Rab38;Ctnnbip1;Txnip;Rwdd3;Usp3;Slc25a33;Zfp688;Habp4;Ciart;Eid2b;Zfp772;Tgfbrap1;Zfp385a;Blm;Dand5;Dnajc17;Prdx5;Zc3h6;Pomc;Spdef;Dbf4;Tada2b;Nfe2l3;Cry1;Per3;LOC100911668;Cdt1;Arid5a;Bcl7a;Zfp867;LOC683897;Hmox1;Per2;Hsd17b13;Tef;Dph7
7	GO:0045930	BP	negative regulation of mitotic cell cycle	7/238	173/25324	0.001290051	0.439987056	ENSRNOG00000011213;ENSRNOG00000010017;ENSRNOG00000001555;ENSRNOG00000013005;ENSRNOG00000059898;ENSRNOG00000007292;ENSRNOG00000013970	Blm;Wee1;Btg3;Rpa2;LOC100909599;Spdl1;Cdt1
6	GO:0007623	BP	circadian rhythm	6/238	127/25324	0.001298791	0.439987056	ENSRNOG00000017528;ENSRNOG00000020254;ENSRNOG00000006622;ENSRNOG00000042717;ENSRNOG00000007478;ENSRNOG00000018413	Gpr157;Per2;Cry1;Ciart;Cry2;Per3
16	GO:0044255	BP	cellular lipid metabolic process	16/238	722/25324	0.001406422	0.468638345	ENSRNOG00000008236;ENSRNOG00000001205;ENSRNOG00000020308;ENSRNOG00000053460;ENSRNOG00000019120;ENSRNOG00000008965;ENSRNOG00000053201;ENSRNOG00000014117;ENSRNOG00000015076;ENSRNOG00000020254;ENSRNOG00000057470;ENSRNOG00000047551;ENSRNOG00000042326;ENSRNOG00000043192;ENSRNOG00000015268;ENSRNOG00000028623	Decr1;Agpat3;Ech1;Acot3;Hmgcs2;Socs2;Gpcpd1;Hmox1;Cyp26b1;Per2;Pla2g12a;LOC100911615;Smpdl3b;Hacd1;Plpp6;Agpat5
19	GO:0006629	BP	lipid metabolic process	19/238	930/25324	0.001463124	0.479668683	ENSRNOG00000008236;ENSRNOG00000014117;ENSRNOG00000001205;ENSRNOG00000020308;ENSRNOG00000053460;ENSRNOG00000007706;ENSRNOG00000019120;ENSRNOG00000008965;ENSRNOG00000053201;ENSRNOG00000048978;ENSRNOG00000015076;ENSRNOG00000020254;ENSRNOG00000057470;ENSRNOG00000047551;ENSRNOG00000042326;ENSRNOG00000043192;ENSRNOG00000007147;ENSRNOG00000015268;ENSRNOG00000028623	Decr1;Hmox1;Agpat3;Ech1;Acot3;Prkaa2;Hmgcs2;Socs2;Gpcpd1;Nphp3;Cyp26b1;Per2;Pla2g12a;LOC100911615;Smpdl3b;Hacd1;Cyp46a1;Plpp6;Agpat5
18	GO:0051726	BP	regulation of cell cycle	18/238	853/25324	0.00152174	0.488091191	ENSRNOG00000013970;ENSRNOG00000010017;ENSRNOG00000023304;ENSRNOG00000001555;ENSRNOG00000013005;ENSRNOG00000014551;ENSRNOG00000016949;ENSRNOG00000012582;ENSRNOG00000059898;ENSRNOG00000007292;ENSRNOG00000020737;ENSRNOG00000050922;ENSRNOG00000011213;ENSRNOG00000050482;ENSRNOG00000057760;ENSRNOG00000019206;ENSRNOG00000020254;ENSRNOG00000006622	Cdt1;Wee1;Lin9;Btg3;Rpa2;Ccnj;Slc25a33;Eif4ebp1;LOC100909599;Spdl1;Cdc25a;Nupr1l1;Blm;Dbf4;Stil;Nupr1;Per2;Cry1
5	GO:0042752	BP	regulation of circadian rhythm	5/238	89/25324	0.001536841	0.488091191	ENSRNOG00000007478;ENSRNOG00000006622;ENSRNOG00000020254;ENSRNOG00000007706;ENSRNOG00000018413	Cry2;Cry1;Per2;Prkaa2;Per3
53	GO:0010468	BP	regulation of gene expression	53/238	3691/25324	0.001577829	0.493399328	ENSRNOG00000000488;ENSRNOG00000037562;ENSRNOG00000012705;ENSRNOG00000012582;ENSRNOG00000010572;ENSRNOG00000007706;ENSRNOG00000052886;ENSRNOG00000015822;ENSRNOG00000011352;ENSRNOG00000019522;ENSRNOG00000024562;ENSRNOG00000001414;ENSRNOG00000018413;ENSRNOG00000007478;ENSRNOG00000016313;ENSRNOG00000021201;ENSRNOG00000029893;ENSRNOG00000017714;ENSRNOG00000018379;ENSRNOG00000019027;ENSRNOG00000012762;…	Hmga1;Zbtb42;Pcgf2;Eif4ebp1;Pus7;Prkaa2;AABR07066144.1;Klf13;Furin;Ciao3;Tgfbrap1;Serpine1;Per3;Cry2;Ctnnbip1;Txnip;Rwdd3;Usp3;Zfp688;Habp4;Zfp64;Cyp26b1;Ciart;Rps6ka4;Eid2b;Tada2b;Birc3;Chac1;Zfp385a;Dand5;Dnajc17;Prdx5;Il17d;Pomc;Spdef;Tbrg4;Zfp772;Nfe2l3;Cry1;Tsku;Timm17a;LOC100911668;Blm;Arid5a;Bcl7a;Zfp867;LOC683897;Hmox1;Per2;Tef;Dph7;Zc3h6;Pde4d
63	GO:0051171	BP	regulation of nitrogen compound metabolic process	63/238	4603/25324	0.001677589	0.516646555	ENSRNOG00000000488;ENSRNOG00000037562;ENSRNOG00000012705;ENSRNOG00000014551;ENSRNOG00000020594;ENSRNOG00000001517;ENSRNOG00000010572;ENSRNOG00000007706;ENSRNOG00000052477;ENSRNOG00000015822;ENSRNOG00000005053;ENSRNOG00000011352;ENSRNOG00000012480;ENSRNOG00000001414;ENSRNOG00000018413;ENSRNOG00000007478;ENSRNOG00000047118;ENSRNOG00000016313;ENSRNOG00000021201;ENSRNOG00000029893;ENSRNOG00000017714;…	Hmga1;Zbtb42;Pcgf2;Ccnj;Rhbdf1;Pdk1;Pus7;Prkaa2;Tbrg4;Klf13;Egln3;Furin;Pxylp1;Serpine1;Per3;Cry2;LOC683897;Ctnnbip1;Txnip;Rwdd3;Usp3;Pbld1;Zfp688;Rab38;Per2;Habp4;Eif4ebp1;Ciart;Eid2b;Zfp772;Tgfbrap1;Birc3;Rasd2;Zfp385a;Blm;Dand5;Rpa2;Dnajc17;Prdx5;Rps6ka4;Pomc;Higd1a;Peli2;Spdef;Fiz1;Tada2b;Nfe2l3;Cry1;Timm17a;LOC100911668;Cdt1;Arid5a;Chmp6;Bcl7a;Zfp867;Chac1;Hmox1;Tbc1d7;Tef;Dph7;Zc3h6;Pde4d;S…
18	GO:0045892	BP	negative regulation of transcription, DNA-templated	18/238	876/25324	0.001890275	0.56408405	ENSRNOG00000017714;ENSRNOG00000000488;ENSRNOG00000037562;ENSRNOG00000012705;ENSRNOG00000012368;ENSRNOG00000021125;ENSRNOG00000056017;ENSRNOG00000026277;ENSRNOG00000000491;ENSRNOG00000007478;ENSRNOG00000020254;ENSRNOG00000006622;ENSRNOG00000042717;ENSRNOG00000045545;ENSRNOG00000015598;ENSRNOG00000018413;ENSRNOG00000016313;ENSRNOG00000021201	Usp3;Hmga1;Zbtb42;Pcgf2;Dnajc17;Prdx5;Bcl7a;Zc3h6;Spdef;Cry2;Per2;Cry1;Ciart;Eid2b;Zfp772;Per3;Ctnnbip1;Txnip
18	GO:1903507	BP	negative regulation of nucleic acid-templated transcription	18/238	880/25324	0.001966834	0.56408405	ENSRNOG00000017714;ENSRNOG00000000488;ENSRNOG00000037562;ENSRNOG00000012705;ENSRNOG00000012368;ENSRNOG00000021125;ENSRNOG00000056017;ENSRNOG00000026277;ENSRNOG00000000491;ENSRNOG00000007478;ENSRNOG00000020254;ENSRNOG00000006622;ENSRNOG00000042717;ENSRNOG00000045545;ENSRNOG00000015598;ENSRNOG00000018413;ENSRNOG00000016313;ENSRNOG00000021201	Usp3;Hmga1;Zbtb42;Pcgf2;Dnajc17;Prdx5;Bcl7a;Zc3h6;Spdef;Cry2;Per2;Cry1;Ciart;Eid2b;Zfp772;Per3;Ctnnbip1;Txnip
18	GO:1902679	BP	negative regulation of RNA biosynthetic process	18/238	881/25324	0.001986589	0.56408405	ENSRNOG00000017714;ENSRNOG00000000488;ENSRNOG00000037562;ENSRNOG00000012705;ENSRNOG00000012368;ENSRNOG00000021125;ENSRNOG00000056017;ENSRNOG00000026277;ENSRNOG00000000491;ENSRNOG00000007478;ENSRNOG00000020254;ENSRNOG00000006622;ENSRNOG00000042717;ENSRNOG00000045545;ENSRNOG00000015598;ENSRNOG00000018413;ENSRNOG00000016313;ENSRNOG00000021201	Usp3;Hmga1;Zbtb42;Pcgf2;Dnajc17;Prdx5;Bcl7a;Zc3h6;Spdef;Cry2;Per2;Cry1;Ciart;Eid2b;Zfp772;Per3;Ctnnbip1;Txnip
3	GO:1905953	BP	negative regulation of lipid localization	3/238	27/25324	0.002029476	0.56408405	ENSRNOG00000007478;ENSRNOG00000006622;ENSRNOG00000047551	Cry2;Cry1;LOC100911615
3	GO:1902042	BP	negative regulation of extrinsic apoptotic signaling pathway via death domain receptors	3/238	27/25324	0.002029476	0.56408405	ENSRNOG00000030069;ENSRNOG00000014117;ENSRNOG00000001414	Faim;Hmox1;Serpine1
3	GO:1901985	BP	positive regulation of protein acetylation	3/238	27/25324	0.002029476	0.56408405	ENSRNOG00000027326;ENSRNOG00000007706;ENSRNOG00000021117	Tada2b;Prkaa2;Rps6ka4
10	GO:0055114	BP	oxidation-reduction process	10/238	355/25324	0.002053637	0.56408405	ENSRNOG00000008236;ENSRNOG00000020308;ENSRNOG00000034191;ENSRNOG00000019428;ENSRNOG00000052477;ENSRNOG00000020254;ENSRNOG00000028584;ENSRNOG00000014117;ENSRNOG00000015076;ENSRNOG00000001182	Decr1;Ech1;Fmo1;Higd1a;Tbrg4;Per2;Alkbh2;Hmox1;Cyp26b1;Ndufv3
3	GO:0030316	BP	osteoclast differentiation	3/238	28/25324	0.002257361	0.603725237	ENSRNOG00000055716;ENSRNOG00000009629;ENSRNOG00000011944	Oscar;Car2;Snx10
8	GO:0016042	BP	lipid catabolic process	8/238	245/25324	0.002312549	0.610450504	ENSRNOG00000008236;ENSRNOG00000020308;ENSRNOG00000007147;ENSRNOG00000015076;ENSRNOG00000057470;ENSRNOG00000047551;ENSRNOG00000042326;ENSRNOG00000053201	Decr1;Ech1;Cyp46a1;Cyp26b1;Pla2g12a;LOC100911615;Smpdl3b;Gpcpd1
6	GO:0044242	BP	cellular lipid catabolic process	6/238	143/25324	0.002370785	0.610450504	ENSRNOG00000008236;ENSRNOG00000020308;ENSRNOG00000053201;ENSRNOG00000015076;ENSRNOG00000047551;ENSRNOG00000042326	Decr1;Ech1;Gpcpd1;Cyp26b1;LOC100911615;Smpdl3b
2	GO:0016725	MF	oxidoreductase activity, acting on CH or CH2 groups	2/238	8/25324	0.002372606	0.610450504	ENSRNOG00000054286;ENSRNOG00000008450	Rrm2;LOC100359539
3	GO:0045124	BP	regulation of bone resorption	3/238	29/25324	0.002500495	0.627469925	ENSRNOG00000000264;ENSRNOG00000055716;ENSRNOG00000009629	Def8;Oscar;Car2
6	GO:0006302	BP	double-strand break repair	6/238	146/25324	0.002629624	0.651826129	ENSRNOG00000011213;ENSRNOG00000013005;ENSRNOG00000021272;ENSRNOG00000025126;ENSRNOG00000002970;ENSRNOG00000007493	Blm;Rpa2;Mcm8;Palb2;Zswim7;Xrcc2
5	GO:1903322	BP	positive regulation of protein modification by small protein conjugation or removal	5/238	102/25324	0.002795388	0.684566895	ENSRNOG00000005731;ENSRNOG00000014019;ENSRNOG00000006622;ENSRNOG00000014761;ENSRNOG00000029893	Birc3;Tbc1d7;Cry1;Rasd2;Rwdd3
2	GO:0051782	BP	negative regulation of cell division	2/238	9/25324	0.003031626	0.733581218	ENSRNOG00000011213;ENSRNOG00000021201	Blm;Txnip
20	GO:2000113	BP	negative regulation of cellular macromolecule biosynthetic process	20/238	1066/25324	0.003103833	0.742217846	ENSRNOG00000017714;ENSRNOG00000000488;ENSRNOG00000037562;ENSRNOG00000012705;ENSRNOG00000012368;ENSRNOG00000021125;ENSRNOG00000012582;ENSRNOG00000010572;ENSRNOG00000026277;ENSRNOG00000000491;ENSRNOG00000056017;ENSRNOG00000007478;ENSRNOG00000020254;ENSRNOG00000006622;ENSRNOG00000042717;ENSRNOG00000045545;ENSRNOG00000015598;ENSRNOG00000018413;ENSRNOG00000016313;ENSRNOG00000021201	Usp3;Hmga1;Zbtb42;Pcgf2;Dnajc17;Prdx5;Eif4ebp1;Pus7;Zc3h6;Spdef;Bcl7a;Cry2;Per2;Cry1;Ciart;Eid2b;Zfp772;Per3;Ctnnbip1;Txnip
22	GO:0048585	BP	negative regulation of response to stimulus	22/238	1223/25324	0.003438654	0.797395538	ENSRNOG00000012705;ENSRNOG00000007706;ENSRNOG00000016353;ENSRNOG00000030069;ENSRNOG00000002831;ENSRNOG00000004014;ENSRNOG00000001414;ENSRNOG00000007478;ENSRNOG00000016313;ENSRNOG00000015076;ENSRNOG00000000386;ENSRNOG00000014387;ENSRNOG00000033368;ENSRNOG00000014859;ENSRNOG00000019428;ENSRNOG00000008965;ENSRNOG00000006622;ENSRNOG00000027784;ENSRNOG00000042326;ENSRNOG00000014117;ENSRNOG00000014019;…	Pcgf2;Prkaa2;Nim1k;Faim;Wfikkn2;Chmp6;Serpine1;Cry2;Ctnnbip1;Cyp26b1;Pbld1;Chac1;Dand5;Rnf152;Higd1a;Socs2;Cry1;Tsku;Smpdl3b;Hmox1;Tbc1d7;Pde4d
44	GO:0010556	BP	regulation of macromolecule biosynthetic process	44/238	3055/25324	0.00359942	0.797395538	ENSRNOG00000000488;ENSRNOG00000037562;ENSRNOG00000012705;ENSRNOG00000012582;ENSRNOG00000016222;ENSRNOG00000010572;ENSRNOG00000021117;ENSRNOG00000015822;ENSRNOG00000011352;ENSRNOG00000012480;ENSRNOG00000007478;ENSRNOG00000016313;ENSRNOG00000021201;ENSRNOG00000029893;ENSRNOG00000017714;ENSRNOG00000018379;ENSRNOG00000019027;ENSRNOG00000042717;ENSRNOG00000045545;ENSRNOG00000015598;ENSRNOG00000024562;…	Hmga1;Zbtb42;Pcgf2;Eif4ebp1;Ppp1r3g;Pus7;Rps6ka4;Klf13;Furin;Pxylp1;Cry2;Ctnnbip1;Txnip;Rwdd3;Usp3;Zfp688;Habp4;Ciart;Eid2b;Zfp772;Tgfbrap1;Zfp385a;Blm;Dand5;Dnajc17;Prdx5;Zc3h6;Pomc;Spdef;Dbf4;Tada2b;Nfe2l3;Cry1;Per3;LOC100911668;Cdt1;Arid5a;Bcl7a;Zfp867;LOC683897;Hmox1;Per2;Tef;Dph7
3	GO:0046850	BP	regulation of bone remodeling	3/238	33/25324	0.003632011	0.797395538	ENSRNOG00000000264;ENSRNOG00000055716;ENSRNOG00000009629	Def8;Oscar;Car2
3	GO:0042149	BP	cellular response to glucose starvation	3/238	33/25324	0.003632011	0.797395538	ENSRNOG00000016353;ENSRNOG00000019428;ENSRNOG00000007706	Nim1k;Higd1a;Prkaa2
2	GO:2000105	BP	positive regulation of DNA-dependent DNA replication	2/238	10/25324	0.003766111	0.797395538	ENSRNOG00000013970;ENSRNOG00000050482	Cdt1;Dbf4
2	GO:0033262	BP	regulation of nuclear cell cycle DNA replication	2/238	10/25324	0.003766111	0.797395538	ENSRNOG00000013970;ENSRNOG00000050482	Cdt1;Dbf4
2	GO:0033235	BP	positive regulation of protein sumoylation	2/238	10/25324	0.003766111	0.797395538	ENSRNOG00000029893;ENSRNOG00000014761	Rwdd3;Rasd2
2	GO:2000380	BP	regulation of mesoderm development	2/238	10/25324	0.003766111	0.797395538	ENSRNOG00000033368;ENSRNOG00000010572	Dand5;Pus7
30	GO:0031090	CC	organelle membrane	30/238	1841/25324	0.003497249	0.797395538	ENSRNOG00000014801;ENSRNOG00000006539;ENSRNOG00000028699;ENSRNOG00000034191;ENSRNOG00000009330;ENSRNOG00000002794;ENSRNOG00000012480;ENSRNOG00000011352;ENSRNOG00000008544;ENSRNOG00000016949;ENSRNOG00000007147;ENSRNOG00000020594;ENSRNOG00000012683;ENSRNOG00000010068;ENSRNOG00000028208;ENSRNOG00000029740;ENSRNOG00000014859;ENSRNOG00000017528;ENSRNOG00000019428;ENSRNOG00000050061;ENSRNOG00000007040;…	Exog;Pex16;Sco1;Fmo1;Slc17a5;Selp;Pxylp1;Furin;B3gnt4;Slc25a33;Cyp46a1;Rhbdf1;Abhd17c;Plpp7;Mief2;Slc35g1;Rnf152;Gpr157;Higd1a;Slc25a51;Timm17a;Derl3;Ubiad1;Rab43;Rab38;Hmox1;Cyp26b1;Hacd1;Pde4d;Ephx1
2	GO:0042171	MF	lysophosphatidic acid acyltransferase activity	2/238	10/25324	0.003766111	0.797395538	ENSRNOG00000001205;ENSRNOG00000028623	Agpat3;Agpat5
2	GO:0003841	MF	1-acylglycerol-3-phosphate O-acyltransferase activity	2/238	10/25324	0.003766111	0.797395538	ENSRNOG00000001205;ENSRNOG00000028623	Agpat3;Agpat5
7	GO:0048511	BP	rhythmic process	7/238	212/25324	0.00403309	0.828046421	ENSRNOG00000017528;ENSRNOG00000020254;ENSRNOG00000006622;ENSRNOG00000042717;ENSRNOG00000019383;ENSRNOG00000007478;ENSRNOG00000018413	Gpr157;Per2;Cry1;Ciart;Tef;Cry2;Per3
43	GO:2000112	BP	regulation of cellular macromolecule biosynthetic process	43/238	2992/25324	0.004493184	0.902750171	ENSRNOG00000000488;ENSRNOG00000037562;ENSRNOG00000012705;ENSRNOG00000012582;ENSRNOG00000016222;ENSRNOG00000010572;ENSRNOG00000021117;ENSRNOG00000015822;ENSRNOG00000012480;ENSRNOG00000007478;ENSRNOG00000016313;ENSRNOG00000021201;ENSRNOG00000029893;ENSRNOG00000017714;ENSRNOG00000018379;ENSRNOG00000019027;ENSRNOG00000042717;ENSRNOG00000045545;ENSRNOG00000015598;ENSRNOG00000024562;ENSRNOG00000036833;…	Hmga1;Zbtb42;Pcgf2;Eif4ebp1;Ppp1r3g;Pus7;Rps6ka4;Klf13;Pxylp1;Cry2;Ctnnbip1;Txnip;Rwdd3;Usp3;Zfp688;Habp4;Ciart;Eid2b;Zfp772;Tgfbrap1;Zfp385a;Blm;Dand5;Dnajc17;Prdx5;Zc3h6;Pomc;Spdef;Dbf4;Tada2b;Nfe2l3;Cry1;Per3;LOC100911668;Cdt1;Arid5a;Bcl7a;Zfp867;LOC683897;Hmox1;Per2;Tef;Dph7
2	GO:2000323	BP	negative regulation of glucocorticoid receptor signaling pathway	2/238	11/25324	0.004574597	0.902750171	ENSRNOG00000007478;ENSRNOG00000006622	Cry2;Cry1
2	GO:0071617	MF	lysophospholipid acyltransferase activity	2/238	11/25324	0.004574597	0.902750171	ENSRNOG00000001205;ENSRNOG00000028623	Agpat3;Agpat5
5	GO:0000075	BP	cell cycle checkpoint	5/238	115/25324	0.004670345	0.912782982	ENSRNOG00000011213;ENSRNOG00000010017;ENSRNOG00000007292;ENSRNOG00000013005;ENSRNOG00000013970	Blm;Wee1;Spdl1;Rpa2;Cdt1
19	GO:0005739	CC	mitochondrion	19/238	1033/25324	0.004784665	0.926219931	ENSRNOG00000014801;ENSRNOG00000026049;ENSRNOG00000039191;ENSRNOG00000020308;ENSRNOG00000009575;ENSRNOG00000021125;ENSRNOG00000007069;ENSRNOG00000016769;ENSRNOG00000052477;ENSRNOG00000047118;ENSRNOG00000001182;ENSRNOG00000006622;ENSRNOG00000043201;ENSRNOG00000013585;ENSRNOG00000007478;ENSRNOG00000019120;ENSRNOG00000031335;ENSRNOG00000008236;ENSRNOG00000028623	Exog;Qrsl1;Yjefn3;Ech1;Ubiad1;Prdx5;Adhfe1;Rab38;Tbrg4;LOC683897;Ndufv3;Cry1;Coq8a;Nmnat3;Cry2;Hmgcs2;Ankrd37;Decr1;Agpat5
3	GO:1901976	BP	regulation of cell cycle checkpoint	3/238	37/25324	0.005031894	0.964889501	ENSRNOG00000013970;ENSRNOG00000006622;ENSRNOG00000013005	Cdt1;Cry1;Rpa2
18	GO:0051253	BP	negative regulation of RNA metabolic process	18/238	954/25324	0.005193103	0.981339467	ENSRNOG00000017714;ENSRNOG00000000488;ENSRNOG00000037562;ENSRNOG00000012705;ENSRNOG00000012368;ENSRNOG00000021125;ENSRNOG00000056017;ENSRNOG00000026277;ENSRNOG00000000491;ENSRNOG00000007478;ENSRNOG00000020254;ENSRNOG00000006622;ENSRNOG00000042717;ENSRNOG00000045545;ENSRNOG00000015598;ENSRNOG00000018413;ENSRNOG00000016313;ENSRNOG00000021201	Usp3;Hmga1;Zbtb42;Pcgf2;Dnajc17;Prdx5;Bcl7a;Zc3h6;Spdef;Cry2;Per2;Cry1;Ciart;Eid2b;Zfp772;Per3;Ctnnbip1;Txnip
20	GO:0010558	BP	negative regulation of macromolecule biosynthetic process	20/238	1090/25324	0.005363979	0.981339467	ENSRNOG00000017714;ENSRNOG00000000488;ENSRNOG00000037562;ENSRNOG00000012705;ENSRNOG00000012368;ENSRNOG00000021125;ENSRNOG00000012582;ENSRNOG00000010572;ENSRNOG00000026277;ENSRNOG00000000491;ENSRNOG00000056017;ENSRNOG00000007478;ENSRNOG00000020254;ENSRNOG00000006622;ENSRNOG00000042717;ENSRNOG00000045545;ENSRNOG00000015598;ENSRNOG00000018413;ENSRNOG00000016313;ENSRNOG00000021201	Usp3;Hmga1;Zbtb42;Pcgf2;Dnajc17;Prdx5;Eif4ebp1;Pus7;Zc3h6;Spdef;Bcl7a;Cry2;Per2;Cry1;Ciart;Eid2b;Zfp772;Per3;Ctnnbip1;Txnip
3	GO:0044060	BP	regulation of endocrine process	3/238	38/25324	0.005425753	0.981339467	ENSRNOG00000007478;ENSRNOG00000006622;ENSRNOG00000012686	Cry2;Cry1;Pomc
34	GO:0009892	BP	negative regulation of metabolic process	34/238	2234/25324	0.00542936	0.981339467	ENSRNOG00000000488;ENSRNOG00000037562;ENSRNOG00000012705;ENSRNOG00000012582;ENSRNOG00000010572;ENSRNOG00000007706;ENSRNOG00000052886;ENSRNOG00000011352;ENSRNOG00000001414;ENSRNOG00000007478;ENSRNOG00000016313;ENSRNOG00000021201;ENSRNOG00000017714;ENSRNOG00000000386;ENSRNOG00000042717;ENSRNOG00000012686;ENSRNOG00000015598;ENSRNOG00000005731;ENSRNOG00000014387;ENSRNOG00000004014;ENSRNOG00000012368;…	Hmga1;Zbtb42;Pcgf2;Eif4ebp1;Pus7;Prkaa2;AABR07066144.1;Furin;Serpine1;Cry2;Ctnnbip1;Txnip;Usp3;Pbld1;Ciart;Pomc;Zfp772;Birc3;Chac1;Chmp6;Dnajc17;Prdx5;Zc3h6;Eid2b;Spdef;Per2;Cry1;Per3;Blm;Bcl7a;Rasd2;Hmox1;Pde4d;Sco1
2	GO:0043162	BP	ubiquitin-dependent protein catabolic process via the multivesicular body sorting pathway	2/238	12/25324	0.005455641	0.981339467	ENSRNOG00000050979;ENSRNOG00000048699	Ubap1l;Vps37d
2	GO:0006268	BP	DNA unwinding involved in DNA replication	2/238	12/25324	0.005455641	0.981339467	ENSRNOG00000011213;ENSRNOG00000003703	Blm;Mcm6
2	GO:0042555	CC	MCM complex	2/238	12/25324	0.005455641	0.981339467	ENSRNOG00000021272;ENSRNOG00000003703	Mcm8;Mcm6
45	GO:0031326	BP	regulation of cellular biosynthetic process	45/238	3186/25324	0.005651438	0.994936457	ENSRNOG00000000488;ENSRNOG00000037562;ENSRNOG00000012705;ENSRNOG00000012582;ENSRNOG00000016222;ENSRNOG00000001517;ENSRNOG00000010572;ENSRNOG00000021117;ENSRNOG00000015822;ENSRNOG00000012480;ENSRNOG00000007478;ENSRNOG00000016769;ENSRNOG00000016313;ENSRNOG00000021201;ENSRNOG00000029893;ENSRNOG00000017714;ENSRNOG00000018379;ENSRNOG00000019027;ENSRNOG00000042717;ENSRNOG00000045545;ENSRNOG00000015598;…	Hmga1;Zbtb42;Pcgf2;Eif4ebp1;Ppp1r3g;Pdk1;Pus7;Rps6ka4;Klf13;Pxylp1;Cry2;Rab38;Ctnnbip1;Txnip;Rwdd3;Usp3;Zfp688;Habp4;Ciart;Eid2b;Zfp772;Tgfbrap1;Zfp385a;Blm;Dand5;Dnajc17;Prdx5;Zc3h6;Pomc;Spdef;Dbf4;Tada2b;Nfe2l3;Cry1;Per3;LOC100911668;Cdt1;Arid5a;Bcl7a;Zfp867;LOC683897;Hmox1;Per2;Tef;Dph7
20	GO:0031327	BP	negative regulation of cellular biosynthetic process	20/238	1129/25324	0.006487719	0.994936457	ENSRNOG00000017714;ENSRNOG00000000488;ENSRNOG00000037562;ENSRNOG00000012705;ENSRNOG00000012368;ENSRNOG00000021125;ENSRNOG00000012582;ENSRNOG00000010572;ENSRNOG00000026277;ENSRNOG00000000491;ENSRNOG00000056017;ENSRNOG00000007478;ENSRNOG00000020254;ENSRNOG00000006622;ENSRNOG00000042717;ENSRNOG00000045545;ENSRNOG00000015598;ENSRNOG00000018413;ENSRNOG00000016313;ENSRNOG00000021201	Usp3;Hmga1;Zbtb42;Pcgf2;Dnajc17;Prdx5;Eif4ebp1;Pus7;Zc3h6;Spdef;Bcl7a;Cry2;Per2;Cry1;Ciart;Eid2b;Zfp772;Per3;Ctnnbip1;Txnip
3	GO:1902041	BP	regulation of extrinsic apoptotic signaling pathway via death domain receptors	3/238	42/25324	0.007183419	0.994936457	ENSRNOG00000030069;ENSRNOG00000014117;ENSRNOG00000001414	Faim;Hmox1;Serpine1
86	GO:0044237	BP	cellular metabolic process	86/238	7125/25324	0.007247913	0.994936457	ENSRNOG00000014801;ENSRNOG00000020308;ENSRNOG00000014551;ENSRNOG00000052886;ENSRNOG00000005053;ENSRNOG00000004531;ENSRNOG00000012480;ENSRNOG00000007493;ENSRNOG00000017714;ENSRNOG00000026049;ENSRNOG00000008572;ENSRNOG00000016949;ENSRNOG00000007069;ENSRNOG00000007147;ENSRNOG00000015076;ENSRNOG00000047551;ENSRNOG00000027326;ENSRNOG00000019522;ENSRNOG00000008965;ENSRNOG00000025126;ENSRNOG00000006622;…	Exog;Ech1;Ccnj;AABR07066144.1;Egln3;Tceanc;Pxylp1;Xrcc2;Usp3;Qrsl1;Ppcs;Slc25a33;Adhfe1;Cyp46a1;Cyp26b1;LOC100911615;Tada2b;Ciao3;Socs2;Palb2;Cry1;Mrpl15;Ubiad1;Ephx1;Agpat5;Fmo1;Pus7;Tbrg4;Nim1k;Zswim7;AABR07055846.2;Arrdc4;LOC100363469;Polr2i;Rnf152;Med8;Chac1;Rrm2;Tars3;Asb8;Acot3;Ankrd16;Ints5;Nmnat3;LOC100359539;Ints12;Dph7;Spsb3;Vps37d;Hmga1;Rps6ka4;Gpcpd1;Smpdl3b;Habp4;Decr1;Eif4ebp1;Abhd1…
93	GO:0008152	BP	metabolic process	93/238	7828/25324	0.007321595	0.994936457	ENSRNOG00000014801;ENSRNOG00000020308;ENSRNOG00000014551;ENSRNOG00000007706;ENSRNOG00000052886;ENSRNOG00000005053;ENSRNOG00000004531;ENSRNOG00000012480;ENSRNOG00000007493;ENSRNOG00000017714;ENSRNOG00000026049;ENSRNOG00000008572;ENSRNOG00000016949;ENSRNOG00000007069;ENSRNOG00000007147;ENSRNOG00000015076;ENSRNOG00000047551;ENSRNOG00000027326;ENSRNOG00000019522;ENSRNOG00000008965;ENSRNOG00000025126;…	Exog;Ech1;Ccnj;Prkaa2;AABR07066144.1;Egln3;Tceanc;Pxylp1;Xrcc2;Usp3;Qrsl1;Ppcs;Slc25a33;Adhfe1;Cyp46a1;Cyp26b1;LOC100911615;Tada2b;Ciao3;Socs2;Palb2;Cry1;Mrpl15;Ubiad1;Ephx1;Agpat5;Fmo1;Pus7;Tbrg4;Nphp3;Zswim7;AABR07055846.2;Arrdc4;LOC100363469;Polr2i;Rnf152;Med8;Chac1;Rrm2;Tars3;Asb8;Acot3;Ankrd16;Ints5;Nmnat3;LOC100359539;Ints12;Dph7;Spsb3;Vps37d;Hmga1;Rhbdf1;Rps6ka4;Gpcpd1;Smpdl3b;Habp4;Decr1;…
2	GO:0009263	BP	deoxyribonucleotide biosynthetic process	2/238	14/25324	0.007429726	0.994936457	ENSRNOG00000054286;ENSRNOG00000008450	Rrm2;LOC100359539
20	GO:0009890	BP	negative regulation of biosynthetic process	20/238	1152/25324	0.007485846	0.994936457	ENSRNOG00000017714;ENSRNOG00000000488;ENSRNOG00000037562;ENSRNOG00000012705;ENSRNOG00000012368;ENSRNOG00000021125;ENSRNOG00000012582;ENSRNOG00000010572;ENSRNOG00000026277;ENSRNOG00000000491;ENSRNOG00000056017;ENSRNOG00000007478;ENSRNOG00000020254;ENSRNOG00000006622;ENSRNOG00000042717;ENSRNOG00000045545;ENSRNOG00000015598;ENSRNOG00000018413;ENSRNOG00000016313;ENSRNOG00000021201	Usp3;Hmga1;Zbtb42;Pcgf2;Dnajc17;Prdx5;Eif4ebp1;Pus7;Zc3h6;Spdef;Bcl7a;Cry2;Per2;Cry1;Ciart;Eid2b;Zfp772;Per3;Ctnnbip1;Txnip
19	GO:0045934	BP	negative regulation of nucleobase-containing compound metabolic process	19/238	1046/25324	0.007545303	0.994936457	ENSRNOG00000017714;ENSRNOG00000000488;ENSRNOG00000037562;ENSRNOG00000012705;ENSRNOG00000012368;ENSRNOG00000021125;ENSRNOG00000056017;ENSRNOG00000026277;ENSRNOG00000000491;ENSRNOG00000007478;ENSRNOG00000011213;ENSRNOG00000020254;ENSRNOG00000006622;ENSRNOG00000042717;ENSRNOG00000045545;ENSRNOG00000015598;ENSRNOG00000018413;ENSRNOG00000016313;ENSRNOG00000021201	Usp3;Hmga1;Zbtb42;Pcgf2;Dnajc17;Prdx5;Bcl7a;Zc3h6;Spdef;Cry2;Blm;Per2;Cry1;Ciart;Eid2b;Zfp772;Per3;Ctnnbip1;Txnip
3	GO:2000756	BP	regulation of peptidyl-lysine acetylation	3/238	43/25324	0.007669369	0.994936457	ENSRNOG00000027326;ENSRNOG00000021117;ENSRNOG00000007706	Tada2b;Rps6ka4;Prkaa2
4	GO:0007093	BP	mitotic cell cycle checkpoint	4/238	83/25324	0.007831393	0.994936457	ENSRNOG00000011213;ENSRNOG00000010017;ENSRNOG00000007292;ENSRNOG00000013005	Blm;Wee1;Spdl1;Rpa2
2	GO:0033233	BP	regulation of protein sumoylation	2/238	15/25324	0.008519979	0.994936457	ENSRNOG00000029893;ENSRNOG00000014761	Rwdd3;Rasd2
2	GO:2000322	BP	regulation of glucocorticoid receptor signaling pathway	2/238	15/25324	0.008519979	0.994936457	ENSRNOG00000007478;ENSRNOG00000006622	Cry2;Cry1
3	GO:0090329	BP	regulation of DNA-dependent DNA replication	3/238	45/25324	0.008698332	0.994936457	ENSRNOG00000011213;ENSRNOG00000013970;ENSRNOG00000050482	Blm;Cdt1;Dbf4
8	GO:0051276	BP	chromosome organization	8/238	308/25324	0.008974138	0.994936457	ENSRNOG00000013970;ENSRNOG00000000488;ENSRNOG00000039740;ENSRNOG00000013005;ENSRNOG00000011213;ENSRNOG00000042286;ENSRNOG00000048660;ENSRNOG00000003703	Cdt1;Hmga1;Cenpk;Rpa2;Blm;Nsl1;Haspin;Mcm6
7	GO:0071496	BP	cellular response to external stimulus	7/238	247/25324	0.009072435	0.994936457	ENSRNOG00000014117;ENSRNOG00000021140;ENSRNOG00000014859;ENSRNOG00000019428;ENSRNOG00000007706;ENSRNOG00000019027;ENSRNOG00000016353	Hmox1;Kcnk4;Rnf152;Higd1a;Prkaa2;Habp4;Nim1k
6	GO:1903320	BP	regulation of protein modification by small protein conjugation or removal	6/238	190/25324	0.009331445	0.994936457	ENSRNOG00000029893;ENSRNOG00000020254;ENSRNOG00000014019;ENSRNOG00000006622;ENSRNOG00000005731;ENSRNOG00000014761	Rwdd3;Per2;Tbc1d7;Cry1;Birc3;Rasd2
1	GO:2000878	BP	positive regulation of oligopeptide transport	1/238	1/25324	0.009398199	0.994936457	ENSRNOG00000009629	Car2
1	GO:1902073	BP	positive regulation of hypoxia-inducible factor-1alpha signaling pathway	1/238	1/25324	0.009398199	0.994936457	ENSRNOG00000029893	Rwdd3
1	GO:0090233	BP	negative regulation of spindle checkpoint	1/238	1/25324	0.009398199	0.994936457	ENSRNOG00000013970	Cdt1
1	GO:0019058	BP	viral life cycle	1/238	1/25324	0.009398199	0.994936457	ENSRNOG00000011352	Furin
1	GO:0031930	BP	mitochondria-nucleus signaling pathway	1/238	1/25324	0.009398199	0.994936457	ENSRNOG00000016949	Slc25a33
1	GO:0005985	BP	sucrose metabolic process	1/238	1/25324	0.009398199	0.994936457	ENSRNOG00000017637	Fbp2
1	GO:0005986	BP	sucrose biosynthetic process	1/238	1/25324	0.009398199	0.994936457	ENSRNOG00000017637	Fbp2
1	GO:0006539	BP	glutamate catabolic process via 2-oxoglutarate	1/238	1/25324	0.009398199	0.994936457	ENSRNOG00000007069	Adhfe1
1	GO:0072355	BP	histone H3-T3 phosphorylation	1/238	1/25324	0.009398199	0.994936457	ENSRNOG00000048660	Haspin
1	GO:0032804	BP	negative regulation of low-density lipoprotein particle receptor catabolic process	1/238	1/25324	0.009398199	0.994936457	ENSRNOG00000011352	Furin
1	GO:0034395	BP	regulation of transcription from RNA polymerase II promoter in response to iron	1/238	1/25324	0.009398199	0.994936457	ENSRNOG00000014117	Hmox1
1	GO:1901898	BP	negative regulation of relaxation of cardiac muscle	1/238	1/25324	0.009398199	0.994936457	ENSRNOG00000042536	Pde4d
1	GO:0032194	BP	ubiquinone biosynthetic process via 3,4-dihydroxy-5-polyprenylbenzoate	1/238	1/25324	0.009398199	0.994936457	ENSRNOG00000009575	Ubiad1
1	GO:1901392	BP	regulation of transforming growth factor beta1 activation	1/238	1/25324	0.009398199	0.994936457	ENSRNOG00000011352	Furin
1	GO:1901390	BP	positive regulation of transforming growth factor beta activation	1/238	1/25324	0.009398199	0.994936457	ENSRNOG00000011352	Furin
1	GO:1901394	BP	positive regulation of transforming growth factor beta1 activation	1/238	1/25324	0.009398199	0.994936457	ENSRNOG00000011352	Furin
1	GO:0002192	BP	IRES-dependent translational initiation of linear mRNA	1/238	1/25324	0.009398199	0.994936457	ENSRNOG00000012582	Eif4ebp1
1	GO:0002190	BP	cap-independent translational initiation	1/238	1/25324	0.009398199	0.994936457	ENSRNOG00000012582	Eif4ebp1
1	GO:0002246	BP	wound healing involved in inflammatory response	1/238	1/25324	0.009398199	0.994936457	ENSRNOG00000014117	Hmox1
1	GO:2001148	BP	regulation of dipeptide transmembrane transport	1/238	1/25324	0.009398199	0.994936457	ENSRNOG00000009629	Car2
1	GO:1901331	BP	positive regulation of odontoblast differentiation	1/238	1/25324	0.009398199	0.994936457	ENSRNOG00000001414	Serpine1
1	GO:0001300	BP	chronological cell aging	1/238	1/25324	0.009398199	0.994936457	ENSRNOG00000001414	Serpine1
1	GO:0090472	BP	dibasic protein processing	1/238	1/25324	0.009398199	0.994936457	ENSRNOG00000011352	Furin
1	GO:0038101	BP	sequestering of nodal from receptor via nodal binding	1/238	1/25324	0.009398199	0.994936457	ENSRNOG00000033368	Dand5
1	GO:0003140	BP	determination of left/right asymmetry in lateral mesoderm	1/238	1/25324	0.009398199	0.994936457	ENSRNOG00000033368	Dand5
1	GO:0051941	BP	regulation of amino acid uptake involved in synaptic transmission	1/238	1/25324	0.009398199	0.994936457	ENSRNOG00000020254	Per2
1	GO:0051946	BP	regulation of glutamate uptake involved in transmission of nerve impulse	1/238	1/25324	0.009398199	0.994936457	ENSRNOG00000020254	Per2
1	GO:1905341	BP	negative regulation of protein localization to kinetochore	1/238	1/25324	0.009398199	0.994936457	ENSRNOG00000013970	Cdt1
1	GO:1902426	BP	deactivation of mitotic spindle assembly checkpoint	1/238	1/25324	0.009398199	0.994936457	ENSRNOG00000013970	Cdt1
1	GO:2000751	BP	histone H3-T3 phosphorylation involved in chromosome passenger complex localization to kinetochore	1/238	1/25324	0.009398199	0.994936457	ENSRNOG00000048660	Haspin
1	GO:0035491	BP	positive regulation of leukotriene production involved in inflammatory response	1/238	1/25324	0.009398199	0.994936457	ENSRNOG00000001414	Serpine1
1	GO:0035490	BP	regulation of leukotriene production involved in inflammatory response	1/238	1/25324	0.009398199	0.994936457	ENSRNOG00000001414	Serpine1
1	GO:0042371	BP	vitamin K biosynthetic process	1/238	1/25324	0.009398199	0.994936457	ENSRNOG00000009575	Ubiad1
1	GO:0009234	BP	menaquinone biosynthetic process	1/238	1/25324	0.009398199	0.994936457	ENSRNOG00000009575	Ubiad1
1	GO:0009233	BP	menaquinone metabolic process	1/238	1/25324	0.009398199	0.994936457	ENSRNOG00000009575	Ubiad1
1	GO:0061044	BP	negative regulation of vascular wound healing	1/238	1/25324	0.009398199	0.994936457	ENSRNOG00000001414	Serpine1
1	GO:0090089	BP	regulation of dipeptide transport	1/238	1/25324	0.009398199	0.994936457	ENSRNOG00000009629	Car2
1	GO:0090088	BP	regulation of oligopeptide transport	1/238	1/25324	0.009398199	0.994936457	ENSRNOG00000009629	Car2
1	GO:1903108	BP	regulation of mitochondrial transcription	1/238	1/25324	0.009398199	0.994936457	ENSRNOG00000047118	LOC683897
1	GO:2000880	BP	positive regulation of dipeptide transport	1/238	1/25324	0.009398199	0.994936457	ENSRNOG00000009629	Car2
1	GO:2001150	BP	positive regulation of dipeptide transmembrane transport	1/238	1/25324	0.009398199	0.994936457	ENSRNOG00000009629	Car2
1	GO:0110017	BP	cap-independent translational initiation of linear mRNA	1/238	1/25324	0.009398199	0.994936457	ENSRNOG00000012582	Eif4ebp1
12	GO:0005789	CC	endoplasmic reticulum membrane	12/238	555/25324	0.00655248	0.994936457	ENSRNOG00000010068;ENSRNOG00000029740;ENSRNOG00000009575;ENSRNOG00000034191;ENSRNOG00000037768;ENSRNOG00000020594;ENSRNOG00000007147;ENSRNOG00000014117;ENSRNOG00000015076;ENSRNOG00000043192;ENSRNOG00000028243;ENSRNOG00000003515	Plpp7;Slc35g1;Ubiad1;Fmo1;Rab43;Rhbdf1;Cyp46a1;Hmox1;Cyp26b1;Hacd1;Derl3;Ephx1
1	GO:0031431	CC	Dbf4-dependent protein kinase complex	1/238	1/25324	0.009398199	0.994936457	ENSRNOG00000050482	Dbf4
1	GO:0055120	CC	striated muscle dense body	1/238	1/25324	0.009398199	0.994936457	ENSRNOG00000009846	Frg1
1	GO:0072492	CC	host cell mitochondrial intermembrane space	1/238	1/25324	0.009398199	0.994936457	ENSRNOG00000028699	Sco1
1	GO:0090651	CC	apical cytoplasm	1/238	1/25324	0.009398199	0.994936457	ENSRNOG00000011944	Snx10
3	GO:0016709	MF	oxidoreductase activity, acting on paired donors, with incorporation or reduction of molecular oxygen, NAD(P)H as one donor, and incorporation of one atom of oxygen	3/238	39/25324	0.005837629	0.994936457	ENSRNOG00000034191;ENSRNOG00000015076;ENSRNOG00000007147	Fmo1;Cyp26b1;Cyp46a1
2	GO:0016411	MF	acylglycerol O-acyltransferase activity	2/238	13/25324	0.006407818	0.994936457	ENSRNOG00000001205;ENSRNOG00000028623	Agpat3;Agpat5
85	GO:0003824	MF	catalytic activity	85/238	7038/25324	0.007112552	0.994936457	ENSRNOG00000014801;ENSRNOG00000000488;ENSRNOG00000020308;ENSRNOG00000043201;ENSRNOG00000005303;ENSRNOG00000034191;ENSRNOG00000001517;ENSRNOG00000010572;ENSRNOG00000007706;ENSRNOG00000052886;ENSRNOG00000014859;ENSRNOG00000005053;ENSRNOG00000016353;ENSRNOG00000019616;ENSRNOG00000011352;ENSRNOG00000012480;ENSRNOG00000008544;ENSRNOG00000007478;ENSRNOG00000007493;ENSRNOG00000012363;ENSRNOG00000021323;…	Exog;Hmga1;Ech1;Coq8a;Tbc1d25;Fmo1;Pdk1;Pus7;Prkaa2;AABR07066144.1;Rnf152;Egln3;Nim1k;Prss8;Furin;Pxylp1;B3gnt4;Cry2;Xrcc2;Peli2;Ca13;Rxylt1;Agpat5;Usp3;Wee1;Ppcs;Hmgcs2;Polr2i;Pbld1;LOC100909599;Adhfe1;Prdx5;Fbp2;Cyp46a1;Cyp26b1;Abhd17c;Tars3;Pla2g12a;LOC100911615;Rab38;Usp53;Parp16;Birc3;Rasd2;Mapk7;Rrm2;Cdc25a;Ddx59;Alkbh2;Qrsl1;Mcm8;Rps6ka4;Acot3;Decr1;Tmem62;Tbrg4;Ptpdc1;Haspin;Ampd1;Smpdl3b…
2	GO:0035173	MF	histone kinase activity	2/238	14/25324	0.007429726	0.994936457	ENSRNOG00000048660;ENSRNOG00000007706	Haspin;Prkaa2
5	GO:0004386	MF	helicase activity	5/238	131/25324	0.00803115	0.994936457	ENSRNOG00000021272;ENSRNOG00000059898;ENSRNOG00000042451;ENSRNOG00000003703;ENSRNOG00000011213	Mcm8;LOC100909599;Ddx59;Mcm6;Blm
1	GO:0120053	MF	ribitol beta-1,4-xylosyltransferase activity	1/238	1/25324	0.009398199	0.994936457	ENSRNOG00000004421	Rxylt1
1	GO:0098782	MF	mechanosensitived potassium channel activity	1/238	1/25324	0.009398199	0.994936457	ENSRNOG00000021140	Kcnk4
1	GO:0004632	MF	phosphopantothenate--cysteine ligase activity	1/238	1/25324	0.009398199	0.994936457	ENSRNOG00000008572	Ppcs
1	GO:0036461	MF	BLOC-2 complex binding	1/238	1/25324	0.009398199	0.994936457	ENSRNOG00000016769	Rab38
1	GO:0008518	MF	folate:anion antiporter activity	1/238	1/25324	0.009398199	0.994936457	ENSRNOG00000001232	Slc19a1
1	GO:0008269	MF	JAK pathway signal transduction adaptor activity	1/238	1/25324	0.009398199	0.994936457	ENSRNOG00000008965	Socs2
1	GO:0061768	MF	magnesium:sodium antiporter activity	1/238	1/25324	0.009398199	0.994936457	ENSRNOG00000042320	Slc41a1
1	GO:0033781	MF	cholesterol 24-hydroxylase activity	1/238	1/25324	0.009398199	0.994936457	ENSRNOG00000007147	Cyp46a1
1	GO:0051750	MF	delta3,5-delta2,4-dienoyl-CoA isomerase activity	1/238	1/25324	0.009398199	0.994936457	ENSRNOG00000020308	Ech1
1	GO:0047988	MF	hydroxyacid-oxoacid transhydrogenase activity	1/238	1/25324	0.009398199	0.994936457	ENSRNOG00000007069	Adhfe1
2	GO:0006775	BP	fat-soluble vitamin metabolic process	2/238	16/25324	0.009677216	1	ENSRNOG00000015076;ENSRNOG00000009575	Cyp26b1;Ubiad1
3	GO:0034103	BP	regulation of tissue remodeling	3/238	47/25324	0.009804389	1	ENSRNOG00000000264;ENSRNOG00000055716;ENSRNOG00000009629	Def8;Oscar;Car2
4	GO:0032006	BP	regulation of TOR signaling	4/238	89/25324	0.009963229	1	ENSRNOG00000016353;ENSRNOG00000014019;ENSRNOG00000007706;ENSRNOG00000014859	Nim1k;Tbc1d7;Prkaa2;Rnf152
126	GO:0065007	BP	biological regulation	126/238	11280/25324	0.010464508	1	ENSRNOG00000037562;ENSRNOG00000014551;ENSRNOG00000007706;ENSRNOG00000052886;ENSRNOG00000015822;ENSRNOG00000005053;ENSRNOG00000019206;ENSRNOG00000012480;ENSRNOG00000007493;ENSRNOG00000017714;ENSRNOG00000026049;ENSRNOG00000016949;ENSRNOG00000007147;ENSRNOG00000012762;ENSRNOG00000015076;ENSRNOG00000042717;ENSRNOG00000047551;ENSRNOG00000027326;ENSRNOG00000014761;ENSRNOG00000036833;ENSRNOG00000033368;…	Zbtb42;Ccnj;Prkaa2;AABR07066144.1;Klf13;Egln3;Nupr1;Pxylp1;Xrcc2;Usp3;Qrsl1;Slc25a33;Cyp46a1;Zfp64;Cyp26b1;Ciart;LOC100911615;Tada2b;Rasd2;Zfp385a;Dand5;Mief2;Prdx5;Socs2;Palb2;Def8;Cry1;Fgfbp3;Fabp5;Tsku;Ifngr2;Rab43;Nupr1l1;Tedc2;Btg3;Rwdd3;Tbc1d25;Eif4ebp1;Pou2f3;Pus7;Tbrg4;Nim1k;Serpine1;Zswim7;LOC100909599;Rnf152;Per2;Rgs16;Eid2b;Birc3;Chac1;Rrm2;Chmp6;Asb8;Ssx2ip;Faim;Smpdl3b;Slc41a1;Arid5a…
16	GO:0048878	BP	chemical homeostasis	16/238	867/25324	0.010477102	1	ENSRNOG00000019522;ENSRNOG00000029740;ENSRNOG00000011944;ENSRNOG00000016222;ENSRNOG00000017528;ENSRNOG00000007706;ENSRNOG00000009629;ENSRNOG00000016769;ENSRNOG00000014117;ENSRNOG00000015076;ENSRNOG00000006622;ENSRNOG00000047551;ENSRNOG00000012686;ENSRNOG00000007478;ENSRNOG00000028699;ENSRNOG00000042320	Ciao3;Slc35g1;Snx10;Ppp1r3g;Gpr157;Prkaa2;Car2;Rab38;Hmox1;Cyp26b1;Cry1;LOC100911615;Pomc;Cry2;Sco1;Slc41a1
2	GO:0016572	BP	histone phosphorylation	2/238	17/25324	0.010900091	1	ENSRNOG00000048660;ENSRNOG00000021117	Haspin;Rps6ka4
7	GO:0007049	BP	cell cycle	7/238	256/25324	0.010900247	1	ENSRNOG00000013970;ENSRNOG00000054286;ENSRNOG00000021272;ENSRNOG00000048660;ENSRNOG00000000512;ENSRNOG00000007493;ENSRNOG00000021201	Cdt1;Rrm2;Mcm8;Haspin;Slc26a8;Xrcc2;Txnip
9	GO:0045786	BP	negative regulation of cell cycle	9/238	385/25324	0.010992899	1	ENSRNOG00000013970;ENSRNOG00000010017;ENSRNOG00000001555;ENSRNOG00000013005;ENSRNOG00000011213;ENSRNOG00000059898;ENSRNOG00000007292;ENSRNOG00000050922;ENSRNOG00000019206	Cdt1;Wee1;Btg3;Rpa2;Blm;LOC100909599;Spdl1;Nupr1l1;Nupr1
120	GO:0050789	BP	regulation of biological process	120/238	10688/25324	0.012065972	1	ENSRNOG00000037562;ENSRNOG00000014551;ENSRNOG00000007706;ENSRNOG00000052886;ENSRNOG00000015822;ENSRNOG00000005053;ENSRNOG00000019206;ENSRNOG00000012480;ENSRNOG00000007493;ENSRNOG00000017714;ENSRNOG00000016949;ENSRNOG00000007147;ENSRNOG00000012762;ENSRNOG00000015076;ENSRNOG00000042717;ENSRNOG00000047551;ENSRNOG00000027326;ENSRNOG00000014761;ENSRNOG00000036833;ENSRNOG00000033368;ENSRNOG00000028208;…	Zbtb42;Ccnj;Prkaa2;AABR07066144.1;Klf13;Egln3;Nupr1;Pxylp1;Xrcc2;Usp3;Slc25a33;Cyp46a1;Zfp64;Cyp26b1;Ciart;LOC100911615;Tada2b;Rasd2;Zfp385a;Dand5;Mief2;Prdx5;Socs2;Palb2;Def8;Cry1;Fgfbp3;Fabp5;Tsku;Ifngr2;Rab43;Nupr1l1;Tedc2;Btg3;Rwdd3;Tbc1d25;Eif4ebp1;Pou2f3;Pus7;Tbrg4;Nim1k;Serpine1;LOC100909599;Asb8;Per2;Rgs16;Eid2b;Birc3;Chac1;Rrm2;Chmp6;Rnf152;Ssx2ip;Faim;Smpdl3b;Arid5a;Nfkbiz;Bcl7a;Zfp867;…
2	GO:1900048	BP	positive regulation of hemostasis	2/238	18/25324	0.012187279	1	ENSRNOG00000002794;ENSRNOG00000001414	Selp;Serpine1
2	GO:0032369	BP	negative regulation of lipid transport	2/238	18/25324	0.012187279	1	ENSRNOG00000007478;ENSRNOG00000006622	Cry2;Cry1
2	GO:0006744	BP	ubiquinone biosynthetic process	2/238	18/25324	0.012187279	1	ENSRNOG00000009575;ENSRNOG00000043201	Ubiad1;Coq8a
2	GO:1901663	BP	quinone biosynthetic process	2/238	18/25324	0.012187279	1	ENSRNOG00000009575;ENSRNOG00000043201	Ubiad1;Coq8a
2	GO:0050820	BP	positive regulation of coagulation	2/238	18/25324	0.012187279	1	ENSRNOG00000002794;ENSRNOG00000001414	Selp;Serpine1
2	GO:0030194	BP	positive regulation of blood coagulation	2/238	18/25324	0.012187279	1	ENSRNOG00000002794;ENSRNOG00000001414	Selp;Serpine1
2	GO:0035066	BP	positive regulation of histone acetylation	2/238	18/25324	0.012187279	1	ENSRNOG00000027326;ENSRNOG00000021117	Tada2b;Rps6ka4
2	GO:0051383	BP	kinetochore organization	2/238	18/25324	0.012187279	1	ENSRNOG00000013970;ENSRNOG00000039740	Cdt1;Cenpk
3	GO:1901983	BP	regulation of protein acetylation	3/238	51/25324	0.012251965	1	ENSRNOG00000027326;ENSRNOG00000021117;ENSRNOG00000007706	Tada2b;Rps6ka4;Prkaa2
3	GO:0034637	BP	cellular carbohydrate biosynthetic process	3/238	52/25324	0.012913557	1	ENSRNOG00000008544;ENSRNOG00000020254;ENSRNOG00000017637	B3gnt4;Per2;Fbp2
29	GO:0006996	BP	organelle organization	29/238	1932/25324	0.013298749	1	ENSRNOG00000000488;ENSRNOG00000006539;ENSRNOG00000048978;ENSRNOG00000057760;ENSRNOG00000039740;ENSRNOG00000003703;ENSRNOG00000019257;ENSRNOG00000010017;ENSRNOG00000019740;ENSRNOG00000016949;ENSRNOG00000019027;ENSRNOG00000015076;ENSRNOG00000020457;ENSRNOG00000011213;ENSRNOG00000024562;ENSRNOG00000028208;ENSRNOG00000013005;ENSRNOG00000011944;ENSRNOG00000015425;ENSRNOG00000026564;ENSRNOG00000048660;…	Hmga1;Pex16;Nphp3;Stil;Cenpk;Mcm6;Kif27;Wee1;Hdgfl3;Slc25a33;Habp4;Cyp26b1;Tacc2;Blm;Tgfbrap1;Mief2;Rpa2;Snx10;Ssx2ip;Ptpdc1;Haspin;Cdt1;Saxo2;Chmp6;Spdl1;Rab43;Rab38;Rhobtb3;Nsl1
4	GO:0000278	BP	mitotic cell cycle	4/238	97/25324	0.013344839	1	ENSRNOG00000013970;ENSRNOG00000007493;ENSRNOG00000048660;ENSRNOG00000054286	Cdt1;Xrcc2;Haspin;Rrm2
5	GO:0051100	BP	negative regulation of binding	5/238	149/25324	0.013489721	1	ENSRNOG00000014117;ENSRNOG00000002831;ENSRNOG00000020254;ENSRNOG00000016313;ENSRNOG00000019027	Hmox1;Wfikkn2;Per2;Ctnnbip1;Habp4
2	GO:0006743	BP	ubiquinone metabolic process	2/238	19/25324	0.013537474	1	ENSRNOG00000009575;ENSRNOG00000043201	Ubiad1;Coq8a
87	GO:0071704	BP	organic substance metabolic process	87/238	7395/25324	0.014704801	1	ENSRNOG00000014801;ENSRNOG00000020308;ENSRNOG00000014551;ENSRNOG00000007706;ENSRNOG00000052886;ENSRNOG00000005053;ENSRNOG00000004531;ENSRNOG00000012480;ENSRNOG00000007493;ENSRNOG00000017714;ENSRNOG00000026049;ENSRNOG00000008572;ENSRNOG00000016949;ENSRNOG00000007069;ENSRNOG00000007147;ENSRNOG00000015076;ENSRNOG00000047551;ENSRNOG00000027326;ENSRNOG00000008965;ENSRNOG00000025126;ENSRNOG00000006622;…	Exog;Ech1;Ccnj;Prkaa2;AABR07066144.1;Egln3;Tceanc;Pxylp1;Xrcc2;Usp3;Qrsl1;Ppcs;Slc25a33;Adhfe1;Cyp46a1;Cyp26b1;LOC100911615;Tada2b;Socs2;Palb2;Cry1;Mrpl15;Ubiad1;Ephx1;Agpat5;Fmo1;Pus7;Tbrg4;Nphp3;Zswim7;AABR07055846.2;Arrdc4;LOC100363469;Polr2i;Rnf152;Med8;Chac1;Rrm2;Tars3;Asb8;Acot3;Ankrd16;Ints5;Nmnat3;LOC100359539;Ints12;Dph7;Spsb3;Vps37d;Hmga1;Rhbdf1;Rps6ka4;Gpcpd1;Smpdl3b;Habp4;Decr1;Abhd17…
2	GO:1905508	BP	protein localization to microtubule organizing center	2/238	20/25324	0.014949388	1	ENSRNOG00000057760;ENSRNOG00000011944	Stil;Snx10
2	GO:0071539	BP	protein localization to centrosome	2/238	20/25324	0.014949388	1	ENSRNOG00000057760;ENSRNOG00000011944	Stil;Snx10
3	GO:0030512	BP	negative regulation of transforming growth factor beta receptor signaling pathway	3/238	56/25324	0.015761329	1	ENSRNOG00000000386;ENSRNOG00000002831;ENSRNOG00000033368	Pbld1;Wfikkn2;Dand5
4	GO:1905952	BP	regulation of lipid localization	4/238	102/25324	0.01578805	1	ENSRNOG00000007478;ENSRNOG00000006622;ENSRNOG00000047551;ENSRNOG00000012686	Cry2;Cry1;LOC100911615;Pomc
5	GO:0042593	BP	glucose homeostasis	5/238	156/25324	0.016157453	1	ENSRNOG00000007478;ENSRNOG00000006622;ENSRNOG00000012686;ENSRNOG00000007706;ENSRNOG00000016222	Cry2;Cry1;Pomc;Prkaa2;Ppp1r3g
4	GO:0010906	BP	regulation of glucose metabolic process	4/238	103/25324	0.016308136	1	ENSRNOG00000016222;ENSRNOG00000001517;ENSRNOG00000006622;ENSRNOG00000012686	Ppp1r3g;Pdk1;Cry1;Pomc
2	GO:0006270	BP	DNA replication initiation	2/238	21/25324	0.016421752	1	ENSRNOG00000021272;ENSRNOG00000003703	Mcm8;Mcm6
2	GO:2000001	BP	regulation of DNA damage checkpoint	2/238	21/25324	0.016421752	1	ENSRNOG00000006622;ENSRNOG00000013005	Cry1;Rpa2
5	GO:0033500	BP	carbohydrate homeostasis	5/238	157/25324	0.016565164	1	ENSRNOG00000007478;ENSRNOG00000006622;ENSRNOG00000012686;ENSRNOG00000007706;ENSRNOG00000016222	Cry2;Cry1;Pomc;Prkaa2;Ppp1r3g
17	GO:0009628	BP	response to abiotic stimulus	17/238	989/25324	0.016809997	1	ENSRNOG00000011213;ENSRNOG00000021140;ENSRNOG00000019522;ENSRNOG00000034191;ENSRNOG00000020737;ENSRNOG00000019428;ENSRNOG00000009629;ENSRNOG00000019027;ENSRNOG00000014117;ENSRNOG00000012582;ENSRNOG00000020254;ENSRNOG00000006622;ENSRNOG00000014660;ENSRNOG00000007478;ENSRNOG00000007493;ENSRNOG00000005053;ENSRNOG00000021201	Blm;Kcnk4;Ciao3;Fmo1;Cdc25a;Higd1a;Car2;Habp4;Hmox1;Eif4ebp1;Per2;Cry1;Usp53;Cry2;Xrcc2;Egln3;Txnip
3	GO:1903845	BP	negative regulation of cellular response to transforming growth factor beta stimulus	3/238	58/25324	0.017306967	1	ENSRNOG00000000386;ENSRNOG00000002831;ENSRNOG00000033368	Pbld1;Wfikkn2;Dand5
7	GO:0006644	BP	phospholipid metabolic process	7/238	282/25324	0.017669898	1	ENSRNOG00000001205;ENSRNOG00000028623;ENSRNOG00000008965;ENSRNOG00000053201;ENSRNOG00000014117;ENSRNOG00000057470;ENSRNOG00000042326	Agpat3;Agpat5;Socs2;Gpcpd1;Hmox1;Pla2g12a;Smpdl3b
14	GO:0032269	BP	negative regulation of cellular protein metabolic process	14/238	745/25324	0.017788932	1	ENSRNOG00000004014;ENSRNOG00000012582;ENSRNOG00000042536;ENSRNOG00000010572;ENSRNOG00000007706;ENSRNOG00000014387;ENSRNOG00000000386;ENSRNOG00000020254;ENSRNOG00000006622;ENSRNOG00000011352;ENSRNOG00000001414;ENSRNOG00000005731;ENSRNOG00000014761;ENSRNOG00000028699	Chmp6;Eif4ebp1;Pde4d;Pus7;Prkaa2;Chac1;Pbld1;Per2;Cry1;Furin;Serpine1;Birc3;Rasd2;Sco1
2	GO:0048512	BP	circadian behavior	2/238	22/25324	0.017953314	1	ENSRNOG00000017528;ENSRNOG00000042717	Gpr157;Ciart
1	GO:0010908	BP	regulation of heparan sulfate proteoglycan biosynthetic process	1/238	2/25324	0.01870844	1	ENSRNOG00000012480	Pxylp1
1	GO:0010909	BP	positive regulation of heparan sulfate proteoglycan biosynthetic process	1/238	2/25324	0.01870844	1	ENSRNOG00000012480	Pxylp1
1	GO:2001178	BP	positive regulation of mediator complex assembly	1/238	2/25324	0.01870844	1	ENSRNOG00000013970	Cdt1
1	GO:2001176	BP	regulation of mediator complex assembly	1/238	2/25324	0.01870844	1	ENSRNOG00000013970	Cdt1
1	GO:1902913	BP	positive regulation of neuroepithelial cell differentiation	1/238	2/25324	0.01870844	1	ENSRNOG00000001414	Serpine1
1	GO:2000645	BP	negative regulation of receptor catabolic process	1/238	2/25324	0.01870844	1	ENSRNOG00000011352	Furin
1	GO:2001037	BP	positive regulation of tongue muscle cell differentiation	1/238	2/25324	0.01870844	1	ENSRNOG00000015076	Cyp26b1
1	GO:2001035	BP	regulation of tongue muscle cell differentiation	1/238	2/25324	0.01870844	1	ENSRNOG00000015076	Cyp26b1
1	GO:0072674	BP	multinuclear osteoclast differentiation	1/238	2/25324	0.01870844	1	ENSRNOG00000055716	Oscar
1	GO:1902071	BP	regulation of hypoxia-inducible factor-1alpha signaling pathway	1/238	2/25324	0.01870844	1	ENSRNOG00000029893	Rwdd3
1	GO:0090402	BP	oncogene-induced cell senescence	1/238	2/25324	0.01870844	1	ENSRNOG00000000488	Hmga1
1	GO:2000098	BP	negative regulation of smooth muscle cell-matrix adhesion	1/238	2/25324	0.01870844	1	ENSRNOG00000001414	Serpine1
1	GO:0032364	BP	oxygen homeostasis	1/238	2/25324	0.01870844	1	ENSRNOG00000019522	Ciao3
1	GO:1901563	BP	response to camptothecin	1/238	2/25324	0.01870844	1	ENSRNOG00000011213	Blm
1	GO:0035526	BP	retrograde transport, plasma membrane to Golgi	1/238	2/25324	0.01870844	1	ENSRNOG00000037768	Rab43
1	GO:0042362	BP	fat-soluble vitamin biosynthetic process	1/238	2/25324	0.01870844	1	ENSRNOG00000009575	Ubiad1
1	GO:0019249	BP	lactate biosynthetic process	1/238	2/25324	0.01870844	1	ENSRNOG00000020254	Per2
1	GO:0006788	BP	heme oxidation	1/238	2/25324	0.01870844	1	ENSRNOG00000014117	Hmox1
1	GO:1901897	BP	regulation of relaxation of cardiac muscle	1/238	2/25324	0.01870844	1	ENSRNOG00000042536	Pde4d
1	GO:1900176	BP	negative regulation of nodal signaling pathway involved in determination of lateral mesoderm left/right asymmetry	1/238	2/25324	0.01870844	1	ENSRNOG00000033368	Dand5
1	GO:1902595	BP	regulation of DNA replication origin binding	1/238	2/25324	0.01870844	1	ENSRNOG00000013970	Cdt1
1	GO:0032898	BP	neurotrophin production	1/238	2/25324	0.01870844	1	ENSRNOG00000011352	Furin
1	GO:0051958	BP	methotrexate transport	1/238	2/25324	0.01870844	1	ENSRNOG00000001232	Slc19a1
1	GO:0060480	BP	lung goblet cell differentiation	1/238	2/25324	0.01870844	1	ENSRNOG00000000491	Spdef
1	GO:0035986	BP	senescence-associated heterochromatin focus assembly	1/238	2/25324	0.01870844	1	ENSRNOG00000000488	Hmga1
1	GO:0071228	BP	cellular response to tumor cell	1/238	2/25324	0.01870844	1	ENSRNOG00000021201	Txnip
1	GO:0032764	BP	negative regulation of mast cell cytokine production	1/238	2/25324	0.01870844	1	ENSRNOG00000014117	Hmox1
1	GO:1900039	BP	positive regulation of cellular response to hypoxia	1/238	2/25324	0.01870844	1	ENSRNOG00000029893	Rwdd3
1	GO:1904428	BP	negative regulation of tubulin deacetylation	1/238	2/25324	0.01870844	1	ENSRNOG00000007706	Prkaa2
1	GO:0090615	BP	mitochondrial mRNA processing	1/238	2/25324	0.01870844	1	ENSRNOG00000052477	Tbrg4
1	GO:0097411	BP	hypoxia-inducible factor-1alpha signaling pathway	1/238	2/25324	0.01870844	1	ENSRNOG00000001517	Pdk1
1	GO:0090382	BP	phagosome maturation	1/238	2/25324	0.01870844	1	ENSRNOG00000037768	Rab43
1	GO:0010609	BP	mRNA localization resulting in posttranscriptional regulation of gene expression	1/238	2/25324	0.01870844	1	ENSRNOG00000036833	Zfp385a
1	GO:0033059	BP	cellular pigmentation	1/238	2/25324	0.01870844	1	ENSRNOG00000012686	Pomc
1	GO:1903830	BP	magnesium ion transmembrane transport	1/238	2/25324	0.01870844	1	ENSRNOG00000042320	Slc41a1
1	GO:0001193	BP	maintenance of transcriptional fidelity during DNA-templated transcription elongation from RNA polymerase II promoter	1/238	2/25324	0.01870844	1	ENSRNOG00000050560	Polr2i
1	GO:0001192	BP	maintenance of transcriptional fidelity during DNA-templated transcription elongation	1/238	2/25324	0.01870844	1	ENSRNOG00000050560	Polr2i
1	GO:0050976	BP	detection of mechanical stimulus involved in sensory perception of touch	1/238	2/25324	0.01870844	1	ENSRNOG00000021140	Kcnk4
1	GO:1901329	BP	regulation of odontoblast differentiation	1/238	2/25324	0.01870844	1	ENSRNOG00000001414	Serpine1
1	GO:1900146	BP	negative regulation of nodal signaling pathway involved in determination of left/right asymmetry	1/238	2/25324	0.01870844	1	ENSRNOG00000033368	Dand5
1	GO:0072757	BP	cellular response to camptothecin	1/238	2/25324	0.01870844	1	ENSRNOG00000011213	Blm
1	GO:0032902	BP	nerve growth factor production	1/238	2/25324	0.01870844	1	ENSRNOG00000011352	Furin
3	GO:0006094	BP	gluconeogenesis	3/238	60/25324	0.018934284	1	ENSRNOG00000006622;ENSRNOG00000020254;ENSRNOG00000017637	Cry1;Per2;Fbp2
2	GO:0007622	BP	rhythmic behavior	2/238	23/25324	0.019542843	1	ENSRNOG00000017528;ENSRNOG00000042717	Gpr157;Ciart
2	GO:0070873	BP	regulation of glycogen metabolic process	2/238	23/25324	0.019542843	1	ENSRNOG00000016222;ENSRNOG00000012686	Ppp1r3g;Pomc
194	GO:0008150	BP	biological_process	194/238	18990/25324	0.019562922	1	ENSRNOG00000014801;ENSRNOG00000037562;ENSRNOG00000020308;ENSRNOG00000001232;ENSRNOG00000019383;ENSRNOG00000007706;ENSRNOG00000052886;ENSRNOG00000015822;ENSRNOG00000005053;ENSRNOG00000004531;ENSRNOG00000019206;ENSRNOG00000012480;ENSRNOG00000007493;ENSRNOG00000017714;ENSRNOG00000026049;ENSRNOG00000008572;ENSRNOG00000014551;ENSRNOG00000016949;ENSRNOG00000007069;ENSRNOG00000019027;ENSRNOG00000012762;…	Exog;Zbtb42;Ech1;Slc19a1;Tef;Prkaa2;AABR07066144.1;Klf13;Egln3;Tceanc;Nupr1;Pxylp1;Xrcc2;Usp3;Qrsl1;Ppcs;Ccnj;Slc25a33;Adhfe1;Habp4;Zfp64;Cyp26b1;Ciart;LOC100911615;Tada2b;Rasd2;Zfp385a;Dand5;Mief2;Prdx5;Fam53a;Socs2;Palb2;Def8;Cry1;Fgfbp3;Fabp5;Tsku;Mrpl15;Saxo2;Ubiad1;Ifngr2;Rab43;Nupr1l1;Slc26a8;Ephx1;Tedc2;Pex16;Btg3;Agpat5;Tbc1d25;Fmo1;Pou2f3;Pus7;Tbrg4;Nim1k;Serpine1;Zswim7;AABR07055846.2;A…
5	GO:0031669	BP	cellular response to nutrient levels	5/238	164/25324	0.019611509	1	ENSRNOG00000016353;ENSRNOG00000019428;ENSRNOG00000007706;ENSRNOG00000014117;ENSRNOG00000014859	Nim1k;Higd1a;Prkaa2;Hmox1;Rnf152
3	GO:0019319	BP	hexose biosynthetic process	3/238	62/25324	0.020643522	1	ENSRNOG00000017637;ENSRNOG00000020254;ENSRNOG00000006622	Fbp2;Per2;Cry1
41	GO:0065008	BP	regulation of biological quality	41/238	3056/25324	0.020827019	1	ENSRNOG00000016222;ENSRNOG00000007706;ENSRNOG00000052477;ENSRNOG00000011352;ENSRNOG00000002794;ENSRNOG00000019522;ENSRNOG00000001414;ENSRNOG00000002970;ENSRNOG00000007478;ENSRNOG00000016313;ENSRNOG00000026049;ENSRNOG00000012414;ENSRNOG00000016949;ENSRNOG00000021125;ENSRNOG00000007147;ENSRNOG00000015076;ENSRNOG00000047551;ENSRNOG00000012686;ENSRNOG00000000264;ENSRNOG00000033368;ENSRNOG00000013005;…	Ppp1r3g;Prkaa2;Tbrg4;Furin;Selp;Ciao3;Serpine1;Zswim7;Cry2;Ctnnbip1;Qrsl1;Rhobtb3;Slc25a33;Prdx5;Cyp46a1;Cyp26b1;LOC100911615;Pomc;Def8;Dand5;Rpa2;Slc35g1;Snx10;Gpr157;Oscar;Decr1;Socs2;Kcnk4;Per2;Cry1;Fabp5;Per3;Slc41a1;Blm;Pbld1;Car2;Rab38;Hmox1;Fgfbp3;Pde4d;Sco1
2	GO:0001522	BP	pseudouridine synthesis	2/238	24/25324	0.021189122	1	ENSRNOG00000010572;ENSRNOG00000010528	Pus7;LOC100911166
20	GO:0042592	BP	homeostatic process	20/238	1238/25324	0.021649103	1	ENSRNOG00000011213;ENSRNOG00000000386;ENSRNOG00000019522;ENSRNOG00000013005;ENSRNOG00000029740;ENSRNOG00000021125;ENSRNOG00000016222;ENSRNOG00000011944;ENSRNOG00000007706;ENSRNOG00000009629;ENSRNOG00000016769;ENSRNOG00000014117;ENSRNOG00000015076;ENSRNOG00000006622;ENSRNOG00000017528;ENSRNOG00000047551;ENSRNOG00000012686;ENSRNOG00000007478;ENSRNOG00000028699;ENSRNOG00000042320	Blm;Pbld1;Ciao3;Rpa2;Slc35g1;Prdx5;Ppp1r3g;Snx10;Prkaa2;Car2;Rab38;Hmox1;Cyp26b1;Cry1;Gpr157;LOC100911615;Pomc;Cry2;Sco1;Slc41a1
14	GO:0051248	BP	negative regulation of protein metabolic process	14/238	787/25324	0.021869972	1	ENSRNOG00000004014;ENSRNOG00000012582;ENSRNOG00000042536;ENSRNOG00000010572;ENSRNOG00000007706;ENSRNOG00000014387;ENSRNOG00000000386;ENSRNOG00000020254;ENSRNOG00000006622;ENSRNOG00000011352;ENSRNOG00000001414;ENSRNOG00000005731;ENSRNOG00000014761;ENSRNOG00000028699	Chmp6;Eif4ebp1;Pde4d;Pus7;Prkaa2;Chac1;Pbld1;Per2;Cry1;Furin;Serpine1;Birc3;Rasd2;Sco1
7	GO:0007389	BP	pattern specification process	7/238	296/25324	0.022339254	1	ENSRNOG00000048978;ENSRNOG00000033368;ENSRNOG00000012705;ENSRNOG00000025126;ENSRNOG00000015076;ENSRNOG00000007493;ENSRNOG00000016313	Nphp3;Dand5;Pcgf2;Palb2;Cyp26b1;Xrcc2;Ctnnbip1
6	GO:1901987	BP	regulation of cell cycle phase transition	6/238	231/25324	0.022362076	1	ENSRNOG00000011213;ENSRNOG00000013970;ENSRNOG00000013005;ENSRNOG00000007292;ENSRNOG00000020737;ENSRNOG00000050482	Blm;Cdt1;Rpa2;Spdl1;Cdc25a;Dbf4
5	GO:0031396	BP	regulation of protein ubiquitination	5/238	170/25324	0.02249791	1	ENSRNOG00000005731;ENSRNOG00000014019;ENSRNOG00000006622;ENSRNOG00000014761;ENSRNOG00000020254	Birc3;Tbc1d7;Cry1;Rasd2;Per2
14	GO:0019637	BP	organophosphate metabolic process	14/238	792/25324	0.022539257	1	ENSRNOG00000013585;ENSRNOG00000054286;ENSRNOG00000008572;ENSRNOG00000008450;ENSRNOG00000001205;ENSRNOG00000028623;ENSRNOG00000053460;ENSRNOG00000017637;ENSRNOG00000008965;ENSRNOG00000053201;ENSRNOG00000014117;ENSRNOG00000057470;ENSRNOG00000018656;ENSRNOG00000042326	Nmnat3;Rrm2;Ppcs;LOC100359539;Agpat3;Agpat5;Acot3;Fbp2;Socs2;Gpcpd1;Hmox1;Pla2g12a;Ampd1;Smpdl3b
2	GO:0032508	BP	DNA duplex unwinding	2/238	25/25324	0.022890954	1	ENSRNOG00000011213;ENSRNOG00000003703	Blm;Mcm6
2	GO:0019915	BP	lipid storage	2/238	25/25324	0.022890954	1	ENSRNOG00000007478;ENSRNOG00000006622	Cry2;Cry1
81	GO:0044238	BP	primary metabolic process	81/238	6926/25324	0.023336685	1	ENSRNOG00000014801;ENSRNOG00000000488;ENSRNOG00000048978;ENSRNOG00000021272;ENSRNOG00000020308;ENSRNOG00000014551;ENSRNOG00000028584;ENSRNOG00000020594;ENSRNOG00000010572;ENSRNOG00000007706;ENSRNOG00000052886;ENSRNOG00000005053;ENSRNOG00000016353;ENSRNOG00000004531;ENSRNOG00000011352;ENSRNOG00000012480;ENSRNOG00000002970;ENSRNOG00000062289;ENSRNOG00000012705;ENSRNOG00000007493;ENSRNOG00000010775;…	Exog;Hmga1;Nphp3;Mcm8;Ech1;Ccnj;Alkbh2;Rhbdf1;Pus7;Prkaa2;AABR07066144.1;Egln3;Nim1k;Tceanc;Furin;Pxylp1;Zswim7;AABR07055846.2;Pcgf2;Xrcc2;Arrdc4;Cyp46a1;Agpat5;Usp3;Qrsl1;Ppcs;LOC100363469;Polr2i;Slc25a33;Ubap1l;Adhfe1;Asb8;Fbp2;Habp4;Cyp26b1;Abhd17c;Pla2g12a;LOC100911615;Peli2;Tada2b;Mcm6;Arl6ip4;Rrm2;Rxylt1;Tars3;Rpa2;Rnf152;Med8;Rps6ka4;Acot3;Spsb3;Decr1;Socs2;Tbrg4;Palb2;Per2;Cry1;Coq8a;Hacd…
3	GO:0031397	BP	negative regulation of protein ubiquitination	3/238	65/25324	0.023361246	1	ENSRNOG00000020254;ENSRNOG00000006622;ENSRNOG00000014761	Per2;Cry1;Rasd2
113	GO:0050794	BP	regulation of cellular process	113/238	10167/25324	0.023712234	1	ENSRNOG00000037562;ENSRNOG00000014551;ENSRNOG00000007706;ENSRNOG00000015822;ENSRNOG00000005053;ENSRNOG00000019206;ENSRNOG00000012480;ENSRNOG00000007493;ENSRNOG00000017714;ENSRNOG00000016949;ENSRNOG00000007147;ENSRNOG00000015076;ENSRNOG00000042717;ENSRNOG00000047551;ENSRNOG00000027326;ENSRNOG00000014761;ENSRNOG00000036833;ENSRNOG00000033368;ENSRNOG00000028208;ENSRNOG00000021125;ENSRNOG00000008965;…	Zbtb42;Ccnj;Prkaa2;Klf13;Egln3;Nupr1;Pxylp1;Xrcc2;Usp3;Slc25a33;Cyp46a1;Cyp26b1;Ciart;LOC100911615;Tada2b;Rasd2;Zfp385a;Dand5;Mief2;Prdx5;Socs2;Palb2;Def8;Cry1;Fabp5;Tsku;Ifngr2;Rab43;Nupr1l1;Tedc2;Btg3;Rwdd3;Tbc1d25;Eif4ebp1;Pus7;Tbrg4;Nim1k;Serpine1;LOC100909599;Asb8;Per2;Rgs16;Eid2b;Birc3;Chac1;Rrm2;Chmp6;Rnf152;Ssx2ip;Faim;Smpdl3b;Arid5a;Nfkbiz;Bcl7a;Zfp867;Plpp7;Tbc1d7;Sco1;Dph7;Hmga1;Rhbdf1…
5	GO:2001234	BP	negative regulation of apoptotic signaling pathway	5/238	173/25324	0.024039065	1	ENSRNOG00000030069;ENSRNOG00000019428;ENSRNOG00000014117;ENSRNOG00000001414;ENSRNOG00000012705	Faim;Higd1a;Hmox1;Serpine1;Pcgf2
3	GO:0046364	BP	monosaccharide biosynthetic process	3/238	66/25324	0.024308195	1	ENSRNOG00000017637;ENSRNOG00000020254;ENSRNOG00000006622	Fbp2;Per2;Cry1
3	GO:0042180	BP	cellular ketone metabolic process	3/238	66/25324	0.024308195	1	ENSRNOG00000043201;ENSRNOG00000009575;ENSRNOG00000007147	Coq8a;Ubiad1;Cyp46a1
8	GO:0006281	BP	DNA repair	8/238	371/25324	0.02463724	1	ENSRNOG00000000488;ENSRNOG00000011213;ENSRNOG00000013005;ENSRNOG00000050560;ENSRNOG00000021272;ENSRNOG00000025126;ENSRNOG00000002970;ENSRNOG00000007493	Hmga1;Blm;Rpa2;Polr2i;Mcm8;Palb2;Zswim7;Xrcc2
2	GO:0000070	BP	mitotic sister chromatid segregation	2/238	26/25324	0.024647159	1	ENSRNOG00000042286;ENSRNOG00000039740	Nsl1;Cenpk
2	GO:2000765	BP	regulation of cytoplasmic translation	2/238	26/25324	0.024647159	1	ENSRNOG00000036833;ENSRNOG00000008102	Zfp385a;Dph7
2	GO:0032509	BP	endosome transport via multivesicular body sorting pathway	2/238	26/25324	0.024647159	1	ENSRNOG00000048699;ENSRNOG00000046439	Vps37d;Vps37c
2	GO:0010165	BP	response to X-ray	2/238	26/25324	0.024647159	1	ENSRNOG00000011213;ENSRNOG00000007493	Blm;Xrcc2
2	GO:0000819	BP	sister chromatid segregation	2/238	27/25324	0.026456574	1	ENSRNOG00000042286;ENSRNOG00000039740	Nsl1;Cenpk
4	GO:0007163	BP	establishment or maintenance of cell polarity	4/238	120/25324	0.026820245	1	ENSRNOG00000048978;ENSRNOG00000010017;ENSRNOG00000012414;ENSRNOG00000015076	Nphp3;Wee1;Rhobtb3;Cyp26b1
3	GO:0043627	BP	response to estrogen	3/238	69/25324	0.027272006	1	ENSRNOG00000014117;ENSRNOG00000050252;ENSRNOG00000009629	Hmox1;LOC100911668;Car2
4	GO:0009267	BP	cellular response to starvation	4/238	121/25324	0.027539481	1	ENSRNOG00000016353;ENSRNOG00000019428;ENSRNOG00000007706;ENSRNOG00000014859	Nim1k;Higd1a;Prkaa2;Rnf152
8	GO:0071396	BP	cellular response to lipid	8/238	380/25324	0.02786923	1	ENSRNOG00000012582;ENSRNOG00000007706;ENSRNOG00000021140;ENSRNOG00000015076;ENSRNOG00000001414;ENSRNOG00000013064;ENSRNOG00000042536;ENSRNOG00000003515	Eif4ebp1;Prkaa2;Kcnk4;Cyp26b1;Serpine1;Lrp8;Pde4d;Ephx1
1	GO:0043988	BP	histone H3-S28 phosphorylation	1/238	3/25324	0.027931542	1	ENSRNOG00000021117	Rps6ka4
1	GO:0150173	BP	positive regulation of phosphatidylcholine metabolic process	1/238	3/25324	0.027931542	1	ENSRNOG00000016769	Rab38
1	GO:0071163	BP	DNA replication preinitiation complex assembly	1/238	3/25324	0.027931542	1	ENSRNOG00000013970	Cdt1
1	GO:0016480	BP	negative regulation of transcription by RNA polymerase III	1/238	3/25324	0.027931542	1	ENSRNOG00000021125	Prdx5
1	GO:0035405	BP	histone-threonine phosphorylation	1/238	3/25324	0.027931542	1	ENSRNOG00000048660	Haspin
1	GO:2001247	BP	positive regulation of phosphatidylcholine biosynthetic process	1/238	3/25324	0.027931542	1	ENSRNOG00000016769	Rab38
1	GO:0034653	BP	retinoic acid catabolic process	1/238	3/25324	0.027931542	1	ENSRNOG00000015076	Cyp26b1
1	GO:0071469	BP	cellular response to alkaline pH	1/238	3/25324	0.027931542	1	ENSRNOG00000021140	Kcnk4
1	GO:0032803	BP	regulation of low-density lipoprotein particle receptor catabolic process	1/238	3/25324	0.027931542	1	ENSRNOG00000011352	Furin
1	GO:0044528	BP	regulation of mitochondrial mRNA stability	1/238	3/25324	0.027931542	1	ENSRNOG00000052477	Tbrg4
1	GO:0050812	BP	regulation of acyl-CoA biosynthetic process	1/238	3/25324	0.027931542	1	ENSRNOG00000001517	Pdk1
1	GO:0070345	BP	negative regulation of fat cell proliferation	1/238	3/25324	0.027931542	1	ENSRNOG00000020254	Per2
1	GO:1902809	BP	regulation of skeletal muscle fiber differentiation	1/238	3/25324	0.027931542	1	ENSRNOG00000015076	Cyp26b1
1	GO:0070995	BP	NADPH oxidation	1/238	3/25324	0.027931542	1	ENSRNOG00000034191	Fmo1
1	GO:2000467	BP	positive regulation of glycogen (starch) synthase activity	1/238	3/25324	0.027931542	1	ENSRNOG00000016222	Ppp1r3g
1	GO:0010510	BP	regulation of acetyl-CoA biosynthetic process from pyruvate	1/238	3/25324	0.027931542	1	ENSRNOG00000001517	Pdk1
1	GO:0006864	BP	pyrimidine nucleotide transport	1/238	3/25324	0.027931542	1	ENSRNOG00000016949	Slc25a33
1	GO:0016103	BP	diterpenoid catabolic process	1/238	3/25324	0.027931542	1	ENSRNOG00000015076	Cyp26b1
1	GO:0099178	BP	regulation of retrograde trans-synaptic signaling by endocanabinoid	1/238	3/25324	0.027931542	1	ENSRNOG00000049075	Fabp5
1	GO:1900175	BP	regulation of nodal signaling pathway involved in determination of lateral mesoderm left/right asymmetry	1/238	3/25324	0.027931542	1	ENSRNOG00000033368	Dand5
1	GO:0062028	BP	regulation of stress granule assembly	1/238	3/25324	0.027931542	1	ENSRNOG00000007706	Prkaa2
1	GO:0097167	BP	circadian regulation of translation	1/238	3/25324	0.027931542	1	ENSRNOG00000020254	Per2
1	GO:0001767	BP	establishment of lymphocyte polarity	1/238	3/25324	0.027931542	1	ENSRNOG00000015076	Cyp26b1
1	GO:0001768	BP	establishment of T cell polarity	1/238	3/25324	0.027931542	1	ENSRNOG00000015076	Cyp26b1
1	GO:0140112	BP	extracellular vesicle biogenesis	1/238	3/25324	0.027931542	1	ENSRNOG00000010775	Arrdc4
1	GO:0033483	BP	gas homeostasis	1/238	3/25324	0.027931542	1	ENSRNOG00000019522	Ciao3
1	GO:0072201	BP	negative regulation of mesenchymal cell proliferation	1/238	3/25324	0.027931542	1	ENSRNOG00000016313	Ctnnbip1
1	GO:0010572	BP	positive regulation of platelet activation	1/238	3/25324	0.027931542	1	ENSRNOG00000002794	Selp
1	GO:1902811	BP	positive regulation of skeletal muscle fiber differentiation	1/238	3/25324	0.027931542	1	ENSRNOG00000015076	Cyp26b1
1	GO:0070268	BP	cornification	1/238	3/25324	0.027931542	1	ENSRNOG00000015076	Cyp26b1
1	GO:1902730	BP	positive regulation of proteoglycan biosynthetic process	1/238	3/25324	0.027931542	1	ENSRNOG00000012480	Pxylp1
1	GO:0016115	BP	terpenoid catabolic process	1/238	3/25324	0.027931542	1	ENSRNOG00000015076	Cyp26b1
1	GO:1990519	BP	pyrimidine nucleotide import into mitochondrion	1/238	3/25324	0.027931542	1	ENSRNOG00000016949	Slc25a33
1	GO:0006435	BP	threonyl-tRNA aminoacylation	1/238	3/25324	0.027931542	1	ENSRNOG00000024460	Tars3
1	GO:0035511	BP	oxidative DNA demethylation	1/238	3/25324	0.027931542	1	ENSRNOG00000028584	Alkbh2
1	GO:1900145	BP	regulation of nodal signaling pathway involved in determination of left/right asymmetry	1/238	3/25324	0.027931542	1	ENSRNOG00000033368	Dand5
1	GO:0046351	BP	disaccharide biosynthetic process	1/238	3/25324	0.027931542	1	ENSRNOG00000017637	Fbp2
3	GO:0002573	BP	myeloid leukocyte differentiation	3/238	70/25324	0.028300855	1	ENSRNOG00000055716;ENSRNOG00000009629;ENSRNOG00000011944	Oscar;Car2;Snx10
2	GO:0009262	BP	deoxyribonucleotide metabolic process	2/238	28/25324	0.028318051	1	ENSRNOG00000054286;ENSRNOG00000008450	Rrm2;LOC100359539
2	GO:0043114	BP	regulation of vascular permeability	2/238	28/25324	0.028318051	1	ENSRNOG00000016313;ENSRNOG00000022796	Ctnnbip1;Fgfbp3
5	GO:0042594	BP	response to starvation	5/238	181/25324	0.028476265	1	ENSRNOG00000012582;ENSRNOG00000016353;ENSRNOG00000007706;ENSRNOG00000019428;ENSRNOG00000014859	Eif4ebp1;Nim1k;Prkaa2;Higd1a;Rnf152
8	GO:0007346	BP	regulation of mitotic cell cycle	8/238	382/25324	0.028625532	1	ENSRNOG00000013970;ENSRNOG00000010017;ENSRNOG00000001555;ENSRNOG00000013005;ENSRNOG00000011213;ENSRNOG00000012582;ENSRNOG00000059898;ENSRNOG00000007292	Cdt1;Wee1;Btg3;Rpa2;Blm;Eif4ebp1;LOC100909599;Spdl1
37	GO:0010646	BP	regulation of cell communication	37/238	2792/25324	0.028938849	1	ENSRNOG00000007436;ENSRNOG00000012705;ENSRNOG00000020594;ENSRNOG00000007706;ENSRNOG00000016353;ENSRNOG00000030069;ENSRNOG00000002794;ENSRNOG00000004014;ENSRNOG00000001414;ENSRNOG00000007478;ENSRNOG00000016313;ENSRNOG00000029893;ENSRNOG00000000386;ENSRNOG00000007147;ENSRNOG00000015076;ENSRNOG00000012686;ENSRNOG00000014387;ENSRNOG00000033368;ENSRNOG00000014859;ENSRNOG00000019428;ENSRNOG00000015425;…	Tedc2;Pcgf2;Rhbdf1;Prkaa2;Nim1k;Faim;Selp;Chmp6;Serpine1;Cry2;Ctnnbip1;Rwdd3;Pbld1;Cyp46a1;Cyp26b1;Pomc;Chac1;Dand5;Rnf152;Higd1a;Ssx2ip;Socs2;Peli2;Per2;Cry1;Fabp5;Tsku;Smpdl3b;Ifngr2;Furin;Wfikkn2;Car2;Rasd2;Hmox1;Tbc1d7;Pde4d;Fgfbp3
4	GO:0010675	BP	regulation of cellular carbohydrate metabolic process	4/238	123/25324	0.029012295	1	ENSRNOG00000016222;ENSRNOG00000001517;ENSRNOG00000006622;ENSRNOG00000012686	Ppp1r3g;Pdk1;Cry1;Pomc
3	GO:1903321	BP	negative regulation of protein modification by small protein conjugation or removal	3/238	71/25324	0.029350109	1	ENSRNOG00000020254;ENSRNOG00000006622;ENSRNOG00000014761	Per2;Cry1;Rasd2
4	GO:0009952	BP	anterior/posterior pattern specification	4/238	124/25324	0.029765924	1	ENSRNOG00000025126;ENSRNOG00000007493;ENSRNOG00000016313;ENSRNOG00000012705	Palb2;Xrcc2;Ctnnbip1;Pcgf2
2	GO:0032881	BP	regulation of polysaccharide metabolic process	2/238	29/25324	0.030230463	1	ENSRNOG00000016222;ENSRNOG00000012686	Ppp1r3g;Pomc
2	GO:0009395	BP	phospholipid catabolic process	2/238	29/25324	0.030230463	1	ENSRNOG00000042326;ENSRNOG00000053201	Smpdl3b;Gpcpd1
3	GO:2001237	BP	negative regulation of extrinsic apoptotic signaling pathway	3/238	72/25324	0.030419729	1	ENSRNOG00000030069;ENSRNOG00000014117;ENSRNOG00000001414	Faim;Hmox1;Serpine1
11	GO:0006974	BP	cellular response to DNA damage stimulus	11/238	605/25324	0.031696741	1	ENSRNOG00000000488;ENSRNOG00000014117;ENSRNOG00000037562;ENSRNOG00000013005;ENSRNOG00000050560;ENSRNOG00000011213;ENSRNOG00000021272;ENSRNOG00000025126;ENSRNOG00000006622;ENSRNOG00000002970;ENSRNOG00000007493	Hmga1;Hmox1;Zbtb42;Rpa2;Polr2i;Blm;Mcm8;Palb2;Cry1;Zswim7;Xrcc2
29	GO:0032268	BP	regulation of cellular protein metabolic process	29/238	2078/25324	0.031784942	1	ENSRNOG00000029893;ENSRNOG00000014551;ENSRNOG00000020594;ENSRNOG00000010572;ENSRNOG00000021117;ENSRNOG00000005053;ENSRNOG00000001414;ENSRNOG00000011352;ENSRNOG00000000386;ENSRNOG00000019027;ENSRNOG00000012582;ENSRNOG00000027326;ENSRNOG00000005731;ENSRNOG00000014387;ENSRNOG00000036833;ENSRNOG00000004014;ENSRNOG00000007706;ENSRNOG00000019428;ENSRNOG00000012363;ENSRNOG00000016574;ENSRNOG00000020254;…	Rwdd3;Ccnj;Rhbdf1;Pus7;Rps6ka4;Egln3;Serpine1;Furin;Pbld1;Habp4;Eif4ebp1;Tada2b;Birc3;Chac1;Zfp385a;Chmp6;Prkaa2;Higd1a;Peli2;Fiz1;Per2;Cry1;Timm17a;Blm;Rasd2;Tbc1d7;Dph7;Pde4d;Sco1
2	GO:0016180	BP	snRNA processing	2/238	30/25324	0.032192695	1	ENSRNOG00000026005;ENSRNOG00000011844	Ints5;Ints12
2	GO:0042181	BP	ketone biosynthetic process	2/238	30/25324	0.032192695	1	ENSRNOG00000009575;ENSRNOG00000043201	Ubiad1;Coq8a
2	GO:0006284	BP	base-excision repair	2/238	30/25324	0.032192695	1	ENSRNOG00000000488;ENSRNOG00000013005	Hmga1;Rpa2
3	GO:0031570	BP	DNA integrity checkpoint	3/238	74/25324	0.032619887	1	ENSRNOG00000011213;ENSRNOG00000013970;ENSRNOG00000013005	Blm;Cdt1;Rpa2
5	GO:0031668	BP	cellular response to extracellular stimulus	5/238	188/25324	0.032758472	1	ENSRNOG00000016353;ENSRNOG00000019428;ENSRNOG00000007706;ENSRNOG00000014117;ENSRNOG00000014859	Nim1k;Higd1a;Prkaa2;Hmox1;Rnf152
32	GO:0009966	BP	regulation of signal transduction	32/238	2366/25324	0.033315379	1	ENSRNOG00000007436;ENSRNOG00000012705;ENSRNOG00000020594;ENSRNOG00000007706;ENSRNOG00000016353;ENSRNOG00000030069;ENSRNOG00000002794;ENSRNOG00000004014;ENSRNOG00000001414;ENSRNOG00000007478;ENSRNOG00000016313;ENSRNOG00000029893;ENSRNOG00000000386;ENSRNOG00000015076;ENSRNOG00000014387;ENSRNOG00000033368;ENSRNOG00000014859;ENSRNOG00000019428;ENSRNOG00000015425;ENSRNOG00000008965;ENSRNOG00000012363;…	Tedc2;Pcgf2;Rhbdf1;Prkaa2;Nim1k;Faim;Selp;Chmp6;Serpine1;Cry2;Ctnnbip1;Rwdd3;Pbld1;Cyp26b1;Chac1;Dand5;Rnf152;Higd1a;Ssx2ip;Socs2;Peli2;Cry1;Tsku;Smpdl3b;Ifngr2;Furin;Wfikkn2;Rasd2;Hmox1;Tbc1d7;Pde4d;Fgfbp3
39	GO:0019219	BP	regulation of nucleobase-containing compound metabolic process	39/238	2995/25324	0.033787346	1	ENSRNOG00000000488;ENSRNOG00000037562;ENSRNOG00000012705;ENSRNOG00000001517;ENSRNOG00000021117;ENSRNOG00000052477;ENSRNOG00000015822;ENSRNOG00000033368;ENSRNOG00000007478;ENSRNOG00000016313;ENSRNOG00000021201;ENSRNOG00000029893;ENSRNOG00000017714;ENSRNOG00000018379;ENSRNOG00000019027;ENSRNOG00000042717;ENSRNOG00000012686;ENSRNOG00000015598;ENSRNOG00000011213;ENSRNOG00000024562;ENSRNOG00000013005;…	Hmga1;Zbtb42;Pcgf2;Pdk1;Rps6ka4;Tbrg4;Klf13;Dand5;Cry2;Ctnnbip1;Txnip;Rwdd3;Usp3;Zfp688;Habp4;Ciart;Pomc;Zfp772;Blm;Tgfbrap1;Rpa2;Dnajc17;Prdx5;Zc3h6;Eid2b;Spdef;Tada2b;Nfe2l3;Cry1;Per3;LOC100911668;Cdt1;Arid5a;Bcl7a;Zfp867;LOC683897;Hmox1;Per2;Tef
2	GO:0001756	BP	somitogenesis	2/238	31/25324	0.034203651	1	ENSRNOG00000025126;ENSRNOG00000007493	Palb2;Xrcc2
2	GO:0071985	BP	multivesicular body sorting pathway	2/238	31/25324	0.034203651	1	ENSRNOG00000048699;ENSRNOG00000046439	Vps37d;Vps37c
2	GO:0072698	BP	protein localization to microtubule cytoskeleton	2/238	31/25324	0.034203651	1	ENSRNOG00000057760;ENSRNOG00000011944	Stil;Snx10
3	GO:0014823	BP	response to activity	3/238	76/25324	0.034900918	1	ENSRNOG00000007478;ENSRNOG00000006622;ENSRNOG00000007706	Cry2;Cry1;Prkaa2
4	GO:0016051	BP	carbohydrate biosynthetic process	4/238	131/25324	0.035364794	1	ENSRNOG00000008544;ENSRNOG00000017637;ENSRNOG00000006622;ENSRNOG00000020254	B3gnt4;Fbp2;Cry1;Per2
2	GO:0007249	BP	I-kappaB kinase/NF-kappaB signaling	2/238	32/25324	0.03626225	1	ENSRNOG00000030069;ENSRNOG00000018095	Faim;Nkiras2
2	GO:0033144	BP	negative regulation of intracellular steroid hormone receptor signaling pathway	2/238	32/25324	0.03626225	1	ENSRNOG00000007478;ENSRNOG00000006622	Cry2;Cry1
2	GO:1904036	BP	negative regulation of epithelial cell apoptotic process	2/238	32/25324	0.03626225	1	ENSRNOG00000014117;ENSRNOG00000001414	Hmox1;Serpine1
2	GO:0032757	BP	positive regulation of interleukin-8 production	2/238	32/25324	0.03626225	1	ENSRNOG00000051120;ENSRNOG00000001414	Il17d;Serpine1
2	GO:1901661	BP	quinone metabolic process	2/238	32/25324	0.03626225	1	ENSRNOG00000009575;ENSRNOG00000043201	Ubiad1;Coq8a
1	GO:0097176	BP	epoxide metabolic process	1/238	4/25324	0.037068318	1	ENSRNOG00000003515	Ephx1
1	GO:2000852	BP	regulation of corticosterone secretion	1/238	4/25324	0.037068318	1	ENSRNOG00000012686	Pomc
1	GO:0051729	BP	germline cell cycle switching, mitotic to meiotic cell cycle	1/238	4/25324	0.037068318	1	ENSRNOG00000059898	LOC100909599
1	GO:0051728	BP	cell cycle switching, mitotic to meiotic cell cycle	1/238	4/25324	0.037068318	1	ENSRNOG00000059898	LOC100909599
1	GO:0030578	BP	PML body organization	1/238	4/25324	0.037068318	1	ENSRNOG00000019027	Habp4
1	GO:1901078	BP	negative regulation of relaxation of muscle	1/238	4/25324	0.037068318	1	ENSRNOG00000042536	Pde4d
1	GO:0032849	BP	positive regulation of cellular pH reduction	1/238	4/25324	0.037068318	1	ENSRNOG00000009629	Car2
1	GO:0032847	BP	regulation of cellular pH reduction	1/238	4/25324	0.037068318	1	ENSRNOG00000009629	Car2
1	GO:0005984	BP	disaccharide metabolic process	1/238	4/25324	0.037068318	1	ENSRNOG00000017637	Fbp2
1	GO:0060184	BP	cell cycle switching	1/238	4/25324	0.037068318	1	ENSRNOG00000059898	LOC100909599
1	GO:2000097	BP	regulation of smooth muscle cell-matrix adhesion	1/238	4/25324	0.037068318	1	ENSRNOG00000001414	Serpine1
1	GO:1990034	BP	calcium ion export across plasma membrane	1/238	4/25324	0.037068318	1	ENSRNOG00000029740	Slc35g1
1	GO:0043587	BP	tongue morphogenesis	1/238	4/25324	0.037068318	1	ENSRNOG00000015076	Cyp26b1
1	GO:0010446	BP	response to alkaline pH	1/238	4/25324	0.037068318	1	ENSRNOG00000021140	Kcnk4
1	GO:0071286	BP	cellular response to magnesium ion	1/238	4/25324	0.037068318	1	ENSRNOG00000042320	Slc41a1
1	GO:1990481	BP	mRNA pseudouridine synthesis	1/238	4/25324	0.037068318	1	ENSRNOG00000010572	Pus7
1	GO:0021960	BP	anterior commissure morphogenesis	1/238	4/25324	0.037068318	1	ENSRNOG00000027784	Tsku
1	GO:0035582	BP	sequestering of BMP in extracellular matrix	1/238	4/25324	0.037068318	1	ENSRNOG00000033368	Dand5
1	GO:0039702	BP	viral budding via host ESCRT complex	1/238	4/25324	0.037068318	1	ENSRNOG00000004014	Chmp6
1	GO:0032911	BP	negative regulation of transforming growth factor beta1 production	1/238	4/25324	0.037068318	1	ENSRNOG00000011352	Furin
1	GO:0032623	BP	interleukin-2 production	1/238	4/25324	0.037068318	1	ENSRNOG00000055716	Oscar
1	GO:0060155	BP	platelet dense granule organization	1/238	4/25324	0.037068318	1	ENSRNOG00000016769	Rab38
1	GO:1905340	BP	regulation of protein localization to kinetochore	1/238	4/25324	0.037068318	1	ENSRNOG00000013970	Cdt1
1	GO:1905342	BP	positive regulation of protein localization to kinetochore	1/238	4/25324	0.037068318	1	ENSRNOG00000013970	Cdt1
1	GO:0002528	BP	regulation of vascular permeability involved in acute inflammatory response	1/238	4/25324	0.037068318	1	ENSRNOG00000016313	Ctnnbip1
1	GO:0032763	BP	regulation of mast cell cytokine production	1/238	4/25324	0.037068318	1	ENSRNOG00000014117	Hmox1
1	GO:0045714	BP	regulation of low-density lipoprotein particle receptor biosynthetic process	1/238	4/25324	0.037068318	1	ENSRNOG00000011352	Furin
1	GO:0090383	BP	phagosome acidification	1/238	4/25324	0.037068318	1	ENSRNOG00000016769	Rab38
1	GO:0042148	BP	strand invasion	1/238	4/25324	0.037068318	1	ENSRNOG00000007493	Xrcc2
1	GO:0060633	BP	negative regulation of transcription initiation from RNA polymerase II promoter	1/238	4/25324	0.037068318	1	ENSRNOG00000016313	Ctnnbip1
1	GO:0061043	BP	regulation of vascular wound healing	1/238	4/25324	0.037068318	1	ENSRNOG00000001414	Serpine1
1	GO:0043987	BP	histone H3-S10 phosphorylation	1/238	4/25324	0.037068318	1	ENSRNOG00000021117	Rps6ka4
1	GO:0010891	BP	negative regulation of sequestering of triglyceride	1/238	4/25324	0.037068318	1	ENSRNOG00000047551	LOC100911615
1	GO:0010455	BP	positive regulation of cell fate commitment	1/238	4/25324	0.037068318	1	ENSRNOG00000000491	Spdef
1	GO:1900108	BP	negative regulation of nodal signaling pathway	1/238	4/25324	0.037068318	1	ENSRNOG00000033368	Dand5
1	GO:1904783	BP	positive regulation of NMDA glutamate receptor activity	1/238	4/25324	0.037068318	1	ENSRNOG00000002032	Ifngr2
1	GO:0015739	BP	sialic acid transport	1/238	4/25324	0.037068318	1	ENSRNOG00000009330	Slc17a5
3	GO:0097306	BP	cellular response to alcohol	3/238	78/25324	0.037262339	1	ENSRNOG00000011213;ENSRNOG00000007706;ENSRNOG00000013064	Blm;Prkaa2;Lrp8
37	GO:0023051	BP	regulation of signaling	37/238	2816/25324	0.037437244	1	ENSRNOG00000007436;ENSRNOG00000012705;ENSRNOG00000020594;ENSRNOG00000007706;ENSRNOG00000016353;ENSRNOG00000030069;ENSRNOG00000002794;ENSRNOG00000004014;ENSRNOG00000001414;ENSRNOG00000007478;ENSRNOG00000016313;ENSRNOG00000029893;ENSRNOG00000000386;ENSRNOG00000007147;ENSRNOG00000015076;ENSRNOG00000012686;ENSRNOG00000014387;ENSRNOG00000033368;ENSRNOG00000014859;ENSRNOG00000019428;ENSRNOG00000015425;…	Tedc2;Pcgf2;Rhbdf1;Prkaa2;Nim1k;Faim;Selp;Chmp6;Serpine1;Cry2;Ctnnbip1;Rwdd3;Pbld1;Cyp46a1;Cyp26b1;Pomc;Chac1;Dand5;Rnf152;Higd1a;Ssx2ip;Socs2;Peli2;Per2;Cry1;Fabp5;Tsku;Smpdl3b;Ifngr2;Furin;Wfikkn2;Car2;Rasd2;Hmox1;Tbc1d7;Pde4d;Fgfbp3
2	GO:0045740	BP	positive regulation of DNA replication	2/238	33/25324	0.038367426	1	ENSRNOG00000013970;ENSRNOG00000050482	Cdt1;Dbf4
2	GO:0007080	BP	mitotic metaphase plate congression	2/238	33/25324	0.038367426	1	ENSRNOG00000007292;ENSRNOG00000004014	Spdl1;Chmp6
2	GO:0090303	BP	positive regulation of wound healing	2/238	33/25324	0.038367426	1	ENSRNOG00000002794;ENSRNOG00000001414	Selp;Serpine1
3	GO:0032368	BP	regulation of lipid transport	3/238	79/25324	0.038473024	1	ENSRNOG00000007478;ENSRNOG00000006622;ENSRNOG00000012686	Cry2;Cry1;Pomc
34	GO:0006355	BP	regulation of transcription, DNA-templated	34/238	2554/25324	0.038984546	1	ENSRNOG00000000488;ENSRNOG00000037562;ENSRNOG00000012705;ENSRNOG00000021117;ENSRNOG00000015822;ENSRNOG00000033368;ENSRNOG00000007478;ENSRNOG00000016313;ENSRNOG00000021201;ENSRNOG00000029893;ENSRNOG00000017714;ENSRNOG00000018379;ENSRNOG00000042717;ENSRNOG00000012686;ENSRNOG00000015598;ENSRNOG00000024562;ENSRNOG00000012368;ENSRNOG00000021125;ENSRNOG00000026277;ENSRNOG00000045545;ENSRNOG00000000491;…	Hmga1;Zbtb42;Pcgf2;Rps6ka4;Klf13;Dand5;Cry2;Ctnnbip1;Txnip;Rwdd3;Usp3;Zfp688;Ciart;Pomc;Zfp772;Tgfbrap1;Dnajc17;Prdx5;Zc3h6;Eid2b;Spdef;Tada2b;Nfe2l3;Cry1;Per3;LOC100911668;Blm;Arid5a;Bcl7a;Zfp867;LOC683897;Hmox1;Per2;Tef
34	GO:1903506	BP	regulation of nucleic acid-templated transcription	34/238	2559/25324	0.039239958	1	ENSRNOG00000000488;ENSRNOG00000037562;ENSRNOG00000012705;ENSRNOG00000021117;ENSRNOG00000015822;ENSRNOG00000033368;ENSRNOG00000007478;ENSRNOG00000016313;ENSRNOG00000021201;ENSRNOG00000029893;ENSRNOG00000017714;ENSRNOG00000018379;ENSRNOG00000042717;ENSRNOG00000012686;ENSRNOG00000015598;ENSRNOG00000024562;ENSRNOG00000012368;ENSRNOG00000021125;ENSRNOG00000026277;ENSRNOG00000045545;ENSRNOG00000000491;…	Hmga1;Zbtb42;Pcgf2;Rps6ka4;Klf13;Dand5;Cry2;Ctnnbip1;Txnip;Rwdd3;Usp3;Zfp688;Ciart;Pomc;Zfp772;Tgfbrap1;Dnajc17;Prdx5;Zc3h6;Eid2b;Spdef;Tada2b;Nfe2l3;Cry1;Per3;LOC100911668;Blm;Arid5a;Bcl7a;Zfp867;LOC683897;Hmox1;Per2;Tef
34	GO:2001141	BP	regulation of RNA biosynthetic process	34/238	2562/25324	0.039402791	1	ENSRNOG00000000488;ENSRNOG00000037562;ENSRNOG00000012705;ENSRNOG00000021117;ENSRNOG00000015822;ENSRNOG00000033368;ENSRNOG00000007478;ENSRNOG00000016313;ENSRNOG00000021201;ENSRNOG00000029893;ENSRNOG00000017714;ENSRNOG00000018379;ENSRNOG00000042717;ENSRNOG00000012686;ENSRNOG00000015598;ENSRNOG00000024562;ENSRNOG00000012368;ENSRNOG00000021125;ENSRNOG00000026277;ENSRNOG00000045545;ENSRNOG00000000491;…	Hmga1;Zbtb42;Pcgf2;Rps6ka4;Klf13;Dand5;Cry2;Ctnnbip1;Txnip;Rwdd3;Usp3;Zfp688;Ciart;Pomc;Zfp772;Tgfbrap1;Dnajc17;Prdx5;Zc3h6;Eid2b;Spdef;Tada2b;Nfe2l3;Cry1;Per3;LOC100911668;Blm;Arid5a;Bcl7a;Zfp867;LOC683897;Hmox1;Per2;Tef
5	GO:0003002	BP	regionalization	5/238	198/25324	0.039539366	1	ENSRNOG00000025126;ENSRNOG00000007493;ENSRNOG00000016313;ENSRNOG00000012705;ENSRNOG00000015076	Palb2;Xrcc2;Ctnnbip1;Pcgf2;Cyp26b1
3	GO:0072329	BP	monocarboxylic acid catabolic process	3/238	80/25324	0.039703593	1	ENSRNOG00000008236;ENSRNOG00000020308;ENSRNOG00000015076	Decr1;Ech1;Cyp26b1
6	GO:0016570	BP	histone modification	6/238	266/25324	0.040355681	1	ENSRNOG00000017714;ENSRNOG00000012705;ENSRNOG00000021117;ENSRNOG00000020254;ENSRNOG00000048660;ENSRNOG00000027326	Usp3;Pcgf2;Rps6ka4;Per2;Haspin;Tada2b
2	GO:0035282	BP	segmentation	2/238	34/25324	0.040518132	1	ENSRNOG00000025126;ENSRNOG00000007493	Palb2;Xrcc2
2	GO:1901998	BP	toxin transport	2/238	34/25324	0.040518132	1	ENSRNOG00000037768;ENSRNOG00000012368	Rab43;Dnajc17
34	GO:0006950	BP	response to stress	34/238	2585/25324	0.040890461	1	ENSRNOG00000000488;ENSRNOG00000037562;ENSRNOG00000012705;ENSRNOG00000034191;ENSRNOG00000007706;ENSRNOG00000005053;ENSRNOG00000016353;ENSRNOG00000002794;ENSRNOG00000001414;ENSRNOG00000002970;ENSRNOG00000007493;ENSRNOG00000021201;ENSRNOG00000013005;ENSRNOG00000050560;ENSRNOG00000012582;ENSRNOG00000014859;ENSRNOG00000015076;ENSRNOG00000014387;ENSRNOG00000011213;ENSRNOG00000019522;ENSRNOG00000006151;…	Hmga1;Zbtb42;Pcgf2;Fmo1;Prkaa2;Egln3;Nim1k;Selp;Serpine1;Zswim7;Xrcc2;Txnip;Rpa2;Polr2i;Eif4ebp1;Rnf152;Cyp26b1;Chac1;Blm;Ciao3;Reg3b;Prdx5;Mcm8;Il17d;Higd1a;Palb2;Per2;Cry1;Fabp5;Nmnat3;Nfkbiz;Ifngr2;Car2;Hmox1
3	GO:0007059	BP	chromosome segregation	3/238	81/25324	0.040953966	1	ENSRNOG00000042286;ENSRNOG00000039740;ENSRNOG00000019620	Nsl1;Cenpk;Pmf1
6	GO:1903706	BP	regulation of hemopoiesis	6/238	267/25324	0.040973491	1	ENSRNOG00000031163;ENSRNOG00000051120;ENSRNOG00000010572;ENSRNOG00000009629;ENSRNOG00000015076;ENSRNOG00000016313	Nfkbiz;Il17d;Pus7;Car2;Cyp26b1;Ctnnbip1
6	GO:0006310	BP	DNA recombination	6/238	268/25324	0.041597263	1	ENSRNOG00000011213;ENSRNOG00000013005;ENSRNOG00000021272;ENSRNOG00000025126;ENSRNOG00000002970;ENSRNOG00000007493	Blm;Rpa2;Mcm8;Palb2;Zswim7;Xrcc2
5	GO:0060271	BP	cilium assembly	5/238	201/25324	0.041728157	1	ENSRNOG00000048978;ENSRNOG00000019257;ENSRNOG00000026564;ENSRNOG00000015425;ENSRNOG00000011944	Nphp3;Kif27;Ptpdc1;Ssx2ip;Snx10
3	GO:0016241	BP	regulation of macroautophagy	3/238	82/25324	0.042224059	1	ENSRNOG00000014117;ENSRNOG00000007706;ENSRNOG00000005303	Hmox1;Prkaa2;Tbc1d25
4	GO:0017038	BP	protein import	4/238	139/25324	0.042460876	1	ENSRNOG00000007478;ENSRNOG00000007040;ENSRNOG00000017548;ENSRNOG00000021201	Cry2;Timm17a;Fam53a;Txnip
2	GO:0018345	BP	protein palmitoylation	2/238	35/25324	0.042713332	1	ENSRNOG00000012683;ENSRNOG00000060348	Abhd17c;Zdhhc23
6	GO:0016569	BP	covalent chromatin modification	6/238	271/25324	0.043504465	1	ENSRNOG00000017714;ENSRNOG00000012705;ENSRNOG00000021117;ENSRNOG00000020254;ENSRNOG00000048660;ENSRNOG00000027326	Usp3;Pcgf2;Rps6ka4;Per2;Haspin;Tada2b
3	GO:0035264	BP	multicellular organism growth	3/238	83/25324	0.043513784	1	ENSRNOG00000025126;ENSRNOG00000007493;ENSRNOG00000042536	Palb2;Xrcc2;Pde4d
2	GO:0000959	BP	mitochondrial RNA metabolic process	2/238	36/25324	0.044952009	1	ENSRNOG00000052477;ENSRNOG00000016949	Tbrg4;Slc25a33
2	GO:0000271	BP	polysaccharide biosynthetic process	2/238	36/25324	0.044952009	1	ENSRNOG00000008544;ENSRNOG00000020254	B3gnt4;Per2
2	GO:0006023	BP	aminoglycan biosynthetic process	2/238	36/25324	0.044952009	1	ENSRNOG00000008544;ENSRNOG00000012480	B3gnt4;Pxylp1
2	GO:0033692	BP	cellular polysaccharide biosynthetic process	2/238	36/25324	0.044952009	1	ENSRNOG00000008544;ENSRNOG00000020254	B3gnt4;Per2
21	GO:0006796	BP	phosphate-containing compound metabolic process	21/238	1421/25324	0.04540367	1	ENSRNOG00000013585;ENSRNOG00000054286;ENSRNOG00000008572;ENSRNOG00000008450;ENSRNOG00000014117;ENSRNOG00000028623;ENSRNOG00000014551;ENSRNOG00000018656;ENSRNOG00000017637;ENSRNOG00000053460;ENSRNOG00000021117;ENSRNOG00000008965;ENSRNOG00000053201;ENSRNOG00000016353;ENSRNOG00000048660;ENSRNOG00000057470;ENSRNOG00000043201;ENSRNOG00000042326;ENSRNOG00000006622;ENSRNOG00000001205;ENSRNOG00000015268	Nmnat3;Rrm2;Ppcs;LOC100359539;Hmox1;Agpat5;Ccnj;Ampd1;Fbp2;Acot3;Rps6ka4;Socs2;Gpcpd1;Nim1k;Haspin;Pla2g12a;Coq8a;Smpdl3b;Cry1;Agpat3;Plpp6
10	GO:0000122	BP	negative regulation of transcription by RNA polymerase II	10/238	564/25324	0.046007526	1	ENSRNOG00000017714;ENSRNOG00000037562;ENSRNOG00000012705;ENSRNOG00000012368;ENSRNOG00000000491;ENSRNOG00000020254;ENSRNOG00000006622;ENSRNOG00000018413;ENSRNOG00000016313;ENSRNOG00000021201	Usp3;Zbtb42;Pcgf2;Dnajc17;Spdef;Per2;Cry1;Per3;Ctnnbip1;Txnip
1	GO:0006975	BP	DNA damage induced protein phosphorylation	1/238	5/25324	0.046119571	1	ENSRNOG00000006622	Cry1
1	GO:0010757	BP	negative regulation of plasminogen activation	1/238	5/25324	0.046119571	1	ENSRNOG00000001414	Serpine1
1	GO:2001016	BP	positive regulation of skeletal muscle cell differentiation	1/238	5/25324	0.046119571	1	ENSRNOG00000015076	Cyp26b1
1	GO:2001245	BP	regulation of phosphatidylcholine biosynthetic process	1/238	5/25324	0.046119571	1	ENSRNOG00000016769	Rab38
1	GO:0051918	BP	negative regulation of fibrinolysis	1/238	5/25324	0.046119571	1	ENSRNOG00000001414	Serpine1
1	GO:0003283	BP	atrial septum development	1/238	5/25324	0.046119571	1	ENSRNOG00000033368	Dand5
1	GO:0032754	BP	positive regulation of interleukin-5 production	1/238	5/25324	0.046119571	1	ENSRNOG00000042536	Pde4d
1	GO:0061073	BP	ciliary body morphogenesis	1/238	5/25324	0.046119571	1	ENSRNOG00000027784	Tsku
1	GO:0002036	BP	regulation of L-glutamate import across plasma membrane	1/238	5/25324	0.046119571	1	ENSRNOG00000020254	Per2
1	GO:0042363	BP	fat-soluble vitamin catabolic process	1/238	5/25324	0.046119571	1	ENSRNOG00000015076	Cyp26b1
1	GO:2000465	BP	regulation of glycogen (starch) synthase activity	1/238	5/25324	0.046119571	1	ENSRNOG00000016222	Ppp1r3g
1	GO:0060392	BP	negative regulation of SMAD protein signal transduction	1/238	5/25324	0.046119571	1	ENSRNOG00000000386	Pbld1
1	GO:0072531	BP	pyrimidine-containing compound transmembrane transport	1/238	5/25324	0.046119571	1	ENSRNOG00000016949	Slc25a33
1	GO:0031119	BP	tRNA pseudouridine synthesis	1/238	5/25324	0.046119571	1	ENSRNOG00000010572	Pus7
1	GO:0032914	BP	positive regulation of transforming growth factor beta1 production	1/238	5/25324	0.046119571	1	ENSRNOG00000011352	Furin
1	GO:2000321	BP	positive regulation of T-helper 17 cell differentiation	1/238	5/25324	0.046119571	1	ENSRNOG00000031163	Nfkbiz
1	GO:0015884	BP	folic acid transport	1/238	5/25324	0.046119571	1	ENSRNOG00000001232	Slc19a1
1	GO:0006751	BP	glutathione catabolic process	1/238	5/25324	0.046119571	1	ENSRNOG00000014387	Chac1
1	GO:0031571	BP	mitotic G1 DNA damage checkpoint	1/238	5/25324	0.046119571	1	ENSRNOG00000013005	Rpa2
1	GO:0030174	BP	regulation of DNA-dependent DNA replication initiation	1/238	5/25324	0.046119571	1	ENSRNOG00000013970	Cdt1
1	GO:0008592	BP	regulation of Toll signaling pathway	1/238	5/25324	0.046119571	1	ENSRNOG00000012363	Peli2
1	GO:0044806	BP	G-quadruplex DNA unwinding	1/238	5/25324	0.046119571	1	ENSRNOG00000011213	Blm
1	GO:0042373	BP	vitamin K metabolic process	1/238	5/25324	0.046119571	1	ENSRNOG00000009575	Ubiad1
1	GO:0008300	BP	isoprenoid catabolic process	1/238	5/25324	0.046119571	1	ENSRNOG00000015076	Cyp26b1
1	GO:0098838	BP	folate transmembrane transport	1/238	5/25324	0.046119571	1	ENSRNOG00000001232	Slc19a1
1	GO:0043305	BP	negative regulation of mast cell degranulation	1/238	5/25324	0.046119571	1	ENSRNOG00000014117	Hmox1
1	GO:0015670	BP	carbon dioxide transport	1/238	5/25324	0.046119571	1	ENSRNOG00000009629	Car2
1	GO:0071502	BP	cellular response to temperature stimulus	1/238	5/25324	0.046119571	1	ENSRNOG00000021140	Kcnk4
1	GO:2000143	BP	negative regulation of DNA-templated transcription, initiation	1/238	5/25324	0.046119571	1	ENSRNOG00000016313	Ctnnbip1
1	GO:0044691	BP	tooth eruption	1/238	5/25324	0.046119571	1	ENSRNOG00000011944	Snx10
1	GO:0010961	BP	cellular magnesium ion homeostasis	1/238	5/25324	0.046119571	1	ENSRNOG00000042320	Slc41a1
3	GO:0017015	BP	regulation of transforming growth factor beta receptor signaling pathway	3/238	85/25324	0.046151761	1	ENSRNOG00000000386;ENSRNOG00000002831;ENSRNOG00000033368	Pbld1;Wfikkn2;Dand5
2	GO:0016073	BP	snRNA metabolic process	2/238	37/25324	0.047233158	1	ENSRNOG00000026005;ENSRNOG00000011844	Ints5;Ints12
2	GO:0032392	BP	DNA geometric change	2/238	37/25324	0.047233158	1	ENSRNOG00000011213;ENSRNOG00000003703	Blm;Mcm6
2	GO:0035065	BP	regulation of histone acetylation	2/238	37/25324	0.047233158	1	ENSRNOG00000027326;ENSRNOG00000021117	Tada2b;Rps6ka4
36	GO:0051252	BP	regulation of RNA metabolic process	36/238	2783/25324	0.047237885	1	ENSRNOG00000000488;ENSRNOG00000037562;ENSRNOG00000012705;ENSRNOG00000021117;ENSRNOG00000052477;ENSRNOG00000015822;ENSRNOG00000033368;ENSRNOG00000007478;ENSRNOG00000016313;ENSRNOG00000021201;ENSRNOG00000029893;ENSRNOG00000017714;ENSRNOG00000018379;ENSRNOG00000019027;ENSRNOG00000042717;ENSRNOG00000012686;ENSRNOG00000015598;ENSRNOG00000024562;ENSRNOG00000012368;ENSRNOG00000021125;ENSRNOG00000026277;…	Hmga1;Zbtb42;Pcgf2;Rps6ka4;Tbrg4;Klf13;Dand5;Cry2;Ctnnbip1;Txnip;Rwdd3;Usp3;Zfp688;Habp4;Ciart;Pomc;Zfp772;Tgfbrap1;Dnajc17;Prdx5;Zc3h6;Eid2b;Spdef;Tada2b;Nfe2l3;Cry1;Per3;LOC100911668;Blm;Arid5a;Bcl7a;Zfp867;LOC683897;Hmox1;Per2;Tef
4	GO:0006109	BP	regulation of carbohydrate metabolic process	4/238	144/25324	0.047274624	1	ENSRNOG00000016222;ENSRNOG00000001517;ENSRNOG00000006622;ENSRNOG00000012686	Ppp1r3g;Pdk1;Cry1;Pomc
3	GO:0016125	BP	sterol metabolic process	3/238	86/25324	0.04749982	1	ENSRNOG00000015076;ENSRNOG00000019120;ENSRNOG00000007147	Cyp26b1;Hmgcs2;Cyp46a1
3	GO:0043467	BP	regulation of generation of precursor metabolites and energy	3/238	86/25324	0.04749982	1	ENSRNOG00000016222;ENSRNOG00000012686;ENSRNOG00000016949	Ppp1r3g;Pomc;Slc25a33
21	GO:0006793	BP	phosphorus metabolic process	21/238	1450/25324	0.048167274	1	ENSRNOG00000013585;ENSRNOG00000054286;ENSRNOG00000008572;ENSRNOG00000008450;ENSRNOG00000014117;ENSRNOG00000028623;ENSRNOG00000014551;ENSRNOG00000018656;ENSRNOG00000017637;ENSRNOG00000053460;ENSRNOG00000021117;ENSRNOG00000008965;ENSRNOG00000053201;ENSRNOG00000016353;ENSRNOG00000048660;ENSRNOG00000057470;ENSRNOG00000043201;ENSRNOG00000042326;ENSRNOG00000006622;ENSRNOG00000001205;ENSRNOG00000015268	Nmnat3;Rrm2;Ppcs;LOC100359539;Hmox1;Agpat5;Ccnj;Ampd1;Fbp2;Acot3;Rps6ka4;Socs2;Gpcpd1;Nim1k;Haspin;Pla2g12a;Coq8a;Smpdl3b;Cry1;Agpat3;Plpp6
7	GO:0034248	BP	regulation of cellular amide metabolic process	7/238	351/25324	0.048806558	1	ENSRNOG00000012582;ENSRNOG00000001517;ENSRNOG00000010572;ENSRNOG00000019027;ENSRNOG00000020254;ENSRNOG00000008102;ENSRNOG00000036833	Eif4ebp1;Pdk1;Pus7;Habp4;Per2;Dph7;Zfp385a
3	GO:1903844	BP	regulation of cellular response to transforming growth factor beta stimulus	3/238	87/25324	0.048867125	1	ENSRNOG00000000386;ENSRNOG00000002831;ENSRNOG00000033368	Pbld1;Wfikkn2;Dand5
3	GO:0031398	BP	positive regulation of protein ubiquitination	3/238	87/25324	0.048867125	1	ENSRNOG00000005731;ENSRNOG00000014019;ENSRNOG00000006622	Birc3;Tbc1d7;Cry1
2	GO:0046503	BP	glycerolipid catabolic process	2/238	38/25324	0.049555792	1	ENSRNOG00000047551;ENSRNOG00000053201	LOC100911615;Gpcpd1
2	GO:0098813	BP	nuclear chromosome segregation	2/238	38/25324	0.049555792	1	ENSRNOG00000042286;ENSRNOG00000039740	Nsl1;Cenpk
37	GO:1901360	BP	organic cyclic compound metabolic process	37/238	2868/25324	0.049890008	1	ENSRNOG00000014801;ENSRNOG00000000488;ENSRNOG00000011213;ENSRNOG00000028584;ENSRNOG00000010572;ENSRNOG00000052886;ENSRNOG00000004531;ENSRNOG00000002970;ENSRNOG00000062289;ENSRNOG00000007493;ENSRNOG00000007147;ENSRNOG00000003703;ENSRNOG00000026049;ENSRNOG00000008572;ENSRNOG00000019120;ENSRNOG00000050560;ENSRNOG00000016949;ENSRNOG00000019027;ENSRNOG00000015076;ENSRNOG00000001080;ENSRNOG00000054286;…	Exog;Hmga1;Blm;Alkbh2;Pus7;AABR07066144.1;Tceanc;Zswim7;AABR07055846.2;Xrcc2;Cyp46a1;Mcm6;Qrsl1;Ppcs;Hmgcs2;Polr2i;Slc25a33;Habp4;Cyp26b1;Arl6ip4;Rrm2;Tars3;Rpa2;Mcm8;Acot3;Tbrg4;Palb2;Ampd1;Ints5;LOC100911166;Nmnat3;LOC100359539;Lin9;Hmox1;Ints12;Ankrd16;Ephx1
6	GO:0035770	CC	ribonucleoprotein granule	6/238	201/25324	0.012077503	1	ENSRNOG00000031163;ENSRNOG00000028592;ENSRNOG00000059898;ENSRNOG00000007706;ENSRNOG00000052886;ENSRNOG00000019027	Nfkbiz;AABR07035074.1;LOC100909599;Prkaa2;AABR07066144.1;Habp4
2	GO:0032039	CC	integrator complex	2/238	20/25324	0.014949388	1	ENSRNOG00000026005;ENSRNOG00000011844	Ints5;Ints12
3	GO:0010494	CC	cytoplasmic stress granule	3/238	58/25324	0.017306967	1	ENSRNOG00000007706;ENSRNOG00000028592;ENSRNOG00000019027	Prkaa2;AABR07035074.1;Habp4
1	GO:0031092	CC	platelet alpha granule membrane	1/238	2/25324	0.01870844	1	ENSRNOG00000002794	Selp
1	GO:0005967	CC	mitochondrial pyruvate dehydrogenase complex	1/238	2/25324	0.01870844	1	ENSRNOG00000001517	Pdk1
1	GO:0000818	CC	nuclear MIS12/MIND complex	1/238	2/25324	0.01870844	1	ENSRNOG00000019620	Pmf1
1	GO:0097362	CC	MCM8-MCM9 complex	1/238	2/25324	0.01870844	1	ENSRNOG00000021272	Mcm8
1	GO:0000941	CC	condensed nuclear chromosome inner kinetochore	1/238	2/25324	0.01870844	1	ENSRNOG00000039740	Cenpk
1	GO:0097196	CC	Shu complex	1/238	2/25324	0.01870844	1	ENSRNOG00000002970	Zswim7
48	GO:0005737	CC	cytoplasm	48/238	3716/25324	0.020952695	1	ENSRNOG00000037562;ENSRNOG00000001555;ENSRNOG00000029893;ENSRNOG00000014551;ENSRNOG00000012582;ENSRNOG00000016222;ENSRNOG00000020737;ENSRNOG00000021117;ENSRNOG00000052886;ENSRNOG00000053201;ENSRNOG00000043386;ENSRNOG00000018413;ENSRNOG00000024460;ENSRNOG00000021201;ENSRNOG00000017714;ENSRNOG00000010017;ENSRNOG00000059898;ENSRNOG00000017637;ENSRNOG00000020254;ENSRNOG00000019027;ENSRNOG00000000386;…	Zbtb42;Btg3;Rwdd3;Ccnj;Eif4ebp1;Ppp1r3g;Cdc25a;Rps6ka4;AABR07066144.1;Gpcpd1;Commd2;Per3;Tars3;Txnip;Usp3;Wee1;LOC100909599;Fbp2;Per2;Habp4;Pbld1;Mtmr10;Rgs16;LOC100911615;Tacc2;Birc3;Chac1;Sdcbp2;Ddx59;Dnajc17;Socs2;Fiz1;Nfe2l3;Haspin;Fabp5;Faim;Ints5;Trim3;Blm;Nim1k;AABR07035074.1;Spdl1;Kif27;Car2;Rab38;Rhobtb3;Ptpdc1;Ankrd16
1	GO:0000939	CC	condensed chromosome inner kinetochore	1/238	3/25324	0.027931542	1	ENSRNOG00000039740	Cenpk
1	GO:0035985	CC	senescence-associated heterochromatin focus	1/238	3/25324	0.027931542	1	ENSRNOG00000000488	Hmga1
1	GO:0033655	CC	host cell cytoplasm part	1/238	3/25324	0.027931542	1	ENSRNOG00000028699	Sco1
1	GO:0097543	CC	ciliary inversin compartment	1/238	3/25324	0.027931542	1	ENSRNOG00000048978	Nphp3
7	GO:0016607	CC	nuclear speck	7/238	312/25324	0.028649455	1	ENSRNOG00000009528;ENSRNOG00000031163;ENSRNOG00000007706;ENSRNOG00000019027;ENSRNOG00000042286;ENSRNOG00000007478;ENSRNOG00000001080	Sdcbp2;Nfkbiz;Prkaa2;Habp4;Nsl1;Cry2;Arl6ip4
11	GO:0016604	CC	nuclear body	11/238	603/25324	0.03117023	1	ENSRNOG00000013970;ENSRNOG00000009528;ENSRNOG00000031163;ENSRNOG00000013005;ENSRNOG00000011213;ENSRNOG00000007706;ENSRNOG00000019027;ENSRNOG00000042286;ENSRNOG00000007478;ENSRNOG00000001080;ENSRNOG00000012705	Cdt1;Sdcbp2;Nfkbiz;Rpa2;Blm;Prkaa2;Habp4;Nsl1;Cry2;Arl6ip4;Pcgf2
5	GO:0036464	CC	cytoplasmic ribonucleoprotein granule	5/238	187/25324	0.032123538	1	ENSRNOG00000031163;ENSRNOG00000007706;ENSRNOG00000052886;ENSRNOG00000028592;ENSRNOG00000019027	Nfkbiz;Prkaa2;AABR07066144.1;AABR07035074.1;Habp4
2	GO:0031305	CC	integral component of mitochondrial inner membrane	2/238	30/25324	0.032192695	1	ENSRNOG00000007040;ENSRNOG00000028699	Timm17a;Sco1
2	GO:0031304	CC	intrinsic component of mitochondrial inner membrane	2/238	30/25324	0.032192695	1	ENSRNOG00000007040;ENSRNOG00000028699	Timm17a;Sco1
1	GO:0033063	CC	Rad51B-Rad51C-Rad51D-XRCC2 complex	1/238	4/25324	0.037068318	1	ENSRNOG00000007493	Xrcc2
1	GO:0097504	CC	Gemini of coiled bodies	1/238	4/25324	0.037068318	1	ENSRNOG00000019027	Habp4
5	GO:0005743	CC	mitochondrial inner membrane	5/238	196/25324	0.038119993	1	ENSRNOG00000014801;ENSRNOG00000007040;ENSRNOG00000019428;ENSRNOG00000028699;ENSRNOG00000050061	Exog;Timm17a;Higd1a;Sco1;Slc25a51
1	GO:0001739	CC	sex chromatin	1/238	5/25324	0.046119571	1	ENSRNOG00000012705	Pcgf2
1	GO:0033263	CC	CORVET complex	1/238	5/25324	0.046119571	1	ENSRNOG00000024562	Tgfbrap1
1	GO:0097361	CC	CIA complex	1/238	5/25324	0.046119571	1	ENSRNOG00000019522	Ciao3
9	GO:0042578	MF	phosphoric ester hydrolase activity	9/238	389/25324	0.011698508	1	ENSRNOG00000015268;ENSRNOG00000020737;ENSRNOG00000017637;ENSRNOG00000053201;ENSRNOG00000014117;ENSRNOG00000012480;ENSRNOG00000042326;ENSRNOG00000042536;ENSRNOG00000026564	Plpp6;Cdc25a;Fbp2;Gpcpd1;Hmox1;Pxylp1;Smpdl3b;Pde4d;Ptpdc1
2	GO:0000400	MF	four-way junction DNA binding	2/238	18/25324	0.012187279	1	ENSRNOG00000011213;ENSRNOG00000007493	Blm;Xrcc2
2	GO:0009982	MF	pseudouridine synthase activity	2/238	18/25324	0.012187279	1	ENSRNOG00000010572;ENSRNOG00000010528	Pus7;LOC100911166
2	GO:0004089	MF	carbonate dehydratase activity	2/238	18/25324	0.012187279	1	ENSRNOG00000021323;ENSRNOG00000009629	Ca13;Car2
4	GO:0008081	MF	phosphoric diester hydrolase activity	4/238	97/25324	0.013344839	1	ENSRNOG00000014117;ENSRNOG00000042326;ENSRNOG00000042536;ENSRNOG00000053201	Hmox1;Smpdl3b;Pde4d;Gpcpd1
2	GO:0043027	MF	cysteine-type endopeptidase inhibitor activity involved in apoptotic process	2/238	21/25324	0.016421752	1	ENSRNOG00000005731;ENSRNOG00000021125	Birc3;Prdx5
1	GO:0097604	MF	temperature-gated cation channel activity	1/238	2/25324	0.01870844	1	ENSRNOG00000021140	Kcnk4
1	GO:0004421	MF	hydroxymethylglutaryl-CoA synthase activity	1/238	2/25324	0.01870844	1	ENSRNOG00000019120	Hmgcs2
1	GO:0004392	MF	heme oxygenase (decyclizing) activity	1/238	2/25324	0.01870844	1	ENSRNOG00000014117	Hmox1
1	GO:0035651	MF	AP-3 adaptor complex binding	1/238	2/25324	0.01870844	1	ENSRNOG00000016769	Rab38
1	GO:0051747	MF	cytosine C-5 DNA demethylase activity	1/238	2/25324	0.01870844	1	ENSRNOG00000028584	Alkbh2
1	GO:0072354	MF	histone kinase activity (H3-T3 specific)	1/238	2/25324	0.01870844	1	ENSRNOG00000048660	Haspin
1	GO:0047389	MF	glycerophosphocholine phosphodiesterase activity	1/238	2/25324	0.01870844	1	ENSRNOG00000053201	Gpcpd1
1	GO:0070996	MF	type 1 melanocortin receptor binding	1/238	2/25324	0.01870844	1	ENSRNOG00000012686	Pomc
1	GO:0000309	MF	nicotinamide-nucleotide adenylyltransferase activity	1/238	2/25324	0.01870844	1	ENSRNOG00000013585	Nmnat3
1	GO:0042132	MF	fructose 1,6-bisphosphate 1-phosphatase activity	1/238	2/25324	0.01870844	1	ENSRNOG00000017637	Fbp2
1	GO:0031781	MF	type 3 melanocortin receptor binding	1/238	2/25324	0.01870844	1	ENSRNOG00000012686	Pomc
1	GO:0031782	MF	type 4 melanocortin receptor binding	1/238	2/25324	0.01870844	1	ENSRNOG00000012686	Pomc
1	GO:0033961	MF	cis-stilbene-oxide hydrolase activity	1/238	2/25324	0.01870844	1	ENSRNOG00000003515	Ephx1
1	GO:0052856	MF	NADHX epimerase activity	1/238	2/25324	0.01870844	1	ENSRNOG00000039191	Yjefn3
1	GO:0052857	MF	NADPHX epimerase activity	1/238	2/25324	0.01870844	1	ENSRNOG00000039191	Yjefn3
1	GO:0140135	MF	mechanosensitive cation channel activity	1/238	2/25324	0.01870844	1	ENSRNOG00000021140	Kcnk4
1	GO:1905773	MF	8-hydroxy-2'-deoxyguanosine DNA binding	1/238	2/25324	0.01870844	1	ENSRNOG00000011213	Blm
1	GO:0061749	MF	forked DNA-dependent helicase activity	1/238	2/25324	0.01870844	1	ENSRNOG00000011213	Blm
1	GO:0061928	MF	glutathione specific gamma-glutamylcyclotransferase activity	1/238	2/25324	0.01870844	1	ENSRNOG00000014387	Chac1
1	GO:0031779	MF	melanocortin receptor binding	1/238	2/25324	0.01870844	1	ENSRNOG00000012686	Pomc
1	GO:0015350	MF	methotrexate transmembrane transporter activity	1/238	2/25324	0.01870844	1	ENSRNOG00000001232	Slc19a1
2	GO:0030247	MF	polysaccharide binding	2/238	23/25324	0.019542843	1	ENSRNOG00000016222;ENSRNOG00000053201	Ppp1r3g;Gpcpd1
4	GO:0003697	MF	single-stranded DNA binding	4/238	109/25324	0.019653999	1	ENSRNOG00000021272;ENSRNOG00000011213;ENSRNOG00000013005;ENSRNOG00000003703	Mcm8;Blm;Rpa2;Mcm6
2	GO:0140323	MF	solute:anion antiporter activity	2/238	26/25324	0.024647159	1	ENSRNOG00000000512;ENSRNOG00000001232	Slc26a8;Slc19a1
2	GO:0015301	MF	anion:anion antiporter activity	2/238	26/25324	0.024647159	1	ENSRNOG00000000512;ENSRNOG00000001232	Slc26a8;Slc19a1
4	GO:0019838	MF	growth factor binding	4/238	119/25324	0.026112418	1	ENSRNOG00000020594;ENSRNOG00000011352;ENSRNOG00000002831;ENSRNOG00000022796	Rhbdf1;Furin;Wfikkn2;Fgfbp3
1	GO:0062037	MF	D-loop DNA binding	1/238	3/25324	0.027931542	1	ENSRNOG00000011213	Blm
1	GO:0097603	MF	temperature-gated ion channel activity	1/238	3/25324	0.027931542	1	ENSRNOG00000021140	Kcnk4
1	GO:0016015	MF	morphogen activity	1/238	3/25324	0.027931542	1	ENSRNOG00000033368	Dand5
1	GO:2001070	MF	starch binding	1/238	3/25324	0.027931542	1	ENSRNOG00000053201	Gpcpd1
1	GO:0004740	MF	pyruvate dehydrogenase (acetyl-transferring) kinase activity	1/238	3/25324	0.027931542	1	ENSRNOG00000001517	Pdk1
1	GO:0008670	MF	2,4-dienoyl-CoA reductase (NADPH) activity	1/238	3/25324	0.027931542	1	ENSRNOG00000008236	Decr1
1	GO:0003839	MF	gamma-glutamylcyclotransferase activity	1/238	3/25324	0.027931542	1	ENSRNOG00000014387	Chac1
1	GO:0043734	MF	DNA-N1-methyladenine dioxygenase activity	1/238	3/25324	0.027931542	1	ENSRNOG00000028584	Alkbh2
1	GO:0004829	MF	threonine-tRNA ligase activity	1/238	3/25324	0.027931542	1	ENSRNOG00000024460	Tars3
1	GO:0008517	MF	folic acid transmembrane transporter activity	1/238	3/25324	0.027931542	1	ENSRNOG00000001232	Slc19a1
1	GO:2001069	MF	glycogen binding	1/238	3/25324	0.027931542	1	ENSRNOG00000016222	Ppp1r3g
1	GO:0015218	MF	pyrimidine nucleotide transmembrane transporter activity	1/238	3/25324	0.027931542	1	ENSRNOG00000016949	Slc25a33
1	GO:0004515	MF	nicotinate-nucleotide adenylyltransferase activity	1/238	3/25324	0.027931542	1	ENSRNOG00000013585	Nmnat3
1	GO:0008401	MF	retinoic acid 4-hydroxylase activity	1/238	3/25324	0.027931542	1	ENSRNOG00000015076	Cyp26b1
1	GO:0061821	MF	telomeric D-loop binding	1/238	3/25324	0.027931542	1	ENSRNOG00000011213	Blm
1	GO:0033691	MF	sialic acid binding	1/238	3/25324	0.027931542	1	ENSRNOG00000002794	Selp
2	GO:0005310	MF	dicarboxylic acid transmembrane transporter activity	2/238	28/25324	0.028318051	1	ENSRNOG00000000512;ENSRNOG00000001232	Slc26a8;Slc19a1
2	GO:0043028	MF	cysteine-type endopeptidase regulator activity involved in apoptotic process	2/238	28/25324	0.028318051	1	ENSRNOG00000005731;ENSRNOG00000021125	Birc3;Prdx5
2	GO:0000217	MF	DNA secondary structure binding	2/238	28/25324	0.028318051	1	ENSRNOG00000011213;ENSRNOG00000007493	Blm;Xrcc2
3	GO:0016836	MF	hydro-lyase activity	3/238	71/25324	0.029350109	1	ENSRNOG00000043192;ENSRNOG00000021323;ENSRNOG00000009629	Hacd1;Ca13;Car2
4	GO:0016298	MF	lipase activity	4/238	125/25324	0.030531068	1	ENSRNOG00000014117;ENSRNOG00000042326;ENSRNOG00000057470;ENSRNOG00000047551	Hmox1;Smpdl3b;Pla2g12a;LOC100911615
5	GO:0016853	MF	isomerase activity	5/238	186/25324	0.031496371	1	ENSRNOG00000000386;ENSRNOG00000010572;ENSRNOG00000020308;ENSRNOG00000010528;ENSRNOG00000039191	Pbld1;Pus7;Ech1;LOC100911166;Yjefn3
3	GO:0015297	MF	antiporter activity	3/238	73/25324	0.031509672	1	ENSRNOG00000000512;ENSRNOG00000001232;ENSRNOG00000042320	Slc26a8;Slc19a1;Slc41a1
1	GO:0035650	MF	AP-1 adaptor complex binding	1/238	4/25324	0.037068318	1	ENSRNOG00000016769	Rab38
1	GO:0003876	MF	AMP deaminase activity	1/238	4/25324	0.037068318	1	ENSRNOG00000018656	Ampd1
1	GO:0030229	MF	very-low-density lipoprotein particle receptor activity	1/238	4/25324	0.037068318	1	ENSRNOG00000013064	Lrp8
1	GO:0004679	MF	AMP-activated protein kinase activity	1/238	4/25324	0.037068318	1	ENSRNOG00000007706	Prkaa2
1	GO:0047623	MF	adenosine-phosphate deaminase activity	1/238	4/25324	0.037068318	1	ENSRNOG00000018656	Ampd1
1	GO:0035514	MF	DNA demethylase activity	1/238	4/25324	0.037068318	1	ENSRNOG00000028584	Alkbh2
2	GO:0008374	MF	O-acyltransferase activity	2/238	33/25324	0.038367426	1	ENSRNOG00000001205;ENSRNOG00000028623	Agpat3;Agpat5
4	GO:0051427	MF	hormone receptor binding	4/238	135/25324	0.038819613	1	ENSRNOG00000000488;ENSRNOG00000007478;ENSRNOG00000006622;ENSRNOG00000008965	Hmga1;Cry2;Cry1;Socs2
4	GO:0017137	MF	Rab GTPase binding	4/238	136/25324	0.039712442	1	ENSRNOG00000012414;ENSRNOG00000014019;ENSRNOG00000056009;ENSRNOG00000005303	Rhobtb3;Tbc1d7;Rab11fip5;Tbc1d25
2	GO:0016866	MF	intramolecular transferase activity	2/238	34/25324	0.040518132	1	ENSRNOG00000010572;ENSRNOG00000010528	Pus7;LOC100911166
5	GO:0016829	MF	lyase activity	5/238	200/25324	0.040990579	1	ENSRNOG00000007478;ENSRNOG00000043192;ENSRNOG00000021323;ENSRNOG00000014387;ENSRNOG00000009629	Cry2;Hacd1;Ca13;Chac1;Car2
52	GO:0003676	MF	nucleic acid binding	52/238	4272/25324	0.045101289	1	ENSRNOG00000014801;ENSRNOG00000000488;ENSRNOG00000037562;ENSRNOG00000009118;ENSRNOG00000010572;ENSRNOG00000026277;ENSRNOG00000052886;ENSRNOG00000015822;ENSRNOG00000062289;ENSRNOG00000007478;ENSRNOG00000007493;ENSRNOG00000005387;ENSRNOG00000025370;ENSRNOG00000017714;ENSRNOG00000008980;ENSRNOG00000050560;ENSRNOG00000059898;ENSRNOG00000018379;ENSRNOG00000019027;ENSRNOG00000012762;ENSRNOG00000042717;…	Exog;Hmga1;Zbtb42;Pou2f3;Pus7;Zc3h6;AABR07066144.1;Klf13;AABR07055846.2;Cry2;Xrcc2;Rbm3;Zfp385c;Usp3;Rbm48;Polr2i;LOC100909599;Zfp688;Habp4;Zfp64;Ciart;Zfp772;Mcm6;Tigd3;Zfp385a;Blm;Ddx59;Rpa2;Dnajc17;Prdx5;Mcm8;Spdef;Dbf4;Palb2;Tada2b;Nfe2l3;Cry1;LOC100912427;LOC100911668;Fiz1;LOC100911166;Cdt1;Rbm43;Arid5a;AABR07035074.1;Zfp867;Zfp810;LOC683897;Lin9;Per2;Tef;Tigd2
1	GO:0018812	MF	3-hydroxyacyl-CoA dehydratase activity	1/238	5/25324	0.046119571	1	ENSRNOG00000043192	Hacd1
1	GO:0102343	MF	3-hydroxy-arachidoyl-CoA dehydratase activity	1/238	5/25324	0.046119571	1	ENSRNOG00000043192	Hacd1
1	GO:0042806	MF	fucose binding	1/238	5/25324	0.046119571	1	ENSRNOG00000002794	Selp
1	GO:0004040	MF	amidase activity	1/238	5/25324	0.046119571	1	ENSRNOG00000026049	Qrsl1
1	GO:0004064	MF	arylesterase activity	1/238	5/25324	0.046119571	1	ENSRNOG00000009629	Car2
1	GO:0102158	MF	very-long-chain 3-hydroxyacyl-CoA dehydratase activity	1/238	5/25324	0.046119571	1	ENSRNOG00000043192	Hacd1
1	GO:0009378	MF	four-way junction helicase activity	1/238	5/25324	0.046119571	1	ENSRNOG00000011213	Blm
1	GO:0102344	MF	3-hydroxy-behenoyl-CoA dehydratase activity	1/238	5/25324	0.046119571	1	ENSRNOG00000043192	Hacd1
1	GO:0102345	MF	3-hydroxy-lignoceroyl-CoA dehydratase activity	1/238	5/25324	0.046119571	1	ENSRNOG00000043192	Hacd1
1	GO:0004630	MF	phospholipase D activity	1/238	5/25324	0.046119571	1	ENSRNOG00000014117	Hmox1
1	GO:0046912	MF	transferase activity, transferring acyl groups, acyl groups converted into alkyl on transfer	1/238	5/25324	0.046119571	1	ENSRNOG00000019120	Hmgcs2
1	GO:0004301	MF	epoxide hydrolase activity	1/238	5/25324	0.046119571	1	ENSRNOG00000003515	Ephx1
1	GO:1990247	MF	N6-methyladenosine-containing RNA binding	1/238	5/25324	0.046119571	1	ENSRNOG00000059898	LOC100909599
2	GO:0070888	MF	E-box binding	2/238	38/25324	0.049555792	1	ENSRNOG00000006622;ENSRNOG00000042717	Cry1;Ciart
