# Supplementary material for: Unbiased multitissue transcriptomic analysis reveals complex neuroendocrine regulatory networks mediated by spinal cord injury-induced immunodeficiency
Source: J Neuroinflammation. 2023 Sep 30;20:219. doi: 10.1186/s12974-023-02906-7 (PMC10543323; doi:10.1186/s12974-023-02906-7)
Supplement: Supplementary file 8 — Additional file 8: The GO terms enriched of adrenal gland in 222 downregulated DEGs. [file 12974_2023_2906_MOESM8_ESM.csv]

Additional File 8: The GO terms enriched of adrenal gland in 222 downregulated DEGs.
Number	GO ID	Term Type	Description	Ratio_in_study	Ratio_in_pop	Pvalue	Padjust	Gene_ids	Gene_names
5	GO:0042613	CC	MHC class II protein complex	5/206	15/25324	9.54E-08	0.00193825	ENSRNOG00000032708;ENSRNOG00000000451;ENSRNOG00000018735;ENSRNOG00000033215;ENSRNOG00000032844	RT1-Bb;RT1-Ba;Cd74;RT1-Db1;RT1-Da
5	GO:0002504	BP	antigen processing and presentation of peptide or polysaccharide antigen via MHC class II	5/206	20/25324	4.76E-07	0.004840412	ENSRNOG00000032708;ENSRNOG00000000451;ENSRNOG00000018735;ENSRNOG00000033215;ENSRNOG00000032844	RT1-Bb;RT1-Ba;Cd74;RT1-Db1;RT1-Da
4	GO:0034110	BP	regulation of homotypic cell-cell adhesion	4/206	18/25324	1.19E-05	0.045464746	ENSRNOG00000010906;ENSRNOG00000002636;ENSRNOG00000019057;ENSRNOG00000003491	Ccl5;Abat;Prkcq;Prkca
42	GO:0051239	BP	regulation of multicellular organismal process	42/206	2617/25324	1.57E-05	0.045464746	ENSRNOG00000013658;ENSRNOG00000002520;ENSRNOG00000017237;ENSRNOG00000015408;ENSRNOG00000015821;ENSRNOG00000018285;ENSRNOG00000019598;ENSRNOG00000007477;ENSRNOG00000019057;ENSRNOG00000014163;ENSRNOG00000058446;ENSRNOG00000022884;ENSRNOG00000014452;ENSRNOG00000002164;ENSRNOG00000005417;ENSRNOG00000021812;ENSRNOG00000005413;ENSRNOG00000013257;ENSRNOG00000042070;ENSRNOG00000048688;ENSRNOG00000028658;…	Nefl;Litaf;Lama1;Vil1;Cd2;Kcna2;Vegfa;Edn3;Prkcq;Zfp536;Il7r;Cd84;Zfhx3;Nmu;Zhx2;Scx;Creb3l1;Hecw2;Ticam2;NEWGENE_1307313;Olig2;Abat;Hspa1b;LOC108348108;Sema3b;Mycn;Abca1;Cd74;Prkca;Rtn4r;Gpr171;Sfrp2;Scn3b;Cxcr3;RT1-Ba;Plat;AABR07025140.1;Il18;Maff;Nptx1;Ss18l2;Omd
5	GO:0042611	CC	MHC protein complex	5/206	37/25324	1.20E-05	0.045464746	ENSRNOG00000032708;ENSRNOG00000000451;ENSRNOG00000018735;ENSRNOG00000032844;ENSRNOG00000033215	RT1-Bb;RT1-Ba;Cd74;RT1-Da;RT1-Db1
5	GO:0042287	MF	MHC protein binding	5/206	38/25324	1.37E-05	0.045464746	ENSRNOG00000049331;ENSRNOG00000048881;ENSRNOG00000046184;ENSRNOG00000018735;ENSRNOG00000047079	LOC685048;RGD1563400;RGD1561143;Cd74;LOC685157
69	GO:0048518	BP	positive regulation of biological process	69/206	5230/25324	1.87E-05	0.047531713	ENSRNOG00000013658;ENSRNOG00000011668;ENSRNOG00000002520;ENSRNOG00000003491;ENSRNOG00000015408;ENSRNOG00000015821;ENSRNOG00000002659;ENSRNOG00000019018;ENSRNOG00000030920;ENSRNOG00000030155;ENSRNOG00000005345;ENSRNOG00000013886;ENSRNOG00000004890;ENSRNOG00000050535;ENSRNOG00000019057;ENSRNOG00000054217;ENSRNOG00000016595;ENSRNOG00000007029;ENSRNOG00000058446;ENSRNOG00000006331;ENSRNOG00000057221;…	Nefl;Nfil3;Litaf;Prkca;Vil1;Cd2;Ciita;Plat;Rtn4r;Bmp8a;Vsnl1;Fyb1;Adcy8;RragB;Prkcq;Runx3;Hhex;Dnaja1;Il7r;Elovl5;Scn3b;Zfhx3;Nmu;Gadd45b;Mybl1;Creb3l1;Abat;Scx;Hecw2;Ticam2;Nid1;NEWGENE_1307313;AABR07034833.1;Map10;Olig2;Flt3;Hspb8;Gpr65;Cd84;Hoxb9;Emd;Hspa1b;Cd74;Pcna;Mycn;Lcp2;Abca1;LOC108348108;Pmaip1;Crem;Ppp1r10;Sema3b;Sfrp2;Taf11;Maff;Plekhn1;Cxcr3;Vcam1;RT1-Ba;Atp7a;Rab3b;AABR07025140.1;A…
10	GO:0006935	BP	chemotaxis	10/206	244/25324	3.35E-05	0.060191228	ENSRNOG00000003305;ENSRNOG00000014333;ENSRNOG00000007573;ENSRNOG00000031930;ENSRNOG00000006319;ENSRNOG00000030920;ENSRNOG00000010906;ENSRNOG00000049115;ENSRNOG00000016512;ENSRNOG00000019057	Cxcr3;Vcam1;Hoxb9;Bin2;Cxcr6;Rtn4r;Ccl5;Ccr5;Sema3b;Prkcq
10	GO:0042330	BP	taxis	10/206	244/25324	3.35E-05	0.060191228	ENSRNOG00000003305;ENSRNOG00000014333;ENSRNOG00000007573;ENSRNOG00000031930;ENSRNOG00000006319;ENSRNOG00000030920;ENSRNOG00000010906;ENSRNOG00000049115;ENSRNOG00000016512;ENSRNOG00000019057	Cxcr3;Vcam1;Hoxb9;Bin2;Cxcr6;Rtn4r;Ccl5;Ccr5;Sema3b;Prkcq
12	GO:0071407	BP	cellular response to organic cyclic compound	12/206	353/25324	3.51E-05	0.060191228	ENSRNOG00000052894;ENSRNOG00000006878;ENSRNOG00000017601;ENSRNOG00000054764;ENSRNOG00000004890;ENSRNOG00000019018;ENSRNOG00000002659;ENSRNOG00000057078;ENSRNOG00000010906;ENSRNOG00000018126;ENSRNOG00000009848;ENSRNOG00000048145	Epg5;Slc26a3;Srd5a1;Flt3;Adcy8;Plat;Ciita;Ddit4;Ccl5;Abca1;Il18;Sstr1
37	GO:0010033	BP	response to organic substance	37/206	2251/25324	3.55E-05	0.060191228	ENSRNOG00000013658;ENSRNOG00000011668;ENSRNOG00000002520;ENSRNOG00000021264;ENSRNOG00000002659;ENSRNOG00000057078;ENSRNOG00000004890;ENSRNOG00000050535;ENSRNOG00000054217;ENSRNOG00000016595;ENSRNOG00000061367;ENSRNOG00000014452;ENSRNOG00000021812;ENSRNOG00000002636;ENSRNOG00000042070;ENSRNOG00000052894;ENSRNOG00000006878;ENSRNOG00000054764;ENSRNOG00000022392;ENSRNOG00000002393;ENSRNOG00000058882;…	Nefl;Nfil3;Litaf;Pcna;Ciita;Ddit4;Adcy8;RragB;Runx3;Hhex;Atp7a;Zfhx3;Scx;Abat;Ticam2;Epg5;Slc26a3;Flt3;Hspb8;Eprs;Emd;Hspa1b;LOC108348108;Abca1;Vil1;Prkca;Sstr1;LOC100911625;Krt19;Srd5a1;Vcam1;RT1-Ba;Plat;Ccl5;Man1b1;Il18;Ranbp2
4	GO:0070229	BP	negative regulation of lymphocyte apoptotic process	4/206	25/25324	4.70E-05	0.06830934	ENSRNOG00000010906;ENSRNOG00000019057;ENSRNOG00000018735;ENSRNOG00000058446	Ccl5;Prkcq;Cd74;Il7r
4	GO:0042288	MF	MHC class I protein binding	4/206	25/25324	4.70E-05	0.06830934	ENSRNOG00000049331;ENSRNOG00000048881;ENSRNOG00000046184;ENSRNOG00000047079	LOC685048;RGD1563400;RGD1561143;LOC685157
2	GO:1902722	BP	positive regulation of prolactin secretion	2/206	2/25324	6.59E-05	0.086544359	ENSRNOG00000002164;ENSRNOG00000002636	Nmu;Abat
7	GO:0050870	BP	positive regulation of T cell activation	7/206	123/25324	6.81E-05	0.086544359	ENSRNOG00000058446;ENSRNOG00000014333;ENSRNOG00000000451;ENSRNOG00000018735;ENSRNOG00000010906;ENSRNOG00000009848;ENSRNOG00000019057	Il7r;Vcam1;RT1-Ba;Cd74;Ccl5;Il18;Prkcq
10	GO:0019932	BP	second-messenger-mediated signaling	10/206	275/25324	9.11E-05	0.108951202	ENSRNOG00000039891;ENSRNOG00000003806;ENSRNOG00000011411;ENSRNOG00000050325;ENSRNOG00000003305;ENSRNOG00000006319;ENSRNOG00000014333;ENSRNOG00000018126;ENSRNOG00000005345;ENSRNOG00000014900	Adgrg5;Gpr65;Adgrg6;Adgre4;Cxcr3;Cxcr6;Vcam1;Abca1;Vsnl1;Crem
62	GO:0048522	BP	positive regulation of cellular process	62/206	4755/25324	0.000100865	0.113899371	ENSRNOG00000013658;ENSRNOG00000011668;ENSRNOG00000002520;ENSRNOG00000003491;ENSRNOG00000015408;ENSRNOG00000015821;ENSRNOG00000002659;ENSRNOG00000030920;ENSRNOG00000030155;ENSRNOG00000005345;ENSRNOG00000004890;ENSRNOG00000050535;ENSRNOG00000019057;ENSRNOG00000054217;ENSRNOG00000016595;ENSRNOG00000007029;ENSRNOG00000058446;ENSRNOG00000006331;ENSRNOG00000014452;ENSRNOG00000002164;ENSRNOG00000019822;…	Nefl;Nfil3;Litaf;Prkca;Vil1;Cd2;Ciita;Rtn4r;Bmp8a;Vsnl1;Adcy8;RragB;Prkcq;Runx3;Hhex;Dnaja1;Il7r;Elovl5;Zfhx3;Nmu;Gadd45b;Mybl1;Creb3l1;Abat;Scx;Ticam2;Nid1;NEWGENE_1307313;AABR07034833.1;Map10;Olig2;Flt3;Hspb8;Gpr65;Hoxb9;Emd;Hspa1b;Cd74;Pcna;Mycn;Lcp2;Abca1;LOC108348108;Pmaip1;Crem;Ppp1r10;Sema3b;Sfrp2;Plekhn1;Cxcr3;Vcam1;RT1-Ba;Atp7a;Rab3b;AABR07025140.1;AC097784.1;Ccl5;Klrk1;Il18;Maff;Ranbp2;…
20	GO:0009719	BP	response to endogenous stimulus	20/206	957/25324	0.00011458	0.11868455	ENSRNOG00000016595;ENSRNOG00000014233;ENSRNOG00000017601;ENSRNOG00000054764;ENSRNOG00000061367;ENSRNOG00000014333;ENSRNOG00000006878;ENSRNOG00000021264;ENSRNOG00000015408;ENSRNOG00000019018;ENSRNOG00000014452;ENSRNOG00000057078;ENSRNOG00000010906;ENSRNOG00000002393;ENSRNOG00000021812;ENSRNOG00000004890;ENSRNOG00000013658;ENSRNOG00000018126;ENSRNOG00000050535;ENSRNOG00000054217	Hhex;Krt19;Srd5a1;Flt3;Atp7a;Vcam1;Slc26a3;Pcna;Vil1;Plat;Zfhx3;Ddit4;Ccl5;Eprs;Scx;Adcy8;Nefl;Abca1;RragB;Runx3
7	GO:1903039	BP	positive regulation of leukocyte cell-cell adhesion	7/206	134/25324	0.000116781	0.11868455	ENSRNOG00000058446;ENSRNOG00000014333;ENSRNOG00000000451;ENSRNOG00000018735;ENSRNOG00000010906;ENSRNOG00000009848;ENSRNOG00000019057	Il7r;Vcam1;RT1-Ba;Cd74;Ccl5;Il18;Prkcq
6	GO:0019882	BP	antigen processing and presentation	6/206	96/25324	0.00013591	0.131548277	ENSRNOG00000000451;ENSRNOG00000032844;ENSRNOG00000033215;ENSRNOG00000008001;ENSRNOG00000018735;ENSRNOG00000032708	RT1-Ba;RT1-Da;RT1-Db1;Rab3b;Cd74;RT1-Bb
24	GO:0035556	BP	intracellular signal transduction	24/206	1292/25324	0.000163713	0.151256171	ENSRNOG00000039891;ENSRNOG00000050325;ENSRNOG00000003491;ENSRNOG00000057078;ENSRNOG00000005345;ENSRNOG00000008082;ENSRNOG00000004890;ENSRNOG00000019057;ENSRNOG00000039323;ENSRNOG00000014900;ENSRNOG00000006319;ENSRNOG00000047606;ENSRNOG00000003806;ENSRNOG00000011411;ENSRNOG00000005620;ENSRNOG00000018126;ENSRNOG00000018770;ENSRNOG00000030771;ENSRNOG00000007393;ENSRNOG00000003305;ENSRNOG00000014333;…	Adgrg5;Adgre4;Prkca;Ddit4;Vsnl1;Rgs6;Adcy8;Prkcq;Dgkk;Crem;Cxcr6;Bcl2a1;Gpr65;Adgrg6;Lcp2;Abca1;Pmaip1;Dgkb;Ndrg1;Cxcr3;Vcam1;Rab3b;Ccl5;Il18
3	GO:0090330	BP	regulation of platelet aggregation	3/206	14/25324	0.000180738	0.15361536	ENSRNOG00000002636;ENSRNOG00000019057;ENSRNOG00000003491	Abat;Prkcq;Prkca
24	GO:0071310	BP	cellular response to organic substance	24/206	1311/25324	0.00019585	0.15361536	ENSRNOG00000011668;ENSRNOG00000002520;ENSRNOG00000002659;ENSRNOG00000057078;ENSRNOG00000004890;ENSRNOG00000050535;ENSRNOG00000061367;ENSRNOG00000021812;ENSRNOG00000052894;ENSRNOG00000006878;ENSRNOG00000054764;ENSRNOG00000022392;ENSRNOG00000058882;ENSRNOG00000050647;ENSRNOG00000045654;ENSRNOG00000018126;ENSRNOG00000015408;ENSRNOG00000048145;ENSRNOG00000002393;ENSRNOG00000017601;ENSRNOG00000014333;…	Nfil3;Litaf;Ciita;Ddit4;Adcy8;RragB;Atp7a;Scx;Epg5;Slc26a3;Flt3;Hspb8;Emd;Hspa1b;LOC108348108;Abca1;Vil1;Sstr1;Eprs;Srd5a1;Vcam1;Plat;Ccl5;Il18
2	GO:0061056	BP	sclerotome development	2/206	3/25324	0.000196497	0.15361536	ENSRNOG00000021812;ENSRNOG00000009465	Scx;Sfrp2
2	GO:0090063	BP	positive regulation of microtubule nucleation	2/206	3/25324	0.000196497	0.15361536	ENSRNOG00000050647;ENSRNOG00000045654	Hspa1b;LOC108348108
3	GO:0070233	BP	negative regulation of T cell apoptotic process	3/206	15/25324	0.00022457	0.159516047	ENSRNOG00000010906;ENSRNOG00000019057;ENSRNOG00000058446	Ccl5;Prkcq;Il7r
9	GO:0070848	BP	response to growth factor	9/206	251/25324	0.000227046	0.159516047	ENSRNOG00000017601;ENSRNOG00000061367;ENSRNOG00000014333;ENSRNOG00000058882;ENSRNOG00000015408;ENSRNOG00000014452;ENSRNOG00000010906;ENSRNOG00000021812;ENSRNOG00000054217	Srd5a1;Atp7a;Vcam1;Emd;Vil1;Zfhx3;Ccl5;Scx;Runx3
4	GO:0070228	BP	regulation of lymphocyte apoptotic process	4/206	37/25324	0.000227589	0.159516047	ENSRNOG00000010906;ENSRNOG00000018735;ENSRNOG00000019057;ENSRNOG00000058446	Ccl5;Cd74;Prkcq;Il7r
4	GO:2000107	BP	negative regulation of leukocyte apoptotic process	4/206	38/25324	0.000252753	0.165724571	ENSRNOG00000010906;ENSRNOG00000018735;ENSRNOG00000019057;ENSRNOG00000058446	Ccl5;Cd74;Prkcq;Il7r
4	GO:0051085	BP	chaperone cofactor-dependent protein refolding	4/206	38/25324	0.000252753	0.165724571	ENSRNOG00000050647;ENSRNOG00000045654;ENSRNOG00000018735;ENSRNOG00000000902	Hspa1b;LOC108348108;Cd74;Hsph1
16	GO:0043066	BP	negative regulation of apoptotic process	16/206	714/25324	0.000261926	0.166372099	ENSRNOG00000013658;ENSRNOG00000003305;ENSRNOG00000007029;ENSRNOG00000058446;ENSRNOG00000003491;ENSRNOG00000050647;ENSRNOG00000018735;ENSRNOG00000055689;ENSRNOG00000010906;ENSRNOG00000021812;ENSRNOG00000045654;ENSRNOG00000005413;ENSRNOG00000047606;ENSRNOG00000059268;ENSRNOG00000009465;ENSRNOG00000019057	Nefl;Cxcr3;Dnaja1;Il7r;Prkca;Hspa1b;Cd74;AABR07052611.2;Ccl5;Scx;LOC108348108;Creb3l1;Bcl2a1;Ppp1r10;Sfrp2;Prkcq
16	GO:0043069	BP	negative regulation of programmed cell death	16/206	729/25324	0.000329515	0.194257164	ENSRNOG00000013658;ENSRNOG00000003305;ENSRNOG00000007029;ENSRNOG00000058446;ENSRNOG00000003491;ENSRNOG00000050647;ENSRNOG00000018735;ENSRNOG00000055689;ENSRNOG00000010906;ENSRNOG00000021812;ENSRNOG00000045654;ENSRNOG00000005413;ENSRNOG00000047606;ENSRNOG00000059268;ENSRNOG00000009465;ENSRNOG00000019057	Nefl;Cxcr3;Dnaja1;Il7r;Prkca;Hspa1b;Cd74;AABR07052611.2;Ccl5;Scx;LOC108348108;Creb3l1;Bcl2a1;Ppp1r10;Sfrp2;Prkcq
6	GO:1903034	BP	regulation of response to wounding	6/206	114/25324	0.000346473	0.194257164	ENSRNOG00000061367;ENSRNOG00000002636;ENSRNOG00000015408;ENSRNOG00000003491;ENSRNOG00000030920;ENSRNOG00000019057	Atp7a;Abat;Vil1;Prkca;Rtn4r;Prkcq
7	GO:0022409	BP	positive regulation of cell-cell adhesion	7/206	160/25324	0.000347444	0.194257164	ENSRNOG00000058446;ENSRNOG00000014333;ENSRNOG00000000451;ENSRNOG00000018735;ENSRNOG00000010906;ENSRNOG00000009848;ENSRNOG00000019057	Il7r;Vcam1;RT1-Ba;Cd74;Ccl5;Il18;Prkcq
7	GO:0002250	BP	adaptive immune response	7/206	161/25324	0.000360772	0.194257164	ENSRNOG00000000451;ENSRNOG00000032844;ENSRNOG00000018735;ENSRNOG00000033215;ENSRNOG00000061739;ENSRNOG00000009848;ENSRNOG00000032708	RT1-Ba;RT1-Da;Cd74;RT1-Db1;Klrk1;Il18;RT1-Bb
61	GO:0050896	BP	response to stimulus	61/206	4896/25324	0.000363169	0.194257164	ENSRNOG00000013658;ENSRNOG00000011668;ENSRNOG00000048145;ENSRNOG00000002520;ENSRNOG00000003491;ENSRNOG00000015408;ENSRNOG00000021264;ENSRNOG00000002659;ENSRNOG00000019018;ENSRNOG00000057078;ENSRNOG00000013886;ENSRNOG00000004890;ENSRNOG00000050535;ENSRNOG00000019057;ENSRNOG00000003895;ENSRNOG00000016595;ENSRNOG00000007029;ENSRNOG00000061367;ENSRNOG00000002164;ENSRNOG00000032844;ENSRNOG00000006319;…	Nefl;Nfil3;Sstr1;Litaf;Prkca;Vil1;Pcna;Ciita;Plat;Ddit4;Fyb1;Adcy8;RragB;Prkcq;Rgs1;Hhex;Dnaja1;Atp7a;Nmu;RT1-Da;Cxcr6;Zfhx3;Scx;Gnat2;RT1-Db1;Creb3l1;Bcl2a1;Runx3;Pole2;Abat;Epg5;Slc26a3;Flt3;Ccr5;Hspb8;Gpr65;Emd;Hspa1b;Cd74;Eprs;Abca1;LOC108348108;Pmaip1;Dgkb;Sfrp2;Ranbp2;LOC100911625;Krt19;Srd5a1;Plekhn1;Ndrg1;Cxcr3;Vcam1;RT1-Ba;Ticam2;AABR07025140.1;Ccl5;Man1b1;Klrk1;Il18;RT1-Bb
9	GO:0098589	CC	membrane region	9/206	265/25324	0.000338375	0.194257164	ENSRNOG00000048365;ENSRNOG00000061367;ENSRNOG00000050647;ENSRNOG00000015821;ENSRNOG00000045654;ENSRNOG00000005620;ENSRNOG00000018126;ENSRNOG00000030920;ENSRNOG00000000796	LOC100911625;Atp7a;Hspa1b;Cd2;LOC108348108;Lcp2;Abca1;Rtn4r;Ranbp2
4	GO:0051084	BP	'de novo' posttranslational protein folding	4/206	42/25324	0.000373656	0.194741708	ENSRNOG00000050647;ENSRNOG00000045654;ENSRNOG00000018735;ENSRNOG00000000902	Hspa1b;LOC108348108;Cd74;Hsph1
18	GO:1901698	BP	response to nitrogen compound	18/206	893/25324	0.000390827	0.198598584	ENSRNOG00000016595;ENSRNOG00000013658;ENSRNOG00000017601;ENSRNOG00000054764;ENSRNOG00000002636;ENSRNOG00000061367;ENSRNOG00000014333;ENSRNOG00000006878;ENSRNOG00000021264;ENSRNOG00000002659;ENSRNOG00000019018;ENSRNOG00000002393;ENSRNOG00000052894;ENSRNOG00000004890;ENSRNOG00000018126;ENSRNOG00000000796;ENSRNOG00000050535;ENSRNOG00000012559	Hhex;Nefl;Srd5a1;Flt3;Abat;Atp7a;Vcam1;Slc26a3;Pcna;Ciita;Plat;Eprs;Epg5;Adcy8;Abca1;Ranbp2;RragB;Man1b1
17	GO:0060548	BP	negative regulation of cell death	17/206	820/25324	0.000413469	0.203284273	ENSRNOG00000048365;ENSRNOG00000013658;ENSRNOG00000003305;ENSRNOG00000007029;ENSRNOG00000058446;ENSRNOG00000003491;ENSRNOG00000050647;ENSRNOG00000018735;ENSRNOG00000055689;ENSRNOG00000010906;ENSRNOG00000021812;ENSRNOG00000045654;ENSRNOG00000005413;ENSRNOG00000047606;ENSRNOG00000059268;ENSRNOG00000009465;ENSRNOG00000019057	LOC100911625;Nefl;Cxcr3;Dnaja1;Il7r;Prkca;Hspa1b;Cd74;AABR07052611.2;Ccl5;Scx;LOC108348108;Creb3l1;Bcl2a1;Ppp1r10;Sfrp2;Prkcq
9	GO:0022407	BP	regulation of cell-cell adhesion	9/206	273/25324	0.00042005	0.203284273	ENSRNOG00000003491;ENSRNOG00000058446;ENSRNOG00000014333;ENSRNOG00000000451;ENSRNOG00000002636;ENSRNOG00000018735;ENSRNOG00000010906;ENSRNOG00000009848;ENSRNOG00000019057	Prkca;Il7r;Vcam1;RT1-Ba;Abat;Cd74;Ccl5;Il18;Prkcq
39	GO:0042221	BP	response to chemical	39/206	2737/25324	0.000438727	0.204564105	ENSRNOG00000013658;ENSRNOG00000011668;ENSRNOG00000002520;ENSRNOG00000021264;ENSRNOG00000002659;ENSRNOG00000057078;ENSRNOG00000004890;ENSRNOG00000050535;ENSRNOG00000054217;ENSRNOG00000016595;ENSRNOG00000061367;ENSRNOG00000014452;ENSRNOG00000021812;ENSRNOG00000002636;ENSRNOG00000042070;ENSRNOG00000052894;ENSRNOG00000006878;ENSRNOG00000054764;ENSRNOG00000022392;ENSRNOG00000002393;ENSRNOG00000058882;…	Nefl;Nfil3;Litaf;Pcna;Ciita;Ddit4;Adcy8;RragB;Runx3;Hhex;Atp7a;Zfhx3;Scx;Abat;Ticam2;Epg5;Slc26a3;Flt3;Hspb8;Eprs;Emd;Hspa1b;LOC108348108;Abca1;Vil1;Prkca;Sstr1;Sfrp2;LOC100911625;Krt19;Srd5a1;Ndrg1;Vcam1;RT1-Ba;Plat;Ccl5;Man1b1;Il18;Ranbp2
9	GO:0006954	BP	inflammatory response	9/206	275/25324	0.000442823	0.204564105	ENSRNOG00000003305;ENSRNOG00000014333;ENSRNOG00000004890;ENSRNOG00000002659;ENSRNOG00000006319;ENSRNOG00000010906;ENSRNOG00000009848;ENSRNOG00000049115;ENSRNOG00000019057	Cxcr3;Vcam1;Adcy8;Ciita;Cxcr6;Ccl5;Il18;Ccr5;Prkcq
40	GO:0023051	BP	regulation of signaling	40/206	2816/25324	0.000478503	0.210563687	ENSRNOG00000002520;ENSRNOG00000030920;ENSRNOG00000003491;ENSRNOG00000015821;ENSRNOG00000019018;ENSRNOG00000057078;ENSRNOG00000018285;ENSRNOG00000030155;ENSRNOG00000005345;ENSRNOG00000004890;ENSRNOG00000050535;ENSRNOG00000019057;ENSRNOG00000003895;ENSRNOG00000014163;ENSRNOG00000007029;ENSRNOG00000058446;ENSRNOG00000002164;ENSRNOG00000019822;ENSRNOG00000005413;ENSRNOG00000002636;ENSRNOG00000047606;…	Litaf;Rtn4r;Prkca;Cd2;Plat;Ddit4;Kcna2;Bmp8a;Vsnl1;Adcy8;RragB;Prkcq;Rgs1;Zfp536;Dnaja1;Il7r;Nmu;Gadd45b;Creb3l1;Abat;Bcl2a1;Ticam2;NEWGENE_1307313;AABR07034833.1;Flt3;Gpr65;Emd;Cd74;Abca1;Pmaip1;Dgkb;Sfrp2;Camk2n2;Tbc1d16;Rab3b;AABR07025140.1;Ccl5;Il18;LOC100910656;Nptx1
24	GO:0010941	BP	regulation of cell death	24/206	1373/25324	0.000479268	0.210563687	ENSRNOG00000013658;ENSRNOG00000018770;ENSRNOG00000055689;ENSRNOG00000030155;ENSRNOG00000019057;ENSRNOG00000020295;ENSRNOG00000058446;ENSRNOG00000019822;ENSRNOG00000021812;ENSRNOG00000005413;ENSRNOG00000047606;ENSRNOG00000048688;ENSRNOG00000050647;ENSRNOG00000045654;ENSRNOG00000051372;ENSRNOG00000018735;ENSRNOG00000003491;ENSRNOG00000059268;ENSRNOG00000009465;ENSRNOG00000048365;ENSRNOG00000007029;…	Nefl;Pmaip1;AABR07052611.2;Bmp8a;Prkcq;Plekhn1;Il7r;Gadd45b;Scx;Creb3l1;Bcl2a1;NEWGENE_1307313;Hspa1b;LOC108348108;Mycn;Cd74;Prkca;Ppp1r10;Sfrp2;LOC100911625;Dnaja1;Cxcr3;Ccl5;Klrk1
42	GO:0009893	BP	positive regulation of metabolic process	42/206	3023/25324	0.000486888	0.210563687	ENSRNOG00000011668;ENSRNOG00000002520;ENSRNOG00000015821;ENSRNOG00000002659;ENSRNOG00000019598;ENSRNOG00000019057;ENSRNOG00000054217;ENSRNOG00000016595;ENSRNOG00000020295;ENSRNOG00000058446;ENSRNOG00000006331;ENSRNOG00000014452;ENSRNOG00000019822;ENSRNOG00000021669;ENSRNOG00000005413;ENSRNOG00000021812;ENSRNOG00000013257;ENSRNOG00000042070;ENSRNOG00000055204;ENSRNOG00000054764;ENSRNOG00000022392;…	Nfil3;Litaf;Cd2;Ciita;Vegfa;Prkcq;Runx3;Hhex;Plekhn1;Il7r;Elovl5;Zfhx3;Gadd45b;Mybl1;Creb3l1;Scx;Hecw2;Ticam2;AABR07034833.1;Flt3;Hspb8;Hoxb9;Abat;Hspa1b;Cd74;Pcna;Mycn;Lcp2;LOC108348108;Pmaip1;Crem;Ppp1r10;Sfrp2;Maff;Atp7a;AABR07025140.1;AC097784.1;Ccl5;Il18;Bmp8a;Ranbp2;Ss18l2
4	GO:0006458	BP	'de novo' protein folding	4/206	47/25324	0.000576855	0.244274186	ENSRNOG00000050647;ENSRNOG00000045654;ENSRNOG00000018735;ENSRNOG00000000902	Hspa1b;LOC108348108;Cd74;Hsph1
7	GO:0060326	BP	cell chemotaxis	7/206	175/25324	0.000594293	0.246522611	ENSRNOG00000003305;ENSRNOG00000014333;ENSRNOG00000007573;ENSRNOG00000031930;ENSRNOG00000006319;ENSRNOG00000010906;ENSRNOG00000019057	Cxcr3;Vcam1;Hoxb9;Bin2;Cxcr6;Ccl5;Prkcq
2	GO:0010968	BP	regulation of microtubule nucleation	2/206	5/25324	0.00064798	0.253333123	ENSRNOG00000050647;ENSRNOG00000045654	Hspa1b;LOC108348108
9	GO:0045785	BP	positive regulation of cell adhesion	9/206	290/25324	0.000648102	0.253333123	ENSRNOG00000058446;ENSRNOG00000014333;ENSRNOG00000000451;ENSRNOG00000003491;ENSRNOG00000018735;ENSRNOG00000010906;ENSRNOG00000009848;ENSRNOG00000002461;ENSRNOG00000019057	Il7r;Vcam1;RT1-Ba;Prkca;Cd74;Ccl5;Il18;Nid1;Prkcq
2	GO:0004396	MF	hexokinase activity	2/206	5/25324	0.00064798	0.253333123	ENSRNOG00000026235;ENSRNOG00000049045	Hk3;AABR07045032.1
39	GO:0010646	BP	regulation of cell communication	39/206	2792/25324	0.000717815	0.261215724	ENSRNOG00000002520;ENSRNOG00000030920;ENSRNOG00000003491;ENSRNOG00000015821;ENSRNOG00000019018;ENSRNOG00000057078;ENSRNOG00000018285;ENSRNOG00000030155;ENSRNOG00000005345;ENSRNOG00000004890;ENSRNOG00000050535;ENSRNOG00000019057;ENSRNOG00000003895;ENSRNOG00000014163;ENSRNOG00000007029;ENSRNOG00000058446;ENSRNOG00000002164;ENSRNOG00000019822;ENSRNOG00000005413;ENSRNOG00000002636;ENSRNOG00000047606;…	Litaf;Rtn4r;Prkca;Cd2;Plat;Ddit4;Kcna2;Bmp8a;Vsnl1;Adcy8;RragB;Prkcq;Rgs1;Zfp536;Dnaja1;Il7r;Nmu;Gadd45b;Creb3l1;Abat;Bcl2a1;Ticam2;NEWGENE_1307313;AABR07034833.1;Flt3;Gpr65;Emd;Cd74;Abca1;Pmaip1;Dgkb;Sfrp2;Camk2n2;Rab3b;AABR07025140.1;Ccl5;Il18;LOC100910656;Nptx1
3	GO:0010543	BP	regulation of platelet activation	3/206	22/25324	0.000728837	0.261215724	ENSRNOG00000002636;ENSRNOG00000019057;ENSRNOG00000003491	Abat;Prkcq;Prkca
3	GO:0070232	BP	regulation of T cell apoptotic process	3/206	22/25324	0.000728837	0.261215724	ENSRNOG00000010906;ENSRNOG00000019057;ENSRNOG00000058446	Ccl5;Prkcq;Il7r
26	GO:0070887	BP	cellular response to chemical stimulus	26/206	1595/25324	0.000732525	0.261215724	ENSRNOG00000011668;ENSRNOG00000002520;ENSRNOG00000021264;ENSRNOG00000002659;ENSRNOG00000057078;ENSRNOG00000004890;ENSRNOG00000050535;ENSRNOG00000061367;ENSRNOG00000021812;ENSRNOG00000052894;ENSRNOG00000006878;ENSRNOG00000054764;ENSRNOG00000022392;ENSRNOG00000058882;ENSRNOG00000050647;ENSRNOG00000045654;ENSRNOG00000018126;ENSRNOG00000015408;ENSRNOG00000048145;ENSRNOG00000002393;ENSRNOG00000017601;…	Nfil3;Litaf;Pcna;Ciita;Ddit4;Adcy8;RragB;Atp7a;Scx;Epg5;Slc26a3;Flt3;Hspb8;Emd;Hspa1b;LOC108348108;Abca1;Vil1;Sstr1;Eprs;Srd5a1;Ndrg1;Vcam1;Plat;Ccl5;Il18
3	GO:0046625	MF	sphingolipid binding	3/206	22/25324	0.000728837	0.261215724	ENSRNOG00000017237;ENSRNOG00000055689;ENSRNOG00000030920	Lama1;AABR07052611.2;Rtn4r
44	GO:0048583	BP	regulation of response to stimulus	44/206	3286/25324	0.000778366	0.272776872	ENSRNOG00000002520;ENSRNOG00000003491;ENSRNOG00000015408;ENSRNOG00000021264;ENSRNOG00000057078;ENSRNOG00000030155;ENSRNOG00000005345;ENSRNOG00000013886;ENSRNOG00000004890;ENSRNOG00000050535;ENSRNOG00000019057;ENSRNOG00000003895;ENSRNOG00000014163;ENSRNOG00000007029;ENSRNOG00000058446;ENSRNOG00000022884;ENSRNOG00000019822;ENSRNOG00000005413;ENSRNOG00000002636;ENSRNOG00000047606;ENSRNOG00000042070;…	Litaf;Prkca;Vil1;Pcna;Ddit4;Bmp8a;Vsnl1;Fyb1;Adcy8;RragB;Prkcq;Rgs1;Zfp536;Dnaja1;Il7r;Cd84;Gadd45b;Creb3l1;Abat;Bcl2a1;Ticam2;NEWGENE_1307313;AABR07034833.1;Flt3;Gpr65;Emd;Hspa1b;Cd74;Sema3b;Lcp2;Abca1;LOC108348108;Pmaip1;Rtn4r;Ppp1r10;Sfrp2;Cxcr3;Atp7a;AABR07025140.1;Ccl5;Klrk1;Il18;LOC100910656;Nptx1
50	GO:0048523	BP	negative regulation of cellular process	50/206	3877/25324	0.000864114	0.297694648	ENSRNOG00000013658;ENSRNOG00000011668;ENSRNOG00000002520;ENSRNOG00000003305;ENSRNOG00000003491;ENSRNOG00000015408;ENSRNOG00000021264;ENSRNOG00000002659;ENSRNOG00000057078;ENSRNOG00000005345;ENSRNOG00000002636;ENSRNOG00000019057;ENSRNOG00000003895;ENSRNOG00000016595;ENSRNOG00000014163;ENSRNOG00000007029;ENSRNOG00000058446;ENSRNOG00000022884;ENSRNOG00000014452;ENSRNOG00000019822;ENSRNOG00000005417;…	Nefl;Nfil3;Litaf;Cxcr3;Prkca;Vil1;Pcna;Ciita;Ddit4;Vsnl1;Abat;Prkcq;Rgs1;Hhex;Zfp536;Dnaja1;Il7r;Cd84;Zfhx3;Gadd45b;Zhx2;Scx;Nostrin;Creb3l1;Bcl2a1;Hecw2;NEWGENE_1307313;Olig2;Rtn4r;Emd;Hspa1b;Cd74;Sema3b;Gng4;Mycn;LOC108348108;Pmaip1;Crem;Gpr171;Ppp1r10;Sfrp2;LOC100911625;Eprs;Plekhn1;Ndrg1;AABR07052611.2;Atp7a;AC097784.1;Ccl5;Il18
16	GO:0040011	BP	locomotion	16/206	800/25324	0.000893455	0.302672818	ENSRNOG00000013658;ENSRNOG00000030920;ENSRNOG00000007029;ENSRNOG00000026702;ENSRNOG00000014333;ENSRNOG00000007573;ENSRNOG00000003305;ENSRNOG00000031930;ENSRNOG00000019018;ENSRNOG00000006319;ENSRNOG00000028155;ENSRNOG00000010906;ENSRNOG00000049115;ENSRNOG00000016512;ENSRNOG00000016987;ENSRNOG00000019057	Nefl;Rtn4r;Dnaja1;Jaml;Vcam1;Hoxb9;Cxcr3;Bin2;Plat;Cxcr6;Dnaaf2;Ccl5;Ccr5;Sema3b;Pstpip2;Prkcq
2	GO:0031652	BP	positive regulation of heat generation	2/206	6/25324	0.00096676	0.304110361	ENSRNOG00000002164;ENSRNOG00000002636	Nmu;Abat
4	GO:0045582	BP	positive regulation of T cell differentiation	4/206	54/25324	0.000978461	0.304110361	ENSRNOG00000000451;ENSRNOG00000009848;ENSRNOG00000018735;ENSRNOG00000058446	RT1-Ba;Il18;Cd74;Il7r
4	GO:0071548	BP	response to dexamethasone	4/206	54/25324	0.000978461	0.304110361	ENSRNOG00000057078;ENSRNOG00000017601;ENSRNOG00000021264;ENSRNOG00000019018	Ddit4;Srd5a1;Pcna;Plat
5	GO:0050671	BP	positive regulation of lymphocyte proliferation	5/206	93/25324	0.000987468	0.304110361	ENSRNOG00000014333;ENSRNOG00000010906;ENSRNOG00000019057;ENSRNOG00000018735;ENSRNOG00000009848	Vcam1;Ccl5;Prkcq;Cd74;Il18
5	GO:0032946	BP	positive regulation of mononuclear cell proliferation	5/206	93/25324	0.000987468	0.304110361	ENSRNOG00000014333;ENSRNOG00000010906;ENSRNOG00000019057;ENSRNOG00000018735;ENSRNOG00000009848	Vcam1;Ccl5;Prkcq;Cd74;Il18
3	GO:0016493	MF	C-C chemokine receptor activity	3/206	24/25324	0.000946499	0.304110361	ENSRNOG00000049115;ENSRNOG00000006319;ENSRNOG00000003305	Ccr5;Cxcr6;Cxcr3
12	GO:0030155	BP	regulation of cell adhesion	12/206	512/25324	0.001050974	0.308211461	ENSRNOG00000003491;ENSRNOG00000003305;ENSRNOG00000058446;ENSRNOG00000014333;ENSRNOG00000000451;ENSRNOG00000002636;ENSRNOG00000018735;ENSRNOG00000017237;ENSRNOG00000010906;ENSRNOG00000009848;ENSRNOG00000002461;ENSRNOG00000019057	Prkca;Cxcr3;Il7r;Vcam1;RT1-Ba;Abat;Cd74;Lama1;Ccl5;Il18;Nid1;Prkcq
3	GO:0034620	BP	cellular response to unfolded protein	3/206	25/25324	0.001069151	0.308211461	ENSRNOG00000050647;ENSRNOG00000045654;ENSRNOG00000022392	Hspa1b;LOC108348108;Hspb8
5	GO:0070665	BP	positive regulation of leukocyte proliferation	5/206	95/25324	0.001086585	0.308211461	ENSRNOG00000014333;ENSRNOG00000010906;ENSRNOG00000019057;ENSRNOG00000018735;ENSRNOG00000009848	Vcam1;Ccl5;Prkcq;Cd74;Il18
16	GO:0010243	BP	response to organonitrogen compound	16/206	816/25324	0.001098086	0.308211461	ENSRNOG00000016595;ENSRNOG00000013658;ENSRNOG00000017601;ENSRNOG00000054764;ENSRNOG00000002636;ENSRNOG00000061367;ENSRNOG00000014333;ENSRNOG00000006878;ENSRNOG00000021264;ENSRNOG00000019018;ENSRNOG00000002393;ENSRNOG00000018126;ENSRNOG00000004890;ENSRNOG00000012559;ENSRNOG00000000796;ENSRNOG00000050535	Hhex;Nefl;Srd5a1;Flt3;Abat;Atp7a;Vcam1;Slc26a3;Pcna;Plat;Eprs;Abca1;Adcy8;Man1b1;Ranbp2;RragB
4	GO:2000106	BP	regulation of leukocyte apoptotic process	4/206	56/25324	0.001122092	0.308211461	ENSRNOG00000010906;ENSRNOG00000018735;ENSRNOG00000019057;ENSRNOG00000058446	Ccl5;Cd74;Prkcq;Il7r
8	GO:0045121	CC	membrane raft	8/206	250/25324	0.001058092	0.308211461	ENSRNOG00000048365;ENSRNOG00000061367;ENSRNOG00000050647;ENSRNOG00000015821;ENSRNOG00000045654;ENSRNOG00000005620;ENSRNOG00000018126;ENSRNOG00000030920	LOC100911625;Atp7a;Hspa1b;Cd2;LOC108348108;Lcp2;Abca1;Rtn4r
8	GO:0098857	CC	membrane microdomain	8/206	252/25324	0.001113373	0.308211461	ENSRNOG00000048365;ENSRNOG00000061367;ENSRNOG00000050647;ENSRNOG00000015821;ENSRNOG00000045654;ENSRNOG00000005620;ENSRNOG00000018126;ENSRNOG00000030920	LOC100911625;Atp7a;Hspa1b;Cd2;LOC108348108;Lcp2;Abca1;Rtn4r
5	GO:0004896	MF	cytokine receptor activity	5/206	95/25324	0.001086585	0.308211461	ENSRNOG00000049115;ENSRNOG00000003305;ENSRNOG00000006319;ENSRNOG00000018735;ENSRNOG00000058446	Ccr5;Cxcr3;Cxcr6;Cd74;Il7r
6	GO:0030308	BP	negative regulation of cell growth	6/206	143/25324	0.001142577	0.309653639	ENSRNOG00000050647;ENSRNOG00000045654;ENSRNOG00000016512;ENSRNOG00000047080;ENSRNOG00000030920;ENSRNOG00000009465	Hspa1b;LOC108348108;Sema3b;Gng4;Rtn4r;Sfrp2
12	GO:0098797	CC	plasma membrane protein complex	12/206	519/25324	0.001179651	0.315494514	ENSRNOG00000014233;ENSRNOG00000014333;ENSRNOG00000000451;ENSRNOG00000005206;ENSRNOG00000032844;ENSRNOG00000018735;ENSRNOG00000047080;ENSRNOG00000018285;ENSRNOG00000019296;ENSRNOG00000033215;ENSRNOG00000032708;ENSRNOG00000057221	Krt19;Vcam1;RT1-Ba;Kcnq3;RT1-Da;Cd74;Gng4;Kcna2;Gnat2;RT1-Db1;RT1-Bb;Scn3b
7	GO:0002699	BP	positive regulation of immune effector process	7/206	200/25324	0.001296854	0.321919319	ENSRNOG00000050647;ENSRNOG00000059097;ENSRNOG00000045654;ENSRNOG00000061739;ENSRNOG00000009848;ENSRNOG00000022884;ENSRNOG00000018735	Hspa1b;AABR07025140.1;LOC108348108;Klrk1;Il18;Cd84;Cd74
24	GO:0030154	BP	cell differentiation	24/206	1467/25324	0.001308899	0.321919319	ENSRNOG00000017237;ENSRNOG00000021264;ENSRNOG00000002408;ENSRNOG00000030155;ENSRNOG00000054217;ENSRNOG00000002381;ENSRNOG00000058446;ENSRNOG00000005417;ENSRNOG00000021812;ENSRNOG00000005413;ENSRNOG00000028648;ENSRNOG00000030269;ENSRNOG00000016595;ENSRNOG00000019660;ENSRNOG00000028658;ENSRNOG00000054764;ENSRNOG00000058882;ENSRNOG00000015408;ENSRNOG00000048145;ENSRNOG00000014233;ENSRNOG00000017601;…	Lama1;Pcna;Rbm47;Bmp8a;Runx3;Bmp3;Il7r;Zhx2;Scx;Creb3l1;Olig1;Atp2b2;Hhex;Spib;Olig2;Flt3;Emd;Vil1;Sstr1;Krt19;Srd5a1;Vcam1;Klrk1;Maff
6	GO:0019933	BP	cAMP-mediated signaling	6/206	147/25324	0.001316568	0.321919319	ENSRNOG00000039891;ENSRNOG00000003806;ENSRNOG00000011411;ENSRNOG00000050325;ENSRNOG00000018126;ENSRNOG00000014900	Adgrg5;Gpr65;Adgrg6;Adgre4;Abca1;Crem
16	GO:0014070	BP	response to organic cyclic compound	16/206	831/25324	0.001324762	0.321919319	ENSRNOG00000048365;ENSRNOG00000013658;ENSRNOG00000006878;ENSRNOG00000017601;ENSRNOG00000054764;ENSRNOG00000002636;ENSRNOG00000009848;ENSRNOG00000021264;ENSRNOG00000002659;ENSRNOG00000019018;ENSRNOG00000057078;ENSRNOG00000010906;ENSRNOG00000052894;ENSRNOG00000004890;ENSRNOG00000048145;ENSRNOG00000018126	LOC100911625;Nefl;Slc26a3;Srd5a1;Flt3;Abat;Il18;Pcna;Ciita;Plat;Ddit4;Ccl5;Epg5;Adcy8;Sstr1;Abca1
2	GO:0019886	BP	antigen processing and presentation of exogenous peptide antigen via MHC class II	2/206	7/25324	0.001346214	0.321919319	ENSRNOG00000000451;ENSRNOG00000018735	RT1-Ba;Cd74
3	GO:0001637	MF	G protein-coupled chemoattractant receptor activity	3/206	27/25324	0.001343518	0.321919319	ENSRNOG00000049115;ENSRNOG00000006319;ENSRNOG00000003305	Ccr5;Cxcr6;Cxcr3
3	GO:0004950	MF	chemokine receptor activity	3/206	27/25324	0.001343518	0.321919319	ENSRNOG00000049115;ENSRNOG00000006319;ENSRNOG00000003305	Ccr5;Cxcr6;Cxcr3
2	GO:0043208	MF	glycosphingolipid binding	2/206	7/25324	0.001346214	0.321919319	ENSRNOG00000017237;ENSRNOG00000030920	Lama1;Rtn4r
7	GO:1903037	BP	regulation of leukocyte cell-cell adhesion	7/206	202/25324	0.001373134	0.324538667	ENSRNOG00000058446;ENSRNOG00000014333;ENSRNOG00000000451;ENSRNOG00000018735;ENSRNOG00000010906;ENSRNOG00000009848;ENSRNOG00000019057	Il7r;Vcam1;RT1-Ba;Cd74;Ccl5;Il18;Prkcq
21	GO:0042981	BP	regulation of apoptotic process	21/206	1224/25324	0.001464258	0.342097891	ENSRNOG00000013658;ENSRNOG00000003491;ENSRNOG00000003305;ENSRNOG00000020295;ENSRNOG00000007029;ENSRNOG00000058446;ENSRNOG00000018770;ENSRNOG00000050647;ENSRNOG00000019822;ENSRNOG00000018735;ENSRNOG00000021812;ENSRNOG00000055689;ENSRNOG00000010906;ENSRNOG00000030155;ENSRNOG00000045654;ENSRNOG00000061739;ENSRNOG00000005413;ENSRNOG00000047606;ENSRNOG00000059268;ENSRNOG00000009465;ENSRNOG00000019057	Nefl;Prkca;Cxcr3;Plekhn1;Dnaja1;Il7r;Pmaip1;Hspa1b;Gadd45b;Cd74;Scx;AABR07052611.2;Ccl5;Bmp8a;LOC108348108;Klrk1;Creb3l1;Bcl2a1;Ppp1r10;Sfrp2;Prkcq
24	GO:0002376	BP	immune system process	24/206	1508/25324	0.001607921	0.362888733	ENSRNOG00000011668;ENSRNOG00000048145;ENSRNOG00000015821;ENSRNOG00000033215;ENSRNOG00000026702;ENSRNOG00000013886;ENSRNOG00000058446;ENSRNOG00000032844;ENSRNOG00000006319;ENSRNOG00000042070;ENSRNOG00000054764;ENSRNOG00000018735;ENSRNOG00000005620;ENSRNOG00000018770;ENSRNOG00000049115;ENSRNOG00000007393;ENSRNOG00000057078;ENSRNOG00000000451;ENSRNOG00000003305;ENSRNOG00000008001;ENSRNOG00000010906;…	Nfil3;Sstr1;Cd2;RT1-Db1;Jaml;Fyb1;Il7r;RT1-Da;Cxcr6;Ticam2;Flt3;Cd74;Lcp2;Pmaip1;Ccr5;Ndrg1;Ddit4;RT1-Ba;Cxcr3;Rab3b;Ccl5;Klrk1;Il18;RT1-Bb
4	GO:0071385	BP	cellular response to glucocorticoid stimulus	4/206	62/25324	0.001640867	0.362888733	ENSRNOG00000057078;ENSRNOG00000017601;ENSRNOG00000054764;ENSRNOG00000019018	Ddit4;Srd5a1;Flt3;Plat
21	GO:0043067	BP	regulation of programmed cell death	21/206	1246/25324	0.00165971	0.362888733	ENSRNOG00000013658;ENSRNOG00000003491;ENSRNOG00000003305;ENSRNOG00000020295;ENSRNOG00000007029;ENSRNOG00000058446;ENSRNOG00000018770;ENSRNOG00000050647;ENSRNOG00000019822;ENSRNOG00000018735;ENSRNOG00000021812;ENSRNOG00000055689;ENSRNOG00000010906;ENSRNOG00000030155;ENSRNOG00000045654;ENSRNOG00000061739;ENSRNOG00000005413;ENSRNOG00000047606;ENSRNOG00000059268;ENSRNOG00000009465;ENSRNOG00000019057	Nefl;Prkca;Cxcr3;Plekhn1;Dnaja1;Il7r;Pmaip1;Hspa1b;Gadd45b;Cd74;Scx;AABR07052611.2;Ccl5;Bmp8a;LOC108348108;Klrk1;Creb3l1;Bcl2a1;Ppp1r10;Sfrp2;Prkcq
4	GO:0061077	BP	chaperone-mediated protein folding	4/206	63/25324	0.001741089	0.362888733	ENSRNOG00000050647;ENSRNOG00000045654;ENSRNOG00000018735;ENSRNOG00000000902	Hspa1b;LOC108348108;Cd74;Hsph1
4	GO:0045621	BP	positive regulation of lymphocyte differentiation	4/206	63/25324	0.001741089	0.362888733	ENSRNOG00000000451;ENSRNOG00000009848;ENSRNOG00000018735;ENSRNOG00000058446	RT1-Ba;Il18;Cd74;Il7r
4	GO:0042102	BP	positive regulation of T cell proliferation	4/206	63/25324	0.001741089	0.362888733	ENSRNOG00000014333;ENSRNOG00000010906;ENSRNOG00000019057;ENSRNOG00000009848	Vcam1;Ccl5;Prkcq;Il18
2	GO:0061304	BP	retinal blood vessel morphogenesis	2/206	8/25324	0.001785343	0.362888733	ENSRNOG00000055204;ENSRNOG00000017237	AABR07034833.1;Lama1
2	GO:0032645	BP	regulation of granulocyte macrophage colony-stimulating factor production	2/206	8/25324	0.001785343	0.362888733	ENSRNOG00000022884;ENSRNOG00000009848	Cd84;Il18
2	GO:0045906	BP	negative regulation of vasoconstriction	2/206	8/25324	0.001785343	0.362888733	ENSRNOG00000050647;ENSRNOG00000045654	Hspa1b;LOC108348108
2	GO:0031650	BP	regulation of heat generation	2/206	8/25324	0.001785343	0.362888733	ENSRNOG00000002164;ENSRNOG00000002636	Nmu;Abat
12	GO:0048471	CC	perinuclear region of cytoplasm	12/206	544/25324	0.001750726	0.362888733	ENSRNOG00000052894;ENSRNOG00000017601;ENSRNOG00000007029;ENSRNOG00000007393;ENSRNOG00000061367;ENSRNOG00000050647;ENSRNOG00000008001;ENSRNOG00000045654;ENSRNOG00000055689;ENSRNOG00000018126;ENSRNOG00000000796;ENSRNOG00000002218	Epg5;Srd5a1;Dnaja1;Ndrg1;Atp7a;Hspa1b;Rab3b;LOC108348108;AABR07052611.2;Abca1;Ranbp2;Stbd1
5	GO:0140375	MF	immune receptor activity	5/206	105/25324	0.001696369	0.362888733	ENSRNOG00000049115;ENSRNOG00000003305;ENSRNOG00000006319;ENSRNOG00000018735;ENSRNOG00000058446	Ccr5;Cxcr3;Cxcr6;Cd74;Il7r
2	GO:0019958	MF	C-X-C chemokine binding	2/206	8/25324	0.001785343	0.362888733	ENSRNOG00000006319;ENSRNOG00000003305	Cxcr6;Cxcr3
9	GO:0045321	BP	leukocyte activation	9/206	336/25324	0.001804588	0.363168906	ENSRNOG00000054764;ENSRNOG00000007393;ENSRNOG00000058446;ENSRNOG00000015821;ENSRNOG00000026702;ENSRNOG00000010906;ENSRNOG00000005620;ENSRNOG00000009848;ENSRNOG00000048145	Flt3;Ndrg1;Il7r;Cd2;Jaml;Ccl5;Lcp2;Il18;Sstr1
3	GO:0030547	MF	receptor inhibitor activity	3/206	30/25324	0.001831727	0.365016436	ENSRNOG00000010906;ENSRNOG00000047072;ENSRNOG00000048688	Ccl5;LOC100910656;NEWGENE_1307313
28	GO:0048584	BP	positive regulation of response to stimulus	28/206	1882/25324	0.001883387	0.371667181	ENSRNOG00000002520;ENSRNOG00000003491;ENSRNOG00000021264;ENSRNOG00000030155;ENSRNOG00000005345;ENSRNOG00000013886;ENSRNOG00000004890;ENSRNOG00000050535;ENSRNOG00000019057;ENSRNOG00000058446;ENSRNOG00000019822;ENSRNOG00000002636;ENSRNOG00000042070;ENSRNOG00000054764;ENSRNOG00000003806;ENSRNOG00000050647;ENSRNOG00000018735;ENSRNOG00000005620;ENSRNOG00000045654;ENSRNOG00000018770;ENSRNOG00000030920;…	Litaf;Prkca;Pcna;Bmp8a;Vsnl1;Fyb1;Adcy8;RragB;Prkcq;Il7r;Gadd45b;Abat;Ticam2;Flt3;Gpr65;Hspa1b;Cd74;Lcp2;LOC108348108;Pmaip1;Rtn4r;Sfrp2;Cxcr3;Atp7a;AABR07025140.1;Ccl5;Klrk1;Il18
4	GO:0071384	BP	cellular response to corticosteroid stimulus	4/206	65/25324	0.001954132	0.372607525	ENSRNOG00000057078;ENSRNOG00000017601;ENSRNOG00000054764;ENSRNOG00000019018	Ddit4;Srd5a1;Flt3;Plat
6	GO:0070663	BP	regulation of leukocyte proliferation	6/206	159/25324	0.001961478	0.372607525	ENSRNOG00000016595;ENSRNOG00000014333;ENSRNOG00000018735;ENSRNOG00000010906;ENSRNOG00000009848;ENSRNOG00000019057	Hhex;Vcam1;Cd74;Ccl5;Il18;Prkcq
8	GO:0140297	MF	DNA-binding transcription factor binding	8/206	275/25324	0.001930811	0.372607525	ENSRNOG00000016595;ENSRNOG00000054764;ENSRNOG00000050647;ENSRNOG00000021264;ENSRNOG00000002659;ENSRNOG00000021812;ENSRNOG00000045654;ENSRNOG00000024601	Hhex;Flt3;Hspa1b;Pcna;Ciita;Scx;LOC108348108;Taf11
4	GO:0005200	MF	structural constituent of cytoskeleton	4/206	65/25324	0.001954132	0.372607525	ENSRNOG00000014030;ENSRNOG00000003597;ENSRNOG00000010170;ENSRNOG00000013658	Synm;Tuba4a;Tubb4b;Nefl
5	GO:0007189	BP	adenylate cyclase-activating G protein-coupled receptor signaling pathway	5/206	109/25324	0.001999579	0.375921768	ENSRNOG00000011411;ENSRNOG00000050325;ENSRNOG00000018126;ENSRNOG00000039891;ENSRNOG00000003806	Adgrg6;Adgre4;Abca1;Adgrg5;Gpr65
3	GO:0035967	BP	cellular response to topologically incorrect protein	3/206	31/25324	0.002015914	0.375921768	ENSRNOG00000050647;ENSRNOG00000045654;ENSRNOG00000022392	Hspa1b;LOC108348108;Hspb8
6	GO:0090276	BP	regulation of peptide hormone secretion	6/206	161/25324	0.00208876	0.385964804	ENSRNOG00000055204;ENSRNOG00000002164;ENSRNOG00000004890;ENSRNOG00000010906;ENSRNOG00000005345;ENSRNOG00000002636	AABR07034833.1;Nmu;Adcy8;Ccl5;Vsnl1;Abat
7	GO:0050863	BP	regulation of T cell activation	7/206	219/25324	0.002172378	0.397142383	ENSRNOG00000058446;ENSRNOG00000014333;ENSRNOG00000000451;ENSRNOG00000018735;ENSRNOG00000010906;ENSRNOG00000009848;ENSRNOG00000019057	Il7r;Vcam1;RT1-Ba;Cd74;Ccl5;Il18;Prkcq
6	GO:0051384	BP	response to glucocorticoid	6/206	163/25324	0.002222184	0.397142383	ENSRNOG00000013658;ENSRNOG00000017601;ENSRNOG00000054764;ENSRNOG00000021264;ENSRNOG00000019018;ENSRNOG00000057078	Nefl;Srd5a1;Flt3;Pcna;Plat;Ddit4
13	GO:0071495	BP	cellular response to endogenous stimulus	13/206	637/25324	0.002256309	0.397142383	ENSRNOG00000002393;ENSRNOG00000017601;ENSRNOG00000054764;ENSRNOG00000061367;ENSRNOG00000014333;ENSRNOG00000006878;ENSRNOG00000019018;ENSRNOG00000015408;ENSRNOG00000057078;ENSRNOG00000010906;ENSRNOG00000021812;ENSRNOG00000004890;ENSRNOG00000050535	Eprs;Srd5a1;Flt3;Atp7a;Vcam1;Slc26a3;Plat;Vil1;Ddit4;Ccl5;Scx;Adcy8;RragB
2	GO:0002495	BP	antigen processing and presentation of peptide antigen via MHC class II	2/206	9/25324	0.00228316	0.397142383	ENSRNOG00000000451;ENSRNOG00000018735	RT1-Ba;Cd74
7	GO:0071363	BP	cellular response to growth factor stimulus	7/206	221/25324	0.002286021	0.397142383	ENSRNOG00000017601;ENSRNOG00000061367;ENSRNOG00000014333;ENSRNOG00000058882;ENSRNOG00000015408;ENSRNOG00000010906;ENSRNOG00000021812	Srd5a1;Atp7a;Vcam1;Emd;Vil1;Ccl5;Scx
2	GO:0070700	MF	BMP receptor binding	2/206	9/25324	0.00228316	0.397142383	ENSRNOG00000002381;ENSRNOG00000030155	Bmp3;Bmp8a
2	GO:0016494	MF	C-X-C chemokine receptor activity	2/206	9/25324	0.00228316	0.397142383	ENSRNOG00000006319;ENSRNOG00000003305	Cxcr6;Cxcr3
6	GO:0019935	BP	cyclic-nucleotide-mediated signaling	6/206	165/25324	0.002361938	0.406853901	ENSRNOG00000039891;ENSRNOG00000003806;ENSRNOG00000011411;ENSRNOG00000050325;ENSRNOG00000018126;ENSRNOG00000014900	Adgrg5;Gpr65;Adgrg6;Adgre4;Abca1;Crem
40	GO:0065008	BP	regulation of biological quality	40/206	3056/25324	0.002421038	0.41086875	ENSRNOG00000013658;ENSRNOG00000003305;ENSRNOG00000007477;ENSRNOG00000015408;ENSRNOG00000021264;ENSRNOG00000008001;ENSRNOG00000018285;ENSRNOG00000019598;ENSRNOG00000005345;ENSRNOG00000004890;ENSRNOG00000049045;ENSRNOG00000020295;ENSRNOG00000058446;ENSRNOG00000002164;ENSRNOG00000006319;ENSRNOG00000000661;ENSRNOG00000021812;ENSRNOG00000019296;ENSRNOG00000002636;ENSRNOG00000055204;ENSRNOG00000003806;…	Nefl;Cxcr3;Edn3;Vil1;Pcna;Rab3b;Kcna2;Vegfa;Vsnl1;Adcy8;AABR07045032.1;Plekhn1;Il7r;Nmu;Cxcr6;Hps4;Scx;Gnat2;Abat;AABR07034833.1;Gpr65;Slc26a3;Hspa1b;Cd74;Abca1;LOC108348108;Pmaip1;Ppp1r10;Scn3b;Prkca;Srd5a1;Ece2;Atp13a4;Camk2n2;Atp7a;Hk3;Prkcq;Ccl5;Il18;Plat
12	GO:0055082	BP	cellular chemical homeostasis	12/206	566/25324	0.002425674	0.41086875	ENSRNOG00000006878;ENSRNOG00000001714;ENSRNOG00000002164;ENSRNOG00000061367;ENSRNOG00000026235;ENSRNOG00000006319;ENSRNOG00000003305;ENSRNOG00000010906;ENSRNOG00000019296;ENSRNOG00000004890;ENSRNOG00000003806;ENSRNOG00000049045	Slc26a3;Atp13a4;Nmu;Atp7a;Hk3;Cxcr6;Cxcr3;Ccl5;Gnat2;Adcy8;Gpr65;AABR07045032.1
22	GO:0045935	BP	positive regulation of nucleobase-containing compound metabolic process	22/206	1349/25324	0.002507374	0.41819586	ENSRNOG00000011668;ENSRNOG00000002520;ENSRNOG00000021264;ENSRNOG00000002659;ENSRNOG00000019057;ENSRNOG00000054217;ENSRNOG00000016595;ENSRNOG00000020295;ENSRNOG00000014452;ENSRNOG00000021669;ENSRNOG00000005413;ENSRNOG00000055204;ENSRNOG00000007573;ENSRNOG00000018735;ENSRNOG00000051372;ENSRNOG00000014900;ENSRNOG00000059268;ENSRNOG00000009465;ENSRNOG00000056374;ENSRNOG00000009848;ENSRNOG00000012886;…	Nfil3;Litaf;Pcna;Ciita;Prkcq;Runx3;Hhex;Plekhn1;Zfhx3;Mybl1;Creb3l1;AABR07034833.1;Hoxb9;Cd74;Mycn;Crem;Ppp1r10;Sfrp2;AC097784.1;Il18;Maff;Ss18l2
11	GO:0005768	CC	endosome	11/206	494/25324	0.00251008	0.41819586	ENSRNOG00000027697;ENSRNOG00000027606;ENSRNOG00000061367;ENSRNOG00000014333;ENSRNOG00000049758;ENSRNOG00000008001;ENSRNOG00000018735;ENSRNOG00000018285;ENSRNOG00000018126;ENSRNOG00000042070;ENSRNOG00000015670	Nmnat2;Neurl1b;Atp7a;Vcam1;Tbc1d16;Rab3b;Cd74;Kcna2;Abca1;Ticam2;Stx7
3	GO:0044183	MF	protein folding chaperone	3/206	34/25324	0.002636108	0.432516386	ENSRNOG00000050647;ENSRNOG00000045654;ENSRNOG00000018735	Hspa1b;LOC108348108;Cd74
20	GO:0046983	MF	protein dimerization activity	20/206	1212/25324	0.002638593	0.432516386	ENSRNOG00000016595;ENSRNOG00000048365;ENSRNOG00000051372;ENSRNOG00000022392;ENSRNOG00000013658;ENSRNOG00000059093;ENSRNOG00000028658;ENSRNOG00000015821;ENSRNOG00000015408;ENSRNOG00000021812;ENSRNOG00000010906;ENSRNOG00000008510;ENSRNOG00000005417;ENSRNOG00000028648;ENSRNOG00000000661;ENSRNOG00000002636;ENSRNOG00000047606;ENSRNOG00000002393;ENSRNOG00000024601;ENSRNOG00000053025	Hhex;LOC100911625;Mycn;Hspb8;Nefl;AABR07012583.2;Olig2;Cd2;Vil1;Scx;Ccl5;Abtb2;Zhx2;Olig1;Hps4;Abat;Bcl2a1;Eprs;Taf11;AC130391.3
23	GO:0009891	BP	positive regulation of biosynthetic process	23/206	1484/25324	0.002670375	0.434224314	ENSRNOG00000011668;ENSRNOG00000002520;ENSRNOG00000021264;ENSRNOG00000002659;ENSRNOG00000019057;ENSRNOG00000054217;ENSRNOG00000016595;ENSRNOG00000006331;ENSRNOG00000014452;ENSRNOG00000021669;ENSRNOG00000005413;ENSRNOG00000021812;ENSRNOG00000055204;ENSRNOG00000007573;ENSRNOG00000018735;ENSRNOG00000051372;ENSRNOG00000014900;ENSRNOG00000009465;ENSRNOG00000056374;ENSRNOG00000010906;ENSRNOG00000009848;…	Nfil3;Litaf;Pcna;Ciita;Prkcq;Runx3;Hhex;Elovl5;Zfhx3;Mybl1;Creb3l1;Scx;AABR07034833.1;Hoxb9;Cd74;Mycn;Crem;Sfrp2;AC097784.1;Ccl5;Il18;Maff;Ss18l2
16	GO:0048878	BP	chemical homeostasis	16/206	867/25324	0.002776996	0.444242427	ENSRNOG00000055204;ENSRNOG00000006878;ENSRNOG00000003305;ENSRNOG00000001714;ENSRNOG00000009848;ENSRNOG00000061367;ENSRNOG00000026235;ENSRNOG00000006319;ENSRNOG00000002164;ENSRNOG00000010906;ENSRNOG00000018126;ENSRNOG00000019296;ENSRNOG00000004890;ENSRNOG00000003806;ENSRNOG00000057221;ENSRNOG00000049045	AABR07034833.1;Slc26a3;Cxcr3;Atp13a4;Il18;Atp7a;Hk3;Cxcr6;Nmu;Ccl5;Abca1;Gnat2;Adcy8;Gpr65;Scn3b;AABR07045032.1
2	GO:0043508	BP	negative regulation of JUN kinase activity	2/206	10/25324	0.002838691	0.444242427	ENSRNOG00000009465;ENSRNOG00000007029	Sfrp2;Dnaja1
2	GO:0021794	BP	thalamus development	2/206	10/25324	0.002838691	0.444242427	ENSRNOG00000028658;ENSRNOG00000017601	Olig2;Srd5a1
2	GO:0032740	BP	positive regulation of interleukin-17 production	2/206	10/25324	0.002838691	0.444242427	ENSRNOG00000019057;ENSRNOG00000009848	Prkcq;Il18
4	GO:0002709	BP	regulation of T cell mediated immunity	4/206	72/25324	0.002841263	0.444242427	ENSRNOG00000009848;ENSRNOG00000050647;ENSRNOG00000045654;ENSRNOG00000058446	Il18;Hspa1b;LOC108348108;Il7r
6	GO:0007188	BP	adenylate cyclase-modulating G protein-coupled receptor signaling pathway	6/206	173/25324	0.002988027	0.463623236	ENSRNOG00000039891;ENSRNOG00000003806;ENSRNOG00000011411;ENSRNOG00000050325;ENSRNOG00000018126;ENSRNOG00000019296	Adgrg5;Gpr65;Adgrg6;Adgre4;Abca1;Gnat2
113	GO:0065007	BP	biological regulation	113/206	11280/25324	0.003062427	0.468114111	ENSRNOG00000011668;ENSRNOG00000048145;ENSRNOG00000003491;ENSRNOG00000021264;ENSRNOG00000055689;ENSRNOG00000030155;ENSRNOG00000014163;ENSRNOG00000058446;ENSRNOG00000006319;ENSRNOG00000028648;ENSRNOG00000028652;ENSRNOG00000019447;ENSRNOG00000013886;ENSRNOG00000006878;ENSRNOG00000018735;ENSRNOG00000015821;ENSRNOG00000047080;ENSRNOG00000051372;ENSRNOG00000009465;ENSRNOG00000024601;ENSRNOG00000007393;…	Nfil3;Sstr1;Prkca;Pcna;AABR07052611.2;Bmp8a;Zfp536;Il7r;Cxcr6;Olig1;Map10;Ecel1;Fyb1;Slc26a3;Cd74;Cd2;Gng4;Mycn;Sfrp2;Taf11;Ndrg1;RT1-Ba;Nostrin;Ss18l2;Epg5;Giot1;Litaf;Hk3;Vegfa;Adcy8;Prkcq;Runx3;Hhex;Elovl5;Crem;Gnat2;NEWGENE_1307313;Flt3;Adgrg6;LOC108348108;Lcp2;Dgkb;LOC100911625;Srd5a1;Plekhn1;Ece2;Atp13a4;Camk2n2;Atp7a;AABR07025140.1;Zfp563;Il18;Nptx1;Adgrg5;Ciita;Ddit4;Kcna2;Rgs6;AABR070450…
10	GO:1901699	BP	cellular response to nitrogen compound	10/206	434/25324	0.003063031	0.468114111	ENSRNOG00000052894;ENSRNOG00000002393;ENSRNOG00000017601;ENSRNOG00000061367;ENSRNOG00000014333;ENSRNOG00000006878;ENSRNOG00000019018;ENSRNOG00000002659;ENSRNOG00000004890;ENSRNOG00000050535	Epg5;Eprs;Srd5a1;Atp7a;Vcam1;Slc26a3;Plat;Ciita;Adcy8;RragB
4	GO:0071383	BP	cellular response to steroid hormone stimulus	4/206	74/25324	0.003137998	0.475360542	ENSRNOG00000057078;ENSRNOG00000017601;ENSRNOG00000054764;ENSRNOG00000019018	Ddit4;Srd5a1;Flt3;Plat
20	GO:0042592	BP	homeostatic process	20/206	1238/25324	0.003157221	0.475360542	ENSRNOG00000055204;ENSRNOG00000018770;ENSRNOG00000006878;ENSRNOG00000009848;ENSRNOG00000058446;ENSRNOG00000061367;ENSRNOG00000001714;ENSRNOG00000003305;ENSRNOG00000021264;ENSRNOG00000006319;ENSRNOG00000002164;ENSRNOG00000010906;ENSRNOG00000021812;ENSRNOG00000019296;ENSRNOG00000026235;ENSRNOG00000004890;ENSRNOG00000018126;ENSRNOG00000003806;ENSRNOG00000057221;ENSRNOG00000049045	AABR07034833.1;Pmaip1;Slc26a3;Il18;Il7r;Atp7a;Atp13a4;Cxcr3;Pcna;Cxcr6;Nmu;Ccl5;Scx;Gnat2;Hk3;Adcy8;Abca1;Gpr65;Scn3b;AABR07045032.1
6	GO:0031960	BP	response to corticosteroid	6/206	177/25324	0.003343993	0.487114595	ENSRNOG00000013658;ENSRNOG00000017601;ENSRNOG00000054764;ENSRNOG00000021264;ENSRNOG00000019018;ENSRNOG00000057078	Nefl;Srd5a1;Flt3;Pcna;Plat;Ddit4
17	GO:0009628	BP	response to abiotic stimulus	17/206	989/25324	0.003359566	0.487114595	ENSRNOG00000002659;ENSRNOG00000007029;ENSRNOG00000007393;ENSRNOG00000061367;ENSRNOG00000014333;ENSRNOG00000002164;ENSRNOG00000003806;ENSRNOG00000050647;ENSRNOG00000021264;ENSRNOG00000045654;ENSRNOG00000057078;ENSRNOG00000020295;ENSRNOG00000021812;ENSRNOG00000019296;ENSRNOG00000018770;ENSRNOG00000009465;ENSRNOG00000002636	Ciita;Dnaja1;Ndrg1;Atp7a;Vcam1;Nmu;Gpr65;Hspa1b;Pcna;LOC108348108;Ddit4;Plekhn1;Scx;Gnat2;Pmaip1;Sfrp2;Abat
34	GO:0051716	BP	cellular response to stimulus	34/206	2536/25324	0.003367562	0.487114595	ENSRNOG00000013658;ENSRNOG00000011668;ENSRNOG00000002520;ENSRNOG00000021264;ENSRNOG00000002659;ENSRNOG00000057078;ENSRNOG00000004890;ENSRNOG00000050535;ENSRNOG00000007029;ENSRNOG00000061367;ENSRNOG00000021812;ENSRNOG00000005413;ENSRNOG00000047606;ENSRNOG00000004242;ENSRNOG00000052894;ENSRNOG00000006878;ENSRNOG00000054764;ENSRNOG00000022392;ENSRNOG00000058882;ENSRNOG00000050647;ENSRNOG00000045654;…	Nefl;Nfil3;Litaf;Pcna;Ciita;Ddit4;Adcy8;RragB;Dnaja1;Atp7a;Scx;Creb3l1;Bcl2a1;Pole2;Epg5;Slc26a3;Flt3;Hspb8;Emd;Hspa1b;LOC108348108;Abca1;Vil1;Pmaip1;Sstr1;Sfrp2;Eprs;Srd5a1;Ndrg1;Vcam1;Plat;Ccl5;Man1b1;Il18
2	GO:0019985	BP	translesion synthesis	2/206	11/25324	0.003450974	0.487114595	ENSRNOG00000004242;ENSRNOG00000021264	Pole2;Pcna
2	GO:0061299	BP	retina vasculature morphogenesis in camera-type eye	2/206	11/25324	0.003450974	0.487114595	ENSRNOG00000055204;ENSRNOG00000017237	AABR07034833.1;Lama1
2	GO:0002830	BP	positive regulation of type 2 immune response	2/206	11/25324	0.003450974	0.487114595	ENSRNOG00000018735;ENSRNOG00000009848	Cd74;Il18
2	GO:0032536	BP	regulation of cell projection size	2/206	11/25324	0.003450974	0.487114595	ENSRNOG00000013658;ENSRNOG00000015408	Nefl;Vil1
2	GO:0004143	MF	diacylglycerol kinase activity	2/206	11/25324	0.003450974	0.487114595	ENSRNOG00000030771;ENSRNOG00000039323	Dgkb;Dgkk
2	GO:0005536	MF	glucose binding	2/206	11/25324	0.003450974	0.487114595	ENSRNOG00000026235;ENSRNOG00000049045	Hk3;AABR07045032.1
11	GO:0050865	BP	regulation of cell activation	11/206	516/25324	0.00349317	0.489670132	ENSRNOG00000003491;ENSRNOG00000058446;ENSRNOG00000014333;ENSRNOG00000000451;ENSRNOG00000002636;ENSRNOG00000018735;ENSRNOG00000010906;ENSRNOG00000061739;ENSRNOG00000009848;ENSRNOG00000022884;ENSRNOG00000019057	Prkca;Il7r;Vcam1;RT1-Ba;Abat;Cd74;Ccl5;Klrk1;Il18;Cd84;Prkcq
12	GO:0050801	BP	ion homeostasis	12/206	600/25324	0.003874543	0.537984857	ENSRNOG00000006878;ENSRNOG00000001714;ENSRNOG00000002164;ENSRNOG00000061367;ENSRNOG00000006319;ENSRNOG00000003305;ENSRNOG00000010906;ENSRNOG00000018126;ENSRNOG00000019296;ENSRNOG00000004890;ENSRNOG00000003806;ENSRNOG00000057221	Slc26a3;Atp13a4;Nmu;Atp7a;Cxcr6;Cxcr3;Ccl5;Abca1;Gnat2;Adcy8;Gpr65;Scn3b
10	GO:0098552	CC	side of membrane	10/206	449/25324	0.003890769	0.537984857	ENSRNOG00000002520;ENSRNOG00000058446;ENSRNOG00000014333;ENSRNOG00000000451;ENSRNOG00000003305;ENSRNOG00000015821;ENSRNOG00000018735;ENSRNOG00000006319;ENSRNOG00000018126;ENSRNOG00000061739	Litaf;Il7r;Vcam1;RT1-Ba;Cxcr3;Cd2;Cd74;Cxcr6;Abca1;Klrk1
52	GO:0032502	BP	developmental process	52/206	4375/25324	0.003925194	0.539077715	ENSRNOG00000013658;ENSRNOG00000019445;ENSRNOG00000048145;ENSRNOG00000002520;ENSRNOG00000017237;ENSRNOG00000021264;ENSRNOG00000002659;ENSRNOG00000030920;ENSRNOG00000018285;ENSRNOG00000030155;ENSRNOG00000057092;ENSRNOG00000002636;ENSRNOG00000054217;ENSRNOG00000002381;ENSRNOG00000007029;ENSRNOG00000058446;ENSRNOG00000014452;ENSRNOG00000005417;ENSRNOG00000028648;ENSRNOG00000019296;ENSRNOG00000005413;…	Nefl;Msln;Sstr1;Litaf;Lama1;Pcna;Ciita;Rtn4r;Kcna2;Bmp8a;Slfn4;Abat;Runx3;Bmp3;Dnaja1;Il7r;Zfhx3;Zhx2;Olig1;Gnat2;Creb3l1;Bcl2a1;Atp2b2;Nid1;NEWGENE_1307313;AABR07034833.1;Hhex;Spib;Slc26a3;Flt3;Adgrg6;Hoxb9;Emd;Vil1;Scx;Olig2;Rbm47;Crem;Nrsn2;Sfrp2;Scn3b;Krt19;Srd5a1;Cxcr3;Vcam1;Atp7a;Mycn;Klrk1;Il18;Maff;Nptx1;Vsnl1
5	GO:0002822	BP	regulation of adaptive immune response based on somatic recombination of immune receptors built from immunoglobulin superfamily domains	5/206	128/25324	0.004001569	0.542271848	ENSRNOG00000009848;ENSRNOG00000050647;ENSRNOG00000045654;ENSRNOG00000019057;ENSRNOG00000058446	Il18;Hspa1b;LOC108348108;Prkcq;Il7r
30	GO:0048869	BP	cellular developmental process	30/206	2183/25324	0.004001809	0.542271848	ENSRNOG00000013658;ENSRNOG00000017237;ENSRNOG00000021264;ENSRNOG00000002408;ENSRNOG00000030155;ENSRNOG00000054217;ENSRNOG00000002381;ENSRNOG00000058446;ENSRNOG00000005417;ENSRNOG00000021812;ENSRNOG00000019296;ENSRNOG00000005413;ENSRNOG00000028648;ENSRNOG00000030269;ENSRNOG00000055204;ENSRNOG00000016595;ENSRNOG00000019660;ENSRNOG00000058882;ENSRNOG00000054764;ENSRNOG00000006878;ENSRNOG00000015408;…	Nefl;Lama1;Pcna;Rbm47;Bmp8a;Runx3;Bmp3;Il7r;Zhx2;Scx;Gnat2;Creb3l1;Olig1;Atp2b2;AABR07034833.1;Hhex;Spib;Emd;Flt3;Slc26a3;Vil1;Olig2;Sstr1;Sfrp2;Krt19;Srd5a1;Vcam1;Klrk1;Maff;Nptx1
33	GO:0097367	MF	carbohydrate derivative binding	33/206	2445/25324	0.0040793	0.549111645	ENSRNOG00000017237;ENSRNOG00000002659;ENSRNOG00000030920;ENSRNOG00000026235;ENSRNOG00000019598;ENSRNOG00000057092;ENSRNOG00000004890;ENSRNOG00000050535;ENSRNOG00000049045;ENSRNOG00000054217;ENSRNOG00000010170;ENSRNOG00000007029;ENSRNOG00000061367;ENSRNOG00000045560;ENSRNOG00000019296;ENSRNOG00000030269;ENSRNOG00000002461;ENSRNOG00000054764;ENSRNOG00000050647;ENSRNOG00000058938;ENSRNOG00000045654;…	Lama1;Ciita;Rtn4r;Hk3;Vegfa;Slfn4;Adcy8;RragB;AABR07045032.1;Runx3;Tubb4b;Dnaja1;Atp7a;Gvin1;Gnat2;Atp2b2;Nid1;Flt3;Hspa1b;Camkv;LOC108348108;Tuba4a;Vil1;Prkcq;Prkca;Dgkb;Eprs;Gbp6;Hsph1;Atp13a4;Rab3b;AABR07025140.1;Abca1
21	GO:0007166	BP	cell surface receptor signaling pathway	21/206	1339/25324	0.004156555	0.555829819	ENSRNOG00000019018;ENSRNOG00000014233;ENSRNOG00000054764;ENSRNOG00000039891;ENSRNOG00000011411;ENSRNOG00000050325;ENSRNOG00000048145;ENSRNOG00000023257;ENSRNOG00000018735;ENSRNOG00000021812;ENSRNOG00000017237;ENSRNOG00000010906;ENSRNOG00000005620;ENSRNOG00000030155;ENSRNOG00000015408;ENSRNOG00000013886;ENSRNOG00000009848;ENSRNOG00000030920;ENSRNOG00000047606;ENSRNOG00000016512;ENSRNOG00000009465	Plat;Krt19;Flt3;Adgrg5;Adgrg6;Adgre4;Sstr1;Adamts9;Cd74;Scx;Lama1;Ccl5;Lcp2;Bmp8a;Vil1;Fyb1;Il18;Rtn4r;Bcl2a1;Sema3b;Sfrp2
16	GO:0005887	CC	integral component of plasma membrane	16/206	925/25324	0.004288796	0.569765154	ENSRNOG00000014333;ENSRNOG00000054764;ENSRNOG00000039891;ENSRNOG00000003806;ENSRNOG00000011411;ENSRNOG00000050325;ENSRNOG00000048145;ENSRNOG00000006878;ENSRNOG00000016512;ENSRNOG00000055124;ENSRNOG00000018285;ENSRNOG00000018126;ENSRNOG00000004890;ENSRNOG00000030920;ENSRNOG00000012782;ENSRNOG00000002218	Vcam1;Flt3;Adgrg5;Gpr65;Adgrg6;Adgre4;Sstr1;Slc26a3;Sema3b;AABR07001942.1;Kcna2;Abca1;Adcy8;Rtn4r;Cemip2;Stbd1
3	GO:0071549	BP	cellular response to dexamethasone stimulus	3/206	41/25324	0.00450436	0.571383683	ENSRNOG00000057078;ENSRNOG00000017601;ENSRNOG00000019018	Ddit4;Srd5a1;Plat
6	GO:0002703	BP	regulation of leukocyte mediated immunity	6/206	189/25324	0.004602238	0.571383683	ENSRNOG00000058446;ENSRNOG00000050647;ENSRNOG00000045654;ENSRNOG00000061739;ENSRNOG00000009848;ENSRNOG00000022884	Il7r;Hspa1b;LOC108348108;Klrk1;Il18;Cd84
9	GO:0001775	BP	cell activation	9/206	389/25324	0.004748856	0.571383683	ENSRNOG00000054764;ENSRNOG00000007393;ENSRNOG00000058446;ENSRNOG00000015821;ENSRNOG00000026702;ENSRNOG00000010906;ENSRNOG00000005620;ENSRNOG00000009848;ENSRNOG00000048145	Flt3;Ndrg1;Il7r;Cd2;Jaml;Ccl5;Lcp2;Il18;Sstr1
13	GO:0019725	BP	cellular homeostasis	13/206	697/25324	0.00481861	0.571383683	ENSRNOG00000006878;ENSRNOG00000001714;ENSRNOG00000002164;ENSRNOG00000061367;ENSRNOG00000021264;ENSRNOG00000006319;ENSRNOG00000003305;ENSRNOG00000010906;ENSRNOG00000019296;ENSRNOG00000026235;ENSRNOG00000004890;ENSRNOG00000003806;ENSRNOG00000049045	Slc26a3;Atp13a4;Nmu;Atp7a;Pcna;Cxcr6;Cxcr3;Ccl5;Gnat2;Hk3;Adcy8;Gpr65;AABR07045032.1
3	GO:0006986	BP	response to unfolded protein	3/206	42/25324	0.004822106	0.571383683	ENSRNOG00000050647;ENSRNOG00000045654;ENSRNOG00000022392	Hspa1b;LOC108348108;Hspb8
6	GO:0045926	BP	negative regulation of growth	6/206	191/25324	0.004841767	0.571383683	ENSRNOG00000050647;ENSRNOG00000045654;ENSRNOG00000016512;ENSRNOG00000047080;ENSRNOG00000030920;ENSRNOG00000009465	Hspa1b;LOC108348108;Sema3b;Gng4;Rtn4r;Sfrp2
2	GO:0045723	BP	positive regulation of fatty acid biosynthetic process	2/206	13/25324	0.004842002	0.571383683	ENSRNOG00000006331;ENSRNOG00000018735	Elovl5;Cd74
5	GO:0050796	BP	regulation of insulin secretion	5/206	134/25324	0.00485674	0.571383683	ENSRNOG00000055204;ENSRNOG00000010906;ENSRNOG00000002636;ENSRNOG00000005345;ENSRNOG00000004890	AABR07034833.1;Ccl5;Abat;Vsnl1;Adcy8
51	GO:0048519	BP	negative regulation of biological process	51/206	4292/25324	0.004906008	0.571383683	ENSRNOG00000013658;ENSRNOG00000011668;ENSRNOG00000002520;ENSRNOG00000003305;ENSRNOG00000003491;ENSRNOG00000015408;ENSRNOG00000021264;ENSRNOG00000002659;ENSRNOG00000057078;ENSRNOG00000005345;ENSRNOG00000002636;ENSRNOG00000019057;ENSRNOG00000003895;ENSRNOG00000016595;ENSRNOG00000014163;ENSRNOG00000007029;ENSRNOG00000058446;ENSRNOG00000022884;ENSRNOG00000014452;ENSRNOG00000002164;ENSRNOG00000019822;…	Nefl;Nfil3;Litaf;Cxcr3;Prkca;Vil1;Pcna;Ciita;Ddit4;Vsnl1;Abat;Prkcq;Rgs1;Hhex;Zfp536;Dnaja1;Il7r;Cd84;Zfhx3;Nmu;Gadd45b;Zhx2;Scx;Nostrin;Creb3l1;Bcl2a1;Hecw2;NEWGENE_1307313;Olig2;Rtn4r;Emd;Hspa1b;Cd74;Sema3b;Gng4;Mycn;LOC108348108;Pmaip1;Crem;Gpr171;Ppp1r10;Sfrp2;LOC100911625;Eprs;Plekhn1;Ndrg1;AABR07052611.2;Atp7a;AC097784.1;Ccl5;Il18
48	GO:0007165	BP	signal transduction	48/206	3989/25324	0.005080757	0.571383683	ENSRNOG00000048145;ENSRNOG00000013886;ENSRNOG00000039891;ENSRNOG00000017237;ENSRNOG00000050325;ENSRNOG00000003491;ENSRNOG00000019018;ENSRNOG00000057078;ENSRNOG00000030155;ENSRNOG00000005345;ENSRNOG00000008082;ENSRNOG00000004890;ENSRNOG00000019057;ENSRNOG00000003895;ENSRNOG00000039323;ENSRNOG00000007029;ENSRNOG00000002164;ENSRNOG00000014900;ENSRNOG00000023257;ENSRNOG00000006319;ENSRNOG00000025297;…	Sstr1;Fyb1;Adgrg5;Lama1;Adgre4;Prkca;Plat;Ddit4;Bmp8a;Vsnl1;Rgs6;Adcy8;Prkcq;Rgs1;Dgkk;Dnaja1;Nmu;Crem;Adamts9;Cxcr6;Gpr171;Scx;Gnat2;Creb3l1;Bcl2a1;Ticam2;Epg5;Flt3;Gpr65;Adgrg6;Ecel1;Cd74;Sema3b;Gng4;Lcp2;Abca1;Vil1;Pmaip1;Dgkb;Sfrp2;Krt19;Ndrg1;Cxcr3;Vcam1;Rab3b;Ccl5;Rtn4r;Il18
18	GO:0006928	BP	movement of cell or subcellular component	18/206	1104/25324	0.005134939	0.571383683	ENSRNOG00000013658;ENSRNOG00000003305;ENSRNOG00000007029;ENSRNOG00000026702;ENSRNOG00000014333;ENSRNOG00000007573;ENSRNOG00000017237;ENSRNOG00000031930;ENSRNOG00000019018;ENSRNOG00000015408;ENSRNOG00000006319;ENSRNOG00000028155;ENSRNOG00000010906;ENSRNOG00000030920;ENSRNOG00000016512;ENSRNOG00000016987;ENSRNOG00000019057;ENSRNOG00000007046	Nefl;Cxcr3;Dnaja1;Jaml;Vcam1;Hoxb9;Lama1;Bin2;Plat;Vil1;Cxcr6;Dnaaf2;Ccl5;Rtn4r;Sema3b;Pstpip2;Prkcq;Cfap70
34	GO:0006950	BP	response to stress	34/206	2585/25324	0.005150558	0.571383683	ENSRNOG00000013658;ENSRNOG00000048145;ENSRNOG00000021264;ENSRNOG00000002659;ENSRNOG00000057078;ENSRNOG00000004890;ENSRNOG00000050535;ENSRNOG00000019057;ENSRNOG00000016595;ENSRNOG00000007029;ENSRNOG00000061367;ENSRNOG00000006319;ENSRNOG00000005413;ENSRNOG00000047606;ENSRNOG00000042070;ENSRNOG00000004242;ENSRNOG00000022392;ENSRNOG00000002636;ENSRNOG00000050647;ENSRNOG00000018735;ENSRNOG00000018126;…	Nefl;Sstr1;Pcna;Ciita;Ddit4;Adcy8;RragB;Prkcq;Hhex;Dnaja1;Atp7a;Cxcr6;Creb3l1;Bcl2a1;Ticam2;Pole2;Hspb8;Abat;Hspa1b;Cd74;Abca1;LOC108348108;Pmaip1;Ccr5;Srd5a1;Plekhn1;Ndrg1;Cxcr3;Vcam1;Plat;Ccl5;Man1b1;Klrk1;Il18
5	GO:0002819	BP	regulation of adaptive immune response	5/206	136/25324	0.005168555	0.571383683	ENSRNOG00000009848;ENSRNOG00000050647;ENSRNOG00000045654;ENSRNOG00000019057;ENSRNOG00000058446	Il18;Hspa1b;LOC108348108;Prkcq;Il7r
8	GO:0006874	BP	cellular calcium ion homeostasis	8/206	324/25324	0.005210067	0.571383683	ENSRNOG00000003305;ENSRNOG00000001714;ENSRNOG00000002164;ENSRNOG00000003806;ENSRNOG00000006319;ENSRNOG00000010906;ENSRNOG00000019296;ENSRNOG00000004890	Cxcr3;Atp13a4;Nmu;Gpr65;Cxcr6;Ccl5;Gnat2;Adcy8
4	GO:0090277	BP	positive regulation of peptide hormone secretion	4/206	86/25324	0.005370897	0.571383683	ENSRNOG00000002164;ENSRNOG00000002636;ENSRNOG00000005345;ENSRNOG00000004890	Nmu;Abat;Vsnl1;Adcy8
4	GO:0048754	BP	branching morphogenesis of an epithelial tube	4/206	86/25324	0.005370897	0.571383683	ENSRNOG00000017237;ENSRNOG00000055204;ENSRNOG00000051372;ENSRNOG00000009465	Lama1;AABR07034833.1;Mycn;Sfrp2
34	GO:0031325	BP	positive regulation of cellular metabolic process	34/206	2609/25324	0.005463491	0.571383683	ENSRNOG00000011668;ENSRNOG00000002520;ENSRNOG00000021264;ENSRNOG00000002659;ENSRNOG00000030155;ENSRNOG00000019057;ENSRNOG00000054217;ENSRNOG00000016595;ENSRNOG00000020295;ENSRNOG00000006331;ENSRNOG00000014452;ENSRNOG00000019822;ENSRNOG00000021669;ENSRNOG00000005413;ENSRNOG00000055204;ENSRNOG00000054764;ENSRNOG00000022392;ENSRNOG00000007573;ENSRNOG00000002636;ENSRNOG00000050647;ENSRNOG00000018735;…	Nfil3;Litaf;Pcna;Ciita;Bmp8a;Prkcq;Runx3;Hhex;Plekhn1;Elovl5;Zfhx3;Gadd45b;Mybl1;Creb3l1;AABR07034833.1;Flt3;Hspb8;Hoxb9;Abat;Hspa1b;Cd74;Mycn;Lcp2;LOC108348108;Pmaip1;Crem;Ppp1r10;Sfrp2;AC097784.1;Ccl5;Il18;Maff;Ranbp2;Ss18l2
10	GO:0030003	BP	cellular cation homeostasis	10/206	472/25324	0.005494247	0.571383683	ENSRNOG00000006878;ENSRNOG00000001714;ENSRNOG00000002164;ENSRNOG00000061367;ENSRNOG00000006319;ENSRNOG00000003305;ENSRNOG00000010906;ENSRNOG00000019296;ENSRNOG00000004890;ENSRNOG00000003806	Slc26a3;Atp13a4;Nmu;Atp7a;Cxcr6;Cxcr3;Ccl5;Gnat2;Adcy8;Gpr65
3	GO:0001914	BP	regulation of T cell mediated cytotoxicity	3/206	44/25324	0.005497373	0.571383683	ENSRNOG00000050647;ENSRNOG00000045654;ENSRNOG00000058446	Hspa1b;LOC108348108;Il7r
4	GO:0001910	BP	regulation of leukocyte mediated cytotoxicity	4/206	87/25324	0.005594547	0.571383683	ENSRNOG00000050647;ENSRNOG00000045654;ENSRNOG00000061739;ENSRNOG00000058446	Hspa1b;LOC108348108;Klrk1;Il7r
4	GO:0061041	BP	regulation of wound healing	4/206	87/25324	0.005594547	0.571383683	ENSRNOG00000002636;ENSRNOG00000019057;ENSRNOG00000015408;ENSRNOG00000003491	Abat;Prkcq;Vil1;Prkca
8	GO:0002696	BP	positive regulation of leukocyte activation	8/206	328/25324	0.005598863	0.571383683	ENSRNOG00000058446;ENSRNOG00000014333;ENSRNOG00000000451;ENSRNOG00000018735;ENSRNOG00000010906;ENSRNOG00000061739;ENSRNOG00000009848;ENSRNOG00000019057	Il7r;Vcam1;RT1-Ba;Cd74;Ccl5;Klrk1;Il18;Prkcq
6	GO:0007187	BP	G protein-coupled receptor signaling pathway, coupled to cyclic nucleotide second messenger	6/206	197/25324	0.005615428	0.571383683	ENSRNOG00000039891;ENSRNOG00000003806;ENSRNOG00000011411;ENSRNOG00000050325;ENSRNOG00000018126;ENSRNOG00000019296	Adgrg5;Gpr65;Adgrg6;Adgre4;Abca1;Gnat2
5	GO:0002706	BP	regulation of lymphocyte mediated immunity	5/206	139/25324	0.005662484	0.571383683	ENSRNOG00000009848;ENSRNOG00000050647;ENSRNOG00000061739;ENSRNOG00000045654;ENSRNOG00000058446	Il18;Hspa1b;Klrk1;LOC108348108;Il7r
18	GO:0045893	BP	positive regulation of transcription, DNA-templated	18/206	1122/25324	0.005738327	0.571383683	ENSRNOG00000055204;ENSRNOG00000016595;ENSRNOG00000011668;ENSRNOG00000002520;ENSRNOG00000007573;ENSRNOG00000005413;ENSRNOG00000018735;ENSRNOG00000014452;ENSRNOG00000056374;ENSRNOG00000051372;ENSRNOG00000021669;ENSRNOG00000002659;ENSRNOG00000009848;ENSRNOG00000014900;ENSRNOG00000012886;ENSRNOG00000009465;ENSRNOG00000047853;ENSRNOG00000054217	AABR07034833.1;Hhex;Nfil3;Litaf;Hoxb9;Creb3l1;Cd74;Zfhx3;AC097784.1;Mycn;Mybl1;Ciita;Il18;Crem;Maff;Sfrp2;Ss18l2;Runx3
18	GO:1902680	BP	positive regulation of RNA biosynthetic process	18/206	1125/25324	0.005850638	0.571383683	ENSRNOG00000055204;ENSRNOG00000016595;ENSRNOG00000011668;ENSRNOG00000002520;ENSRNOG00000007573;ENSRNOG00000005413;ENSRNOG00000018735;ENSRNOG00000014452;ENSRNOG00000056374;ENSRNOG00000051372;ENSRNOG00000021669;ENSRNOG00000002659;ENSRNOG00000009848;ENSRNOG00000014900;ENSRNOG00000012886;ENSRNOG00000009465;ENSRNOG00000047853;ENSRNOG00000054217	AABR07034833.1;Hhex;Nfil3;Litaf;Hoxb9;Creb3l1;Cd74;Zfhx3;AC097784.1;Mycn;Mybl1;Ciita;Il18;Crem;Maff;Sfrp2;Ss18l2;Runx3
18	GO:1903508	BP	positive regulation of nucleic acid-templated transcription	18/206	1125/25324	0.005850638	0.571383683	ENSRNOG00000055204;ENSRNOG00000016595;ENSRNOG00000011668;ENSRNOG00000002520;ENSRNOG00000007573;ENSRNOG00000005413;ENSRNOG00000018735;ENSRNOG00000014452;ENSRNOG00000056374;ENSRNOG00000051372;ENSRNOG00000021669;ENSRNOG00000002659;ENSRNOG00000009848;ENSRNOG00000014900;ENSRNOG00000012886;ENSRNOG00000009465;ENSRNOG00000047853;ENSRNOG00000054217	AABR07034833.1;Hhex;Nfil3;Litaf;Hoxb9;Creb3l1;Cd74;Zfhx3;AC097784.1;Mycn;Mybl1;Ciita;Il18;Crem;Maff;Sfrp2;Ss18l2;Runx3
3	GO:0035914	BP	skeletal muscle cell differentiation	3/206	45/25324	0.005855184	0.571383683	ENSRNOG00000012886;ENSRNOG00000058882;ENSRNOG00000021812	Maff;Emd;Scx
3	GO:0046834	BP	lipid phosphorylation	3/206	45/25324	0.005855184	0.571383683	ENSRNOG00000030771;ENSRNOG00000055689;ENSRNOG00000039323	Dgkb;AABR07052611.2;Dgkk
22	GO:0031328	BP	positive regulation of cellular biosynthetic process	22/206	1452/25324	0.005859264	0.571383683	ENSRNOG00000011668;ENSRNOG00000002520;ENSRNOG00000021264;ENSRNOG00000002659;ENSRNOG00000019057;ENSRNOG00000054217;ENSRNOG00000016595;ENSRNOG00000006331;ENSRNOG00000014452;ENSRNOG00000021669;ENSRNOG00000005413;ENSRNOG00000055204;ENSRNOG00000007573;ENSRNOG00000018735;ENSRNOG00000051372;ENSRNOG00000014900;ENSRNOG00000009465;ENSRNOG00000056374;ENSRNOG00000010906;ENSRNOG00000009848;ENSRNOG00000012886;…	Nfil3;Litaf;Pcna;Ciita;Prkcq;Runx3;Hhex;Elovl5;Zfhx3;Mybl1;Creb3l1;AABR07034833.1;Hoxb9;Cd74;Mycn;Crem;Sfrp2;AC097784.1;Ccl5;Il18;Maff;Ss18l2
8	GO:0002697	BP	regulation of immune effector process	8/206	331/25324	0.005904703	0.571383683	ENSRNOG00000058446;ENSRNOG00000050647;ENSRNOG00000018735;ENSRNOG00000059097;ENSRNOG00000045654;ENSRNOG00000061739;ENSRNOG00000009848;ENSRNOG00000022884	Il7r;Hspa1b;Cd74;AABR07025140.1;LOC108348108;Klrk1;Il18;Cd84
22	GO:0010647	BP	positive regulation of cell communication	22/206	1462/25324	0.006039924	0.571383683	ENSRNOG00000002520;ENSRNOG00000003491;ENSRNOG00000015821;ENSRNOG00000030155;ENSRNOG00000005345;ENSRNOG00000004890;ENSRNOG00000050535;ENSRNOG00000058446;ENSRNOG00000002164;ENSRNOG00000019822;ENSRNOG00000002636;ENSRNOG00000042070;ENSRNOG00000054764;ENSRNOG00000003806;ENSRNOG00000018735;ENSRNOG00000018770;ENSRNOG00000030920;ENSRNOG00000009465;ENSRNOG00000008001;ENSRNOG00000059097;ENSRNOG00000010906;…	Litaf;Prkca;Cd2;Bmp8a;Vsnl1;Adcy8;RragB;Il7r;Nmu;Gadd45b;Abat;Ticam2;Flt3;Gpr65;Cd74;Pmaip1;Rtn4r;Sfrp2;Rab3b;AABR07025140.1;Ccl5;Il18
22	GO:0023056	BP	positive regulation of signaling	22/206	1470/25324	0.006206355	0.571383683	ENSRNOG00000002520;ENSRNOG00000003491;ENSRNOG00000015821;ENSRNOG00000030155;ENSRNOG00000005345;ENSRNOG00000004890;ENSRNOG00000050535;ENSRNOG00000058446;ENSRNOG00000002164;ENSRNOG00000019822;ENSRNOG00000002636;ENSRNOG00000042070;ENSRNOG00000054764;ENSRNOG00000003806;ENSRNOG00000018735;ENSRNOG00000018770;ENSRNOG00000030920;ENSRNOG00000009465;ENSRNOG00000008001;ENSRNOG00000059097;ENSRNOG00000010906;…	Litaf;Prkca;Cd2;Bmp8a;Vsnl1;Adcy8;RragB;Il7r;Nmu;Gadd45b;Abat;Ticam2;Flt3;Gpr65;Cd74;Pmaip1;Rtn4r;Sfrp2;Rab3b;AABR07025140.1;Ccl5;Il18
8	GO:0050867	BP	positive regulation of cell activation	8/206	334/25324	0.006223108	0.571383683	ENSRNOG00000058446;ENSRNOG00000014333;ENSRNOG00000000451;ENSRNOG00000018735;ENSRNOG00000010906;ENSRNOG00000061739;ENSRNOG00000009848;ENSRNOG00000019057	Il7r;Vcam1;RT1-Ba;Cd74;Ccl5;Klrk1;Il18;Prkcq
4	GO:0045580	BP	regulation of T cell differentiation	4/206	90/25324	0.006302585	0.571383683	ENSRNOG00000000451;ENSRNOG00000009848;ENSRNOG00000018735;ENSRNOG00000058446	RT1-Ba;Il18;Cd74;Il7r
4	GO:0002274	BP	myeloid leukocyte activation	4/206	90/25324	0.006302585	0.571383683	ENSRNOG00000010906;ENSRNOG00000005620;ENSRNOG00000007393;ENSRNOG00000009848	Ccl5;Lcp2;Ndrg1;Il18
8	GO:0055074	BP	calcium ion homeostasis	8/206	335/25324	0.006332091	0.571383683	ENSRNOG00000003305;ENSRNOG00000001714;ENSRNOG00000002164;ENSRNOG00000003806;ENSRNOG00000006319;ENSRNOG00000010906;ENSRNOG00000019296;ENSRNOG00000004890	Cxcr3;Atp13a4;Nmu;Gpr65;Cxcr6;Ccl5;Gnat2;Adcy8
17	GO:0080134	BP	regulation of response to stress	17/206	1026/25324	0.006349022	0.571383683	ENSRNOG00000018770;ENSRNOG00000002636;ENSRNOG00000007029;ENSRNOG00000061367;ENSRNOG00000003491;ENSRNOG00000005413;ENSRNOG00000015408;ENSRNOG00000021264;ENSRNOG00000018735;ENSRNOG00000019822;ENSRNOG00000059097;ENSRNOG00000061739;ENSRNOG00000004890;ENSRNOG00000030920;ENSRNOG00000059268;ENSRNOG00000009465;ENSRNOG00000019057	Pmaip1;Abat;Dnaja1;Atp7a;Prkca;Creb3l1;Vil1;Pcna;Cd74;Gadd45b;AABR07025140.1;Klrk1;Adcy8;Rtn4r;Ppp1r10;Sfrp2;Prkcq
2	GO:0002478	BP	antigen processing and presentation of exogenous peptide antigen	2/206	15/25324	0.006448773	0.571383683	ENSRNOG00000000451;ENSRNOG00000018735	RT1-Ba;Cd74
3	GO:0019233	BP	sensory perception of pain	3/206	47/25324	0.006611843	0.571383683	ENSRNOG00000002164;ENSRNOG00000018285;ENSRNOG00000057221	Nmu;Kcna2;Scn3b
102	GO:0050794	BP	regulation of cellular process	102/206	10167/25324	0.006616123	0.571383683	ENSRNOG00000011668;ENSRNOG00000048145;ENSRNOG00000003491;ENSRNOG00000021264;ENSRNOG00000055689;ENSRNOG00000030155;ENSRNOG00000014163;ENSRNOG00000058446;ENSRNOG00000006319;ENSRNOG00000028648;ENSRNOG00000028652;ENSRNOG00000019447;ENSRNOG00000013886;ENSRNOG00000058882;ENSRNOG00000018735;ENSRNOG00000015821;ENSRNOG00000047080;ENSRNOG00000051372;ENSRNOG00000009465;ENSRNOG00000007393;ENSRNOG00000000451;…	Nfil3;Sstr1;Prkca;Pcna;AABR07052611.2;Bmp8a;Zfp536;Il7r;Cxcr6;Olig1;Map10;Ecel1;Fyb1;Emd;Cd74;Cd2;Gng4;Mycn;Sfrp2;Ndrg1;RT1-Ba;Ss18l2;Epg5;Giot1;Litaf;Adcy8;Prkcq;Runx3;Hhex;Elovl5;Crem;Gnat2;NEWGENE_1307313;Flt3;Adgrg6;LOC108348108;Lcp2;Dgkb;LOC100911625;Plekhn1;Camk2n2;Atp7a;AABR07025140.1;Zfp563;Il18;Nptx1;Adgrg5;Ciita;Ddit4;Kcna2;Rgs6;Nostrin;Rgs1;Dnaja1;Zfhx3;Zhx2;Creb3l1;Mybl1;Nid1;Hspb8;Gp…
35	GO:0010604	BP	positive regulation of macromolecule metabolic process	35/206	2742/25324	0.006628491	0.571383683	ENSRNOG00000011668;ENSRNOG00000002520;ENSRNOG00000015821;ENSRNOG00000002659;ENSRNOG00000030155;ENSRNOG00000019057;ENSRNOG00000054217;ENSRNOG00000016595;ENSRNOG00000020295;ENSRNOG00000058446;ENSRNOG00000014452;ENSRNOG00000019822;ENSRNOG00000021669;ENSRNOG00000005413;ENSRNOG00000013257;ENSRNOG00000042070;ENSRNOG00000055204;ENSRNOG00000054764;ENSRNOG00000007573;ENSRNOG00000050647;ENSRNOG00000018735;…	Nfil3;Litaf;Cd2;Ciita;Bmp8a;Prkcq;Runx3;Hhex;Plekhn1;Il7r;Zfhx3;Gadd45b;Mybl1;Creb3l1;Hecw2;Ticam2;AABR07034833.1;Flt3;Hoxb9;Hspa1b;Cd74;Pcna;Mycn;Lcp2;LOC108348108;Pmaip1;Crem;Ppp1r10;Sfrp2;AABR07025140.1;AC097784.1;Ccl5;Il18;Maff;Ss18l2
10	GO:0006873	BP	cellular ion homeostasis	10/206	486/25324	0.006698369	0.571383683	ENSRNOG00000006878;ENSRNOG00000001714;ENSRNOG00000002164;ENSRNOG00000061367;ENSRNOG00000006319;ENSRNOG00000003305;ENSRNOG00000010906;ENSRNOG00000019296;ENSRNOG00000004890;ENSRNOG00000003806	Slc26a3;Atp13a4;Nmu;Atp7a;Cxcr6;Cxcr3;Ccl5;Gnat2;Adcy8;Gpr65
6	GO:0006457	BP	protein folding	6/206	205/25324	0.006782849	0.571383683	ENSRNOG00000007029;ENSRNOG00000000902;ENSRNOG00000050647;ENSRNOG00000045654;ENSRNOG00000018735;ENSRNOG00000000796	Dnaja1;Hsph1;Hspa1b;LOC108348108;Cd74;Ranbp2
6	GO:0046883	BP	regulation of hormone secretion	6/206	205/25324	0.006782849	0.571383683	ENSRNOG00000055204;ENSRNOG00000002164;ENSRNOG00000004890;ENSRNOG00000010906;ENSRNOG00000005345;ENSRNOG00000002636	AABR07034833.1;Nmu;Adcy8;Ccl5;Vsnl1;Abat
15	GO:0006952	BP	defense response	15/206	890/25324	0.006990766	0.571383683	ENSRNOG00000002659;ENSRNOG00000003305;ENSRNOG00000014333;ENSRNOG00000009848;ENSRNOG00000050647;ENSRNOG00000018735;ENSRNOG00000006319;ENSRNOG00000057078;ENSRNOG00000010906;ENSRNOG00000045654;ENSRNOG00000061739;ENSRNOG00000004890;ENSRNOG00000049115;ENSRNOG00000042070;ENSRNOG00000019057	Ciita;Cxcr3;Vcam1;Il18;Hspa1b;Cd74;Cxcr6;Ddit4;Ccl5;LOC108348108;Klrk1;Adcy8;Ccr5;Ticam2;Prkcq
3	GO:0045103	BP	intermediate filament-based process	3/206	48/25324	0.007010944	0.571383683	ENSRNOG00000013658;ENSRNOG00000014030;ENSRNOG00000008118	Nefl;Synm;Sync
3	GO:0035966	BP	response to topologically incorrect protein	3/206	48/25324	0.007010944	0.571383683	ENSRNOG00000050647;ENSRNOG00000045654;ENSRNOG00000022392	Hspa1b;LOC108348108;Hspb8
11	GO:0090087	BP	regulation of peptide transport	11/206	568/25324	0.007060494	0.571383683	ENSRNOG00000055204;ENSRNOG00000018770;ENSRNOG00000002636;ENSRNOG00000007029;ENSRNOG00000002164;ENSRNOG00000058882;ENSRNOG00000015821;ENSRNOG00000018735;ENSRNOG00000010906;ENSRNOG00000005345;ENSRNOG00000004890	AABR07034833.1;Pmaip1;Abat;Dnaja1;Nmu;Emd;Cd2;Cd74;Ccl5;Vsnl1;Adcy8
22	GO:0051240	BP	positive regulation of multicellular organismal process	22/206	1503/25324	0.007106539	0.571383683	ENSRNOG00000013658;ENSRNOG00000015821;ENSRNOG00000019598;ENSRNOG00000019057;ENSRNOG00000058446;ENSRNOG00000002164;ENSRNOG00000021812;ENSRNOG00000002636;ENSRNOG00000042070;ENSRNOG00000028658;ENSRNOG00000018735;ENSRNOG00000018126;ENSRNOG00000015408;ENSRNOG00000003491;ENSRNOG00000009465;ENSRNOG00000057221;ENSRNOG00000003305;ENSRNOG00000000451;ENSRNOG00000019018;ENSRNOG00000059097;ENSRNOG00000009848;…	Nefl;Cd2;Vegfa;Prkcq;Il7r;Nmu;Scx;Abat;Ticam2;Olig2;Cd74;Abca1;Vil1;Prkca;Sfrp2;Scn3b;Cxcr3;RT1-Ba;Plat;AABR07025140.1;Il18;Ss18l2
2	GO:0045576	BP	mast cell activation	2/206	16/25324	0.007330777	0.571383683	ENSRNOG00000005620;ENSRNOG00000007393	Lcp2;Ndrg1
2	GO:1901673	BP	regulation of mitotic spindle assembly	2/206	16/25324	0.007330777	0.571383683	ENSRNOG00000050647;ENSRNOG00000045654	Hspa1b;LOC108348108
4	GO:0002824	BP	positive regulation of adaptive immune response based on somatic recombination of immune receptors built from immunoglobulin superfamily domains	4/206	94/25324	0.007335819	0.571383683	ENSRNOG00000050647;ENSRNOG00000045654;ENSRNOG00000019057;ENSRNOG00000009848	Hspa1b;LOC108348108;Prkcq;Il18
3	GO:0032729	BP	positive regulation of interferon-gamma production	3/206	49/25324	0.007424053	0.571383683	ENSRNOG00000042070;ENSRNOG00000015821;ENSRNOG00000009848	Ticam2;Cd2;Il18
3	GO:0051258	BP	protein polymerization	3/206	49/25324	0.007424053	0.571383683	ENSRNOG00000013658;ENSRNOG00000016987;ENSRNOG00000015408	Nefl;Pstpip2;Vil1
19	GO:0051254	BP	positive regulation of RNA metabolic process	19/206	1212/25324	0.007462877	0.571383683	ENSRNOG00000055204;ENSRNOG00000016595;ENSRNOG00000011668;ENSRNOG00000002520;ENSRNOG00000020295;ENSRNOG00000007573;ENSRNOG00000005413;ENSRNOG00000018735;ENSRNOG00000014452;ENSRNOG00000056374;ENSRNOG00000051372;ENSRNOG00000021669;ENSRNOG00000002659;ENSRNOG00000009848;ENSRNOG00000014900;ENSRNOG00000012886;ENSRNOG00000009465;ENSRNOG00000047853;ENSRNOG00000054217	AABR07034833.1;Hhex;Nfil3;Litaf;Plekhn1;Hoxb9;Creb3l1;Cd74;Zfhx3;AC097784.1;Mycn;Mybl1;Ciita;Il18;Crem;Maff;Sfrp2;Ss18l2;Runx3
14	GO:0002684	BP	positive regulation of immune system process	14/206	802/25324	0.00747015	0.571383683	ENSRNOG00000059097;ENSRNOG00000061739;ENSRNOG00000058446;ENSRNOG00000014333;ENSRNOG00000000451;ENSRNOG00000050647;ENSRNOG00000045654;ENSRNOG00000010906;ENSRNOG00000005620;ENSRNOG00000018735;ENSRNOG00000013886;ENSRNOG00000009848;ENSRNOG00000022884;ENSRNOG00000019057	AABR07025140.1;Klrk1;Il7r;Vcam1;RT1-Ba;Hspa1b;LOC108348108;Ccl5;Lcp2;Cd74;Fyb1;Il18;Cd84;Prkcq
4	GO:0002821	BP	positive regulation of adaptive immune response	4/206	95/25324	0.007610511	0.571383683	ENSRNOG00000050647;ENSRNOG00000045654;ENSRNOG00000019057;ENSRNOG00000009848	Hspa1b;LOC108348108;Prkcq;Il18
19	GO:0048585	BP	negative regulation of response to stimulus	19/206	1223/25324	0.007756452	0.571383683	ENSRNOG00000014163;ENSRNOG00000030920;ENSRNOG00000002520;ENSRNOG00000007029;ENSRNOG00000058446;ENSRNOG00000022884;ENSRNOG00000058882;ENSRNOG00000018735;ENSRNOG00000016512;ENSRNOG00000057078;ENSRNOG00000010906;ENSRNOG00000048688;ENSRNOG00000005413;ENSRNOG00000002636;ENSRNOG00000047606;ENSRNOG00000059268;ENSRNOG00000009465;ENSRNOG00000019057;ENSRNOG00000003895	Zfp536;Rtn4r;Litaf;Dnaja1;Il7r;Cd84;Emd;Cd74;Sema3b;Ddit4;Ccl5;NEWGENE_1307313;Creb3l1;Abat;Bcl2a1;Ppp1r10;Sfrp2;Prkcq;Rgs1
8	GO:0072503	BP	cellular divalent inorganic cation homeostasis	8/206	348/25324	0.007884641	0.571383683	ENSRNOG00000003305;ENSRNOG00000001714;ENSRNOG00000002164;ENSRNOG00000003806;ENSRNOG00000006319;ENSRNOG00000010906;ENSRNOG00000019296;ENSRNOG00000004890	Cxcr3;Atp13a4;Nmu;Gpr65;Cxcr6;Ccl5;Gnat2;Adcy8
5	GO:0050670	BP	regulation of lymphocyte proliferation	5/206	151/25324	0.007972969	0.571383683	ENSRNOG00000014333;ENSRNOG00000010906;ENSRNOG00000019057;ENSRNOG00000018735;ENSRNOG00000009848	Vcam1;Ccl5;Prkcq;Cd74;Il18
5	GO:0032944	BP	regulation of mononuclear cell proliferation	5/206	151/25324	0.007972969	0.571383683	ENSRNOG00000014333;ENSRNOG00000010906;ENSRNOG00000019057;ENSRNOG00000018735;ENSRNOG00000009848	Vcam1;Ccl5;Prkcq;Cd74;Il18
1	GO:0007620	BP	copulation	1/206	1/25324	0.008134576	0.571383683	ENSRNOG00000002636	Abat
1	GO:0042095	BP	interferon-gamma biosynthetic process	1/206	1/25324	0.008134576	0.571383683	ENSRNOG00000009848	Il18
1	GO:1904956	BP	regulation of midbrain dopaminergic neuron differentiation	1/206	1/25324	0.008134576	0.571383683	ENSRNOG00000009465	Sfrp2
1	GO:0060327	BP	cytoplasmic actin-based contraction involved in cell motility	1/206	1/25324	0.008134576	0.571383683	ENSRNOG00000015408	Vil1
1	GO:0060945	BP	cardiac neuron differentiation	1/206	1/25324	0.008134576	0.571383683	ENSRNOG00000014333	Vcam1
1	GO:1904448	BP	regulation of aspartate secretion	1/206	1/25324	0.008134576	0.571383683	ENSRNOG00000002636	Abat
1	GO:0061737	BP	leukotriene signaling pathway	1/206	1/25324	0.008134576	0.571383683	ENSRNOG00000003895	Rgs1
1	GO:1900740	BP	positive regulation of protein insertion into mitochondrial membrane involved in apoptotic signaling pathway	1/206	1/25324	0.008134576	0.571383683	ENSRNOG00000018770	Pmaip1
1	GO:0045105	BP	intermediate filament polymerization or depolymerization	1/206	1/25324	0.008134576	0.571383683	ENSRNOG00000013658	Nefl
1	GO:0051582	BP	positive regulation of neurotransmitter uptake	1/206	1/25324	0.008134576	0.571383683	ENSRNOG00000008001	Rab3b
1	GO:0051586	BP	positive regulation of dopamine uptake involved in synaptic transmission	1/206	1/25324	0.008134576	0.571383683	ENSRNOG00000008001	Rab3b
1	GO:0007618	BP	mating	1/206	1/25324	0.008134576	0.571383683	ENSRNOG00000002636	Abat
1	GO:0044495	BP	modulation of blood pressure in other organism	1/206	1/25324	0.008134576	0.571383683	ENSRNOG00000002164	Nmu
1	GO:0044497	BP	positive regulation of blood pressure in other organism	1/206	1/25324	0.008134576	0.571383683	ENSRNOG00000002164	Nmu
1	GO:0120069	BP	positive regulation of stomach fundus smooth muscle contraction	1/206	1/25324	0.008134576	0.571383683	ENSRNOG00000002164	Nmu
1	GO:0120068	BP	regulation of stomach fundus smooth muscle contraction	1/206	1/25324	0.008134576	0.571383683	ENSRNOG00000002164	Nmu
1	GO:0051944	BP	positive regulation of catecholamine uptake involved in synaptic transmission	1/206	1/25324	0.008134576	0.571383683	ENSRNOG00000008001	Rab3b
1	GO:0032685	BP	negative regulation of granulocyte macrophage colony-stimulating factor production	1/206	1/25324	0.008134576	0.571383683	ENSRNOG00000022884	Cd84
1	GO:0021633	BP	optic nerve structural organization	1/206	1/25324	0.008134576	0.571383683	ENSRNOG00000018285	Kcna2
1	GO:0002503	BP	peptide antigen assembly with MHC class II protein complex	1/206	1/25324	0.008134576	0.571383683	ENSRNOG00000032844	RT1-Da
1	GO:1904450	BP	positive regulation of aspartate secretion	1/206	1/25324	0.008134576	0.571383683	ENSRNOG00000002636	Abat
1	GO:1900739	BP	regulation of protein insertion into mitochondrial membrane involved in apoptotic signaling pathway	1/206	1/25324	0.008134576	0.571383683	ENSRNOG00000018770	Pmaip1
1	GO:0061185	BP	negative regulation of dermatome development	1/206	1/25324	0.008134576	0.571383683	ENSRNOG00000009465	Sfrp2
1	GO:2000494	BP	positive regulation of interleukin-18-mediated signaling pathway	1/206	1/25324	0.008134576	0.571383683	ENSRNOG00000042070	Ticam2
1	GO:2000492	BP	regulation of interleukin-18-mediated signaling pathway	1/206	1/25324	0.008134576	0.571383683	ENSRNOG00000042070	Ticam2
1	GO:2000040	BP	regulation of planar cell polarity pathway involved in axis elongation	1/206	1/25324	0.008134576	0.571383683	ENSRNOG00000009465	Sfrp2
1	GO:2000041	BP	negative regulation of planar cell polarity pathway involved in axis elongation	1/206	1/25324	0.008134576	0.571383683	ENSRNOG00000009465	Sfrp2
1	GO:1904290	BP	negative regulation of mitotic DNA damage checkpoint	1/206	1/25324	0.008134576	0.571383683	ENSRNOG00000059268	Ppp1r10
1	GO:1904338	BP	regulation of dopaminergic neuron differentiation	1/206	1/25324	0.008134576	0.571383683	ENSRNOG00000009465	Sfrp2
1	GO:0032701	BP	negative regulation of interleukin-18 production	1/206	1/25324	0.008134576	0.571383683	ENSRNOG00000022884	Cd84
1	GO:0035691	BP	macrophage migration inhibitory factor signaling pathway	1/206	1/25324	0.008134576	0.571383683	ENSRNOG00000018735	Cd74
2	GO:0031663	BP	lipopolysaccharide-mediated signaling pathway	2/206	17/25324	0.008263999	0.571383683	ENSRNOG00000010906;ENSRNOG00000009848	Ccl5;Il18
2	GO:0045187	BP	regulation of circadian sleep/wake cycle, sleep	2/206	17/25324	0.008263999	0.571383683	ENSRNOG00000002164;ENSRNOG00000018285	Nmu;Kcna2
2	GO:0019884	BP	antigen processing and presentation of exogenous antigen	2/206	17/25324	0.008263999	0.571383683	ENSRNOG00000000451;ENSRNOG00000018735	RT1-Ba;Cd74
2	GO:0032660	BP	regulation of interleukin-17 production	2/206	17/25324	0.008263999	0.571383683	ENSRNOG00000019057;ENSRNOG00000009848	Prkcq;Il18
2	GO:0010667	BP	negative regulation of cardiac muscle cell apoptotic process	2/206	17/25324	0.008263999	0.571383683	ENSRNOG00000059268;ENSRNOG00000009465	Ppp1r10;Sfrp2
9	GO:0006875	BP	cellular metal ion homeostasis	9/206	425/25324	0.00829015	0.571383683	ENSRNOG00000003305;ENSRNOG00000001714;ENSRNOG00000002164;ENSRNOG00000061367;ENSRNOG00000006319;ENSRNOG00000010906;ENSRNOG00000019296;ENSRNOG00000004890;ENSRNOG00000003806	Cxcr3;Atp13a4;Nmu;Atp7a;Cxcr6;Ccl5;Gnat2;Adcy8;Gpr65
3	GO:0043154	BP	negative regulation of cysteine-type endopeptidase activity involved in apoptotic process	3/206	51/25324	0.008292738	0.571383683	ENSRNOG00000009465;ENSRNOG00000050647;ENSRNOG00000045654	Sfrp2;Hspa1b;LOC108348108
3	GO:0019229	BP	regulation of vasoconstriction	3/206	51/25324	0.008292738	0.571383683	ENSRNOG00000050647;ENSRNOG00000045654;ENSRNOG00000007477	Hspa1b;LOC108348108;Edn3
9	GO:0009897	CC	external side of plasma membrane	9/206	389/25324	0.004748856	0.571383683	ENSRNOG00000058446;ENSRNOG00000014333;ENSRNOG00000000451;ENSRNOG00000003305;ENSRNOG00000015821;ENSRNOG00000018735;ENSRNOG00000006319;ENSRNOG00000018126;ENSRNOG00000061739	Il7r;Vcam1;RT1-Ba;Cxcr3;Cd2;Cd74;Cxcr6;Abca1;Klrk1
11	GO:0099513	CC	polymeric cytoskeletal fiber	11/206	562/25324	0.006543079	0.571383683	ENSRNOG00000013658;ENSRNOG00000028652;ENSRNOG00000010170;ENSRNOG00000007393;ENSRNOG00000000902;ENSRNOG00000005248;ENSRNOG00000014233;ENSRNOG00000003597;ENSRNOG00000014030;ENSRNOG00000016987;ENSRNOG00000008118	Nefl;Map10;Tubb4b;Ndrg1;Hsph1;Slc1a4;Krt19;Tuba4a;Synm;Pstpip2;Sync
3	GO:0098563	CC	intrinsic component of synaptic vesicle membrane	3/206	47/25324	0.006611843	0.571383683	ENSRNOG00000018094;ENSRNOG00000008001;ENSRNOG00000015670	Sv2c;Rab3b;Stx7
1	GO:0042827	CC	platelet dense granule	1/206	1/25324	0.008134576	0.571383683	ENSRNOG00000000661	Hps4
1	GO:0099544	CC	perisynaptic space	1/206	1/25324	0.008134576	0.571383683	ENSRNOG00000019018	Plat
1	GO:0036398	CC	TCR signalosome	1/206	1/25324	0.008134576	0.571383683	ENSRNOG00000005620	Lcp2
1	GO:0032144	CC	4-aminobutyrate transaminase complex	1/206	1/25324	0.008134576	0.571383683	ENSRNOG00000002636	Abat
1	GO:0099182	CC	presynaptic intermediate filament cytoskeleton	1/206	1/25324	0.008134576	0.571383683	ENSRNOG00000013658	Nefl
1	GO:0043626	CC	PCNA complex	1/206	1/25324	0.008134576	0.571383683	ENSRNOG00000021264	Pcna
1	GO:0044796	CC	DNA polymerase processivity factor complex	1/206	1/25324	0.008134576	0.571383683	ENSRNOG00000021264	Pcna
1	GO:0035693	CC	NOS2-CD74 complex	1/206	1/25324	0.008134576	0.571383683	ENSRNOG00000018735	Cd74
1	GO:0035692	CC	macrophage migration inhibitory factor receptor complex	1/206	1/25324	0.008134576	0.571383683	ENSRNOG00000018735	Cd74
1	GO:0099160	CC	postsynaptic intermediate filament cytoskeleton	1/206	1/25324	0.008134576	0.571383683	ENSRNOG00000013658	Nefl
23	GO:0005102	MF	signaling receptor binding	23/206	1520/25324	0.00443953	0.571383683	ENSRNOG00000017237;ENSRNOG00000021264;ENSRNOG00000030155;ENSRNOG00000002381;ENSRNOG00000049331;ENSRNOG00000002164;ENSRNOG00000019296;ENSRNOG00000048688;ENSRNOG00000054764;ENSRNOG00000009848;ENSRNOG00000018735;ENSRNOG00000015821;ENSRNOG00000018126;ENSRNOG00000030920;ENSRNOG00000048881;ENSRNOG00000016512;ENSRNOG00000009465;ENSRNOG00000024601;ENSRNOG00000014333;ENSRNOG00000047079;ENSRNOG00000010906;…	Lama1;Pcna;Bmp8a;Bmp3;LOC685048;Nmu;Gnat2;NEWGENE_1307313;Flt3;Il18;Cd74;Cd2;Abca1;Rtn4r;RGD1563400;Sema3b;Sfrp2;Taf11;Vcam1;LOC685157;Ccl5;RGD1561143;Vegfa
2	GO:0070696	MF	transmembrane receptor protein serine/threonine kinase binding	2/206	14/25324	0.005618879	0.571383683	ENSRNOG00000002381;ENSRNOG00000030155	Bmp3;Bmp8a
2	GO:0004697	MF	protein kinase C activity	2/206	14/25324	0.005618879	0.571383683	ENSRNOG00000019057;ENSRNOG00000003491	Prkcq;Prkca
2	GO:0051861	MF	glycolipid binding	2/206	15/25324	0.006448773	0.571383683	ENSRNOG00000017237;ENSRNOG00000030920	Lama1;Rtn4r
2	GO:0048019	MF	receptor antagonist activity	2/206	15/25324	0.006448773	0.571383683	ENSRNOG00000010906;ENSRNOG00000048688	Ccl5;NEWGENE_1307313
76	GO:0005515	MF	protein binding	76/206	7143/25324	0.006449803	0.571383683	ENSRNOG00000045654;ENSRNOG00000013658;ENSRNOG00000003305;ENSRNOG00000051372;ENSRNOG00000002520;ENSRNOG00000017212;ENSRNOG00000017237;ENSRNOG00000003491;ENSRNOG00000018126;ENSRNOG00000015821;ENSRNOG00000002659;ENSRNOG00000016013;ENSRNOG00000057078;ENSRNOG00000018285;ENSRNOG00000030155;ENSRNOG00000048881;ENSRNOG00000038184;ENSRNOG00000000661;ENSRNOG00000016595;ENSRNOG00000002636;ENSRNOG00000003895;…	LOC108348108;Nefl;Cxcr3;Mycn;Litaf;Spsb1;Lama1;Prkca;Abca1;Cd2;Ciita;Gprc5b;Ddit4;Kcna2;Bmp8a;RGD1563400;Camk2n2;Hps4;Hhex;Abat;Rgs1;Bmp3;Dnaja1;Atp7a;LOC685048;Cd84;Cxcr6;Zfhx3;Nmu;Zhx2;Olig1;Gnat2;Creb3l1;Scx;Bcl2a1;AC130391.3;Nid1;NEWGENE_1307313;Map10;Olig2;Flt3;Hspb8;Adgrg6;Emd;Hspa1b;Cd74;Pcna;Gng4;Abtb2;Tuba4a;Lasp1;LOC100909474;Rtn4r;Vil1;Scn3b;Sema3b;Sfrp2;Taf11;Cfap70;LOC100911625;Eprs;…
9	GO:0030246	MF	carbohydrate binding	9/206	409/25324	0.006528621	0.571383683	ENSRNOG00000059890;ENSRNOG00000061922;ENSRNOG00000054265;ENSRNOG00000032844;ENSRNOG00000061895;ENSRNOG00000026235;ENSRNOG00000061739;ENSRNOG00000049045;ENSRNOG00000002218	Clec2d2;U6;Ly49si2;RT1-Da;LOC690045;Hk3;Klrk1;AABR07045032.1;Stbd1
3	GO:0043621	MF	protein self-association	3/206	49/25324	0.007424053	0.571383683	ENSRNOG00000010906;ENSRNOG00000054764;ENSRNOG00000015821	Ccl5;Flt3;Cd2
17	GO:0003700	MF	DNA-binding transcription factor activity	17/206	1066/25324	0.00786432	0.571383683	ENSRNOG00000016595;ENSRNOG00000014163;ENSRNOG00000011668;ENSRNOG00000012886;ENSRNOG00000013413;ENSRNOG00000028658;ENSRNOG00000014900;ENSRNOG00000019660;ENSRNOG00000056374;ENSRNOG00000051372;ENSRNOG00000005417;ENSRNOG00000021669;ENSRNOG00000005413;ENSRNOG00000024882;ENSRNOG00000021812;ENSRNOG00000045779;ENSRNOG00000054217	Hhex;Zfp536;Nfil3;Maff;Rorb;Olig2;Crem;Spib;AC097784.1;Mycn;Zhx2;Mybl1;Creb3l1;Pax1;Scx;AABR07039210.2;Runx3
1	GO:0031839	MF	type 1 neuromedin U receptor binding	1/206	1/25324	0.008134576	0.571383683	ENSRNOG00000002164	Nmu
1	GO:1905059	MF	calcium-transporting ATPase activity involved in regulation of postsynaptic cytosolic calcium ion concentration	1/206	1/25324	0.008134576	0.571383683	ENSRNOG00000030269	Atp2b2
1	GO:0038131	MF	neuregulin receptor activity	1/206	1/25324	0.008134576	0.571383683	ENSRNOG00000030920	Rtn4r
1	GO:0034386	MF	4-aminobutyrate:2-oxoglutarate transaminase activity	1/206	1/25324	0.008134576	0.571383683	ENSRNOG00000002636	Abat
1	GO:0042658	MF	MHC class II protein binding, via antigen binding groove	1/206	1/25324	0.008134576	0.571383683	ENSRNOG00000018735	Cd74
1	GO:0045515	MF	interleukin-18 receptor binding	1/206	1/25324	0.008134576	0.571383683	ENSRNOG00000009848	Il18
1	GO:0035403	MF	histone kinase activity (H3-T6 specific)	1/206	1/25324	0.008134576	0.571383683	ENSRNOG00000003491	Prkca
1	GO:0034590	MF	L-hydroxyproline transmembrane transporter activity	1/206	1/25324	0.008134576	0.571383683	ENSRNOG00000005248	Slc1a4
1	GO:0042922	MF	neuromedin U receptor binding	1/206	1/25324	0.008134576	0.571383683	ENSRNOG00000002164	Nmu
1	GO:0031840	MF	type 2 neuromedin U receptor binding	1/206	1/25324	0.008134576	0.571383683	ENSRNOG00000002164	Nmu
1	GO:0046817	MF	chemokine receptor antagonist activity	1/206	1/25324	0.008134576	0.571383683	ENSRNOG00000010906	Ccl5
1	GO:0032145	MF	succinate-semialdehyde dehydrogenase binding	1/206	1/25324	0.008134576	0.571383683	ENSRNOG00000002636	Abat
1	GO:0003867	MF	4-aminobutyrate transaminase activity	1/206	1/25324	0.008134576	0.571383683	ENSRNOG00000002636	Abat
1	GO:0004423	MF	iduronate-2-sulfatase activity	1/206	1/25324	0.008134576	0.571383683	ENSRNOG00000001465	Ids
1	GO:0030735	MF	carnosine N-methyltransferase activity	1/206	1/25324	0.008134576	0.571383683	ENSRNOG00000012872	Carnmt1
1	GO:0015195	MF	L-threonine transmembrane transporter activity	1/206	1/25324	0.008134576	0.571383683	ENSRNOG00000005248	Slc1a4
1	GO:0047298	MF	(S)-3-amino-2-methylpropionate transaminase activity	1/206	1/25324	0.008134576	0.571383683	ENSRNOG00000002636	Abat
2	GO:0008307	MF	structural constituent of muscle	2/206	17/25324	0.008263999	0.571383683	ENSRNOG00000014233;ENSRNOG00000014030	Krt19;Synm
32	GO:0051173	BP	positive regulation of nitrogen compound metabolic process	32/206	2447/25324	0.008580997	0.587764336	ENSRNOG00000011668;ENSRNOG00000002520;ENSRNOG00000021264;ENSRNOG00000002659;ENSRNOG00000030155;ENSRNOG00000019057;ENSRNOG00000054217;ENSRNOG00000016595;ENSRNOG00000020295;ENSRNOG00000014452;ENSRNOG00000019822;ENSRNOG00000021669;ENSRNOG00000005413;ENSRNOG00000013257;ENSRNOG00000055204;ENSRNOG00000054764;ENSRNOG00000007573;ENSRNOG00000002636;ENSRNOG00000050647;ENSRNOG00000018735;ENSRNOG00000051372;…	Nfil3;Litaf;Pcna;Ciita;Bmp8a;Prkcq;Runx3;Hhex;Plekhn1;Zfhx3;Gadd45b;Mybl1;Creb3l1;Hecw2;AABR07034833.1;Flt3;Hoxb9;Abat;Hspa1b;Cd74;Mycn;Lcp2;LOC108348108;Pmaip1;Crem;Ppp1r10;Sfrp2;AC097784.1;Ccl5;Il18;Maff;Ss18l2
11	GO:0045664	BP	regulation of neuron differentiation	11/206	584/25324	0.008597759	0.587764336	ENSRNOG00000014163;ENSRNOG00000013658;ENSRNOG00000028658;ENSRNOG00000016512;ENSRNOG00000014452;ENSRNOG00000051372;ENSRNOG00000005417;ENSRNOG00000030920;ENSRNOG00000013257;ENSRNOG00000009465;ENSRNOG00000047853	Zfp536;Nefl;Olig2;Sema3b;Zfhx3;Mycn;Zhx2;Rtn4r;Hecw2;Sfrp2;Ss18l2
106	GO:0050789	BP	regulation of biological process	106/206	10688/25324	0.008617228	0.587764336	ENSRNOG00000011668;ENSRNOG00000048145;ENSRNOG00000003491;ENSRNOG00000021264;ENSRNOG00000055689;ENSRNOG00000030155;ENSRNOG00000014163;ENSRNOG00000058446;ENSRNOG00000006319;ENSRNOG00000028648;ENSRNOG00000028652;ENSRNOG00000019447;ENSRNOG00000013886;ENSRNOG00000058882;ENSRNOG00000018735;ENSRNOG00000015821;ENSRNOG00000047080;ENSRNOG00000051372;ENSRNOG00000009465;ENSRNOG00000024601;ENSRNOG00000007393;…	Nfil3;Sstr1;Prkca;Pcna;AABR07052611.2;Bmp8a;Zfp536;Il7r;Cxcr6;Olig1;Map10;Ecel1;Fyb1;Emd;Cd74;Cd2;Gng4;Mycn;Sfrp2;Taf11;Ndrg1;RT1-Ba;Ss18l2;Epg5;Giot1;Litaf;Vegfa;Adcy8;Prkcq;Runx3;Hhex;Elovl5;Crem;Gnat2;NEWGENE_1307313;Flt3;Adgrg6;LOC108348108;Lcp2;Dgkb;LOC100911625;Plekhn1;Camk2n2;Atp7a;AABR07025140.1;Zfp563;Il18;Nptx1;Adgrg5;Ciita;Ddit4;Kcna2;Rgs6;Nostrin;Rgs1;Dnaja1;Zfhx3;Zhx2;Creb3l1;Mybl1;N…
13	GO:0008284	BP	positive regulation of cell population proliferation	13/206	717/25324	0.008696531	0.591189576	ENSRNOG00000003491;ENSRNOG00000003305;ENSRNOG00000054764;ENSRNOG00000058446;ENSRNOG00000014333;ENSRNOG00000061367;ENSRNOG00000051372;ENSRNOG00000018735;ENSRNOG00000010906;ENSRNOG00000021812;ENSRNOG00000009848;ENSRNOG00000009465;ENSRNOG00000019057	Prkca;Cxcr3;Flt3;Il7r;Vcam1;Atp7a;Mycn;Cd74;Ccl5;Scx;Il18;Sfrp2;Prkcq
16	GO:0051241	BP	negative regulation of multicellular organismal process	16/206	974/25324	0.009020499	0.611168861	ENSRNOG00000014163;ENSRNOG00000028658;ENSRNOG00000022884;ENSRNOG00000002636;ENSRNOG00000050647;ENSRNOG00000045654;ENSRNOG00000016512;ENSRNOG00000002164;ENSRNOG00000051372;ENSRNOG00000005417;ENSRNOG00000018735;ENSRNOG00000005413;ENSRNOG00000030920;ENSRNOG00000025297;ENSRNOG00000009465;ENSRNOG00000048688	Zfp536;Olig2;Cd84;Abat;Hspa1b;LOC108348108;Sema3b;Nmu;Mycn;Zhx2;Cd74;Creb3l1;Rtn4r;Gpr171;Sfrp2;NEWGENE_1307313
14	GO:0043085	BP	positive regulation of catalytic activity	14/206	829/25324	0.009183908	0.618308481	ENSRNOG00000018770;ENSRNOG00000049758;ENSRNOG00000061367;ENSRNOG00000003806;ENSRNOG00000021264;ENSRNOG00000018735;ENSRNOG00000010906;ENSRNOG00000005620;ENSRNOG00000019822;ENSRNOG00000009848;ENSRNOG00000030920;ENSRNOG00000000796;ENSRNOG00000019057;ENSRNOG00000003895	Pmaip1;Tbc1d16;Atp7a;Gpr65;Pcna;Cd74;Ccl5;Lcp2;Gadd45b;Il18;Rtn4r;Ranbp2;Prkcq;Rgs1
3	GO:0071559	BP	response to transforming growth factor beta	3/206	53/25324	0.009218729	0.618308481	ENSRNOG00000014452;ENSRNOG00000021812;ENSRNOG00000054217	Zfhx3;Scx;Runx3
2	GO:0042119	BP	neutrophil activation	2/206	18/25324	0.009247554	0.618308481	ENSRNOG00000010906;ENSRNOG00000009848	Ccl5;Il18
2	GO:0010460	BP	positive regulation of heart rate	2/206	18/25324	0.009247554	0.618308481	ENSRNOG00000002164;ENSRNOG00000057221	Nmu;Scn3b
7	GO:0051251	BP	positive regulation of lymphocyte activation	7/206	287/25324	0.009332902	0.621969051	ENSRNOG00000058446;ENSRNOG00000014333;ENSRNOG00000000451;ENSRNOG00000018735;ENSRNOG00000010906;ENSRNOG00000009848;ENSRNOG00000019057	Il7r;Vcam1;RT1-Ba;Cd74;Ccl5;Il18;Prkcq
3	GO:0061178	BP	regulation of insulin secretion involved in cellular response to glucose stimulus	3/206	54/25324	0.00970345	0.640364708	ENSRNOG00000055204;ENSRNOG00000005345;ENSRNOG00000004890	AABR07034833.1;Vsnl1;Adcy8
3	GO:0002711	BP	positive regulation of T cell mediated immunity	3/206	54/25324	0.00970345	0.640364708	ENSRNOG00000050647;ENSRNOG00000045654;ENSRNOG00000009848	Hspa1b;LOC108348108;Il18
3	GO:0005902	CC	microvillus	3/206	54/25324	0.00970345	0.640364708	ENSRNOG00000014333;ENSRNOG00000015408;ENSRNOG00000061367	Vcam1;Vil1;Atp7a
4	GO:0031341	BP	regulation of cell killing	4/206	103/25324	0.010054065	0.661355752	ENSRNOG00000050647;ENSRNOG00000045654;ENSRNOG00000061739;ENSRNOG00000058446	Hspa1b;LOC108348108;Klrk1;Il7r
16	GO:0031226	CC	intrinsic component of plasma membrane	16/206	998/25324	0.010111698	0.663001179	ENSRNOG00000014333;ENSRNOG00000054764;ENSRNOG00000039891;ENSRNOG00000003806;ENSRNOG00000011411;ENSRNOG00000050325;ENSRNOG00000048145;ENSRNOG00000006878;ENSRNOG00000016512;ENSRNOG00000055124;ENSRNOG00000018285;ENSRNOG00000018126;ENSRNOG00000004890;ENSRNOG00000030920;ENSRNOG00000012782;ENSRNOG00000002218	Vcam1;Flt3;Adgrg5;Gpr65;Adgrg6;Adgre4;Sstr1;Slc26a3;Sema3b;AABR07001942.1;Kcna2;Abca1;Adcy8;Rtn4r;Cemip2;Stbd1
3	GO:2000117	BP	negative regulation of cysteine-type endopeptidase activity	3/206	55/25324	0.010202771	0.663374164	ENSRNOG00000009465;ENSRNOG00000050647;ENSRNOG00000045654	Sfrp2;Hspa1b;LOC108348108
3	GO:0001649	BP	osteoblast differentiation	3/206	55/25324	0.010202771	0.663374164	ENSRNOG00000002381;ENSRNOG00000030155;ENSRNOG00000005413	Bmp3;Bmp8a;Creb3l1
2	GO:0042749	BP	regulation of circadian sleep/wake cycle	2/206	19/25324	0.01028057	0.663374164	ENSRNOG00000002164;ENSRNOG00000018285	Nmu;Kcna2
2	GO:0010664	BP	negative regulation of striated muscle cell apoptotic process	2/206	19/25324	0.01028057	0.663374164	ENSRNOG00000059268;ENSRNOG00000009465	Ppp1r10;Sfrp2
2	GO:0032809	CC	neuronal cell body membrane	2/206	19/25324	0.01028057	0.663374164	ENSRNOG00000018285;ENSRNOG00000004890	Kcna2;Adcy8
8	GO:0072507	BP	divalent inorganic cation homeostasis	8/206	365/25324	0.010327185	0.663730366	ENSRNOG00000003305;ENSRNOG00000001714;ENSRNOG00000002164;ENSRNOG00000003806;ENSRNOG00000006319;ENSRNOG00000010906;ENSRNOG00000019296;ENSRNOG00000004890	Cxcr3;Atp13a4;Nmu;Gpr65;Cxcr6;Ccl5;Gnat2;Adcy8
13	GO:0048870	BP	cell motility	13/206	746/25324	0.010383896	0.663730366	ENSRNOG00000007029;ENSRNOG00000026702;ENSRNOG00000014333;ENSRNOG00000007573;ENSRNOG00000003305;ENSRNOG00000031930;ENSRNOG00000019018;ENSRNOG00000006319;ENSRNOG00000028155;ENSRNOG00000010906;ENSRNOG00000016512;ENSRNOG00000016987;ENSRNOG00000019057	Dnaja1;Jaml;Vcam1;Hoxb9;Cxcr3;Bin2;Plat;Cxcr6;Dnaaf2;Ccl5;Sema3b;Pstpip2;Prkcq
19	GO:0042127	BP	regulation of cell population proliferation	19/206	1284/25324	0.010384053	0.663730366	ENSRNOG00000016595;ENSRNOG00000018770;ENSRNOG00000003305;ENSRNOG00000054764;ENSRNOG00000007393;ENSRNOG00000058446;ENSRNOG00000014333;ENSRNOG00000061367;ENSRNOG00000058882;ENSRNOG00000050647;ENSRNOG00000051372;ENSRNOG00000018735;ENSRNOG00000010906;ENSRNOG00000021812;ENSRNOG00000045654;ENSRNOG00000009848;ENSRNOG00000003491;ENSRNOG00000009465;ENSRNOG00000019057	Hhex;Pmaip1;Cxcr3;Flt3;Ndrg1;Il7r;Vcam1;Atp7a;Emd;Hspa1b;Mycn;Cd74;Ccl5;Scx;LOC108348108;Il18;Prkca;Sfrp2;Prkcq
28	GO:0035639	MF	purine ribonucleoside triphosphate binding	28/206	2107/25324	0.010527254	0.670774194	ENSRNOG00000002659;ENSRNOG00000026235;ENSRNOG00000057092;ENSRNOG00000004890;ENSRNOG00000050535;ENSRNOG00000049045;ENSRNOG00000054217;ENSRNOG00000010170;ENSRNOG00000007029;ENSRNOG00000061367;ENSRNOG00000045560;ENSRNOG00000019296;ENSRNOG00000030269;ENSRNOG00000054764;ENSRNOG00000050647;ENSRNOG00000058938;ENSRNOG00000045654;ENSRNOG00000003597;ENSRNOG00000019057;ENSRNOG00000003491;ENSRNOG00000030771;…	Ciita;Hk3;Slfn4;Adcy8;RragB;AABR07045032.1;Runx3;Tubb4b;Dnaja1;Atp7a;Gvin1;Gnat2;Atp2b2;Flt3;Hspa1b;Camkv;LOC108348108;Tuba4a;Prkcq;Prkca;Dgkb;Eprs;Gbp6;Hsph1;Atp13a4;Rab3b;AABR07025140.1;Abca1
3	GO:0030193	BP	regulation of blood coagulation	3/206	56/25324	0.010716772	0.675573948	ENSRNOG00000003491;ENSRNOG00000019057;ENSRNOG00000002636	Prkca;Prkcq;Abat
4	GO:0061138	BP	morphogenesis of a branching epithelium	4/206	105/25324	0.01073553	0.675573948	ENSRNOG00000017237;ENSRNOG00000055204;ENSRNOG00000051372;ENSRNOG00000009465	Lama1;AABR07034833.1;Mycn;Sfrp2
4	GO:0002708	BP	positive regulation of lymphocyte mediated immunity	4/206	105/25324	0.01073553	0.675573948	ENSRNOG00000050647;ENSRNOG00000045654;ENSRNOG00000061739;ENSRNOG00000009848	Hspa1b;LOC108348108;Klrk1;Il18
4	GO:1902107	BP	positive regulation of leukocyte differentiation	4/206	105/25324	0.01073553	0.675573948	ENSRNOG00000000451;ENSRNOG00000009848;ENSRNOG00000018735;ENSRNOG00000058446	RT1-Ba;Il18;Cd74;Il7r
8	GO:0050804	BP	modulation of chemical synaptic transmission	8/206	369/25324	0.010975565	0.68642875	ENSRNOG00000002164;ENSRNOG00000038184;ENSRNOG00000002636;ENSRNOG00000008001;ENSRNOG00000019018;ENSRNOG00000004890;ENSRNOG00000030771;ENSRNOG00000003741	Nmu;Camk2n2;Abat;Rab3b;Plat;Adcy8;Dgkb;Nptx1
4	GO:0019722	BP	calcium-mediated signaling	4/206	106/25324	0.011087168	0.689396343	ENSRNOG00000014333;ENSRNOG00000003305;ENSRNOG00000005345;ENSRNOG00000006319	Vcam1;Cxcr3;Vsnl1;Cxcr6
3	GO:1900046	BP	regulation of hemostasis	3/206	57/25324	0.011245527	0.689396343	ENSRNOG00000003491;ENSRNOG00000019057;ENSRNOG00000002636	Prkca;Prkcq;Abat
10	GO:0080135	BP	regulation of cellular response to stress	10/206	526/25324	0.011285736	0.689396343	ENSRNOG00000018770;ENSRNOG00000007029;ENSRNOG00000005413;ENSRNOG00000021264;ENSRNOG00000018735;ENSRNOG00000019822;ENSRNOG00000004890;ENSRNOG00000030920;ENSRNOG00000059268;ENSRNOG00000009465	Pmaip1;Dnaja1;Creb3l1;Pcna;Cd74;Gadd45b;Adcy8;Rtn4r;Ppp1r10;Sfrp2
8	GO:0099177	BP	regulation of trans-synaptic signaling	8/206	371/25324	0.011310834	0.689396343	ENSRNOG00000002164;ENSRNOG00000038184;ENSRNOG00000002636;ENSRNOG00000008001;ENSRNOG00000019018;ENSRNOG00000004890;ENSRNOG00000030771;ENSRNOG00000003741	Nmu;Camk2n2;Abat;Rab3b;Plat;Adcy8;Dgkb;Nptx1
2	GO:0002828	BP	regulation of type 2 immune response	2/206	20/25324	0.011362185	0.689396343	ENSRNOG00000018735;ENSRNOG00000009848	Cd74;Il18
2	GO:0090169	BP	regulation of spindle assembly	2/206	20/25324	0.011362185	0.689396343	ENSRNOG00000050647;ENSRNOG00000045654	Hspa1b;LOC108348108
2	GO:0031116	BP	positive regulation of microtubule polymerization	2/206	20/25324	0.011362185	0.689396343	ENSRNOG00000050647;ENSRNOG00000045654	Hspa1b;LOC108348108
179	GO:0003674	MF	molecular_function	179/206	20249/25324	0.011119165	0.689396343	ENSRNOG00000012086;ENSRNOG00000011668;ENSRNOG00000048145;ENSRNOG00000023969;ENSRNOG00000005206;ENSRNOG00000015821;ENSRNOG00000023257;ENSRNOG00000055124;ENSRNOG00000030155;ENSRNOG00000038184;ENSRNOG00000002381;ENSRNOG00000014163;ENSRNOG00000030447;ENSRNOG00000058446;ENSRNOG00000009465;ENSRNOG00000032844;ENSRNOG00000006319;ENSRNOG00000021669;ENSRNOG00000032866;ENSRNOG00000028652;ENSRNOG00000049115;…	AABR07026271.1;Nfil3;Sstr1;Herc6;Kcnq3;Cd2;Adamts9;AABR07001942.1;Bmp8a;Camk2n2;Bmp3;Zfp536;AC105662.1;Il7r;Sfrp2;RT1-Da;Cxcr6;Mybl1;AABR07035366.1;Map10;Ccr5;Ecel1;Fyb1;Emd;Lasp1;Pcna;Gng4;Abtb2;Tuba4a;Hagh;Cyp2t1;Taf11;Gbp6;Ndrg1;Ddit4;RT1-Ba;Nostrin;NEWGENE_1307313;Pax1;Ss18l2;Giot1;Litaf;Vil1;Cxcr3;Hk3;Vegfa;Slfn4;Adcy8;Dpp4;Prkcq;Runx3;Hhex;Clec2d2;Pkib;Tubb4b;Elovl5;Gnat2;Pla2g2e;Chst9;Pole…
2	GO:0003951	MF	NAD+ kinase activity	2/206	20/25324	0.011362185	0.689396343	ENSRNOG00000030771;ENSRNOG00000055689	Dgkb;AABR07052611.2
2	GO:0033612	MF	receptor serine/threonine kinase binding	2/206	20/25324	0.011362185	0.689396343	ENSRNOG00000002381;ENSRNOG00000030155	Bmp3;Bmp8a
20	GO:0010557	BP	positive regulation of macromolecule biosynthetic process	20/206	1354/25324	0.011430135	0.691455144	ENSRNOG00000055204;ENSRNOG00000016595;ENSRNOG00000011668;ENSRNOG00000002520;ENSRNOG00000007573;ENSRNOG00000005413;ENSRNOG00000021264;ENSRNOG00000018735;ENSRNOG00000014452;ENSRNOG00000056374;ENSRNOG00000051372;ENSRNOG00000021669;ENSRNOG00000002659;ENSRNOG00000009848;ENSRNOG00000014900;ENSRNOG00000012886;ENSRNOG00000009465;ENSRNOG00000047853;ENSRNOG00000019057;ENSRNOG00000054217	AABR07034833.1;Hhex;Nfil3;Litaf;Hoxb9;Creb3l1;Pcna;Cd74;Zfhx3;AC097784.1;Mycn;Mybl1;Ciita;Il18;Crem;Maff;Sfrp2;Ss18l2;Prkcq;Runx3
8	GO:0090066	BP	regulation of anatomical structure size	8/206	372/25324	0.01148128	0.692488138	ENSRNOG00000013658;ENSRNOG00000061367;ENSRNOG00000058446;ENSRNOG00000050647;ENSRNOG00000008001;ENSRNOG00000045654;ENSRNOG00000015408;ENSRNOG00000007477	Nefl;Atp7a;Il7r;Hspa1b;Rab3b;LOC108348108;Vil1;Edn3
6	GO:0050768	BP	negative regulation of neurogenesis	6/206	230/25324	0.011562439	0.695319928	ENSRNOG00000014163;ENSRNOG00000028658;ENSRNOG00000016512;ENSRNOG00000051372;ENSRNOG00000005417;ENSRNOG00000030920	Zfp536;Olig2;Sema3b;Mycn;Zhx2;Rtn4r
6	GO:0048545	BP	response to steroid hormone	6/206	231/25324	0.01179278	0.706180596	ENSRNOG00000013658;ENSRNOG00000017601;ENSRNOG00000054764;ENSRNOG00000021264;ENSRNOG00000019018;ENSRNOG00000057078	Nefl;Srd5a1;Flt3;Pcna;Plat;Ddit4
4	GO:0045619	BP	regulation of lymphocyte differentiation	4/206	108/25324	0.011812526	0.706180596	ENSRNOG00000000451;ENSRNOG00000009848;ENSRNOG00000018735;ENSRNOG00000058446	RT1-Ba;Il18;Cd74;Il7r
10	GO:0055080	BP	cation homeostasis	10/206	532/25324	0.012140553	0.723662432	ENSRNOG00000006878;ENSRNOG00000001714;ENSRNOG00000002164;ENSRNOG00000061367;ENSRNOG00000006319;ENSRNOG00000003305;ENSRNOG00000010906;ENSRNOG00000019296;ENSRNOG00000004890;ENSRNOG00000003806	Slc26a3;Atp13a4;Nmu;Atp7a;Cxcr6;Cxcr3;Ccl5;Gnat2;Adcy8;Gpr65
4	GO:0046887	BP	positive regulation of hormone secretion	4/206	109/25324	0.012186353	0.724268424	ENSRNOG00000002164;ENSRNOG00000002636;ENSRNOG00000005345;ENSRNOG00000004890	Nmu;Abat;Vsnl1;Adcy8
3	GO:0008630	BP	intrinsic apoptotic signaling pathway in response to DNA damage	3/206	59/25324	0.012347578	0.725437767	ENSRNOG00000057078;ENSRNOG00000018770;ENSRNOG00000047606	Ddit4;Pmaip1;Bcl2a1
8	GO:0010817	BP	regulation of hormone levels	8/206	377/25324	0.012362104	0.725437767	ENSRNOG00000055204;ENSRNOG00000017601;ENSRNOG00000001715;ENSRNOG00000002164;ENSRNOG00000002636;ENSRNOG00000010906;ENSRNOG00000005345;ENSRNOG00000004890	AABR07034833.1;Srd5a1;Ece2;Nmu;Abat;Ccl5;Vsnl1;Adcy8
2	GO:0034113	BP	heterotypic cell-cell adhesion	2/206	21/25324	0.012491549	0.725437767	ENSRNOG00000014333;ENSRNOG00000015821	Vcam1;Cd2
2	GO:0045987	BP	positive regulation of smooth muscle contraction	2/206	21/25324	0.012491549	0.725437767	ENSRNOG00000002164;ENSRNOG00000002636	Nmu;Abat
2	GO:2000516	BP	positive regulation of CD4-positive, alpha-beta T cell activation	2/206	21/25324	0.012491549	0.725437767	ENSRNOG00000019057;ENSRNOG00000009848	Prkcq;Il18
2	GO:0000731	BP	DNA synthesis involved in DNA repair	2/206	21/25324	0.012491549	0.725437767	ENSRNOG00000004242;ENSRNOG00000021264	Pole2;Pcna
2	GO:0044298	CC	cell body membrane	2/206	21/25324	0.012491549	0.725437767	ENSRNOG00000018285;ENSRNOG00000004890	Kcna2;Adcy8
2	GO:0019200	MF	carbohydrate kinase activity	2/206	21/25324	0.012491549	0.725437767	ENSRNOG00000026235;ENSRNOG00000049045	Hk3;AABR07045032.1
9	GO:0032787	BP	monocarboxylic acid metabolic process	9/206	457/25324	0.012873531	0.745491153	ENSRNOG00000048365;ENSRNOG00000006331;ENSRNOG00000018735;ENSRNOG00000026235;ENSRNOG00000002636;ENSRNOG00000014900;ENSRNOG00000014743;ENSRNOG00000028891;ENSRNOG00000049045	LOC100911625;Elovl5;Cd74;Hk3;Abat;Crem;Hagh;Cyp2t1;AABR07045032.1
3	GO:0050818	BP	regulation of coagulation	3/206	60/25324	0.012920999	0.746048114	ENSRNOG00000003491;ENSRNOG00000019057;ENSRNOG00000002636	Prkca;Prkcq;Abat
4	GO:0042129	BP	regulation of T cell proliferation	4/206	111/25324	0.012956557	0.746048114	ENSRNOG00000014333;ENSRNOG00000010906;ENSRNOG00000019057;ENSRNOG00000009848	Vcam1;Ccl5;Prkcq;Il18
4	GO:0001763	BP	morphogenesis of a branching structure	4/206	112/25324	0.013353035	0.747545689	ENSRNOG00000017237;ENSRNOG00000055204;ENSRNOG00000051372;ENSRNOG00000009465	Lama1;AABR07034833.1;Mycn;Sfrp2
2	GO:0010714	BP	positive regulation of collagen metabolic process	2/206	22/25324	0.01366782	0.747545689	ENSRNOG00000021812;ENSRNOG00000005413	Scx;Creb3l1
2	GO:0036230	BP	granulocyte activation	2/206	22/25324	0.01366782	0.747545689	ENSRNOG00000010906;ENSRNOG00000009848	Ccl5;Il18
2	GO:0048147	BP	negative regulation of fibroblast proliferation	2/206	22/25324	0.01366782	0.747545689	ENSRNOG00000058882;ENSRNOG00000018770	Emd;Pmaip1
2	GO:0032354	BP	response to follicle-stimulating hormone	2/206	22/25324	0.01366782	0.747545689	ENSRNOG00000017601;ENSRNOG00000019018	Srd5a1;Plat
2	GO:0032967	BP	positive regulation of collagen biosynthetic process	2/206	22/25324	0.01366782	0.747545689	ENSRNOG00000021812;ENSRNOG00000005413	Scx;Creb3l1
8	GO:0002791	BP	regulation of peptide secretion	8/206	384/25324	0.013677485	0.747545689	ENSRNOG00000055204;ENSRNOG00000002164;ENSRNOG00000002636;ENSRNOG00000015821;ENSRNOG00000018735;ENSRNOG00000010906;ENSRNOG00000005345;ENSRNOG00000004890	AABR07034833.1;Nmu;Abat;Cd2;Cd74;Ccl5;Vsnl1;Adcy8
10	GO:0051223	BP	regulation of protein transport	10/206	544/25324	0.013996094	0.747545689	ENSRNOG00000055204;ENSRNOG00000018770;ENSRNOG00000002636;ENSRNOG00000007029;ENSRNOG00000002164;ENSRNOG00000058882;ENSRNOG00000015821;ENSRNOG00000010906;ENSRNOG00000005345;ENSRNOG00000004890	AABR07034833.1;Pmaip1;Abat;Dnaja1;Nmu;Emd;Cd2;Ccl5;Vsnl1;Adcy8
10	GO:0098771	BP	inorganic ion homeostasis	10/206	546/25324	0.014324955	0.747545689	ENSRNOG00000006878;ENSRNOG00000001714;ENSRNOG00000002164;ENSRNOG00000061367;ENSRNOG00000006319;ENSRNOG00000003305;ENSRNOG00000010906;ENSRNOG00000019296;ENSRNOG00000004890;ENSRNOG00000003806	Slc26a3;Atp13a4;Nmu;Atp7a;Cxcr6;Cxcr3;Ccl5;Gnat2;Adcy8;Gpr65
2	GO:0006301	BP	postreplication repair	2/206	23/25324	0.014890169	0.747545689	ENSRNOG00000004242;ENSRNOG00000021264	Pole2;Pcna
2	GO:0042771	BP	intrinsic apoptotic signaling pathway in response to DNA damage by p53 class mediator	2/206	23/25324	0.014890169	0.747545689	ENSRNOG00000057078;ENSRNOG00000018770	Ddit4;Pmaip1
2	GO:0035025	BP	positive regulation of Rho protein signal transduction	2/206	23/25324	0.014890169	0.747545689	ENSRNOG00000030920;ENSRNOG00000003806	Rtn4r;Gpr65
23	GO:2000026	BP	regulation of multicellular organismal development	23/206	1662/25324	0.015053388	0.747545689	ENSRNOG00000013658;ENSRNOG00000017237;ENSRNOG00000014163;ENSRNOG00000058446;ENSRNOG00000014452;ENSRNOG00000005417;ENSRNOG00000021812;ENSRNOG00000005413;ENSRNOG00000013257;ENSRNOG00000028658;ENSRNOG00000018735;ENSRNOG00000016512;ENSRNOG00000051372;ENSRNOG00000003491;ENSRNOG00000030920;ENSRNOG00000025297;ENSRNOG00000009465;ENSRNOG00000003305;ENSRNOG00000000451;ENSRNOG00000009848;ENSRNOG00000012886;…	Nefl;Lama1;Zfp536;Il7r;Zfhx3;Zhx2;Scx;Creb3l1;Hecw2;Olig2;Cd74;Sema3b;Mycn;Prkca;Rtn4r;Gpr171;Sfrp2;Cxcr3;RT1-Ba;Il18;Maff;Ss18l2;Omd
5	GO:0045665	BP	negative regulation of neuron differentiation	5/206	177/25324	0.015069786	0.747545689	ENSRNOG00000030920;ENSRNOG00000014163;ENSRNOG00000005417;ENSRNOG00000028658;ENSRNOG00000016512	Rtn4r;Zfp536;Zhx2;Olig2;Sema3b
10	GO:0043269	BP	regulation of ion transport	10/206	551/25324	0.015172428	0.747545689	ENSRNOG00000002393;ENSRNOG00000061367;ENSRNOG00000003305;ENSRNOG00000008001;ENSRNOG00000010906;ENSRNOG00000018285;ENSRNOG00000002636;ENSRNOG00000013257;ENSRNOG00000022884;ENSRNOG00000057221	Eprs;Atp7a;Cxcr3;Rab3b;Ccl5;Kcna2;Abat;Hecw2;Cd84;Scn3b
10	GO:0045596	BP	negative regulation of cell differentiation	10/206	554/25324	0.015698567	0.747545689	ENSRNOG00000014163;ENSRNOG00000028658;ENSRNOG00000018735;ENSRNOG00000016512;ENSRNOG00000051372;ENSRNOG00000025297;ENSRNOG00000009848;ENSRNOG00000030920;ENSRNOG00000005417;ENSRNOG00000009465	Zfp536;Olig2;Cd74;Sema3b;Mycn;Gpr171;Il18;Rtn4r;Zhx2;Sfrp2
5	GO:0051048	BP	negative regulation of secretion	5/206	179/25324	0.01574714	0.747545689	ENSRNOG00000002164;ENSRNOG00000022884;ENSRNOG00000005345;ENSRNOG00000018735;ENSRNOG00000002636	Nmu;Cd84;Vsnl1;Cd74;Abat
4	GO:0050806	BP	positive regulation of synaptic transmission	4/206	118/25324	0.015894125	0.747545689	ENSRNOG00000002164;ENSRNOG00000002636;ENSRNOG00000008001;ENSRNOG00000004890	Nmu;Abat;Rab3b;Adcy8
3	GO:0021987	BP	cerebral cortex development	3/206	65/25324	0.016014168	0.747545689	ENSRNOG00000013658;ENSRNOG00000017601;ENSRNOG00000047606	Nefl;Srd5a1;Bcl2a1
2	GO:0071827	BP	plasma lipoprotein particle organization	2/206	24/25324	0.016157775	0.747545689	ENSRNOG00000018126;ENSRNOG00000017024	Abca1;Pla2g2e
2	GO:0030041	BP	actin filament polymerization	2/206	24/25324	0.016157775	0.747545689	ENSRNOG00000016987;ENSRNOG00000015408	Pstpip2;Vil1
2	GO:0048663	BP	neuron fate commitment	2/206	24/25324	0.016157775	0.747545689	ENSRNOG00000028658;ENSRNOG00000028648	Olig2;Olig1
2	GO:0031112	BP	positive regulation of microtubule polymerization or depolymerization	2/206	24/25324	0.016157775	0.747545689	ENSRNOG00000050647;ENSRNOG00000045654	Hspa1b;LOC108348108
2	GO:0010470	BP	regulation of gastrulation	2/206	24/25324	0.016157775	0.747545689	ENSRNOG00000021812;ENSRNOG00000009465	Scx;Sfrp2
2	GO:0043516	BP	regulation of DNA damage response, signal transduction by p53 class mediator	2/206	24/25324	0.016157775	0.747545689	ENSRNOG00000018735;ENSRNOG00000018770	Cd74;Pmaip1
9	GO:0055065	BP	metal ion homeostasis	9/206	475/25324	0.016164642	0.747545689	ENSRNOG00000003305;ENSRNOG00000001714;ENSRNOG00000002164;ENSRNOG00000061367;ENSRNOG00000006319;ENSRNOG00000010906;ENSRNOG00000019296;ENSRNOG00000004890;ENSRNOG00000003806	Cxcr3;Atp13a4;Nmu;Atp7a;Cxcr6;Ccl5;Gnat2;Adcy8;Gpr65
1	GO:0018125	BP	peptidyl-cysteine methylation	1/206	2/25324	0.016203299	0.747545689	ENSRNOG00000008001	Rab3b
1	GO:0086015	BP	SA node cell action potential	1/206	2/25324	0.016203299	0.747545689	ENSRNOG00000057221	Scn3b
1	GO:0086014	BP	atrial cardiac muscle cell action potential	1/206	2/25324	0.016203299	0.747545689	ENSRNOG00000057221	Scn3b
1	GO:1990786	BP	cellular response to dsDNA	1/206	2/25324	0.016203299	0.747545689	ENSRNOG00000052894	Epg5
1	GO:0035993	BP	deltoid tuberosity development	1/206	2/25324	0.016203299	0.747545689	ENSRNOG00000021812	Scx
1	GO:0090244	BP	Wnt signaling pathway involved in somitogenesis	1/206	2/25324	0.016203299	0.747545689	ENSRNOG00000009465	Sfrp2
1	GO:1902990	BP	mitotic telomere maintenance via semi-conservative replication	1/206	2/25324	0.016203299	0.747545689	ENSRNOG00000021264	Pcna
1	GO:2000569	BP	regulation of T-helper 2 cell activation	1/206	2/25324	0.016203299	0.747545689	ENSRNOG00000019057	Prkcq
1	GO:0060907	BP	positive regulation of macrophage cytokine production	1/206	2/25324	0.016203299	0.747545689	ENSRNOG00000018735	Cd74
1	GO:0033602	BP	negative regulation of dopamine secretion	1/206	2/25324	0.016203299	0.747545689	ENSRNOG00000002636	Abat
1	GO:0060003	BP	copper ion export	1/206	2/25324	0.016203299	0.747545689	ENSRNOG00000061367	Atp7a
1	GO:1990784	BP	response to dsDNA	1/206	2/25324	0.016203299	0.747545689	ENSRNOG00000052894	Epg5
1	GO:0036509	BP	trimming of terminal mannose on B branch	1/206	2/25324	0.016203299	0.747545689	ENSRNOG00000012559	Man1b1
1	GO:0006272	BP	leading strand elongation	1/206	2/25324	0.016203299	0.747545689	ENSRNOG00000021264	Pcna
1	GO:0030887	BP	positive regulation of myeloid dendritic cell activation	1/206	2/25324	0.016203299	0.747545689	ENSRNOG00000061739	Klrk1
1	GO:0090108	BP	positive regulation of high-density lipoprotein particle assembly	1/206	2/25324	0.016203299	0.747545689	ENSRNOG00000018126	Abca1
1	GO:0120061	BP	negative regulation of gastric emptying	1/206	2/25324	0.016203299	0.747545689	ENSRNOG00000002164	Nmu
1	GO:0120060	BP	regulation of gastric emptying	1/206	2/25324	0.016203299	0.747545689	ENSRNOG00000002164	Nmu
1	GO:0015825	BP	L-serine transport	1/206	2/25324	0.016203299	0.747545689	ENSRNOG00000005248	Slc1a4
1	GO:1903937	BP	response to acrylamide	1/206	2/25324	0.016203299	0.747545689	ENSRNOG00000013658	Nefl
1	GO:2000570	BP	positive regulation of T-helper 2 cell activation	1/206	2/25324	0.016203299	0.747545689	ENSRNOG00000019057	Prkcq
1	GO:0009450	BP	gamma-aminobutyric acid catabolic process	1/206	2/25324	0.016203299	0.747545689	ENSRNOG00000002636	Abat
1	GO:0061723	BP	glycophagy	1/206	2/25324	0.016203299	0.747545689	ENSRNOG00000002218	Stbd1
1	GO:0070671	BP	response to interleukin-12	1/206	2/25324	0.016203299	0.747545689	ENSRNOG00000042070	Ticam2
1	GO:0035498	BP	carnosine metabolic process	1/206	2/25324	0.016203299	0.747545689	ENSRNOG00000012872	Carnmt1
1	GO:0014053	BP	negative regulation of gamma-aminobutyric acid secretion	1/206	2/25324	0.016203299	0.747545689	ENSRNOG00000002636	Abat
1	GO:0061183	BP	regulation of dermatome development	1/206	2/25324	0.016203299	0.747545689	ENSRNOG00000009465	Sfrp2
1	GO:0140039	BP	cell-cell adhesion in response to extracellular stimulus	1/206	2/25324	0.016203299	0.747545689	ENSRNOG00000014333	Vcam1
1	GO:0071954	BP	chemokine (C-C motif) ligand 11 production	1/206	2/25324	0.016203299	0.747545689	ENSRNOG00000003305	Cxcr3
1	GO:0033693	BP	neurofilament bundle assembly	1/206	2/25324	0.016203299	0.747545689	ENSRNOG00000013658	Nefl
1	GO:1902896	BP	terminal web assembly	1/206	2/25324	0.016203299	0.747545689	ENSRNOG00000015408	Vil1
1	GO:0009449	BP	gamma-aminobutyric acid biosynthetic process	1/206	2/25324	0.016203299	0.747545689	ENSRNOG00000002636	Abat
6	GO:0051480	BP	regulation of cytosolic calcium ion concentration	6/206	248/25324	0.016219013	0.747545689	ENSRNOG00000003806;ENSRNOG00000002164;ENSRNOG00000003305;ENSRNOG00000006319;ENSRNOG00000019296;ENSRNOG00000004890	Gpr65;Nmu;Cxcr3;Cxcr6;Gnat2;Adcy8
6	GO:0051961	BP	negative regulation of nervous system development	6/206	248/25324	0.016219013	0.747545689	ENSRNOG00000014163;ENSRNOG00000028658;ENSRNOG00000016512;ENSRNOG00000051372;ENSRNOG00000005417;ENSRNOG00000030920	Zfp536;Olig2;Sema3b;Mycn;Zhx2;Rtn4r
8	GO:0098978	CC	glutamatergic synapse	8/206	386/25324	0.014071424	0.747545689	ENSRNOG00000007393;ENSRNOG00000058938;ENSRNOG00000019018;ENSRNOG00000030920;ENSRNOG00000004890;ENSRNOG00000030771;ENSRNOG00000030269;ENSRNOG00000003741	Ndrg1;Camkv;Plat;Rtn4r;Adcy8;Dgkb;Atp2b2;Nptx1
5	GO:0005882	CC	intermediate filament	5/206	177/25324	0.015069786	0.747545689	ENSRNOG00000013658;ENSRNOG00000005248;ENSRNOG00000014030;ENSRNOG00000008118;ENSRNOG00000014233	Nefl;Slc1a4;Synm;Sync;Krt19
5	GO:0030133	CC	transport vesicle	5/206	180/25324	0.016093315	0.747545689	ENSRNOG00000015670;ENSRNOG00000023935;ENSRNOG00000018094;ENSRNOG00000008001;ENSRNOG00000061367	Stx7;Nrsn2;Sv2c;Rab3b;Atp7a
1	GO:0098559	CC	cytoplasmic side of early endosome membrane	1/206	2/25324	0.016203299	0.747545689	ENSRNOG00000002520	Litaf
1	GO:0005608	CC	laminin-3 complex	1/206	2/25324	0.016203299	0.747545689	ENSRNOG00000017237	Lama1
1	GO:0070557	CC	PCNA-p21 complex	1/206	2/25324	0.016203299	0.747545689	ENSRNOG00000021264	Pcna
1	GO:0098560	CC	cytoplasmic side of late endosome membrane	1/206	2/25324	0.016203299	0.747545689	ENSRNOG00000002520	Litaf
1	GO:1990723	CC	cytoplasmic periphery of the nuclear pore complex	1/206	2/25324	0.016203299	0.747545689	ENSRNOG00000000796	Ranbp2
1	GO:0071065	CC	alpha9-beta1 integrin-vascular cell adhesion molecule-1 complex	1/206	2/25324	0.016203299	0.747545689	ENSRNOG00000014333	Vcam1
2	GO:0019957	MF	C-C chemokine binding	2/206	22/25324	0.01366782	0.747545689	ENSRNOG00000006319;ENSRNOG00000003305	Cxcr6;Cxcr3
2	GO:0051787	MF	misfolded protein binding	2/206	23/25324	0.014890169	0.747545689	ENSRNOG00000050647;ENSRNOG00000045654	Hspa1b;LOC108348108
2	GO:0015026	MF	coreceptor activity	2/206	23/25324	0.014890169	0.747545689	ENSRNOG00000055204;ENSRNOG00000006319	AABR07034833.1;Cxcr6
2	GO:0030247	MF	polysaccharide binding	2/206	23/25324	0.014890169	0.747545689	ENSRNOG00000032844;ENSRNOG00000002218	RT1-Da;Stbd1
38	GO:0043168	MF	anion binding	38/206	3212/25324	0.015540608	0.747545689	ENSRNOG00000003491;ENSRNOG00000002659;ENSRNOG00000030920;ENSRNOG00000026235;ENSRNOG00000019598;ENSRNOG00000057092;ENSRNOG00000004890;ENSRNOG00000061922;ENSRNOG00000050535;ENSRNOG00000049045;ENSRNOG00000054217;ENSRNOG00000010170;ENSRNOG00000007029;ENSRNOG00000061367;ENSRNOG00000045560;ENSRNOG00000019296;ENSRNOG00000002636;ENSRNOG00000030269;ENSRNOG00000042070;ENSRNOG00000054764;ENSRNOG00000031930;…	Prkca;Ciita;Rtn4r;Hk3;Vegfa;Slfn4;Adcy8;U6;RragB;AABR07045032.1;Runx3;Tubb4b;Dnaja1;Atp7a;Gvin1;Gnat2;Abat;Atp2b2;Ticam2;Flt3;Bin2;Hspa1b;Camkv;LOC108348108;Tuba4a;Vil1;Prkcq;Adap2;Dgkb;Eprs;Srd5a1;Plekhn1;Gbp6;Atp13a4;Hsph1;Rab3b;AABR07025140.1;Abca1
2	GO:0051059	MF	NF-kappaB binding	2/206	24/25324	0.016157775	0.747545689	ENSRNOG00000050647;ENSRNOG00000045654	Hspa1b;LOC108348108
1	GO:0004649	MF	poly(ADP-ribose) glycohydrolase activity	1/206	2/25324	0.016203299	0.747545689	ENSRNOG00000019978	Parg
1	GO:0008294	MF	calcium- and calmodulin-responsive adenylate cyclase activity	1/206	2/25324	0.016203299	0.747545689	ENSRNOG00000004890	Adcy8
1	GO:0035718	MF	macrophage migration inhibitory factor binding	1/206	2/25324	0.016203299	0.747545689	ENSRNOG00000018735	Cd74
1	GO:0030226	MF	apolipoprotein receptor activity	1/206	2/25324	0.016203299	0.747545689	ENSRNOG00000018126	Abca1
1	GO:0090554	MF	phosphatidylcholine floppase activity	1/206	2/25324	0.016203299	0.747545689	ENSRNOG00000018126	Abca1
1	GO:0090556	MF	phosphatidylserine floppase activity	1/206	2/25324	0.016203299	0.747545689	ENSRNOG00000018126	Abca1
1	GO:0000701	MF	purine-specific mismatch base pair DNA N-glycosylase activity	1/206	2/25324	0.016203299	0.747545689	ENSRNOG00000021264	Pcna
1	GO:0034188	MF	apolipoprotein A-I receptor activity	1/206	2/25324	0.016203299	0.747545689	ENSRNOG00000018126	Abca1
1	GO:0031729	MF	CCR4 chemokine receptor binding	1/206	2/25324	0.016203299	0.747545689	ENSRNOG00000010906	Ccl5
1	GO:0031726	MF	CCR1 chemokine receptor binding	1/206	2/25324	0.016203299	0.747545689	ENSRNOG00000010906	Ccl5
1	GO:1905573	MF	ganglioside GM1 binding	1/206	2/25324	0.016203299	0.747545689	ENSRNOG00000030920	Rtn4r
1	GO:0099184	MF	structural constituent of postsynaptic intermediate filament cytoskeleton	1/206	2/25324	0.016203299	0.747545689	ENSRNOG00000013658	Nefl
1	GO:0043682	MF	copper transmembrane transporter activity, phosphorylative mechanism	1/206	2/25324	0.016203299	0.747545689	ENSRNOG00000061367	Atp7a
17	GO:0031410	CC	cytoplasmic vesicle	17/206	1140/25324	0.016356977	0.752198899	ENSRNOG00000027697;ENSRNOG00000027606;ENSRNOG00000061367;ENSRNOG00000001506;ENSRNOG00000018094;ENSRNOG00000049758;ENSRNOG00000008001;ENSRNOG00000018735;ENSRNOG00000019018;ENSRNOG00000014333;ENSRNOG00000018285;ENSRNOG00000018126;ENSRNOG00000000661;ENSRNOG00000023935;ENSRNOG00000042070;ENSRNOG00000015670;ENSRNOG00000006611	Nmnat2;Neurl1b;Atp7a;Tmem35a;Sv2c;Tbc1d16;Rab3b;Cd74;Plat;Vcam1;Kcna2;Abca1;Hps4;Nrsn2;Ticam2;Stx7;Nostrin
8	GO:0071417	BP	cellular response to organonitrogen compound	8/206	398/25324	0.016610981	0.753340874	ENSRNOG00000002393;ENSRNOG00000017601;ENSRNOG00000061367;ENSRNOG00000014333;ENSRNOG00000006878;ENSRNOG00000019018;ENSRNOG00000004890;ENSRNOG00000050535	Eprs;Srd5a1;Atp7a;Vcam1;Slc26a3;Plat;Adcy8;RragB
3	GO:0072331	BP	signal transduction by p53 class mediator	3/206	66/25324	0.016678313	0.753340874	ENSRNOG00000057078;ENSRNOG00000007393;ENSRNOG00000018770	Ddit4;Ndrg1;Pmaip1
3	GO:0071901	BP	negative regulation of protein serine/threonine kinase activity	3/206	66/25324	0.016678313	0.753340874	ENSRNOG00000016595;ENSRNOG00000009465;ENSRNOG00000007029	Hhex;Sfrp2;Dnaja1
3	GO:0042180	BP	cellular ketone metabolic process	3/206	66/25324	0.016678313	0.753340874	ENSRNOG00000014743;ENSRNOG00000017601;ENSRNOG00000014456	Hagh;Srd5a1;Coq10b
3	GO:0048145	BP	regulation of fibroblast proliferation	3/206	66/25324	0.016678313	0.753340874	ENSRNOG00000058882;ENSRNOG00000018735;ENSRNOG00000018770	Emd;Cd74;Pmaip1
17	GO:0097708	CC	intracellular vesicle	17/206	1143/25324	0.016560695	0.753340874	ENSRNOG00000027697;ENSRNOG00000027606;ENSRNOG00000061367;ENSRNOG00000001506;ENSRNOG00000018094;ENSRNOG00000049758;ENSRNOG00000008001;ENSRNOG00000018735;ENSRNOG00000019018;ENSRNOG00000014333;ENSRNOG00000018285;ENSRNOG00000018126;ENSRNOG00000000661;ENSRNOG00000023935;ENSRNOG00000042070;ENSRNOG00000015670;ENSRNOG00000006611	Nmnat2;Neurl1b;Atp7a;Tmem35a;Sv2c;Tbc1d16;Rab3b;Cd74;Plat;Vcam1;Kcna2;Abca1;Hps4;Nrsn2;Ticam2;Stx7;Nostrin
28	GO:0032555	MF	purine ribonucleotide binding	28/206	2169/25324	0.016541299	0.753340874	ENSRNOG00000002659;ENSRNOG00000026235;ENSRNOG00000057092;ENSRNOG00000004890;ENSRNOG00000050535;ENSRNOG00000049045;ENSRNOG00000054217;ENSRNOG00000010170;ENSRNOG00000007029;ENSRNOG00000061367;ENSRNOG00000045560;ENSRNOG00000019296;ENSRNOG00000030269;ENSRNOG00000054764;ENSRNOG00000050647;ENSRNOG00000058938;ENSRNOG00000045654;ENSRNOG00000003597;ENSRNOG00000019057;ENSRNOG00000003491;ENSRNOG00000030771;…	Ciita;Hk3;Slfn4;Adcy8;RragB;AABR07045032.1;Runx3;Tubb4b;Dnaja1;Atp7a;Gvin1;Gnat2;Atp2b2;Flt3;Hspa1b;Camkv;LOC108348108;Tuba4a;Prkcq;Prkca;Dgkb;Eprs;Gbp6;Hsph1;Atp13a4;Rab3b;AABR07025140.1;Abca1
23	GO:0010628	BP	positive regulation of gene expression	23/206	1709/25324	0.016836513	0.755450261	ENSRNOG00000011668;ENSRNOG00000002520;ENSRNOG00000015821;ENSRNOG00000002659;ENSRNOG00000019057;ENSRNOG00000054217;ENSRNOG00000016595;ENSRNOG00000058446;ENSRNOG00000014452;ENSRNOG00000021669;ENSRNOG00000005413;ENSRNOG00000042070;ENSRNOG00000055204;ENSRNOG00000007573;ENSRNOG00000018735;ENSRNOG00000051372;ENSRNOG00000014900;ENSRNOG00000009465;ENSRNOG00000059097;ENSRNOG00000056374;ENSRNOG00000009848;…	Nfil3;Litaf;Cd2;Ciita;Prkcq;Runx3;Hhex;Il7r;Zfhx3;Mybl1;Creb3l1;Ticam2;AABR07034833.1;Hoxb9;Cd74;Mycn;Crem;Sfrp2;AABR07025140.1;AC097784.1;Il18;Maff;Ss18l2
28	GO:0017076	MF	purine nucleotide binding	28/206	2179/25324	0.016807615	0.755450261	ENSRNOG00000002659;ENSRNOG00000026235;ENSRNOG00000057092;ENSRNOG00000004890;ENSRNOG00000050535;ENSRNOG00000049045;ENSRNOG00000054217;ENSRNOG00000010170;ENSRNOG00000007029;ENSRNOG00000061367;ENSRNOG00000045560;ENSRNOG00000019296;ENSRNOG00000030269;ENSRNOG00000054764;ENSRNOG00000050647;ENSRNOG00000058938;ENSRNOG00000045654;ENSRNOG00000003597;ENSRNOG00000019057;ENSRNOG00000003491;ENSRNOG00000030771;…	Ciita;Hk3;Slfn4;Adcy8;RragB;AABR07045032.1;Runx3;Tubb4b;Dnaja1;Atp7a;Gvin1;Gnat2;Atp2b2;Flt3;Hspa1b;Camkv;LOC108348108;Tuba4a;Prkcq;Prkca;Dgkb;Eprs;Gbp6;Hsph1;Atp13a4;Rab3b;AABR07025140.1;Abca1
28	GO:0032553	MF	ribonucleotide binding	28/206	2187/25324	0.017052951	0.763476401	ENSRNOG00000002659;ENSRNOG00000026235;ENSRNOG00000057092;ENSRNOG00000004890;ENSRNOG00000050535;ENSRNOG00000049045;ENSRNOG00000054217;ENSRNOG00000010170;ENSRNOG00000007029;ENSRNOG00000061367;ENSRNOG00000045560;ENSRNOG00000019296;ENSRNOG00000030269;ENSRNOG00000054764;ENSRNOG00000050647;ENSRNOG00000058938;ENSRNOG00000045654;ENSRNOG00000003597;ENSRNOG00000019057;ENSRNOG00000003491;ENSRNOG00000030771;…	Ciita;Hk3;Slfn4;Adcy8;RragB;AABR07045032.1;Runx3;Tubb4b;Dnaja1;Atp7a;Gvin1;Gnat2;Atp2b2;Flt3;Hspa1b;Camkv;LOC108348108;Tuba4a;Prkcq;Prkca;Dgkb;Eprs;Gbp6;Hsph1;Atp13a4;Rab3b;AABR07025140.1;Abca1
5	GO:1903522	BP	regulation of blood circulation	5/206	183/25324	0.017162177	0.766677843	ENSRNOG00000002164;ENSRNOG00000050647;ENSRNOG00000057221;ENSRNOG00000045654;ENSRNOG00000007477	Nmu;Hspa1b;Scn3b;LOC108348108;Edn3
4	GO:0034341	BP	response to interferon-gamma	4/206	121/25324	0.017270931	0.769844157	ENSRNOG00000002393;ENSRNOG00000000451;ENSRNOG00000010906;ENSRNOG00000002659	Eprs;RT1-Ba;Ccl5;Ciita
3	GO:0042632	BP	cholesterol homeostasis	3/206	67/25324	0.017357708	0.770333558	ENSRNOG00000055204;ENSRNOG00000018126;ENSRNOG00000009848	AABR07034833.1;Abca1;Il18
3	GO:0032024	BP	positive regulation of insulin secretion	3/206	67/25324	0.017357708	0.770333558	ENSRNOG00000002636;ENSRNOG00000005345;ENSRNOG00000004890	Abat;Vsnl1;Adcy8
2	GO:1902745	BP	positive regulation of lamellipodium organization	2/206	25/25324	0.017469829	0.771938582	ENSRNOG00000015408;ENSRNOG00000061367	Vil1;Atp7a
2	GO:0045923	BP	positive regulation of fatty acid metabolic process	2/206	25/25324	0.017469829	0.771938582	ENSRNOG00000006331;ENSRNOG00000018735	Elovl5;Cd74
4	GO:0031225	CC	anchored component of membrane	4/206	122/25324	0.017745881	0.782435513	ENSRNOG00000030920;ENSRNOG00000047072;ENSRNOG00000019445;ENSRNOG00000008001	Rtn4r;LOC100910656;Msln;Rab3b
9	GO:0009986	CC	cell surface	9/206	483/25324	0.01781053	0.783586235	ENSRNOG00000048365;ENSRNOG00000014333;ENSRNOG00000019445;ENSRNOG00000015821;ENSRNOG00000002659;ENSRNOG00000032844;ENSRNOG00000018126;ENSRNOG00000061739;ENSRNOG00000030920	LOC100911625;Vcam1;Msln;Cd2;Ciita;RT1-Da;Abca1;Klrk1;Rtn4r
8	GO:0051345	BP	positive regulation of hydrolase activity	8/206	404/25324	0.017997968	0.785723006	ENSRNOG00000003806;ENSRNOG00000049758;ENSRNOG00000021264;ENSRNOG00000010906;ENSRNOG00000018770;ENSRNOG00000030920;ENSRNOG00000000796;ENSRNOG00000003895	Gpr65;Tbc1d16;Pcna;Ccl5;Pmaip1;Rtn4r;Ranbp2;Rgs1
3	GO:0055092	BP	sterol homeostasis	3/206	68/25324	0.018052378	0.785723006	ENSRNOG00000055204;ENSRNOG00000018126;ENSRNOG00000009848	AABR07034833.1;Abca1;Il18
3	GO:0022406	BP	membrane docking	3/206	68/25324	0.018052378	0.785723006	ENSRNOG00000014333;ENSRNOG00000008001;ENSRNOG00000015670	Vcam1;Rab3b;Stx7
9	GO:0046982	MF	protein heterodimerization activity	9/206	484/25324	0.018024554	0.785723006	ENSRNOG00000048365;ENSRNOG00000013658;ENSRNOG00000059093;ENSRNOG00000008510;ENSRNOG00000005417;ENSRNOG00000021812;ENSRNOG00000047606;ENSRNOG00000024601;ENSRNOG00000053025	LOC100911625;Nefl;AABR07012583.2;Abtb2;Zhx2;Scx;Bcl2a1;Taf11;AC130391.3
9	GO:0030545	MF	receptor regulator activity	9/206	484/25324	0.018024554	0.785723006	ENSRNOG00000002381;ENSRNOG00000016512;ENSRNOG00000010906;ENSRNOG00000019598;ENSRNOG00000009848;ENSRNOG00000030155;ENSRNOG00000047072;ENSRNOG00000009465;ENSRNOG00000048688	Bmp3;Sema3b;Ccl5;Vegfa;Il18;Bmp8a;LOC100910656;Sfrp2;NEWGENE_1307313
6	GO:0046649	BP	lymphocyte activation	6/206	255/25324	0.018336606	0.796388564	ENSRNOG00000054764;ENSRNOG00000058446;ENSRNOG00000015821;ENSRNOG00000026702;ENSRNOG00000009848;ENSRNOG00000048145	Flt3;Il7r;Cd2;Jaml;Il18;Sstr1
11	GO:0099512	CC	supramolecular fiber	11/206	617/25324	0.018663519	0.807137639	ENSRNOG00000013658;ENSRNOG00000028652;ENSRNOG00000010170;ENSRNOG00000007393;ENSRNOG00000000902;ENSRNOG00000005248;ENSRNOG00000014233;ENSRNOG00000003597;ENSRNOG00000014030;ENSRNOG00000016987;ENSRNOG00000008118	Nefl;Map10;Tubb4b;Ndrg1;Hsph1;Slc1a4;Krt19;Tuba4a;Synm;Pstpip2;Sync
11	GO:0099081	CC	supramolecular polymer	11/206	617/25324	0.018663519	0.807137639	ENSRNOG00000013658;ENSRNOG00000028652;ENSRNOG00000010170;ENSRNOG00000007393;ENSRNOG00000000902;ENSRNOG00000005248;ENSRNOG00000014233;ENSRNOG00000003597;ENSRNOG00000014030;ENSRNOG00000016987;ENSRNOG00000008118	Nefl;Map10;Tubb4b;Ndrg1;Hsph1;Slc1a4;Krt19;Tuba4a;Synm;Pstpip2;Sync
4	GO:0048534	BP	hematopoietic or lymphoid organ development	4/206	124/25324	0.018720029	0.807273749	ENSRNOG00000016595;ENSRNOG00000055204;ENSRNOG00000054217;ENSRNOG00000058446	Hhex;AABR07034833.1;Runx3;Il7r
3	GO:0001912	BP	positive regulation of leukocyte mediated cytotoxicity	3/206	69/25324	0.018762347	0.807273749	ENSRNOG00000050647;ENSRNOG00000045654;ENSRNOG00000061739	Hspa1b;LOC108348108;Klrk1
2	GO:0010039	BP	response to iron ion	2/206	26/25324	0.018825532	0.807273749	ENSRNOG00000002636;ENSRNOG00000061367	Abat;Atp7a
2	GO:0010165	BP	response to X-ray	2/206	26/25324	0.018825532	0.807273749	ENSRNOG00000009465;ENSRNOG00000018770	Sfrp2;Pmaip1
5	GO:0043547	BP	positive regulation of GTPase activity	5/206	189/25324	0.019438909	0.828333875	ENSRNOG00000030920;ENSRNOG00000049758;ENSRNOG00000000796;ENSRNOG00000003806;ENSRNOG00000003895	Rtn4r;Tbc1d16;Ranbp2;Gpr65;Rgs1
12	GO:0045202	CC	synapse	12/206	732/25324	0.019412446	0.828333875	ENSRNOG00000027697;ENSRNOG00000007393;ENSRNOG00000013658;ENSRNOG00000058938;ENSRNOG00000008001;ENSRNOG00000030920;ENSRNOG00000004890;ENSRNOG00000030771;ENSRNOG00000019018;ENSRNOG00000030269;ENSRNOG00000003741;ENSRNOG00000008118	Nmnat2;Ndrg1;Nefl;Camkv;Rab3b;Rtn4r;Adcy8;Dgkb;Plat;Atp2b2;Nptx1;Sync
12	GO:0042803	MF	protein homodimerization activity	12/206	732/25324	0.019412446	0.828333875	ENSRNOG00000016595;ENSRNOG00000048365;ENSRNOG00000022392;ENSRNOG00000002393;ENSRNOG00000028658;ENSRNOG00000015821;ENSRNOG00000015408;ENSRNOG00000000661;ENSRNOG00000010906;ENSRNOG00000005417;ENSRNOG00000002636;ENSRNOG00000047606	Hhex;LOC100911625;Hspb8;Eprs;Olig2;Cd2;Vil1;Hps4;Ccl5;Zhx2;Abat;Bcl2a1
9	GO:0002694	BP	regulation of leukocyte activation	9/206	491/25324	0.019575603	0.832413603	ENSRNOG00000058446;ENSRNOG00000014333;ENSRNOG00000000451;ENSRNOG00000018735;ENSRNOG00000010906;ENSRNOG00000061739;ENSRNOG00000009848;ENSRNOG00000022884;ENSRNOG00000019057	Il7r;Vcam1;RT1-Ba;Cd74;Ccl5;Klrk1;Il18;Cd84;Prkcq
2	GO:0071825	BP	protein-lipid complex subunit organization	2/206	27/25324	0.020224093	0.850609976	ENSRNOG00000018126;ENSRNOG00000017024	Abca1;Pla2g2e
2	GO:0035774	BP	positive regulation of insulin secretion involved in cellular response to glucose stimulus	2/206	27/25324	0.020224093	0.850609976	ENSRNOG00000005345;ENSRNOG00000004890	Vsnl1;Adcy8
2	GO:0046329	BP	negative regulation of JNK cascade	2/206	27/25324	0.020224093	0.850609976	ENSRNOG00000009465;ENSRNOG00000007029	Sfrp2;Dnaja1
3	GO:0007218	BP	neuropeptide signaling pathway	3/206	71/25324	0.020228246	0.850609976	ENSRNOG00000048145;ENSRNOG00000019447;ENSRNOG00000002164	Sstr1;Ecel1;Nmu
8	GO:0046903	BP	secretion	8/206	413/25324	0.020231739	0.850609976	ENSRNOG00000061367;ENSRNOG00000002164;ENSRNOG00000008001;ENSRNOG00000010906;ENSRNOG00000005620;ENSRNOG00000018126;ENSRNOG00000005413;ENSRNOG00000015670	Atp7a;Nmu;Rab3b;Ccl5;Lcp2;Abca1;Creb3l1;Stx7
6	GO:0000323	CC	lytic vacuole	6/206	261/25324	0.02029646	0.850609976	ENSRNOG00000052894;ENSRNOG00000000451;ENSRNOG00000032844;ENSRNOG00000018735;ENSRNOG00000000661;ENSRNOG00000050535	Epg5;RT1-Ba;RT1-Da;Cd74;Hps4;RragB
6	GO:0005764	CC	lysosome	6/206	261/25324	0.02029646	0.850609976	ENSRNOG00000052894;ENSRNOG00000000451;ENSRNOG00000032844;ENSRNOG00000018735;ENSRNOG00000000661;ENSRNOG00000050535	Epg5;RT1-Ba;RT1-Da;Cd74;Hps4;RragB
7	GO:0051222	BP	positive regulation of protein transport	7/206	336/25324	0.020491398	0.857012658	ENSRNOG00000002636;ENSRNOG00000002164;ENSRNOG00000058882;ENSRNOG00000004890;ENSRNOG00000015821;ENSRNOG00000005345;ENSRNOG00000018770	Abat;Nmu;Emd;Adcy8;Cd2;Vsnl1;Pmaip1
3	GO:0032649	BP	regulation of interferon-gamma production	3/206	72/25324	0.020984202	0.860287722	ENSRNOG00000042070;ENSRNOG00000015821;ENSRNOG00000009848	Ticam2;Cd2;Il18
6	GO:0001666	BP	response to hypoxia	6/206	264/25324	0.021327846	0.860287722	ENSRNOG00000007393;ENSRNOG00000020295;ENSRNOG00000061367;ENSRNOG00000014333;ENSRNOG00000057078;ENSRNOG00000002636	Ndrg1;Plekhn1;Atp7a;Vcam1;Ddit4;Abat
2	GO:0048706	BP	embryonic skeletal system development	2/206	28/25324	0.021664733	0.860287722	ENSRNOG00000007573;ENSRNOG00000021812	Hoxb9;Scx
3	GO:1904894	BP	positive regulation of receptor signaling pathway via STAT	3/206	73/25324	0.021755506	0.860287722	ENSRNOG00000010906;ENSRNOG00000009848;ENSRNOG00000058446	Ccl5;Il18;Il7r
4	GO:0006469	BP	negative regulation of protein kinase activity	4/206	130/25324	0.021838944	0.860287722	ENSRNOG00000016595;ENSRNOG00000019822;ENSRNOG00000009465;ENSRNOG00000007029	Hhex;Gadd45b;Sfrp2;Dnaja1
6	GO:0010721	BP	negative regulation of cell development	6/206	266/25324	0.022034823	0.860287722	ENSRNOG00000014163;ENSRNOG00000028658;ENSRNOG00000016512;ENSRNOG00000051372;ENSRNOG00000005417;ENSRNOG00000030920	Zfp536;Olig2;Sema3b;Mycn;Zhx2;Rtn4r
4	GO:1903708	BP	positive regulation of hemopoiesis	4/206	131/25324	0.022387748	0.860287722	ENSRNOG00000000451;ENSRNOG00000009848;ENSRNOG00000018735;ENSRNOG00000058446	RT1-Ba;Il18;Cd74;Il7r
3	GO:2001243	BP	negative regulation of intrinsic apoptotic signaling pathway	3/206	74/25324	0.022542161	0.860287722	ENSRNOG00000047606;ENSRNOG00000018735;ENSRNOG00000005413	Bcl2a1;Cd74;Creb3l1
2	GO:0050663	BP	cytokine secretion	2/206	29/25324	0.023146681	0.860287722	ENSRNOG00000005620;ENSRNOG00000018126	Lcp2;Abca1
2	GO:0021510	BP	spinal cord development	2/206	29/25324	0.023146681	0.860287722	ENSRNOG00000013658;ENSRNOG00000017601	Nefl;Srd5a1
2	GO:0002062	BP	chondrocyte differentiation	2/206	29/25324	0.023146681	0.860287722	ENSRNOG00000021812;ENSRNOG00000054217	Scx;Runx3
2	GO:0060236	BP	regulation of mitotic spindle organization	2/206	29/25324	0.023146681	0.860287722	ENSRNOG00000050647;ENSRNOG00000045654	Hspa1b;LOC108348108
2	GO:0010665	BP	regulation of cardiac muscle cell apoptotic process	2/206	29/25324	0.023146681	0.860287722	ENSRNOG00000059268;ENSRNOG00000009465	Ppp1r10;Sfrp2
2	GO:0032965	BP	regulation of collagen biosynthetic process	2/206	29/25324	0.023146681	0.860287722	ENSRNOG00000021812;ENSRNOG00000005413	Scx;Creb3l1
1	GO:0035990	BP	tendon cell differentiation	1/206	3/25324	0.0242067	0.860287722	ENSRNOG00000021812	Scx
1	GO:0071373	BP	cellular response to luteinizing hormone stimulus	1/206	3/25324	0.0242067	0.860287722	ENSRNOG00000019018	Plat
1	GO:0106001	BP	intestinal hexose absorption	1/206	3/25324	0.0242067	0.860287722	ENSRNOG00000015408	Vil1
1	GO:0045343	BP	regulation of MHC class I biosynthetic process	1/206	3/25324	0.0242067	0.860287722	ENSRNOG00000002659	Ciita
1	GO:0045345	BP	positive regulation of MHC class I biosynthetic process	1/206	3/25324	0.0242067	0.860287722	ENSRNOG00000002659	Ciita
1	GO:0045348	BP	positive regulation of MHC class II biosynthetic process	1/206	3/25324	0.0242067	0.860287722	ENSRNOG00000002659	Ciita
1	GO:0060279	BP	positive regulation of ovulation	1/206	3/25324	0.0242067	0.860287722	ENSRNOG00000019018	Plat
1	GO:0034112	BP	positive regulation of homotypic cell-cell adhesion	1/206	3/25324	0.0242067	0.860287722	ENSRNOG00000010906	Ccl5
1	GO:1905335	BP	regulation of aggrephagy	1/206	3/25324	0.0242067	0.860287722	ENSRNOG00000022392	Hspb8
1	GO:1905337	BP	positive regulation of aggrephagy	1/206	3/25324	0.0242067	0.860287722	ENSRNOG00000022392	Hspb8
1	GO:0002606	BP	positive regulation of dendritic cell antigen processing and presentation	1/206	3/25324	0.0242067	0.860287722	ENSRNOG00000018735	Cd74
1	GO:0060040	BP	retinal bipolar neuron differentiation	1/206	3/25324	0.0242067	0.860287722	ENSRNOG00000005417	Zhx2
1	GO:0032077	BP	positive regulation of deoxyribonuclease activity	1/206	3/25324	0.0242067	0.860287722	ENSRNOG00000021264	Pcna
1	GO:0019243	BP	methylglyoxal catabolic process to D-lactate via S-lactoyl-glutathione	1/206	3/25324	0.0242067	0.860287722	ENSRNOG00000014743	Hagh
1	GO:1904289	BP	regulation of mitotic DNA damage checkpoint	1/206	3/25324	0.0242067	0.860287722	ENSRNOG00000059268	Ppp1r10
1	GO:0032201	BP	telomere maintenance via semi-conservative replication	1/206	3/25324	0.0242067	0.860287722	ENSRNOG00000021264	Pcna
1	GO:0071284	BP	cellular response to lead ion	1/206	3/25324	0.0242067	0.860287722	ENSRNOG00000061367	Atp7a
1	GO:0032226	BP	positive regulation of synaptic transmission, dopaminergic	1/206	3/25324	0.0242067	0.860287722	ENSRNOG00000008001	Rab3b
1	GO:0051584	BP	regulation of dopamine uptake involved in synaptic transmission	1/206	3/25324	0.0242067	0.860287722	ENSRNOG00000008001	Rab3b
1	GO:0090107	BP	regulation of high-density lipoprotein particle assembly	1/206	3/25324	0.0242067	0.860287722	ENSRNOG00000018126	Abca1
1	GO:0034760	BP	negative regulation of iron ion transmembrane transport	1/206	3/25324	0.0242067	0.860287722	ENSRNOG00000061367	Atp7a
1	GO:2000110	BP	negative regulation of macrophage apoptotic process	1/206	3/25324	0.0242067	0.860287722	ENSRNOG00000010906	Ccl5
1	GO:0031394	BP	positive regulation of prostaglandin biosynthetic process	1/206	3/25324	0.0242067	0.860287722	ENSRNOG00000018735	Cd74
1	GO:1905903	BP	negative regulation of mesoderm formation	1/206	3/25324	0.0242067	0.860287722	ENSRNOG00000009465	Sfrp2
1	GO:0021530	BP	spinal cord oligodendrocyte cell fate specification	1/206	3/25324	0.0242067	0.860287722	ENSRNOG00000028658	Olig2
1	GO:0045630	BP	positive regulation of T-helper 2 cell differentiation	1/206	3/25324	0.0242067	0.860287722	ENSRNOG00000009848	Il18
1	GO:1904380	BP	endoplasmic reticulum mannose trimming	1/206	3/25324	0.0242067	0.860287722	ENSRNOG00000012559	Man1b1
1	GO:0001951	BP	intestinal D-glucose absorption	1/206	3/25324	0.0242067	0.860287722	ENSRNOG00000015408	Vil1
1	GO:0051940	BP	regulation of catecholamine uptake involved in synaptic transmission	1/206	3/25324	0.0242067	0.860287722	ENSRNOG00000008001	Rab3b
1	GO:1905771	BP	negative regulation of mesodermal cell differentiation	1/206	3/25324	0.0242067	0.860287722	ENSRNOG00000009465	Sfrp2
1	GO:2000556	BP	positive regulation of T-helper 1 cell cytokine production	1/206	3/25324	0.0242067	0.860287722	ENSRNOG00000009848	Il18
1	GO:2000554	BP	regulation of T-helper 1 cell cytokine production	1/206	3/25324	0.0242067	0.860287722	ENSRNOG00000009848	Il18
1	GO:0002501	BP	peptide antigen assembly with MHC protein complex	1/206	3/25324	0.0242067	0.860287722	ENSRNOG00000032844	RT1-Da
1	GO:0042662	BP	negative regulation of mesodermal cell fate specification	1/206	3/25324	0.0242067	0.860287722	ENSRNOG00000009465	Sfrp2
1	GO:0061727	BP	methylglyoxal catabolic process to lactate	1/206	3/25324	0.0242067	0.860287722	ENSRNOG00000014743	Hagh
1	GO:0070086	BP	ubiquitin-dependent endocytosis	1/206	3/25324	0.0242067	0.860287722	ENSRNOG00000027606	Neurl1b
1	GO:0009757	BP	hexose mediated signaling	1/206	3/25324	0.0242067	0.860287722	ENSRNOG00000004890	Adcy8
1	GO:0009756	BP	carbohydrate mediated signaling	1/206	3/25324	0.0242067	0.860287722	ENSRNOG00000004890	Adcy8
1	GO:0010255	BP	glucose mediated signaling pathway	1/206	3/25324	0.0242067	0.860287722	ENSRNOG00000004890	Adcy8
1	GO:0042747	BP	circadian sleep/wake cycle, REM sleep	1/206	3/25324	0.0242067	0.860287722	ENSRNOG00000017601	Srd5a1
1	GO:0010182	BP	sugar mediated signaling pathway	1/206	3/25324	0.0242067	0.860287722	ENSRNOG00000004890	Adcy8
1	GO:0051596	BP	methylglyoxal catabolic process	1/206	3/25324	0.0242067	0.860287722	ENSRNOG00000014743	Hagh
1	GO:0034759	BP	regulation of iron ion transmembrane transport	1/206	3/25324	0.0242067	0.860287722	ENSRNOG00000061367	Atp7a
1	GO:0035434	BP	copper ion transmembrane transport	1/206	3/25324	0.0242067	0.860287722	ENSRNOG00000061367	Atp7a
2	GO:0002102	CC	podosome	2/206	28/25324	0.021664733	0.860287722	ENSRNOG00000014333;ENSRNOG00000031930	Vcam1;Bin2
3	GO:0042383	CC	sarcolemma	3/206	75/25324	0.023344168	0.860287722	ENSRNOG00000014333;ENSRNOG00000014233;ENSRNOG00000008118	Vcam1;Krt19;Sync
1	GO:0042567	CC	insulin-like growth factor ternary complex	1/206	3/25324	0.0242067	0.860287722	ENSRNOG00000015061	Igfals
1	GO:1990357	CC	terminal web	1/206	3/25324	0.0242067	0.860287722	ENSRNOG00000014233	Krt19
1	GO:0010009	CC	cytoplasmic side of endosome membrane	1/206	3/25324	0.0242067	0.860287722	ENSRNOG00000002520	Litaf
1	GO:0032541	CC	cortical endoplasmic reticulum	1/206	3/25324	0.0242067	0.860287722	ENSRNOG00000058882	Emd
1	GO:0097447	CC	dendritic tree	1/206	3/25324	0.0242067	0.860287722	ENSRNOG00000006331	Elovl5
1	GO:0005606	CC	laminin-1 complex	1/206	3/25324	0.0242067	0.860287722	ENSRNOG00000017237	Lama1
18	GO:0031982	CC	vesicle	18/206	1287/25324	0.024209612	0.860287722	ENSRNOG00000027697;ENSRNOG00000027606;ENSRNOG00000061367;ENSRNOG00000001506;ENSRNOG00000018094;ENSRNOG00000049758;ENSRNOG00000008001;ENSRNOG00000018735;ENSRNOG00000016013;ENSRNOG00000014333;ENSRNOG00000018285;ENSRNOG00000018126;ENSRNOG00000000661;ENSRNOG00000019018;ENSRNOG00000023935;ENSRNOG00000042070;ENSRNOG00000015670;ENSRNOG00000006611	Nmnat2;Neurl1b;Atp7a;Tmem35a;Sv2c;Tbc1d16;Rab3b;Cd74;Gprc5b;Vcam1;Kcna2;Abca1;Hps4;Plat;Nrsn2;Ticam2;Stx7;Nostrin
7	GO:0003924	MF	GTPase activity	7/206	343/25324	0.022623494	0.860287722	ENSRNOG00000010170;ENSRNOG00000002134;ENSRNOG00000008001;ENSRNOG00000047080;ENSRNOG00000003597;ENSRNOG00000019296;ENSRNOG00000050535	Tubb4b;Gbp6;Rab3b;Gng4;Tuba4a;Gnat2;RragB
4	GO:0016798	MF	hydrolase activity, acting on glycosyl bonds	4/206	132/25324	0.022944911	0.860287722	ENSRNOG00000019978;ENSRNOG00000012559;ENSRNOG00000021264;ENSRNOG00000012782	Parg;Man1b1;Pcna;Cemip2
2	GO:0019956	MF	chemokine binding	2/206	29/25324	0.023146681	0.860287722	ENSRNOG00000006319;ENSRNOG00000003305	Cxcr6;Cxcr3
1	GO:0035671	MF	enone reductase activity	1/206	3/25324	0.0242067	0.860287722	ENSRNOG00000017601	Srd5a1
1	GO:2001070	MF	starch binding	1/206	3/25324	0.0242067	0.860287722	ENSRNOG00000002218	Stbd1
1	GO:0044323	MF	retinoic acid-responsive element binding	1/206	3/25324	0.0242067	0.860287722	ENSRNOG00000014163	Zfp536
1	GO:0032139	MF	dinucleotide insertion or deletion binding	1/206	3/25324	0.0242067	0.860287722	ENSRNOG00000021264	Pcna
1	GO:0033765	MF	steroid dehydrogenase activity, acting on the CH-CH group of donors	1/206	3/25324	0.0242067	0.860287722	ENSRNOG00000017601	Srd5a1
1	GO:0015184	MF	L-cystine transmembrane transporter activity	1/206	3/25324	0.0242067	0.860287722	ENSRNOG00000005248	Slc1a4
1	GO:0047751	MF	cholestenone 5-alpha-reductase activity	1/206	3/25324	0.0242067	0.860287722	ENSRNOG00000017601	Srd5a1
1	GO:0004416	MF	hydroxyacylglutathione hydrolase activity	1/206	3/25324	0.0242067	0.860287722	ENSRNOG00000014743	Hagh
1	GO:2001069	MF	glycogen binding	1/206	3/25324	0.0242067	0.860287722	ENSRNOG00000002218	Stbd1
1	GO:1905576	MF	ganglioside GT1b binding	1/206	3/25324	0.0242067	0.860287722	ENSRNOG00000030920	Rtn4r
1	GO:0032767	MF	copper-dependent protein binding	1/206	3/25324	0.0242067	0.860287722	ENSRNOG00000061367	Atp7a
1	GO:0030298	MF	receptor signaling protein tyrosine kinase activator activity	1/206	3/25324	0.0242067	0.860287722	ENSRNOG00000010906	Ccl5
1	GO:0003865	MF	3-oxo-5-alpha-steroid 4-dehydrogenase activity	1/206	3/25324	0.0242067	0.860287722	ENSRNOG00000017601	Srd5a1
1	GO:0004515	MF	nicotinate-nucleotide adenylyltransferase activity	1/206	3/25324	0.0242067	0.860287722	ENSRNOG00000027697	Nmnat2
11	GO:0016477	BP	cell migration	11/206	664/25324	0.024604077	0.864527087	ENSRNOG00000003305;ENSRNOG00000014333;ENSRNOG00000007573;ENSRNOG00000031930;ENSRNOG00000019018;ENSRNOG00000006319;ENSRNOG00000026702;ENSRNOG00000010906;ENSRNOG00000016512;ENSRNOG00000016987;ENSRNOG00000019057	Cxcr3;Vcam1;Hoxb9;Bin2;Plat;Cxcr6;Jaml;Ccl5;Sema3b;Pstpip2;Prkcq
2	GO:0051954	BP	positive regulation of amine transport	2/206	30/25324	0.024669178	0.864527087	ENSRNOG00000008001;ENSRNOG00000002636	Rab3b;Abat
2	GO:0060349	BP	bone morphogenesis	2/206	30/25324	0.024669178	0.864527087	ENSRNOG00000055204;ENSRNOG00000009465	AABR07034833.1;Sfrp2
2	GO:0042304	BP	regulation of fatty acid biosynthetic process	2/206	30/25324	0.024669178	0.864527087	ENSRNOG00000006331;ENSRNOG00000018735	Elovl5;Cd74
2	GO:0010662	BP	regulation of striated muscle cell apoptotic process	2/206	30/25324	0.024669178	0.864527087	ENSRNOG00000059268;ENSRNOG00000009465	Ppp1r10;Sfrp2
2	GO:1905360	CC	GTPase complex	2/206	30/25324	0.024669178	0.864527087	ENSRNOG00000047080;ENSRNOG00000019296	Gng4;Gnat2
2	GO:0005834	CC	heterotrimeric G-protein complex	2/206	30/25324	0.024669178	0.864527087	ENSRNOG00000047080;ENSRNOG00000019296	Gng4;Gnat2
6	GO:0036293	BP	response to decreased oxygen levels	6/206	274/25324	0.025020787	0.875339955	ENSRNOG00000007393;ENSRNOG00000020295;ENSRNOG00000061367;ENSRNOG00000014333;ENSRNOG00000057078;ENSRNOG00000002636	Ndrg1;Plekhn1;Atp7a;Vcam1;Ddit4;Abat
14	GO:0005783	CC	endoplasmic reticulum	14/206	939/25324	0.025479155	0.889017004	ENSRNOG00000054764;ENSRNOG00000007029;ENSRNOG00000014333;ENSRNOG00000003491;ENSRNOG00000010178;ENSRNOG00000018735;ENSRNOG00000023257;ENSRNOG00000055689;ENSRNOG00000012559;ENSRNOG00000005413;ENSRNOG00000030920;ENSRNOG00000061922;ENSRNOG00000042070;ENSRNOG00000021475	Flt3;Dnaja1;Vcam1;Prkca;Cgrrf1;Cd74;Adamts9;AABR07052611.2;Man1b1;Creb3l1;Rtn4r;U6;Ticam2;Ldah
5	GO:0061629	MF	RNA polymerase II-specific DNA-binding transcription factor binding	5/206	203/25324	0.025499209	0.889017004	ENSRNOG00000050647;ENSRNOG00000054764;ENSRNOG00000021264;ENSRNOG00000045654;ENSRNOG00000024601	Hspa1b;Flt3;Pcna;LOC108348108;Taf11
7	GO:1904951	BP	positive regulation of establishment of protein localization	7/206	352/25324	0.025584276	0.890455455	ENSRNOG00000002636;ENSRNOG00000002164;ENSRNOG00000058882;ENSRNOG00000004890;ENSRNOG00000015821;ENSRNOG00000005345;ENSRNOG00000018770	Abat;Nmu;Emd;Adcy8;Cd2;Vsnl1;Pmaip1
3	GO:0033559	BP	unsaturated fatty acid metabolic process	3/206	78/25324	0.025842246	0.896364318	ENSRNOG00000006331;ENSRNOG00000028891;ENSRNOG00000018735	Elovl5;Cyp2t1;Cd74
3	GO:0098685	CC	Schaffer collateral - CA1 synapse	3/206	78/25324	0.025842246	0.896364318	ENSRNOG00000030771;ENSRNOG00000013658;ENSRNOG00000004890	Dgkb;Nefl;Adcy8
75	GO:0043227	CC	membrane-bounded organelle	75/206	7419/25324	0.025910819	0.897211775	ENSRNOG00000011668;ENSRNOG00000051372;ENSRNOG00000023969;ENSRNOG00000030920;ENSRNOG00000012886;ENSRNOG00000037541;ENSRNOG00000003491;ENSRNOG00000018126;ENSRNOG00000021264;ENSRNOG00000002408;ENSRNOG00000010178;ENSRNOG00000057078;ENSRNOG00000018285;ENSRNOG00000061922;ENSRNOG00000038184;ENSRNOG00000050535;ENSRNOG00000049045;ENSRNOG00000054217;ENSRNOG00000016595;ENSRNOG00000007029;ENSRNOG00000061367;…	Nfil3;Mycn;Herc6;Rtn4r;Maff;Sdhaf1;Prkca;Abca1;Pcna;Rbm47;Cgrrf1;Ddit4;Kcna2;U6;Camk2n2;RragB;AABR07045032.1;Runx3;Hhex;Dnaja1;Atp7a;AABR07039210.2;RT1-Da;Neurl1b;Ldah;Zfhx3;Rorb;Gadd45b;Zhx2;Mybl1;Nostrin;Pithd1;Coq10b;AC130391.3;Abat;Epg5;Hps4;Spib;Msln;Flt3;Hspb8;Tmem35a;Hoxb9;Creb3l1;Hspa1b;Cd74;Scx;Carnmt1;Olig2;AABR07052611.2;LOC108348108;Pmaip1;Crem;Ticam2;Nrsn2;Gprc5b;Cyp2t1;Taf11;Litaf;N…
13	GO:0045944	BP	positive regulation of transcription by RNA polymerase II	13/206	822/25324	0.026076693	0.900491476	ENSRNOG00000055204;ENSRNOG00000016595;ENSRNOG00000002520;ENSRNOG00000007573;ENSRNOG00000005413;ENSRNOG00000002659;ENSRNOG00000056374;ENSRNOG00000051372;ENSRNOG00000009848;ENSRNOG00000014900;ENSRNOG00000012886;ENSRNOG00000009465;ENSRNOG00000047853	AABR07034833.1;Hhex;Litaf;Hoxb9;Creb3l1;Ciita;AC097784.1;Mycn;Il18;Crem;Maff;Sfrp2;Ss18l2
2	GO:1903523	BP	negative regulation of blood circulation	2/206	31/25324	0.026231472	0.902167343	ENSRNOG00000050647;ENSRNOG00000045654	Hspa1b;LOC108348108
2	GO:0090224	BP	regulation of spindle organization	2/206	31/25324	0.026231472	0.902167343	ENSRNOG00000050647;ENSRNOG00000045654	Hspa1b;LOC108348108
4	GO:0002705	BP	positive regulation of leukocyte mediated immunity	4/206	138/25324	0.026464855	0.908656502	ENSRNOG00000050647;ENSRNOG00000061739;ENSRNOG00000045654;ENSRNOG00000009848	Hspa1b;Klrk1;LOC108348108;Il18
11	GO:0051046	BP	regulation of secretion	11/206	676/25324	0.026722429	0.915952951	ENSRNOG00000055204;ENSRNOG00000002164;ENSRNOG00000002636;ENSRNOG00000008001;ENSRNOG00000018285;ENSRNOG00000018735;ENSRNOG00000015821;ENSRNOG00000010906;ENSRNOG00000005345;ENSRNOG00000004890;ENSRNOG00000022884	AABR07034833.1;Nmu;Abat;Rab3b;Kcna2;Cd74;Cd2;Ccl5;Vsnl1;Adcy8;Cd84
4	GO:0008528	MF	G protein-coupled peptide receptor activity	4/206	139/25324	0.027081222	0.92668841	ENSRNOG00000049115;ENSRNOG00000048145;ENSRNOG00000003305;ENSRNOG00000006319	Ccr5;Sstr1;Cxcr3;Cxcr6
10	GO:0070201	BP	regulation of establishment of protein localization	10/206	566/25324	0.027260139	0.931242987	ENSRNOG00000055204;ENSRNOG00000018770;ENSRNOG00000002636;ENSRNOG00000007029;ENSRNOG00000002164;ENSRNOG00000058882;ENSRNOG00000015821;ENSRNOG00000010906;ENSRNOG00000005345;ENSRNOG00000004890	AABR07034833.1;Pmaip1;Abat;Dnaja1;Nmu;Emd;Cd2;Ccl5;Vsnl1;Adcy8
3	GO:0051952	BP	regulation of amine transport	3/206	80/25324	0.027584239	0.940733629	ENSRNOG00000018285;ENSRNOG00000008001;ENSRNOG00000002636	Kcna2;Rab3b;Abat
2	GO:0032757	BP	positive regulation of interleukin-8 production	2/206	32/25324	0.027832822	0.941477628	ENSRNOG00000015821;ENSRNOG00000018735	Cd2;Cd74
2	GO:0045823	BP	positive regulation of heart contraction	2/206	32/25324	0.027832822	0.941477628	ENSRNOG00000002164;ENSRNOG00000057221	Nmu;Scn3b
2	GO:0046782	BP	regulation of viral transcription	2/206	32/25324	0.027832822	0.941477628	ENSRNOG00000010906;ENSRNOG00000024601	Ccl5;Taf11
4	GO:0043281	BP	regulation of cysteine-type endopeptidase activity involved in apoptotic process	4/206	141/25324	0.028339604	0.941477628	ENSRNOG00000050647;ENSRNOG00000009465;ENSRNOG00000045654;ENSRNOG00000018770	Hspa1b;Sfrp2;LOC108348108;Pmaip1
7	GO:0050708	BP	regulation of protein secretion	7/206	361/25324	0.028800368	0.941477628	ENSRNOG00000055204;ENSRNOG00000002164;ENSRNOG00000002636;ENSRNOG00000015821;ENSRNOG00000010906;ENSRNOG00000005345;ENSRNOG00000004890	AABR07034833.1;Nmu;Abat;Cd2;Ccl5;Vsnl1;Adcy8
29	GO:0009966	BP	regulation of signal transduction	29/206	2366/25324	0.029307908	0.941477628	ENSRNOG00000002520;ENSRNOG00000003491;ENSRNOG00000057078;ENSRNOG00000030155;ENSRNOG00000050535;ENSRNOG00000019057;ENSRNOG00000003895;ENSRNOG00000014163;ENSRNOG00000007029;ENSRNOG00000058446;ENSRNOG00000019822;ENSRNOG00000005413;ENSRNOG00000002636;ENSRNOG00000047606;ENSRNOG00000042070;ENSRNOG00000048688;ENSRNOG00000054764;ENSRNOG00000003806;ENSRNOG00000058882;ENSRNOG00000018735;ENSRNOG00000018126;…	Litaf;Prkca;Ddit4;Bmp8a;RragB;Prkcq;Rgs1;Zfp536;Dnaja1;Il7r;Gadd45b;Creb3l1;Abat;Bcl2a1;Ticam2;NEWGENE_1307313;Flt3;Gpr65;Emd;Cd74;Abca1;Pmaip1;Rtn4r;Sfrp2;AABR07025140.1;Ccl5;Il18;LOC100910656;Nptx1
19	GO:0050790	BP	regulation of catalytic activity	19/206	1390/25324	0.029384202	0.941477628	ENSRNOG00000016595;ENSRNOG00000018770;ENSRNOG00000049758;ENSRNOG00000007029;ENSRNOG00000061367;ENSRNOG00000003806;ENSRNOG00000050647;ENSRNOG00000021264;ENSRNOG00000018735;ENSRNOG00000010906;ENSRNOG00000005620;ENSRNOG00000019822;ENSRNOG00000045654;ENSRNOG00000009848;ENSRNOG00000030920;ENSRNOG00000000796;ENSRNOG00000009465;ENSRNOG00000019057;ENSRNOG00000003895	Hhex;Pmaip1;Tbc1d16;Dnaja1;Atp7a;Gpr65;Hspa1b;Pcna;Cd74;Ccl5;Lcp2;Gadd45b;LOC108348108;Il18;Rtn4r;Ranbp2;Sfrp2;Prkcq;Rgs1
3	GO:0031343	BP	positive regulation of cell killing	3/206	82/25324	0.02938736	0.941477628	ENSRNOG00000050647;ENSRNOG00000045654;ENSRNOG00000061739	Hspa1b;LOC108348108;Klrk1
2	GO:0070303	BP	negative regulation of stress-activated protein kinase signaling cascade	2/206	33/25324	0.029472495	0.941477628	ENSRNOG00000009465;ENSRNOG00000007029	Sfrp2;Dnaja1
2	GO:0032873	BP	negative regulation of stress-activated MAPK cascade	2/206	33/25324	0.029472495	0.941477628	ENSRNOG00000009465;ENSRNOG00000007029	Sfrp2;Dnaja1
2	GO:0014059	BP	regulation of dopamine secretion	2/206	33/25324	0.029472495	0.941477628	ENSRNOG00000018285;ENSRNOG00000002636	Kcna2;Abat
4	GO:0033673	BP	negative regulation of kinase activity	4/206	143/25324	0.029632303	0.941477628	ENSRNOG00000016595;ENSRNOG00000019822;ENSRNOG00000009465;ENSRNOG00000007029	Hhex;Gadd45b;Sfrp2;Dnaja1
5	GO:0030182	BP	neuron differentiation	5/206	213/25324	0.030495481	0.941477628	ENSRNOG00000014333;ENSRNOG00000030269;ENSRNOG00000005417;ENSRNOG00000028658;ENSRNOG00000054217	Vcam1;Atp2b2;Zhx2;Olig2;Runx3
15	GO:0010648	BP	negative regulation of cell communication	15/206	1032/25324	0.030846969	0.941477628	ENSRNOG00000014163;ENSRNOG00000002520;ENSRNOG00000007029;ENSRNOG00000005345;ENSRNOG00000058882;ENSRNOG00000018735;ENSRNOG00000057078;ENSRNOG00000010906;ENSRNOG00000048688;ENSRNOG00000005413;ENSRNOG00000002636;ENSRNOG00000047606;ENSRNOG00000009465;ENSRNOG00000019057;ENSRNOG00000003895	Zfp536;Litaf;Dnaja1;Vsnl1;Emd;Cd74;Ddit4;Ccl5;NEWGENE_1307313;Creb3l1;Abat;Bcl2a1;Sfrp2;Prkcq;Rgs1
5	GO:0007204	BP	positive regulation of cytosolic calcium ion concentration	5/206	214/25324	0.031026565	0.941477628	ENSRNOG00000002164;ENSRNOG00000003806;ENSRNOG00000003305;ENSRNOG00000019296;ENSRNOG00000006319	Nmu;Gpr65;Cxcr3;Gnat2;Cxcr6
2	GO:0001961	BP	positive regulation of cytokine-mediated signaling pathway	2/206	34/25324	0.03114977	0.941477628	ENSRNOG00000042070;ENSRNOG00000018735	Ticam2;Cd74
2	GO:0010712	BP	regulation of collagen metabolic process	2/206	34/25324	0.03114977	0.941477628	ENSRNOG00000021812;ENSRNOG00000005413	Scx;Creb3l1
2	GO:0030517	BP	negative regulation of axon extension	2/206	34/25324	0.03114977	0.941477628	ENSRNOG00000030920;ENSRNOG00000016512	Rtn4r;Sema3b
2	GO:0006636	BP	unsaturated fatty acid biosynthetic process	2/206	34/25324	0.03114977	0.941477628	ENSRNOG00000006331;ENSRNOG00000018735	Elovl5;Cd74
2	GO:0060485	BP	mesenchyme development	2/206	34/25324	0.03114977	0.941477628	ENSRNOG00000009465;ENSRNOG00000021812	Sfrp2;Scx
3	GO:0007160	BP	cell-matrix adhesion	3/206	84/25324	0.031251418	0.941477628	ENSRNOG00000014333;ENSRNOG00000019445;ENSRNOG00000002461	Vcam1;Msln;Nid1
15	GO:0023057	BP	negative regulation of signaling	15/206	1036/25324	0.031287332	0.941477628	ENSRNOG00000014163;ENSRNOG00000002520;ENSRNOG00000007029;ENSRNOG00000005345;ENSRNOG00000058882;ENSRNOG00000018735;ENSRNOG00000057078;ENSRNOG00000010906;ENSRNOG00000048688;ENSRNOG00000005413;ENSRNOG00000002636;ENSRNOG00000047606;ENSRNOG00000009465;ENSRNOG00000019057;ENSRNOG00000003895	Zfp536;Litaf;Dnaja1;Vsnl1;Emd;Cd74;Ddit4;Ccl5;NEWGENE_1307313;Creb3l1;Abat;Bcl2a1;Sfrp2;Prkcq;Rgs1
4	GO:0032355	BP	response to estradiol	4/206	146/25324	0.031635969	0.941477628	ENSRNOG00000048365;ENSRNOG00000048145;ENSRNOG00000017601;ENSRNOG00000021264	LOC100911625;Sstr1;Srd5a1;Pcna
1	GO:2000109	BP	regulation of macrophage apoptotic process	1/206	4/25324	0.032145305	0.941477628	ENSRNOG00000010906	Ccl5
1	GO:0097151	BP	positive regulation of inhibitory postsynaptic potential	1/206	4/25324	0.032145305	0.941477628	ENSRNOG00000002636	Abat
1	GO:1904959	BP	regulation of cytochrome-c oxidase activity	1/206	4/25324	0.032145305	0.941477628	ENSRNOG00000061367	Atp7a
1	GO:0021780	BP	glial cell fate specification	1/206	4/25324	0.032145305	0.941477628	ENSRNOG00000028658	Olig2
1	GO:0071800	BP	podosome assembly	1/206	4/25324	0.032145305	0.941477628	ENSRNOG00000031930	Bin2
1	GO:0002579	BP	positive regulation of antigen processing and presentation	1/206	4/25324	0.032145305	0.941477628	ENSRNOG00000018735	Cd74
1	GO:0060278	BP	regulation of ovulation	1/206	4/25324	0.032145305	0.941477628	ENSRNOG00000019018	Plat
1	GO:0051142	BP	positive regulation of NK T cell proliferation	1/206	4/25324	0.032145305	0.941477628	ENSRNOG00000009848	Il18
1	GO:2000394	BP	positive regulation of lamellipodium morphogenesis	1/206	4/25324	0.032145305	0.941477628	ENSRNOG00000015408	Vil1
1	GO:0035655	BP	interleukin-18-mediated signaling pathway	1/206	4/25324	0.032145305	0.941477628	ENSRNOG00000009848	Il18
1	GO:0150076	BP	neuroinflammatory response	1/206	4/25324	0.032145305	0.941477628	ENSRNOG00000004890	Adcy8
1	GO:1905333	BP	regulation of gastric motility	1/206	4/25324	0.032145305	0.941477628	ENSRNOG00000002164	Nmu
1	GO:0071651	BP	positive regulation of chemokine (C-C motif) ligand 5 production	1/206	4/25324	0.032145305	0.941477628	ENSRNOG00000042070	Ticam2
1	GO:0023041	BP	neuronal signal transduction	1/206	4/25324	0.032145305	0.941477628	ENSRNOG00000030920	Rtn4r
1	GO:0032070	BP	regulation of deoxyribonuclease activity	1/206	4/25324	0.032145305	0.941477628	ENSRNOG00000021264	Pcna
1	GO:0060028	BP	convergent extension involved in axis elongation	1/206	4/25324	0.032145305	0.941477628	ENSRNOG00000009465	Sfrp2
1	GO:0036508	BP	protein alpha-1,2-demannosylation	1/206	4/25324	0.032145305	0.941477628	ENSRNOG00000012559	Man1b1
1	GO:0036507	BP	protein demannosylation	1/206	4/25324	0.032145305	0.941477628	ENSRNOG00000012559	Man1b1
1	GO:0006424	BP	glutamyl-tRNA aminoacylation	1/206	4/25324	0.032145305	0.941477628	ENSRNOG00000002393	Eprs
1	GO:0098828	BP	modulation of inhibitory postsynaptic potential	1/206	4/25324	0.032145305	0.941477628	ENSRNOG00000002636	Abat
1	GO:0032489	BP	regulation of Cdc42 protein signal transduction	1/206	4/25324	0.032145305	0.941477628	ENSRNOG00000018126	Abca1
1	GO:0021778	BP	oligodendrocyte cell fate specification	1/206	4/25324	0.032145305	0.941477628	ENSRNOG00000028658	Olig2
1	GO:0046661	BP	male sex differentiation	1/206	4/25324	0.032145305	0.941477628	ENSRNOG00000017601	Srd5a1
1	GO:0001915	BP	negative regulation of T cell mediated cytotoxicity	1/206	4/25324	0.032145305	0.941477628	ENSRNOG00000058446	Il7r
1	GO:1905902	BP	regulation of mesoderm formation	1/206	4/25324	0.032145305	0.941477628	ENSRNOG00000009465	Sfrp2
1	GO:1903999	BP	negative regulation of eating behavior	1/206	4/25324	0.032145305	0.941477628	ENSRNOG00000002164	Nmu
1	GO:0060155	BP	platelet dense granule organization	1/206	4/25324	0.032145305	0.941477628	ENSRNOG00000018126	Abca1
1	GO:1904382	BP	mannose trimming involved in glycoprotein ERAD pathway	1/206	4/25324	0.032145305	0.941477628	ENSRNOG00000012559	Man1b1
1	GO:0002159	BP	desmosome assembly	1/206	4/25324	0.032145305	0.941477628	ENSRNOG00000003491	Prkca
1	GO:0002604	BP	regulation of dendritic cell antigen processing and presentation	1/206	4/25324	0.032145305	0.941477628	ENSRNOG00000018735	Cd74
1	GO:1905770	BP	regulation of mesodermal cell differentiation	1/206	4/25324	0.032145305	0.941477628	ENSRNOG00000009465	Sfrp2
1	GO:0060373	BP	regulation of ventricular cardiac muscle cell membrane depolarization	1/206	4/25324	0.032145305	0.941477628	ENSRNOG00000057221	Scn3b
1	GO:1905962	BP	glutamatergic neuron differentiation	1/206	4/25324	0.032145305	0.941477628	ENSRNOG00000005417	Zhx2
1	GO:1903935	BP	response to sodium arsenite	1/206	4/25324	0.032145305	0.941477628	ENSRNOG00000013658	Nefl
1	GO:0042661	BP	regulation of mesodermal cell fate specification	1/206	4/25324	0.032145305	0.941477628	ENSRNOG00000009465	Sfrp2
1	GO:0009996	BP	negative regulation of cell fate specification	1/206	4/25324	0.032145305	0.941477628	ENSRNOG00000009465	Sfrp2
1	GO:0006710	BP	androgen catabolic process	1/206	4/25324	0.032145305	0.941477628	ENSRNOG00000017601	Srd5a1
1	GO:0014012	BP	peripheral nervous system axon regeneration	1/206	4/25324	0.032145305	0.941477628	ENSRNOG00000013658	Nefl
1	GO:0022614	BP	membrane to membrane docking	1/206	4/25324	0.032145305	0.941477628	ENSRNOG00000014333	Vcam1
1	GO:0034374	BP	low-density lipoprotein particle remodeling	1/206	4/25324	0.032145305	0.941477628	ENSRNOG00000017024	Pla2g2e
1	GO:1902715	BP	positive regulation of interferon-gamma secretion	1/206	4/25324	0.032145305	0.941477628	ENSRNOG00000015821	Cd2
1	GO:0033634	BP	positive regulation of cell-cell adhesion mediated by integrin	1/206	4/25324	0.032145305	0.941477628	ENSRNOG00000010906	Ccl5
1	GO:0006433	BP	prolyl-tRNA aminoacylation	1/206	4/25324	0.032145305	0.941477628	ENSRNOG00000002393	Eprs
1	GO:2001280	BP	positive regulation of unsaturated fatty acid biosynthetic process	1/206	4/25324	0.032145305	0.941477628	ENSRNOG00000018735	Cd74
1	GO:0070278	BP	extracellular matrix constituent secretion	1/206	4/25324	0.032145305	0.941477628	ENSRNOG00000005413	Creb3l1
1	GO:0035977	BP	protein deglycosylation involved in glycoprotein catabolic process	1/206	4/25324	0.032145305	0.941477628	ENSRNOG00000012559	Man1b1
1	GO:0034757	BP	negative regulation of iron ion transport	1/206	4/25324	0.032145305	0.941477628	ENSRNOG00000061367	Atp7a
1	GO:0009448	BP	gamma-aminobutyric acid metabolic process	1/206	4/25324	0.032145305	0.941477628	ENSRNOG00000002636	Abat
1	GO:0071317	BP	cellular response to isoquinoline alkaloid	1/206	4/25324	0.032145305	0.941477628	ENSRNOG00000004890	Adcy8
1	GO:0071315	BP	cellular response to morphine	1/206	4/25324	0.032145305	0.941477628	ENSRNOG00000004890	Adcy8
1	GO:0060385	BP	axonogenesis involved in innervation	1/206	4/25324	0.032145305	0.941477628	ENSRNOG00000003741	Nptx1
1	GO:0032635	BP	interleukin-6 production	1/206	4/25324	0.032145305	0.941477628	ENSRNOG00000009848	Il18
2	GO:0030285	CC	integral component of synaptic vesicle membrane	2/206	32/25324	0.027832822	0.941477628	ENSRNOG00000018094;ENSRNOG00000015670	Sv2c;Stx7
1	GO:0036454	CC	growth factor complex	1/206	4/25324	0.032145305	0.941477628	ENSRNOG00000015061	Igfals
1	GO:0005652	CC	nuclear lamina	1/206	4/25324	0.032145305	0.941477628	ENSRNOG00000021264	Pcna
1	GO:0099569	CC	presynaptic cytoskeleton	1/206	4/25324	0.032145305	0.941477628	ENSRNOG00000013658	Nefl
1	GO:0016942	CC	insulin-like growth factor binding protein complex	1/206	4/25324	0.032145305	0.941477628	ENSRNOG00000015061	Igfals
1	GO:0031085	CC	BLOC-3 complex	1/206	4/25324	0.032145305	0.941477628	ENSRNOG00000000661	Hps4
1	GO:0098992	CC	neuronal dense core vesicle	1/206	4/25324	0.032145305	0.941477628	ENSRNOG00000019018	Plat
2	GO:0015662	MF	ion transmembrane transporter activity, phosphorylative mechanism	2/206	33/25324	0.029472495	0.941477628	ENSRNOG00000030269;ENSRNOG00000061367	Atp2b2;Atp7a
19	GO:0140110	MF	transcription regulator activity	19/206	1397/25324	0.029864862	0.941477628	ENSRNOG00000016595;ENSRNOG00000014163;ENSRNOG00000011668;ENSRNOG00000012886;ENSRNOG00000013413;ENSRNOG00000028658;ENSRNOG00000014900;ENSRNOG00000019660;ENSRNOG00000047853;ENSRNOG00000056374;ENSRNOG00000051372;ENSRNOG00000005417;ENSRNOG00000021669;ENSRNOG00000005413;ENSRNOG00000024882;ENSRNOG00000021812;ENSRNOG00000045779;ENSRNOG00000024601;ENSRNOG00000054217	Hhex;Zfp536;Nfil3;Maff;Rorb;Olig2;Crem;Spib;Ss18l2;AC097784.1;Mycn;Zhx2;Mybl1;Creb3l1;Pax1;Scx;AABR07039210.2;Taf11;Runx3
4	GO:0001653	MF	peptide receptor activity	4/206	145/25324	0.030959446	0.941477628	ENSRNOG00000049115;ENSRNOG00000048145;ENSRNOG00000003305;ENSRNOG00000006319	Ccr5;Sstr1;Cxcr3;Cxcr6
2	GO:0043236	MF	laminin binding	2/206	34/25324	0.03114977	0.941477628	ENSRNOG00000011411;ENSRNOG00000002461	Adgrg6;Nid1
1	GO:0022889	MF	serine transmembrane transporter activity	1/206	4/25324	0.032145305	0.941477628	ENSRNOG00000005248	Slc1a4
1	GO:0042809	MF	vitamin D receptor binding	1/206	4/25324	0.032145305	0.941477628	ENSRNOG00000024601	Taf11
1	GO:0005375	MF	copper ion transmembrane transporter activity	1/206	4/25324	0.032145305	0.941477628	ENSRNOG00000061367	Atp7a
1	GO:0004827	MF	proline-tRNA ligase activity	1/206	4/25324	0.032145305	0.941477628	ENSRNOG00000002393	Eprs
1	GO:0086006	MF	voltage-gated sodium channel activity involved in cardiac muscle cell action potential	1/206	4/25324	0.032145305	0.941477628	ENSRNOG00000057221	Scn3b
1	GO:0043237	MF	laminin-1 binding	1/206	4/25324	0.032145305	0.941477628	ENSRNOG00000002461	Nid1
1	GO:0140328	MF	floppase activity	1/206	4/25324	0.032145305	0.941477628	ENSRNOG00000018126	Abca1
1	GO:0030337	MF	DNA polymerase processivity factor activity	1/206	4/25324	0.032145305	0.941477628	ENSRNOG00000021264	Pcna
1	GO:0008427	MF	calcium-dependent protein kinase inhibitor activity	1/206	4/25324	0.032145305	0.941477628	ENSRNOG00000038184	Camk2n2
1	GO:0019871	MF	sodium channel inhibitor activity	1/206	4/25324	0.032145305	0.941477628	ENSRNOG00000057221	Scn3b
1	GO:0004818	MF	glutamate-tRNA ligase activity	1/206	4/25324	0.032145305	0.941477628	ENSRNOG00000002393	Eprs
1	GO:0015194	MF	L-serine transmembrane transporter activity	1/206	4/25324	0.032145305	0.941477628	ENSRNOG00000005248	Slc1a4
4	GO:0042110	BP	T cell activation	4/206	147/25324	0.032321143	0.945265541	ENSRNOG00000048145;ENSRNOG00000026702;ENSRNOG00000015821;ENSRNOG00000058446	Sstr1;Jaml;Cd2;Il7r
2	GO:0045933	BP	positive regulation of muscle contraction	2/206	35/25324	0.032863931	0.95700896	ENSRNOG00000002164;ENSRNOG00000002636	Nmu;Abat
2	GO:0014911	BP	positive regulation of smooth muscle cell migration	2/206	35/25324	0.032863931	0.95700896	ENSRNOG00000010906;ENSRNOG00000061367	Ccl5;Atp7a
2	GO:0007159	BP	leukocyte cell-cell adhesion	2/206	35/25324	0.032863931	0.95700896	ENSRNOG00000014333;ENSRNOG00000010906	Vcam1;Ccl5
13	GO:0045892	BP	negative regulation of transcription, DNA-templated	13/206	876/25324	0.033304643	0.967071672	ENSRNOG00000016595;ENSRNOG00000014163;ENSRNOG00000011668;ENSRNOG00000028658;ENSRNOG00000021264;ENSRNOG00000002659;ENSRNOG00000014452;ENSRNOG00000056374;ENSRNOG00000005417;ENSRNOG00000021812;ENSRNOG00000014900;ENSRNOG00000009465;ENSRNOG00000006611	Hhex;Zfp536;Nfil3;Olig2;Pcna;Ciita;Zfhx3;AC097784.1;Zhx2;Scx;Crem;Sfrp2;Nostrin
135	GO:0005488	MF	binding	135/206	14732/25324	0.033284273	0.967071672	ENSRNOG00000011668;ENSRNOG00000048145;ENSRNOG00000015821;ENSRNOG00000055689;ENSRNOG00000030155;ENSRNOG00000038184;ENSRNOG00000002381;ENSRNOG00000014163;ENSRNOG00000061367;ENSRNOG00000028891;ENSRNOG00000032844;ENSRNOG00000006319;ENSRNOG00000021669;ENSRNOG00000028652;ENSRNOG00000058882;ENSRNOG00000018735;ENSRNOG00000021264;ENSRNOG00000047080;ENSRNOG00000008510;ENSRNOG00000003597;ENSRNOG00000009465;…	Nfil3;Sstr1;Cd2;AABR07052611.2;Bmp8a;Camk2n2;Bmp3;Zfp536;Atp7a;Cyp2t1;RT1-Da;Cxcr6;Mybl1;Map10;Emd;Cd74;Pcna;Gng4;Abtb2;Tuba4a;Sfrp2;Taf11;Gbp6;Ndrg1;RT1-Ba;Nostrin;Giot1;Litaf;Vil1;Hk3;Vegfa;Slfn4;Adcy8;U6;Prkcq;Runx3;Hhex;Clec2d2;Tubb4b;Crem;Gnat2;Pla2g2e;Pole2;NEWGENE_1307313;Spib;Flt3;Adgrg6;LOC108348108;Adap2;Dgkb;LOC100911625;Srd5a1;Plekhn1;Atp13a4;AABR07012583.2;AABR07025140.1;Zfp563;Il18;…
13	GO:1903507	BP	negative regulation of nucleic acid-templated transcription	13/206	880/25324	0.034022122	0.986495923	ENSRNOG00000016595;ENSRNOG00000014163;ENSRNOG00000011668;ENSRNOG00000028658;ENSRNOG00000021264;ENSRNOG00000002659;ENSRNOG00000014452;ENSRNOG00000056374;ENSRNOG00000005417;ENSRNOG00000021812;ENSRNOG00000014900;ENSRNOG00000009465;ENSRNOG00000006611	Hhex;Zfp536;Nfil3;Olig2;Pcna;Ciita;Zfhx3;AC097784.1;Zhx2;Scx;Crem;Sfrp2;Nostrin
3	GO:0045995	BP	regulation of embryonic development	3/206	87/25324	0.034161237	0.988991471	ENSRNOG00000017237;ENSRNOG00000009465;ENSRNOG00000021812	Lama1;Sfrp2;Scx
13	GO:1902679	BP	negative regulation of RNA biosynthetic process	13/206	881/25324	0.034205501	0.988991471	ENSRNOG00000016595;ENSRNOG00000014163;ENSRNOG00000011668;ENSRNOG00000028658;ENSRNOG00000021264;ENSRNOG00000002659;ENSRNOG00000014452;ENSRNOG00000056374;ENSRNOG00000005417;ENSRNOG00000021812;ENSRNOG00000014900;ENSRNOG00000009465;ENSRNOG00000006611	Hhex;Zfp536;Nfil3;Olig2;Pcna;Ciita;Zfhx3;AC097784.1;Zhx2;Scx;Crem;Sfrp2;Nostrin
6	GO:0070482	BP	response to oxygen levels	6/206	296/25324	0.034590186	0.992340945	ENSRNOG00000007393;ENSRNOG00000020295;ENSRNOG00000061367;ENSRNOG00000014333;ENSRNOG00000057078;ENSRNOG00000002636	Ndrg1;Plekhn1;Atp7a;Vcam1;Ddit4;Abat
2	GO:0046635	BP	positive regulation of alpha-beta T cell activation	2/206	36/25324	0.034614274	0.992340945	ENSRNOG00000019057;ENSRNOG00000009848	Prkcq;Il18
2	GO:1902743	BP	regulation of lamellipodium organization	2/206	36/25324	0.034614274	0.992340945	ENSRNOG00000015408;ENSRNOG00000061367	Vil1;Atp7a
2	GO:0031113	BP	regulation of microtubule polymerization	2/206	36/25324	0.034614274	0.992340945	ENSRNOG00000050647;ENSRNOG00000045654	Hspa1b;LOC108348108
2	GO:0030199	BP	collagen fibril organization	2/206	36/25324	0.034614274	0.992340945	ENSRNOG00000009465;ENSRNOG00000021812	Sfrp2;Scx
2	GO:1901682	MF	sulfur compound transmembrane transporter activity	2/206	36/25324	0.034614274	0.992340945	ENSRNOG00000005248;ENSRNOG00000006878	Slc1a4;Slc26a3
15	GO:2000113	BP	negative regulation of cellular macromolecule biosynthetic process	15/206	1066/25324	0.035284091	1	ENSRNOG00000016595;ENSRNOG00000014163;ENSRNOG00000011668;ENSRNOG00000020295;ENSRNOG00000002393;ENSRNOG00000028658;ENSRNOG00000021264;ENSRNOG00000002659;ENSRNOG00000014452;ENSRNOG00000056374;ENSRNOG00000005417;ENSRNOG00000021812;ENSRNOG00000014900;ENSRNOG00000009465;ENSRNOG00000006611	Hhex;Zfp536;Nfil3;Plekhn1;Eprs;Olig2;Pcna;Ciita;Zfhx3;AC097784.1;Zhx2;Scx;Crem;Sfrp2;Nostrin
17	GO:0009967	BP	positive regulation of signal transduction	17/206	1255/25324	0.035367855	1	ENSRNOG00000018770;ENSRNOG00000054764;ENSRNOG00000002520;ENSRNOG00000058446;ENSRNOG00000003491;ENSRNOG00000050535;ENSRNOG00000003806;ENSRNOG00000019822;ENSRNOG00000018735;ENSRNOG00000010906;ENSRNOG00000030155;ENSRNOG00000059097;ENSRNOG00000009848;ENSRNOG00000030920;ENSRNOG00000042070;ENSRNOG00000009465;ENSRNOG00000002636	Pmaip1;Flt3;Litaf;Il7r;Prkca;RragB;Gpr65;Gadd45b;Cd74;Ccl5;Bmp8a;AABR07025140.1;Il18;Rtn4r;Ticam2;Sfrp2;Abat
20	GO:0051049	BP	regulation of transport	20/206	1503/25324	0.036067342	1	ENSRNOG00000055204;ENSRNOG00000002393;ENSRNOG00000018770;ENSRNOG00000003305;ENSRNOG00000002636;ENSRNOG00000007029;ENSRNOG00000061367;ENSRNOG00000002164;ENSRNOG00000058882;ENSRNOG00000008001;ENSRNOG00000018285;ENSRNOG00000018735;ENSRNOG00000015821;ENSRNOG00000010906;ENSRNOG00000018126;ENSRNOG00000005345;ENSRNOG00000004890;ENSRNOG00000013257;ENSRNOG00000022884;ENSRNOG00000057221	AABR07034833.1;Eprs;Pmaip1;Cxcr3;Abat;Dnaja1;Atp7a;Nmu;Emd;Rab3b;Kcna2;Cd74;Cd2;Ccl5;Abca1;Vsnl1;Adcy8;Hecw2;Cd84;Scn3b
3	GO:0042752	BP	regulation of circadian rhythm	3/206	89/25324	0.036176515	1	ENSRNOG00000014900;ENSRNOG00000002164;ENSRNOG00000018285	Crem;Nmu;Kcna2
2	GO:0050919	BP	negative chemotaxis	2/206	37/25324	0.036400103	1	ENSRNOG00000030920;ENSRNOG00000016512	Rtn4r;Sema3b
2	GO:0051290	BP	protein heterotetramerization	2/206	37/25324	0.036400103	1	ENSRNOG00000048365;ENSRNOG00000018735	LOC100911625;Cd74
2	GO:0034698	BP	response to gonadotropin	2/206	37/25324	0.036400103	1	ENSRNOG00000017601;ENSRNOG00000019018	Srd5a1;Plat
2	GO:0060760	BP	positive regulation of response to cytokine stimulus	2/206	37/25324	0.036400103	1	ENSRNOG00000042070;ENSRNOG00000018735	Ticam2;Cd74
2	GO:2000514	BP	regulation of CD4-positive, alpha-beta T cell activation	2/206	37/25324	0.036400103	1	ENSRNOG00000019057;ENSRNOG00000009848	Prkcq;Il18
2	GO:0032722	BP	positive regulation of chemokine production	2/206	37/25324	0.036400103	1	ENSRNOG00000042070;ENSRNOG00000018735	Ticam2;Cd74
7	GO:0071396	BP	cellular response to lipid	7/206	380/25324	0.03646504	1	ENSRNOG00000017601;ENSRNOG00000054764;ENSRNOG00000002520;ENSRNOG00000019018;ENSRNOG00000057078;ENSRNOG00000018126;ENSRNOG00000048145	Srd5a1;Flt3;Litaf;Plat;Ddit4;Abca1;Sstr1
12	GO:1901701	BP	cellular response to oxygen-containing compound	12/206	773/25324	0.037218059	1	ENSRNOG00000002393;ENSRNOG00000017601;ENSRNOG00000002520;ENSRNOG00000061367;ENSRNOG00000014333;ENSRNOG00000006878;ENSRNOG00000021264;ENSRNOG00000019018;ENSRNOG00000057078;ENSRNOG00000018126;ENSRNOG00000048145;ENSRNOG00000050535	Eprs;Srd5a1;Litaf;Atp7a;Vcam1;Slc26a3;Pcna;Plat;Ddit4;Abca1;Sstr1;RragB
5	GO:0050714	BP	positive regulation of protein secretion	5/206	225/25324	0.037253236	1	ENSRNOG00000005345;ENSRNOG00000002164;ENSRNOG00000002636;ENSRNOG00000015821;ENSRNOG00000004890	Vsnl1;Nmu;Abat;Cd2;Adcy8
7	GO:0051051	BP	negative regulation of transport	7/206	382/25324	0.037343052	1	ENSRNOG00000061367;ENSRNOG00000002164;ENSRNOG00000018735;ENSRNOG00000005345;ENSRNOG00000002636;ENSRNOG00000013257;ENSRNOG00000022884	Atp7a;Nmu;Cd74;Vsnl1;Abat;Hecw2;Cd84
10	GO:1903530	BP	regulation of secretion by cell	10/206	622/25324	0.037443439	1	ENSRNOG00000055204;ENSRNOG00000002164;ENSRNOG00000002636;ENSRNOG00000008001;ENSRNOG00000018285;ENSRNOG00000015821;ENSRNOG00000010906;ENSRNOG00000005345;ENSRNOG00000004890;ENSRNOG00000022884	AABR07034833.1;Nmu;Abat;Rab3b;Kcna2;Cd2;Ccl5;Vsnl1;Adcy8;Cd84
5	GO:0043270	BP	positive regulation of ion transport	5/206	226/25324	0.037854603	1	ENSRNOG00000003305;ENSRNOG00000010906;ENSRNOG00000002636;ENSRNOG00000057221;ENSRNOG00000008001	Cxcr3;Ccl5;Abat;Scn3b;Rab3b
2	GO:0002720	BP	positive regulation of cytokine production involved in immune response	2/206	38/25324	0.038220732	1	ENSRNOG00000018735;ENSRNOG00000009848	Cd74;Il18
2	GO:0042531	BP	positive regulation of tyrosine phosphorylation of STAT protein	2/206	38/25324	0.038220732	1	ENSRNOG00000010906;ENSRNOG00000009848	Ccl5;Il18
2	GO:0002704	BP	negative regulation of leukocyte mediated immunity	2/206	38/25324	0.038220732	1	ENSRNOG00000022884;ENSRNOG00000058446	Cd84;Il7r
2	GO:0080171	BP	lytic vacuole organization	2/206	38/25324	0.038220732	1	ENSRNOG00000000661;ENSRNOG00000018126	Hps4;Abca1
2	GO:0001916	BP	positive regulation of T cell mediated cytotoxicity	2/206	38/25324	0.038220732	1	ENSRNOG00000050647;ENSRNOG00000045654	Hspa1b;LOC108348108
2	GO:0043407	BP	negative regulation of MAP kinase activity	2/206	38/25324	0.038220732	1	ENSRNOG00000009465;ENSRNOG00000007029	Sfrp2;Dnaja1
2	GO:0071622	BP	regulation of granulocyte chemotaxis	2/206	38/25324	0.038220732	1	ENSRNOG00000010906;ENSRNOG00000018735	Ccl5;Cd74
2	GO:0007040	BP	lysosome organization	2/206	38/25324	0.038220732	1	ENSRNOG00000000661;ENSRNOG00000018126	Hps4;Abca1
4	GO:2000116	BP	regulation of cysteine-type endopeptidase activity	4/206	156/25324	0.038878576	1	ENSRNOG00000050647;ENSRNOG00000009465;ENSRNOG00000045654;ENSRNOG00000018770	Hspa1b;Sfrp2;LOC108348108;Pmaip1
1	GO:0002905	BP	regulation of mature B cell apoptotic process	1/206	5/25324	0.040019636	1	ENSRNOG00000018735	Cd74
1	GO:0002906	BP	negative regulation of mature B cell apoptotic process	1/206	5/25324	0.040019636	1	ENSRNOG00000018735	Cd74
1	GO:2000543	BP	positive regulation of gastrulation	1/206	5/25324	0.040019636	1	ENSRNOG00000021812	Scx
1	GO:0000185	BP	activation of MAPKKK activity	1/206	5/25324	0.040019636	1	ENSRNOG00000019822	Gadd45b
1	GO:0045346	BP	regulation of MHC class II biosynthetic process	1/206	5/25324	0.040019636	1	ENSRNOG00000002659	Ciita
1	GO:2000501	BP	regulation of natural killer cell chemotaxis	1/206	5/25324	0.040019636	1	ENSRNOG00000010906	Ccl5
1	GO:2000503	BP	positive regulation of natural killer cell chemotaxis	1/206	5/25324	0.040019636	1	ENSRNOG00000010906	Ccl5
1	GO:0032329	BP	serine transport	1/206	5/25324	0.040019636	1	ENSRNOG00000005248	Slc1a4
1	GO:0051140	BP	regulation of NK T cell proliferation	1/206	5/25324	0.040019636	1	ENSRNOG00000009848	Il18
1	GO:0071466	BP	cellular response to xenobiotic stimulus	1/206	5/25324	0.040019636	1	ENSRNOG00000021264	Pcna
1	GO:2000542	BP	negative regulation of gastrulation	1/206	5/25324	0.040019636	1	ENSRNOG00000009465	Sfrp2
1	GO:0075294	BP	positive regulation by symbiont of entry into host	1/206	5/25324	0.040019636	1	ENSRNOG00000018735	Cd74
1	GO:2000392	BP	regulation of lamellipodium morphogenesis	1/206	5/25324	0.040019636	1	ENSRNOG00000015408	Vil1
1	GO:0006702	BP	androgen biosynthetic process	1/206	5/25324	0.040019636	1	ENSRNOG00000017601	Srd5a1
1	GO:0032287	BP	peripheral nervous system myelin maintenance	1/206	5/25324	0.040019636	1	ENSRNOG00000007393	Ndrg1
1	GO:0042158	BP	lipoprotein biosynthetic process	1/206	5/25324	0.040019636	1	ENSRNOG00000018126	Abca1
1	GO:0060455	BP	negative regulation of gastric acid secretion	1/206	5/25324	0.040019636	1	ENSRNOG00000002164	Nmu
1	GO:0016554	BP	cytidine to uridine editing	1/206	5/25324	0.040019636	1	ENSRNOG00000002408	Rbm47
1	GO:1990966	BP	ATP generation from poly-ADP-D-ribose	1/206	5/25324	0.040019636	1	ENSRNOG00000019978	Parg
1	GO:1904306	BP	positive regulation of gastro-intestinal system smooth muscle contraction	1/206	5/25324	0.040019636	1	ENSRNOG00000002164	Nmu
1	GO:1904304	BP	regulation of gastro-intestinal system smooth muscle contraction	1/206	5/25324	0.040019636	1	ENSRNOG00000002164	Nmu
1	GO:0031133	BP	regulation of axon diameter	1/206	5/25324	0.040019636	1	ENSRNOG00000013658	Nefl
1	GO:2000821	BP	regulation of grooming behavior	1/206	5/25324	0.040019636	1	ENSRNOG00000002164	Nmu
1	GO:0031392	BP	regulation of prostaglandin biosynthetic process	1/206	5/25324	0.040019636	1	ENSRNOG00000018735	Cd74
1	GO:1904732	BP	regulation of electron transfer activity	1/206	5/25324	0.040019636	1	ENSRNOG00000061367	Atp7a
1	GO:0032661	BP	regulation of interleukin-18 production	1/206	5/25324	0.040019636	1	ENSRNOG00000022884	Cd84
1	GO:0046598	BP	positive regulation of viral entry into host cell	1/206	5/25324	0.040019636	1	ENSRNOG00000018735	Cd74
1	GO:0046629	BP	gamma-delta T cell activation	1/206	5/25324	0.040019636	1	ENSRNOG00000026702	Jaml
1	GO:0042276	BP	error-prone translesion synthesis	1/206	5/25324	0.040019636	1	ENSRNOG00000004242	Pole2
1	GO:0071279	BP	cellular response to cobalt ion	1/206	5/25324	0.040019636	1	ENSRNOG00000061367	Atp7a
1	GO:0032819	BP	positive regulation of natural killer cell proliferation	1/206	5/25324	0.040019636	1	ENSRNOG00000009848	Il18
1	GO:0034699	BP	response to luteinizing hormone	1/206	5/25324	0.040019636	1	ENSRNOG00000019018	Plat
1	GO:0035744	BP	T-helper 1 cell cytokine production	1/206	5/25324	0.040019636	1	ENSRNOG00000009848	Il18
1	GO:0051135	BP	positive regulation of NK T cell activation	1/206	5/25324	0.040019636	1	ENSRNOG00000009848	Il18
1	GO:0034351	BP	negative regulation of glial cell apoptotic process	1/206	5/25324	0.040019636	1	ENSRNOG00000003491	Prkca
1	GO:0051454	BP	intracellular pH elevation	1/206	5/25324	0.040019636	1	ENSRNOG00000006878	Slc26a3
1	GO:1900245	BP	positive regulation of MDA-5 signaling pathway	1/206	5/25324	0.040019636	1	ENSRNOG00000059097	AABR07025140.1
1	GO:0030214	BP	hyaluronan catabolic process	1/206	5/25324	0.040019636	1	ENSRNOG00000012782	Cemip2
1	GO:0043305	BP	negative regulation of mast cell degranulation	1/206	5/25324	0.040019636	1	ENSRNOG00000022884	Cd84
1	GO:0032532	BP	regulation of microvillus length	1/206	5/25324	0.040019636	1	ENSRNOG00000015408	Vil1
7	GO:1902532	BP	negative regulation of intracellular signal transduction	7/206	388/25324	0.040060402	1	ENSRNOG00000002520;ENSRNOG00000007029;ENSRNOG00000018735;ENSRNOG00000057078;ENSRNOG00000005413;ENSRNOG00000047606;ENSRNOG00000009465	Litaf;Dnaja1;Cd74;Ddit4;Creb3l1;Bcl2a1;Sfrp2
2	GO:0032206	BP	positive regulation of telomere maintenance	2/206	39/25324	0.040075481	1	ENSRNOG00000059268;ENSRNOG00000019057	Ppp1r10;Prkcq
12	GO:0051050	BP	positive regulation of transport	12/206	793/25324	0.04014224	1	ENSRNOG00000002636;ENSRNOG00000003305;ENSRNOG00000002164;ENSRNOG00000058882;ENSRNOG00000004890;ENSRNOG00000015821;ENSRNOG00000008001;ENSRNOG00000010906;ENSRNOG00000018126;ENSRNOG00000005345;ENSRNOG00000018770;ENSRNOG00000057221	Abat;Cxcr3;Nmu;Emd;Adcy8;Cd2;Rab3b;Ccl5;Abca1;Vsnl1;Pmaip1;Scn3b
3	GO:0048640	BP	negative regulation of developmental growth	3/206	93/25324	0.040386481	1	ENSRNOG00000030920;ENSRNOG00000009465;ENSRNOG00000016512	Rtn4r;Sfrp2;Sema3b
9	GO:0010942	BP	positive regulation of cell death	9/206	519/25324	0.040552774	1	ENSRNOG00000051372;ENSRNOG00000007029;ENSRNOG00000020295;ENSRNOG00000019822;ENSRNOG00000010906;ENSRNOG00000061739;ENSRNOG00000018770;ENSRNOG00000009465;ENSRNOG00000048688	Mycn;Dnaja1;Plekhn1;Gadd45b;Ccl5;Klrk1;Pmaip1;Sfrp2;NEWGENE_1307313
18	GO:1902531	BP	regulation of intracellular signal transduction	18/206	1357/25324	0.041322202	1	ENSRNOG00000018770;ENSRNOG00000054764;ENSRNOG00000002520;ENSRNOG00000007029;ENSRNOG00000003806;ENSRNOG00000050535;ENSRNOG00000005413;ENSRNOG00000018126;ENSRNOG00000019822;ENSRNOG00000018735;ENSRNOG00000057078;ENSRNOG00000010906;ENSRNOG00000030155;ENSRNOG00000059097;ENSRNOG00000009848;ENSRNOG00000030920;ENSRNOG00000047606;ENSRNOG00000009465	Pmaip1;Flt3;Litaf;Dnaja1;Gpr65;RragB;Creb3l1;Abca1;Gadd45b;Cd74;Ddit4;Ccl5;Bmp8a;AABR07025140.1;Il18;Rtn4r;Bcl2a1;Sfrp2
2	GO:0051851	BP	modulation by host of symbiont process	2/206	40/25324	0.041963682	1	ENSRNOG00000010906;ENSRNOG00000024601	Ccl5;Taf11
2	GO:0071392	BP	cellular response to estradiol stimulus	2/206	40/25324	0.041963682	1	ENSRNOG00000048145;ENSRNOG00000017601	Sstr1;Srd5a1
9	GO:0034097	BP	response to cytokine	9/206	528/25324	0.042213782	1	ENSRNOG00000002393;ENSRNOG00000011668;ENSRNOG00000014333;ENSRNOG00000000451;ENSRNOG00000002659;ENSRNOG00000010906;ENSRNOG00000003491;ENSRNOG00000048145;ENSRNOG00000042070	Eprs;Nfil3;Vcam1;RT1-Ba;Ciita;Ccl5;Prkca;Sstr1;Ticam2
6	GO:0010959	BP	regulation of metal ion transport	6/206	311/25324	0.04231068	1	ENSRNOG00000003305;ENSRNOG00000061367;ENSRNOG00000010906;ENSRNOG00000013257;ENSRNOG00000022884;ENSRNOG00000057221	Cxcr3;Atp7a;Ccl5;Hecw2;Cd84;Scn3b
16	GO:0002682	BP	regulation of immune system process	16/206	1169/25324	0.042710813	1	ENSRNOG00000059097;ENSRNOG00000061739;ENSRNOG00000058446;ENSRNOG00000014333;ENSRNOG00000000451;ENSRNOG00000003305;ENSRNOG00000050647;ENSRNOG00000045654;ENSRNOG00000010906;ENSRNOG00000005620;ENSRNOG00000018735;ENSRNOG00000013886;ENSRNOG00000009848;ENSRNOG00000025297;ENSRNOG00000022884;ENSRNOG00000019057	AABR07025140.1;Klrk1;Il7r;Vcam1;RT1-Ba;Cxcr3;Hspa1b;LOC108348108;Ccl5;Lcp2;Cd74;Fyb1;Il18;Gpr171;Cd84;Prkcq
4	GO:0051348	BP	negative regulation of transferase activity	4/206	162/25324	0.043642356	1	ENSRNOG00000016595;ENSRNOG00000019822;ENSRNOG00000009465;ENSRNOG00000007029	Hhex;Gadd45b;Sfrp2;Dnaja1
2	GO:0002449	BP	lymphocyte mediated immunity	2/206	41/25324	0.043884673	1	ENSRNOG00000018735;ENSRNOG00000009848	Cd74;Il18
2	GO:0042108	BP	positive regulation of cytokine biosynthetic process	2/206	41/25324	0.043884673	1	ENSRNOG00000018735;ENSRNOG00000019057	Cd74;Prkcq
2	GO:0045604	BP	regulation of epidermal cell differentiation	2/206	41/25324	0.043884673	1	ENSRNOG00000012886;ENSRNOG00000051372	Maff;Mycn
6	GO:0032940	BP	secretion by cell	6/206	314/25324	0.043974881	1	ENSRNOG00000008001;ENSRNOG00000010906;ENSRNOG00000005620;ENSRNOG00000018126;ENSRNOG00000005413;ENSRNOG00000015670	Rab3b;Ccl5;Lcp2;Abca1;Creb3l1;Stx7
4	GO:0050730	BP	regulation of peptidyl-tyrosine phosphorylation	4/206	164/25324	0.045300054	1	ENSRNOG00000010906;ENSRNOG00000009465;ENSRNOG00000018735;ENSRNOG00000009848	Ccl5;Sfrp2;Cd74;Il18
5	GO:0046034	BP	ATP metabolic process	5/206	238/25324	0.045536203	1	ENSRNOG00000048365;ENSRNOG00000026235;ENSRNOG00000019978;ENSRNOG00000049045;ENSRNOG00000062009	LOC100911625;Hk3;Parg;AABR07045032.1;AC119762.6
2	GO:0010043	BP	response to zinc ion	2/206	42/25324	0.045837801	1	ENSRNOG00000014333;ENSRNOG00000061367	Vcam1;Atp7a
2	GO:0006940	BP	regulation of smooth muscle contraction	2/206	42/25324	0.045837801	1	ENSRNOG00000002164;ENSRNOG00000002636	Nmu;Abat
2	GO:0042733	BP	embryonic digit morphogenesis	2/206	42/25324	0.045837801	1	ENSRNOG00000051372;ENSRNOG00000009465	Mycn;Sfrp2
2	GO:0072332	BP	intrinsic apoptotic signaling pathway by p53 class mediator	2/206	42/25324	0.045837801	1	ENSRNOG00000057078;ENSRNOG00000018770	Ddit4;Pmaip1
2	GO:0045104	BP	intermediate filament cytoskeleton organization	2/206	42/25324	0.045837801	1	ENSRNOG00000013658;ENSRNOG00000014030	Nefl;Synm
3	GO:1901655	BP	cellular response to ketone	3/206	98/25324	0.045981102	1	ENSRNOG00000057078;ENSRNOG00000017601;ENSRNOG00000019018	Ddit4;Srd5a1;Plat
3	GO:0009636	BP	response to toxic substance	3/206	98/25324	0.045981102	1	ENSRNOG00000013658;ENSRNOG00000010906;ENSRNOG00000017601	Nefl;Ccl5;Srd5a1
6	GO:0001558	BP	regulation of cell growth	6/206	318/25324	0.04625691	1	ENSRNOG00000050647;ENSRNOG00000045654;ENSRNOG00000016512;ENSRNOG00000047080;ENSRNOG00000030920;ENSRNOG00000009465	Hspa1b;LOC108348108;Sema3b;Gng4;Rtn4r;Sfrp2
4	GO:1902905	BP	positive regulation of supramolecular fiber organization	4/206	166/25324	0.046992597	1	ENSRNOG00000050647;ENSRNOG00000045654;ENSRNOG00000015408;ENSRNOG00000003806	Hspa1b;LOC108348108;Vil1;Gpr65
5	GO:0002793	BP	positive regulation of peptide secretion	5/206	241/25324	0.047591651	1	ENSRNOG00000005345;ENSRNOG00000002164;ENSRNOG00000002636;ENSRNOG00000015821;ENSRNOG00000004890	Vsnl1;Nmu;Abat;Cd2;Adcy8
2	GO:0035094	BP	response to nicotine	2/206	43/25324	0.047822423	1	ENSRNOG00000014333;ENSRNOG00000002636	Vcam1;Abat
1	GO:0048387	BP	negative regulation of retinoic acid receptor signaling pathway	1/206	6/25324	0.047830212	1	ENSRNOG00000014163	Zfp536
1	GO:0034380	BP	high-density lipoprotein particle assembly	1/206	6/25324	0.047830212	1	ENSRNOG00000018126	Abca1
1	GO:0045915	BP	positive regulation of catecholamine metabolic process	1/206	6/25324	0.047830212	1	ENSRNOG00000002636	Abat
1	GO:1903749	BP	positive regulation of establishment of protein localization to mitochondrion	1/206	6/25324	0.047830212	1	ENSRNOG00000018770	Pmaip1
1	GO:0031584	BP	activation of phospholipase D activity	1/206	6/25324	0.047830212	1	ENSRNOG00000010906	Ccl5
1	GO:0045852	BP	pH elevation	1/206	6/25324	0.047830212	1	ENSRNOG00000006878	Slc26a3
1	GO:0022410	BP	circadian sleep/wake cycle process	1/206	6/25324	0.047830212	1	ENSRNOG00000017601	Srd5a1
1	GO:0032075	BP	positive regulation of nuclease activity	1/206	6/25324	0.047830212	1	ENSRNOG00000021264	Pcna
1	GO:0140212	BP	regulation of long-chain fatty acid import into cell	1/206	6/25324	0.047830212	1	ENSRNOG00000002393	Eprs
1	GO:2000051	BP	negative regulation of non-canonical Wnt signaling pathway	1/206	6/25324	0.047830212	1	ENSRNOG00000009465	Sfrp2
1	GO:0099159	BP	regulation of modification of postsynaptic structure	1/206	6/25324	0.047830212	1	ENSRNOG00000058938	Camkv
1	GO:0030885	BP	regulation of myeloid dendritic cell activation	1/206	6/25324	0.047830212	1	ENSRNOG00000061739	Klrk1
1	GO:0045628	BP	regulation of T-helper 2 cell differentiation	1/206	6/25324	0.047830212	1	ENSRNOG00000009848	Il18
1	GO:0032602	BP	chemokine production	1/206	6/25324	0.047830212	1	ENSRNOG00000003305	Cxcr3
1	GO:0045607	BP	regulation of inner ear auditory receptor cell differentiation	1/206	6/25324	0.047830212	1	ENSRNOG00000051372	Mycn
1	GO:0034162	BP	toll-like receptor 9 signaling pathway	1/206	6/25324	0.047830212	1	ENSRNOG00000052894	Epg5
1	GO:0033133	BP	positive regulation of glucokinase activity	1/206	6/25324	0.047830212	1	ENSRNOG00000000796	Ranbp2
1	GO:0010935	BP	regulation of macrophage cytokine production	1/206	6/25324	0.047830212	1	ENSRNOG00000018735	Cd74
1	GO:0060371	BP	regulation of atrial cardiac muscle cell membrane depolarization	1/206	6/25324	0.047830212	1	ENSRNOG00000057221	Scn3b
1	GO:0045964	BP	positive regulation of dopamine metabolic process	1/206	6/25324	0.047830212	1	ENSRNOG00000002636	Abat
1	GO:2001279	BP	regulation of unsaturated fatty acid biosynthetic process	1/206	6/25324	0.047830212	1	ENSRNOG00000018735	Cd74
1	GO:1903232	BP	melanosome assembly	1/206	6/25324	0.047830212	1	ENSRNOG00000000661	Hps4
1	GO:0071649	BP	regulation of chemokine (C-C motif) ligand 5 production	1/206	6/25324	0.047830212	1	ENSRNOG00000042070	Ticam2
1	GO:0032817	BP	regulation of natural killer cell proliferation	1/206	6/25324	0.047830212	1	ENSRNOG00000009848	Il18
1	GO:2000381	BP	negative regulation of mesoderm development	1/206	6/25324	0.047830212	1	ENSRNOG00000009465	Sfrp2
1	GO:0051133	BP	regulation of NK T cell activation	1/206	6/25324	0.047830212	1	ENSRNOG00000009848	Il18
1	GO:0034350	BP	regulation of glial cell apoptotic process	1/206	6/25324	0.047830212	1	ENSRNOG00000003491	Prkca
1	GO:0006287	BP	base-excision repair, gap-filling	1/206	6/25324	0.047830212	1	ENSRNOG00000021264	Pcna
1	GO:0032725	BP	positive regulation of granulocyte macrophage colony-stimulating factor production	1/206	6/25324	0.047830212	1	ENSRNOG00000009848	Il18
1	GO:0014052	BP	regulation of gamma-aminobutyric acid secretion	1/206	6/25324	0.047830212	1	ENSRNOG00000002636	Abat
1	GO:2000002	BP	negative regulation of DNA damage checkpoint	1/206	6/25324	0.047830212	1	ENSRNOG00000059268	Ppp1r10
1	GO:0060052	BP	neurofilament cytoskeleton organization	1/206	6/25324	0.047830212	1	ENSRNOG00000013658	Nefl
1	GO:1902713	BP	regulation of interferon-gamma secretion	1/206	6/25324	0.047830212	1	ENSRNOG00000015821	Cd2
1	GO:0045110	BP	intermediate filament bundle assembly	1/206	6/25324	0.047830212	1	ENSRNOG00000013658	Nefl
1	GO:0050702	BP	interleukin-1 beta secretion	1/206	6/25324	0.047830212	1	ENSRNOG00000018126	Abca1
1	GO:2000980	BP	regulation of inner ear receptor cell differentiation	1/206	6/25324	0.047830212	1	ENSRNOG00000051372	Mycn
1	GO:0045631	BP	regulation of mechanoreceptor differentiation	1/206	6/25324	0.047830212	1	ENSRNOG00000051372	Mycn
1	GO:0034756	BP	regulation of iron ion transport	1/206	6/25324	0.047830212	1	ENSRNOG00000061367	Atp7a
1	GO:0045059	BP	positive thymic T cell selection	1/206	6/25324	0.047830212	1	ENSRNOG00000018735	Cd74
1	GO:0051256	BP	mitotic spindle midzone assembly	1/206	6/25324	0.047830212	1	ENSRNOG00000028652	Map10
5	GO:0043087	BP	regulation of GTPase activity	5/206	242/25324	0.048288861	1	ENSRNOG00000030920;ENSRNOG00000049758;ENSRNOG00000000796;ENSRNOG00000003806;ENSRNOG00000003895	Rtn4r;Tbc1d16;Ranbp2;Gpr65;Rgs1
3	GO:0051591	BP	response to cAMP	3/206	100/25324	0.048320794	1	ENSRNOG00000006878;ENSRNOG00000019018;ENSRNOG00000017601	Slc26a3;Plat;Srd5a1
4	GO:0050920	BP	regulation of chemotaxis	4/206	169/25324	0.049596643	1	ENSRNOG00000010906;ENSRNOG00000003305;ENSRNOG00000018735;ENSRNOG00000016512	Ccl5;Cxcr3;Cd74;Sema3b
2	GO:0046579	BP	positive regulation of Ras protein signal transduction	2/206	44/25324	0.049837901	1	ENSRNOG00000030920;ENSRNOG00000003806	Rtn4r;Gpr65
2	GO:0030864	CC	cortical actin cytoskeleton	2/206	38/25324	0.038220732	1	ENSRNOG00000014233;ENSRNOG00000004132	Krt19;Lasp1
86	GO:0043229	CC	intracellular organelle	86/206	8825/25324	0.039782247	1	ENSRNOG00000011668;ENSRNOG00000023969;ENSRNOG00000018770;ENSRNOG00000021264;ENSRNOG00000055689;ENSRNOG00000061367;ENSRNOG00000032844;ENSRNOG00000021669;ENSRNOG00000032866;ENSRNOG00000019445;ENSRNOG00000004132;ENSRNOG00000051372;ENSRNOG00000028891;ENSRNOG00000024601;ENSRNOG00000007393;ENSRNOG00000000451;ENSRNOG00000047853;ENSRNOG00000002520;ENSRNOG00000037541;ENSRNOG00000054764;ENSRNOG00000054217;…	Nfil3;Herc6;Pmaip1;Pcna;AABR07052611.2;Atp7a;RT1-Da;Mybl1;AABR07035366.1;Msln;Lasp1;Mycn;Cyp2t1;Taf11;Ndrg1;RT1-Ba;Ss18l2;Litaf;Sdhaf1;Flt3;Runx3;Hhex;Cgrrf1;Nostrin;Pithd1;Spib;U6;LOC108348108;Crem;Srd5a1;Plekhn1;Camk2n2;AABR07025140.1;Stx7;Ddit4;Kcna2;Fyb1;AABR07045032.1;Dnaja1;Zfhx3;Zhx2;Coq10b;Creb3l1;Scx;Pstpip2;Tmem35a;Hspb8;Rorb;Hspa1b;Prkca;Nrsn2;AABR07039210.2;Krt19;Vcam1;Tbc1d16;Rab3b;R…
1	GO:0098574	CC	cytoplasmic side of lysosomal membrane	1/206	5/25324	0.040019636	1	ENSRNOG00000002520	Litaf
1	GO:1990131	CC	Gtr1-Gtr2 GTPase complex	1/206	5/25324	0.040019636	1	ENSRNOG00000050535	RragB
1	GO:0005642	CC	annulate lamellae	1/206	5/25324	0.040019636	1	ENSRNOG00000000796	Ranbp2
2	GO:0045111	CC	intermediate filament cytoskeleton	2/206	39/25324	0.040075481	1	ENSRNOG00000013658;ENSRNOG00000059097	Nefl;AABR07025140.1
18	GO:0030054	CC	cell junction	18/206	1345/25324	0.040132956	1	ENSRNOG00000027697;ENSRNOG00000007393;ENSRNOG00000013658;ENSRNOG00000017237;ENSRNOG00000018094;ENSRNOG00000031930;ENSRNOG00000058938;ENSRNOG00000004132;ENSRNOG00000008001;ENSRNOG00000030920;ENSRNOG00000018285;ENSRNOG00000005620;ENSRNOG00000004890;ENSRNOG00000030771;ENSRNOG00000019018;ENSRNOG00000030269;ENSRNOG00000003741;ENSRNOG00000008118	Nmnat2;Ndrg1;Nefl;Lama1;Sv2c;Bin2;Camkv;Lasp1;Rab3b;Rtn4r;Kcna2;Lcp2;Adcy8;Dgkb;Plat;Atp2b2;Nptx1;Sync
10	GO:0005815	CC	microtubule organizing center	10/206	639/25324	0.041979664	1	ENSRNOG00000028652;ENSRNOG00000007393;ENSRNOG00000005248;ENSRNOG00000038184;ENSRNOG00000058882;ENSRNOG00000050647;ENSRNOG00000021264;ENSRNOG00000045654;ENSRNOG00000019057;ENSRNOG00000007046	Map10;Ndrg1;Slc1a4;Camk2n2;Emd;Hspa1b;Pcna;LOC108348108;Prkcq;Cfap70
6	GO:0005773	CC	vacuole	6/206	319/25324	0.046838728	1	ENSRNOG00000052894;ENSRNOG00000000451;ENSRNOG00000032844;ENSRNOG00000018735;ENSRNOG00000000661;ENSRNOG00000050535	Epg5;RT1-Ba;RT1-Da;Cd74;Hps4;RragB
2	GO:0001917	CC	photoreceptor inner segment	2/206	43/25324	0.047822423	1	ENSRNOG00000055689;ENSRNOG00000019296	AABR07052611.2;Gnat2
1	GO:0034448	CC	EGO complex	1/206	6/25324	0.047830212	1	ENSRNOG00000050535	RragB
1	GO:0072357	CC	PTW/PP1 phosphatase complex	1/206	6/25324	0.047830212	1	ENSRNOG00000059268	Ppp1r10
1	GO:0044614	CC	nuclear pore cytoplasmic filaments	1/206	6/25324	0.047830212	1	ENSRNOG00000000796	Ranbp2
4	GO:0016323	CC	basolateral plasma membrane	4/206	168/25324	0.04871994	1	ENSRNOG00000004890;ENSRNOG00000050647;ENSRNOG00000045654;ENSRNOG00000061367	Adcy8;Hspa1b;LOC108348108;Atp7a
88	GO:0043226	CC	organelle	88/206	9113/25324	0.04885565	1	ENSRNOG00000011668;ENSRNOG00000023969;ENSRNOG00000018770;ENSRNOG00000021264;ENSRNOG00000055689;ENSRNOG00000061367;ENSRNOG00000032844;ENSRNOG00000021669;ENSRNOG00000032866;ENSRNOG00000019445;ENSRNOG00000004132;ENSRNOG00000051372;ENSRNOG00000028891;ENSRNOG00000024601;ENSRNOG00000007393;ENSRNOG00000000451;ENSRNOG00000047853;ENSRNOG00000002520;ENSRNOG00000037541;ENSRNOG00000004890;ENSRNOG00000054764;…	Nfil3;Herc6;Pmaip1;Pcna;AABR07052611.2;Atp7a;RT1-Da;Mybl1;AABR07035366.1;Msln;Lasp1;Mycn;Cyp2t1;Taf11;Ndrg1;RT1-Ba;Ss18l2;Litaf;Sdhaf1;Adcy8;Flt3;Runx3;Hhex;Cgrrf1;Nostrin;Pithd1;Spib;U6;LOC108348108;Crem;Srd5a1;Plekhn1;Camk2n2;AABR07025140.1;Stx7;Ddit4;Kcna2;Fyb1;AABR07045032.1;Dnaja1;Zfhx3;Zhx2;Coq10b;Creb3l1;Scx;Pstpip2;Tmem35a;Hspb8;Rorb;Hspa1b;Prkca;Nrsn2;AABR07039210.2;Cfap70;Krt19;Vcam1;Tb…
2	GO:0042605	MF	peptide antigen binding	2/206	38/25324	0.038220732	1	ENSRNOG00000000451;ENSRNOG00000032844	RT1-Ba;RT1-Da
22	GO:0098772	MF	molecular function regulator	22/206	1760/25324	0.03913555	1	ENSRNOG00000021264;ENSRNOG00000016013;ENSRNOG00000030155;ENSRNOG00000008082;ENSRNOG00000003895;ENSRNOG00000002381;ENSRNOG00000000811;ENSRNOG00000007029;ENSRNOG00000000661;ENSRNOG00000048688;ENSRNOG00000015408;ENSRNOG00000016512;ENSRNOG00000037148;ENSRNOG00000009465;ENSRNOG00000057221;ENSRNOG00000000902;ENSRNOG00000038184;ENSRNOG00000049758;ENSRNOG00000010906;ENSRNOG00000009848;ENSRNOG00000019598;…	Pcna;Gprc5b;Bmp8a;Rgs6;Rgs1;Bmp3;Pkib;Dnaja1;Hps4;NEWGENE_1307313;Vil1;Sema3b;Adap2;Sfrp2;Scn3b;Hsph1;Camk2n2;Tbc1d16;Ccl5;Il18;Vegfa;LOC100910656
1	GO:0004994	MF	somatostatin receptor activity	1/206	5/25324	0.040019636	1	ENSRNOG00000048145	Sstr1
1	GO:0032135	MF	DNA insertion or deletion binding	1/206	5/25324	0.040019636	1	ENSRNOG00000021264	Pcna
1	GO:0000099	MF	sulfur amino acid transmembrane transporter activity	1/206	5/25324	0.040019636	1	ENSRNOG00000005248	Slc1a4
1	GO:1903136	MF	cuprous ion binding	1/206	5/25324	0.040019636	1	ENSRNOG00000061367	Atp7a
1	GO:0001537	MF	N-acetylgalactosamine 4-O-sulfotransferase activity	1/206	5/25324	0.040019636	1	ENSRNOG00000015867	Chst9
1	GO:0000700	MF	mismatch base pair DNA N-glycosylase activity	1/206	5/25324	0.040019636	1	ENSRNOG00000021264	Pcna
1	GO:0035374	MF	chondroitin sulfate binding	1/206	5/25324	0.040019636	1	ENSRNOG00000030920	Rtn4r
1	GO:0035727	MF	lysophosphatidic acid binding	1/206	5/25324	0.040019636	1	ENSRNOG00000015408	Vil1
1	GO:0035594	MF	ganglioside binding	1/206	5/25324	0.040019636	1	ENSRNOG00000030920	Rtn4r
4	GO:0019887	MF	protein kinase regulator activity	4/206	162/25324	0.043642356	1	ENSRNOG00000010906;ENSRNOG00000000811;ENSRNOG00000038184;ENSRNOG00000016013	Ccl5;Pkib;Camk2n2;Gprc5b
9	GO:0000978	MF	RNA polymerase II cis-regulatory region sequence-specific DNA binding	9/206	544/25324	0.045789234	1	ENSRNOG00000016595;ENSRNOG00000014163;ENSRNOG00000011668;ENSRNOG00000012886;ENSRNOG00000002520;ENSRNOG00000014452;ENSRNOG00000021669;ENSRNOG00000005413;ENSRNOG00000021812	Hhex;Zfp536;Nfil3;Maff;Litaf;Zfhx3;Mybl1;Creb3l1;Scx
1	GO:0031730	MF	CCR5 chemokine receptor binding	1/206	6/25324	0.047830212	1	ENSRNOG00000010906	Ccl5
1	GO:0032405	MF	MutLalpha complex binding	1/206	6/25324	0.047830212	1	ENSRNOG00000021264	Pcna
1	GO:0035184	MF	histone threonine kinase activity	1/206	6/25324	0.047830212	1	ENSRNOG00000003491	Prkca
1	GO:0015193	MF	L-proline transmembrane transporter activity	1/206	6/25324	0.047830212	1	ENSRNOG00000005248	Slc1a4
6	GO:0033218	MF	amide binding	6/206	321/25324	0.048015982	1	ENSRNOG00000017601;ENSRNOG00000000451;ENSRNOG00000032844;ENSRNOG00000018735;ENSRNOG00000048145;ENSRNOG00000030920	Srd5a1;RT1-Ba;RT1-Da;Cd74;Sstr1;Rtn4r
